# Supplementary material for: Disproportionality evaluation of adverse effects and suicide/self-injury risk factors associated with vortioxetine: a large-scale pharmacovigilance study
Source: Front Pharmacol. 2025 Nov 10;16:1689634. doi: 10.3389/fphar.2025.1689634 (PMC12640903; doi:10.3389/fphar.2025.1689634)
Supplement: Supplementary file 1 [file Supplementaryfile8.xlsx]

## Sheet: Sheet1
primaryid	dsg_drug_seq	START_DT	END_DT	DUR	DUR_COD	GetDataYear	GetDataQT	caseid
100129031	1	20140121	20140304			14	1	10012903
100245901	1	20140313	20140317			14	1	10024590
100258982	1	20140217				14	1	10025898
100258982	2		20140303			14	1	10025898
100258982	3	20130213				14	1	10025898
100258982	4	20130213				14	1	10025898
100258982	5	20130213				14	1	10025898
100258982	6	20130210				14	1	10025898
100289251	1	201403	201403			14	1	10028925
97970361	1	20131230				14	1	9797036
98018243	1	20131226	20131228			14	1	9801824
98018243	2	20131229	20131230			14	1	9801824
98018243	3	20131218				14	1	9801824
98018243	4	20131224				14	1	9801824
98032851	1	20131101	20140102			14	1	9803285
98196053	1	20120608	20120723			14	1	9819605
98196053	2	200808	20120607			14	1	9819605
98196053	3	201206				14	1	9819605
98586371	1	20131218	20140129			14	1	9858637
99202521	1	20140219				14	1	9920252
99211951	1	20140126	20140127			14	1	9921195
99935222	1	20140127	20140203			14	1	9993522
99973881	1	201402	20140306			14	1	9997388
100324783	1	20140301	20140310			14	2	10032478
100324783	2	20140301	20140310			14	2	10032478
100422732	1	20140212				14	2	10042273
100422732	2		20140307			14	2	10042273
100422732	3	2010	20140305			14	2	10042273
100422732	4	2010	20140305			14	2	10042273
100789851	1	20140327	20140401			14	2	10078985
100822911	1	20140331	20140412			14	2	10082291
100823451	1	20140406				14	2	10082345
100828772	1	20140211	20140225			14	2	10082877
100828772	4	201312				14	2	10082877
101336942	1	20140418	20140422			14	2	10133694
101372741	1	20140329	20140425			14	2	10137274
101390972	1	2014	2014			14	2	10139097
101390972	2	2014				14	2	10139097
101390972	4	20121121				14	2	10139097
101390972	6	20121121				14	2	10139097
101390972	8	20121121				14	2	10139097
101390972	9	20121121				14	2	10139097
101410823	1	20131126	20140102			14	2	10141082
101410823	2	20130723				14	2	10141082
101410823	3	20130723				14	2	10141082
101410823	4	20130723				14	2	10141082
101527821	1	20140416	20140501			14	2	10152782
101560841	1	201404				14	2	10156084
101720052	1	20140418	2014			14	2	10172005
101720052	6	2010				14	2	10172005
101720052	11	2011				14	2	10172005
101754251	1	2014	2014			14	2	10175425
101754251	2		2014			14	2	10175425
101954212	1	20140313	20140331			14	2	10195421
101968472	1	20140516				14	2	10196847
102220721	1			2	MON	14	2	10222072
102247011	1	20140523	20140526			14	2	10224701
102247011	2		20140526			14	2	10224701
102308631	1	20140501	20140530			14	2	10230863
102338202	1	20140312	20140319			14	2	10233820
102372522	1	20140428				14	2	10237252
102499052	1	20140523	20140526			14	2	10249905
102736041	1	20140320	20140626			14	2	10273604
104175801	1	20140220	20140224			14	2	10417580
104176001	1	2014	20140317			14	2	10417600
104176021	1	20140213	20140313			14	2	10417602
104176161	1	20140126	20140127			14	2	10417616
104176211	1	20140220				14	2	10417621
104176271	1	20140213	20140221			14	2	10417627
104176271	1	20140222	20140223			14	2	10417627
104176291	1	20140226	20140226			14	2	10417629
104176301	1	20140112	20140119			14	2	10417630
104176311	1	20140211	201402			14	2	10417631
104176491	1	201402	201402			14	2	10417649
104176491	1	201402				14	2	10417649
104176491	1	20140207	201402			14	2	10417649
104176521	1	20131125				14	2	10417652
104176521	1		20131208			14	2	10417652
104176571	1	20131107	20131111			14	2	10417657
104176571	1	20131112				14	2	10417657
104176601	1	20140131	20140204			14	2	10417660
104176601	1	20140204				14	2	10417660
104176621	1	20140110	20140114			14	2	10417662
104176621	1	20140115	20140121			14	2	10417662
104176621	1	20140122	20140126			14	2	10417662
104176621	1	20140127	20140202			14	2	10417662
104176621	1	20140203	20140210			14	2	10417662
104176661	1	20140213	20140218			14	2	10417666
104176671	1			14	DAY	14	2	10417667
104176741	1			14	DAY	14	2	10417674
104176751	1	201403				14	2	10417675
104176831	1	20140203	20140223			14	2	10417683
104176831	1	20140224	20140301			14	2	10417683
104176831	1	20140303				14	2	10417683
104176861	1	2014	2014			14	2	10417686
104176881	1			14	DAY	14	2	10417688
104177011	1	20140227	20140307			14	2	10417701
104177151	1	20140129				14	2	10417715
104177251	1	20140308				14	2	10417725
104177301	1			2	DAY	14	2	10417730
104177511	1	201402	201402			14	2	10417751
104177541	1	20140214	20140217			14	2	10417754
104177541	1	20140217	20140218			14	2	10417754
104177541	1	20140218	20140219			14	2	10417754
104177541	1	20140219	20140220			14	2	10417754
104177541	1	20140220				14	2	10417754
104177551	1	20140207	20140228			14	2	10417755
104177601	1	20140205				14	2	10417760
104177611	1	20140218				14	2	10417761
104177731	1	20140130	20140220			14	2	10417773
104177801	1		20140219			14	2	10417780
104177811	1			14	DAY	14	2	10417781
104177831	1			8	DAY	14	2	10417783
104177841	1	20140204	20140206			14	2	10417784
104177881	1			7	DAY	14	2	10417788
104177901	1	20140212	20140307			14	2	10417790
104177931	1	2014	2014			14	2	10417793
104178301	1	2014				14	2	10417830
104178301	1	201401	2014			14	2	10417830
104178421	1	2014	2014			14	2	10417842
104178631	1	20140221	20140306			14	2	10417863
104178651	1	2014	2014			14	2	10417865
104178731	1	2014	2014			14	2	10417873
104178781	1	20140307	20140309			14	2	10417878
104178931	1			21	DAY	14	2	10417893
104179051	1			14	DAY	14	2	10417905
104179051	1			7	DAY	14	2	10417905
104179081	1	20140125		28	DAY	14	2	10417908
104179101	1			7	DAY	14	2	10417910
104179181	1	20140217	20140225			14	2	10417918
104179191	1	20140207				14	2	10417919
104179221	1	201402	201402			14	2	10417922
104179231	1	201401	20140205			14	2	10417923
104179371	1	20140206				14	2	10417937
104179391	1	20140107	20140112			14	2	10417939
104179391	1	20140113				14	2	10417939
104179411	1	20140203				14	2	10417941
104179761	1	201401	2014			14	2	10417976
104179791	1			21	DAY	14	2	10417979
104180041	1	20140308				14	2	10418004
104180051	1	20140203				14	2	10418005
104180091	1	201402				14	2	10418009
104180111	1	2014	2014			14	2	10418011
104180111	1	2014				14	2	10418011
104180151	1	20140310	201403			14	2	10418015
104180181	1	20140130				14	2	10418018
104180191	1	20140303	201403			14	2	10418019
104180201	1			21	DAY	14	2	10418020
104180211	1			14	DAY	14	2	10418021
104180281	1		20140320			14	2	10418028
104180321	1			14	DAY	14	2	10418032
104180341	1	20140211	20140212			14	2	10418034
104180441	1	20140313				14	2	10418044
104180521	1	201402	201402			14	2	10418052
104180551	1	201403	201403			14	2	10418055
104180611	1	201401	201402			14	2	10418061
104180641	1	2014	2014			14	2	10418064
104180681	1			7	DAY	14	2	10418068
104180691	1	2014	2014			14	2	10418069
104180711	1	20140226	20140305			14	2	10418071
104180731	1	20131122	20131220			14	2	10418073
104180731	1	20131220	20140131			14	2	10418073
104180731	1	20140201				14	2	10418073
104180791	1	2014	2014			14	2	10418079
104180831	1		20140213			14	2	10418083
104180881	1	201402	201402			14	2	10418088
104180881	1	201402				14	2	10418088
104180971	1	20140224	20140227			14	2	10418097
104181011	1	20140129		7	DAY	14	2	10418101
104181341	1	20140327				14	2	10418134
104181451	1			14	DAY	14	2	10418145
104181471	1	20140131				14	2	10418147
104181571	1	20140319				14	2	10418157
104181611	1	20140210				14	2	10418161
104181611	1	20140217	20140330			14	2	10418161
104181621	1	20140211	20140225			14	2	10418162
104181621	1	20140226				14	2	10418162
104181771	1	20140310	201403			14	2	10418177
104182001	1	201402	201403			14	2	10418200
104182041	1	20140224	20140311			14	2	10418204
104182071	1	201402	201402			14	2	10418207
104182121	1	20140228	20140310			14	2	10418212
104182181	1	20140208	20140219			14	2	10418218
104182181	1	20140219				14	2	10418218
104182211	1	20140221	2014			14	2	10418221
104182251	1	20140224	20140228			14	2	10418225
104182291	1	20140227	20140305			14	2	10418229
104182431	1			2	DAY	14	2	10418243
104182441	1	20140203				14	2	10418244
104182551	1	201403	201403			14	2	10418255
104183161	1	20140225				14	2	10418316
104183331	1		20140326			14	2	10418333
104185381	1	2014				14	2	10418538
104185381	1	201402	2014			14	2	10418538
104185521	1			7	DAY	14	2	10418552
104185541	1	20140318				14	2	10418554
104185721	1	2014	2014			14	2	10418572
104185921	1	20140130	20140214			14	2	10418592
102818473	1	20140508	20140630			14	3	10281847
102818473	3		20140630			14	3	10281847
102818473	6		20140630			14	3	10281847
102818473	7		20140630			14	3	10281847
102849582	1	20140623	20140630			14	3	10284958
102976202	1	20140509				14	3	10297620
102976202	4	2009				14	3	10297620
102976202	5	20111105				14	3	10297620
102976202	6	20111105				14	3	10297620
102976202	8	2013				14	3	10297620
103087151	1	20140610	20140617			14	3	10308715
103114741	1		20140617			14	3	10311474
103555611	2	20140715	20140720			14	3	10355561
103583711	1	20140708				14	3	10358371
103638861	1	20140601	20140607			14	3	10363886
103638861	2	20140608				14	3	10363886
103638861	3		20140627			14	3	10363886
103638861	4		20140627			14	3	10363886
103638861	5		20140531			14	3	10363886
103638861	6	20140601	20140607			14	3	10363886
103638861	7		20140531			14	3	10363886
103638861	8	20140601	20140607			14	3	10363886
103666343	1	20140615	20140708			14	3	10366634
103730192	1	20140718	20140718			14	3	10373019
103784271	1	2014	2014			14	3	10378427
103879892	1	20140805	20140810			14	3	10387989
103931132	1	20140801	20140807			14	3	10393113
103931132	2		20140805			14	3	10393113
104017921	1	20140812	20140817			14	3	10401792
104040511	1	20140816	20140818			14	3	10404051
104093042	1	20140613	20140708			14	3	10409304
104093042	2	20140708				14	3	10409304
104156872	2	20140730	20140815			14	3	10415687
104156872	4	201102	20140609			14	3	10415687
104156872	5	200605				14	3	10415687
104156872	6	200311				14	3	10415687
104156872	7	201004				14	3	10415687
104169441	1	20140722	20140805			14	3	10416944
104176461	1	201402	2014			14	3	10417646
104176481	1	20140302				14	3	10417648
104176591	1		201402			14	3	10417659
104176711	1	201402	201402			14	3	10417671
104177592	1	20140226	20140312			14	3	10417759
104177592	1	20140313				14	3	10417759
104179071	1	20140122				14	3	10417907
104179071	1	20140123				14	3	10417907
104179111	1	201402				14	3	10417911
104179111	1	20140203	201402			14	3	10417911
104180461	1	2014	201402			14	3	10418046
104186141	1			14	DAY	14	3	10418614
104186451	1	20140206		61	DAY	14	3	10418645
104186491	1			42	DAY	14	3	10418649
104186681	1	20140220	20140301			14	3	10418668
104194392	2	20140101	20140807			14	3	10419439
104194392	5	201406				14	3	10419439
104194392	7	2009				14	3	10419439
104194392	8	2007	20140815			14	3	10419439
104281541	1	201407	201407			14	3	10428154
104286842	1	20140828	20140829			14	3	10428684
104286842	2	20140521				14	3	10428684
104286862	1	20140821	20140827			14	3	10428686
104303861	1	20140726	20140902			14	3	10430386
104346931	1	20140224	20140411			14	3	10434693
104347111	1	20140115	20140313			14	3	10434711
104347111	1	20140314	20140401			14	3	10434711
104347131	1	2014	2014			14	3	10434713
104347141	1			14	DAY	14	3	10434714
104347141	1			7	DAY	14	3	10434714
104347161	1	20140607				14	3	10434716
104347171	1	20140317	20140401			14	3	10434717
104347191	1	201403				14	3	10434719
104347211	1			14	DAY	14	3	10434721
104347231	1	20140319	20140330			14	3	10434723
104347251	1	20140611				14	3	10434725
104347281	1	20140530				14	3	10434728
104347411	1			7	DAY	14	3	10434741
104347551	1			4	DAY	14	3	10434755
104347581	1	20140326	20140329			14	3	10434758
104347691	1	201403				14	3	10434769
104347721	1	20140329	20140402			14	3	10434772
104347721	1	20140403	20140406			14	3	10434772
104347731	1			2	DAY	14	3	10434773
104347771	1	20140319	20140403			14	3	10434777
104347811	1	20140424				14	3	10434781
104347831	1	20140219	20140303			14	3	10434783
104347841	1	20140418	20140427			14	3	10434784
104347841	1	20140428				14	3	10434784
104347851	1			5	DAY	14	3	10434785
104347911	1	201403	201403			14	3	10434791
104347941	1	20140321				14	3	10434794
104347941	2	20140331				14	3	10434794
104347951	1	20140421	20140428			14	3	10434795
104347961	1	20140502		7	DAY	14	3	10434796
104347971	1			21	DAY	14	3	10434797
104347981	1	20140408	20140418			14	3	10434798
104348031	1	20140508				14	3	10434803
104348041	1			3	DAY	14	3	10434804
104348051	1	201401		152	DAY	14	3	10434805
104348061	1			42	DAY	14	3	10434806
104348101	1	201403	201404			14	3	10434810
104348101	1	201404	201404			14	3	10434810
104348111	1			42	DAY	14	3	10434811
104348131	1	20140409				14	3	10434813
104348131	2	20140315				14	3	10434813
104348151	1			5	DAY	14	3	10434815
104348161	1			42	DAY	14	3	10434816
104348181	1	201404				14	3	10434818
104348191	1	201404	201404			14	3	10434819
104348201	1			8	DAY	14	3	10434820
104348221	1	20140128				14	3	10434822
104348231	1	2014	2014			14	3	10434823
104348251	1	20140430				14	3	10434825
104348261	1	20140509	20140511			14	3	10434826
104348271	1	20140414	20140419			14	3	10434827
104348281	1			5	DAY	14	3	10434828
104348321	1	20140416	20140530			14	3	10434832
104348331	1			14	DAY	14	3	10434833
104348371	1	20131211				14	3	10434837
104348371	1	20140101	20140114			14	3	10434837
104348371	1	20140115				14	3	10434837
104348401	1	20140320	20140403			14	3	10434840
104348401	1	20140403				14	3	10434840
104348451	1	2014				14	3	10434845
104348451	1	20140501	20140503			14	3	10434845
104348451	1	20140503	20140520			14	3	10434845
104348451	1	20140520	2014			14	3	10434845
104348491	1			1	DAY	14	3	10434849
104348521	1	20140422				14	3	10434852
104348561	1			21	DAY	14	3	10434856
104348621	1	20140416		7	DAY	14	3	10434862
104348621	1		20140430			14	3	10434862
104348651	1	20140328				14	3	10434865
104348691	1	20140417				14	3	10434869
104348721	1	20140504				14	3	10434872
104348741	1	201403				14	3	10434874
104348751	1			4	DAY	14	3	10434875
104348761	1	20140422	20140424			14	3	10434876
104348811	1			4	DAY	14	3	10434881
104348821	1			21	DAY	14	3	10434882
104348851	1			61	DAY	14	3	10434885
104348861	1	201403	201403			14	3	10434886
104348871	1	20140524	20140526			14	3	10434887
104348871	1	20140526	20140527			14	3	10434887
104348871	1	20140527				14	3	10434887
104348891	1			14	DAY	14	3	10434889
104348911	1	20140513	201405			14	3	10434891
104348931	1	20140513				14	3	10434893
104348961	1			7	DAY	14	3	10434896
104348971	1	20140519	20140521			14	3	10434897
104349031	1			61	DAY	14	3	10434903
104349051	1	2014				14	3	10434905
104349061	1			14	DAY	14	3	10434906
104349091	1			2	DAY	14	3	10434909
104349101	1	20140523	20140526			14	3	10434910
104349131	1	20140312	20140319			14	3	10434913
104349171	1	20140405	20140405			14	3	10434917
104349211	1			7	DAY	14	3	10434921
104349221	1	20140515	20140528			14	3	10434922
104349231	1	201403				14	3	10434923
104349261	1			8	DAY	14	3	10434926
104349271	1	20140313				14	3	10434927
104349271	2	2012	2012			14	3	10434927
104349271	2	2012	20140313			14	3	10434927
104349271	2	20140316	20140319			14	3	10434927
104349271	2	20140320				14	3	10434927
104349291	1		20140603			14	3	10434929
104349301	1		2014			14	3	10434930
104349331	1			7	DAY	14	3	10434933
104349351	1			21	DAY	14	3	10434935
104349371	1			7	DAY	14	3	10434937
104349381	1	2014	2014			14	3	10434938
104349391	1	20140401		61	DAY	14	3	10434939
104349411	1	20140409	20140504			14	3	10434941
104349411	1	20140505				14	3	10434941
104349451	1	20140331	20140421	3-4	WK	14	3	10434945
104349471	1	20140509	20140514			14	3	10434947
104349481	1	20140417	20140418			14	3	10434948
104349491	1	20140411				14	3	10434949
104349491	1	20140420				14	3	10434949
104349491	1		20140411			14	3	10434949
104349531	1	20140514				14	3	10434953
104349551	1	20140429	201405			14	3	10434955
104349551	1	20140429	20140515			14	3	10434955
104349591	1	201404	201404			14	3	10434959
104349601	1	20140424	20140509			14	3	10434960
104349631	1	20140419	20140528			14	3	10434963
104349641	1	201404	201406			14	3	10434964
104349681	1			2	DAY	14	3	10434968
104349701	1	201405	201405			14	3	10434970
104349741	1	2014	2014			14	3	10434974
104349751	1			2	DAY	14	3	10434975
104349771	1			14	DAY	14	3	10434977
104349781	1	201312				14	3	10434978
104349791	1			21	DAY	14	3	10434979
104349801	1	201404	201404			14	3	10434980
104349801	1	201404				14	3	10434980
104349821	1			4	DAY	14	3	10434982
104349841	1			10	DAY	14	3	10434984
104349931	1	2014				14	3	10434993
104350001	1	2014	2014			14	3	10435000
104350051	1	20140510				14	3	10435005
104350061	1	201402				14	3	10435006
104350061	1	20140326				14	3	10435006
104350081	1	201404				14	3	10435008
104350101	1	201406				14	3	10435010
104350171	1	20140523	201406			14	3	10435017
104350231	1			14	DAY	14	3	10435023
104350261	1			3	DAY	14	3	10435026
104350331	1	20140407				14	3	10435033
104350341	1			7	DAY	14	3	10435034
104350351	1			14	DAY	14	3	10435035
104350411	1			21	DAY	14	3	10435041
104350431	1	20140228	201404			14	3	10435043
104350441	1	20140513	20140527			14	3	10435044
104350441	1	20140528				14	3	10435044
104350451	1	20140617				14	3	10435045
104350611	1			21	DAY	14	3	10435061
104350631	1	20140428	20140429			14	3	10435063
104350651	1			42	DAY	14	3	10435065
104350661	1			30	DAY	14	3	10435066
104350671	1	20140424	20140516			14	3	10435067
104350681	1	201404				14	3	10435068
104350691	1	2014	2014			14	3	10435069
104350701	1		2014			14	3	10435070
104350721	1			6	DAY	14	3	10435072
104350761	1			2	DAY	14	3	10435076
104350811	1	20140326	20140418			14	3	10435081
104350821	1	20140320	20140407			14	3	10435082
104350831	1	2014	2014			14	3	10435083
104350841	1	2014	2014			14	3	10435084
104350851	1	201402	201403			14	3	10435085
104350871	1	20140409	20140423			14	3	10435087
104350881	1	20140418	20140419			14	3	10435088
104350891	1			14	DAY	14	3	10435089
104350901	1	201404	201404			14	3	10435090
104350941	1	20140501	20140504			14	3	10435094
104350941	1	20140505	20140511			14	3	10435094
104350941	1	20140512	20140518			14	3	10435094
104350941	1	20140519	20140529			14	3	10435094
104351041	1	2014	2014			14	3	10435104
104376041	1			2	DAY	14	3	10437604
104377281	1	20140421				14	3	10437728
104378591	1	20140416				14	3	10437859
104378871	1	20140511				14	3	10437887
104379711	1	201404				14	3	10437971
104380791	1			2	DAY	14	3	10438079
104381251	1	20140411	20140414			14	3	10438125
104381251	1	20140418	20140422			14	3	10438125
104381841	1			14	DAY	14	3	10438184
104382401	1			14	DAY	14	3	10438240
104383301	1	201403	201404			14	3	10438330
104383301	1	201404				14	3	10438330
104384191	1	20140404				14	3	10438419
104459032	1	20140512	20140902			14	3	10445903
104543762	1	20140715	20140718			14	3	10454376
104543791	1	201408	201408			14	3	10454379
104554111	1	20140813	20140902			14	3	10455411
104571431	1	20140707	20140905			14	3	10457143
104652202	1	20140723	20140725			14	3	10465220
104757372	1	20140613	20140730			14	3	10475737
104757372	2	20140731	20140824			14	3	10475737
104757372	3	20140825	20140901			14	3	10475737
104757372	4	20140613				14	3	10475737
104757372	5	20140630				14	3	10475737
104757372	6	20140822				14	3	10475737
104757372	7	20140731				14	3	10475737
104757391	2		201409			14	3	10475739
104757391	3		201409			14	3	10475739
104794691	1	20140901	20140922			14	3	10479469
104794711	1	20140716	20140722			14	3	10479471
104794711	2	20140723				14	3	10479471
104794711	4	201403				14	3	10479471
104853241	2		201409			14	3	10485324
104853241	3	201409	201409			14	3	10485324
104348952	1	20140508	201406			14	4	10434895
104348952	1	201406	20140801			14	4	10434895
104348952	1	20140802				14	4	10434895
104350402	1	20140513	20140522			14	4	10435040
104350402	2	20140513	20140606			14	4	10435040
104350732	1	20140603	20140623			14	4	10435073
104388862	1	20140825				14	4	10438886
104388862	6		20140825			14	4	10438886
104623853	1	20140820	20140826			14	4	10462385
104623853	2		20140819			14	4	10462385
104686642	1	20140813				14	4	10468664
104686642	2	20140910				14	4	10468664
104686652	1	20140829				14	4	10468665
104686652	2	20140905				14	4	10468665
104896472	1	20140909				14	4	10489647
104896472	2	20121111	20140913			14	4	10489647
104896472	3	20140515				14	4	10489647
104896472	4	20121101				14	4	10489647
105006673	1	20140804	201409			14	4	10500667
105006673	2	20140909				14	4	10500667
105006673	7	20120126				14	4	10500667
105006673	8	20131028				14	4	10500667
105006673	9	20120126				14	4	10500667
105006673	10	20140909				14	4	10500667
105144633	1	20140902	20140929			14	4	10514463
105189931	1	20141007	20141009			14	4	10518993
105292022	1	20140910	20140916			14	4	10529202
105292022	2	20140917				14	4	10529202
105292443	1	20140915	20141017			14	4	10529244
105292443	4	20140915				14	4	10529244
105292443	5	20141007				14	4	10529244
105502102	1	20140925	20141017			14	4	10550210
105530131	1	201408				14	4	10553013
105589241	1	20141022				14	4	10558924
105612821	1	20140905	20140917			14	4	10561282
105612821	2		20140905			14	4	10561282
105633361	1	201407	2014			14	4	10563336
105633361	2	20140930				14	4	10563336
105644601	1	20141016	20141031			14	4	10564460
105718871	1	2014	20141104			14	4	10571887
105740152	1	20141023	20141026			14	4	10574015
105746841	1	20141021	20141031			14	4	10574684
105883562	1	20141023	20141025			14	4	10588356
105883562	2	20140925				14	4	10588356
105883562	4	20140925				14	4	10588356
105883562	6	2012				14	4	10588356
105888572	1	20141028	20141031			14	4	10588857
105888572	3	20141031				14	4	10588857
105888572	5	20141031				14	4	10588857
105888572	6	20141031				14	4	10588857
105900441	1	20141111	20141116			14	4	10590044
105952781	1	20140701	20140708			14	4	10595278
105967032	1	2014				14	4	10596703
105967032	2		20141111			14	4	10596703
105997092	1	20140915				14	4	10599709
106027452	1	20140724	20140809			14	4	10602745
106027452	2	20140810	20141002			14	4	10602745
106027452	3	20141003				14	4	10602745
106087132	1	20141120				14	4	10608713
106142812	1	20140610				14	4	10614281
106142812	2	20140711				14	4	10614281
106151371	1	20140803	20141001			14	4	10615137
106218381	1	201408	20140925			14	4	10621838
106392652	1	20140331	20140406			14	4	10639265
106392652	2	201404	201404			14	4	10639265
106392652	4	20120725				14	4	10639265
106414052	1	20141001	20141014			14	4	10641405
106414052	2	20141015				14	4	10641405
106414052	3	20141107	20141114			14	4	10641405
106414052	4	20141115	20141118			14	4	10641405
106414052	5	20141119	20141126			14	4	10641405
106424031	1	20141204	20141205			14	4	10642403
106431461	1	20140924	20141114			14	4	10643146
106437181	1	20141106	20141107			14	4	10643718
106522031	1	20141117	20141129			14	4	10652203
106533191	1	20141120	20141211			14	4	10653319
106587901	1	201409	201409			14	4	10658790
106587901	1	201409				14	4	10658790
106587931	1			28	DAY	14	4	10658793
106588531	1			14	DAY	14	4	10658853
106588711	1	20140811	20140824			14	4	10658871
106588711	1	20140825	20140829			14	4	10658871
106588711	1	20140830	20140901			14	4	10658871
106589181	1	20140830	20140905			14	4	10658918
106589181	1	20140906				14	4	10658918
106589401	1	20140809	201409			14	4	10658940
106589401	1	201409				14	4	10658940
106590081	1		201409			14	4	10659008
106590221	1	201407				14	4	10659022
106613591	1	20140707	20140901			14	4	10661359
106614071	1	20141213	20141213			14	4	10661407
106624441	1	201404	20140819			14	4	10662444
106624951	1	20140615	20140715			14	4	10662495
106625081	1	201403				14	4	10662508
106625181	1	20140729	20140807			14	4	10662518
106628591	1	20140805	20140805			14	4	10662859
106628641	1			21	DAY	14	4	10662864
106629281	1	2014				14	4	10662928
106629751	1	20140502	20140804			14	4	10662975
106629781	1	2014	2014			14	4	10662978
106629941	1	201407	20140803			14	4	10662994
106629951	1	20140730	20140807			14	4	10662995
106630101	1	20140630	20140724			14	4	10663010
106630161	1	2014	2014			14	4	10663016
106630161	1	2014				14	4	10663016
106630301	1	201308				14	4	10663030
106630301	1		20140812			14	4	10663030
106632802	1	20141116	20141126			14	4	10663280
106639011	1	20141020	20141209			14	4	10663901
106639811	1	20140225				14	4	10663981
106639811	1	20140512	20140623			14	4	10663981
106640121	1			30	DAY	14	4	10664012
106640261	1	201407	201407			14	4	10664026
106640261	1	201407				14	4	10664026
106640291	1	20140826				14	4	10664029
106640751	1		20140729			14	4	10664075
106640821	1	20140725	20140730			14	4	10664082
106640921	1	20140726				14	4	10664092
106640921	1		20140725			14	4	10664092
106641181	1	201406				14	4	10664118
106641301	3	20140123				14	4	10664130
106641531	1			21	DAY	14	4	10664153
106643141	1	20140826				14	4	10664314
106643191	1			10	DAY	14	4	10664319
106643971	1	20140613	20140730			14	4	10664397
106643971	1	20140731	20140824			14	4	10664397
106643971	1	20140825	20140901			14	4	10664397
106644771	1	20140703				14	4	10664477
106644911	1	20140712	20140717			14	4	10664491
106644911	1	20140718				14	4	10664491
106645021	1	2014	2014			14	4	10664502
106645351	1	2014				14	4	10664535
106645351	1	20140609	2014			14	4	10664535
106645501	1	20140326	20140408			14	4	10664550
106645501	1	20140409	20140509			14	4	10664550
106645501	1	20140510	20140616			14	4	10664550
106645501	1	20140617				14	4	10664550
106645721	1	20140702	20140710			14	4	10664572
106645721	1	20140710	20140722			14	4	10664572
106646531	1		20140826			14	4	10664653
106646571	1			42	DAY	14	4	10664657
106646641	1	201402				14	4	10664664
106646661	1	201406	201406			14	4	10664666
106646741	1	201405	201405			14	4	10664674
106647001	1	20140821				14	4	10664700
106647101	1	201408	201408			14	4	10664710
106647701	1	20140603	20140616			14	4	10664770
106647701	1	20140617	20140702			14	4	10664770
106647731	1	2014	2014			14	4	10664773
106647741	1			30	DAY	14	4	10664774
106647791	1			7	DAY	14	4	10664779
106647821	1	2014	2014			14	4	10664782
106647821	1	2014				14	4	10664782
106647821	1	20140423	2014			14	4	10664782
106647851	1			14	DAY	14	4	10664785
106647891	1	20140807				14	4	10664789
106647901	1	2014	2014			14	4	10664790
106647931	1	201408	201408			14	4	10664793
106647941	1	20140816				14	4	10664794
106648061	1	201407				14	4	10664806
106648121	1			14	DAY	14	4	10664812
106648261	1	201406	20140724			14	4	10664826
106648541	1	2014	20140819			14	4	10664854
106648541	1	20140804	2014			14	4	10664854
106648651	1	20140818				14	4	10664865
106648651	1		20140817			14	4	10664865
106648831	1	20140919	201409			14	4	10664883
106648851	1	2014	2014			14	4	10664885
106649011	1	201409	201409			14	4	10664901
106649011	1		201409			14	4	10664901
106649031	1	20140731				14	4	10664903
106649031	1		20140730			14	4	10664903
106649181	1	201407	20140818			14	4	10664918
106649251	1	20140903	20140909			14	4	10664925
106649251	1	20140910	20140923			14	4	10664925
106649251	1	20140924				14	4	10664925
106649381	1	20140729				14	4	10664938
106649671	1	20140906				14	4	10664967
106650261	1	2014	2014			14	4	10665026
106650381	1	2014	201406			14	4	10665038
106650381	1	201402	2014			14	4	10665038
106650591	1	20140530	20140630			14	4	10665059
106651561	1	201405	201407			14	4	10665156
106651801	1			2	WK	14	4	10665180
106652041	1	2014	2014			14	4	10665204
106652041	1	2014				14	4	10665204
106652821	1	201401	2014			14	4	10665282
106652821	1	201403	20140620			14	4	10665282
106652821	1	20140620				14	4	10665282
106653161	1	20140702				14	4	10665316
106653201	1	20140520				14	4	10665320
106653381	1	20140611	20140618			14	4	10665338
106653461	1	2014	2014			14	4	10665346
106653871	1	20140513	201405			14	4	10665387
106654031	1	201406	201406			14	4	10665403
106654031	1	201406	20140703			14	4	10665403
106654031	1	20140704	20140706			14	4	10665403
106654031	1	20140707				14	4	10665403
106654111	1	201401	201401			14	4	10665411
106654111	1	201401				14	4	10665411
106654191	1	20140724				14	4	10665419
106654301	1			21	DAY	14	4	10665430
106654451	1	20140515	20140718			14	4	10665445
106654481	1	20140701	20140706			14	4	10665448
106654481	1	20140707				14	4	10665448
106654681	1	20140606				14	4	10665468
106654701	1	201406				14	4	10665470
106654881	1	20140312	20140411			14	4	10665488
106655051	1	20140601	20140630			14	4	10665505
106655211	1	20140807	20140811			14	4	10665521
106659351	1	20140714				14	4	10665935
106659891	1	2014	2014			14	4	10665989
106659961	1	20140622		21	DAY	14	4	10665996
106659961	1		20140622			14	4	10665996
106660061	1	201407	201407			14	4	10666006
106660181	1	20140625	20140730			14	4	10666018
106660181	1	20140713	20140715			14	4	10666018
106660261	1	20141201	20141212			14	4	10666026
106660281	1			42	DAY	14	4	10666028
106660291	1	201408				14	4	10666029
106660291	2	20141008				14	4	10666029
106660291	3	20141008				14	4	10666029
106660291	4	20141212				14	4	10666029
106660291	6	2012				14	4	10666029
106660291	7	1990				14	4	10666029
106660291	8		201410			14	4	10666029
106660291	10	20141025				14	4	10666029
106660421	1	20140527	20140707			14	4	10666042
106660431	1	201402				14	4	10666043
106660571	1	20140611	20140614			14	4	10666057
106660641	1	201405	20140623			14	4	10666064
106660641	1	20140624				14	4	10666064
106675251	1	20140524				14	4	10667525
106675461	1	201407	201407			14	4	10667546
106676841	1	20140708	20140711			14	4	10667684
106677061	1	20140423	20140522			14	4	10667706
106677061	1	20140423				14	4	10667706
106677461	1	20140705				14	4	10667746
106678081	1	20140618				14	4	10667808
106678311	1	20140712				14	4	10667831
106678751	1	20140704	20140713			14	4	10667875
106689051	1	20140715				14	4	10668905
106689051	1	20140812				14	4	10668905
106689051	1		20140909			14	4	10668905
106689351	1			4	DAY	14	4	10668935
106689581	1			14	DAY	14	4	10668958
106690091	1			61	DAY	14	4	10669009
106690371	1			1	DAY	14	4	10669037
106690381	1	20140813				14	4	10669038
106705291	1	2014	2014			14	4	10670529
106705291	1	2014				14	4	10670529
106705291	1	201408	2014			14	4	10670529
106705391	1	20140829				14	4	10670539
106705501	1	201406	201407			14	4	10670550
106705501	1	201407				14	4	10670550
106705521	1	2014	20140905			14	4	10670552
106705521	1	201407				14	4	10670552
106705521	1	20140906				14	4	10670552
106705631	1	20140829	20140904			14	4	10670563
106705631	1	20140905				14	4	10670563
106705711	1	201407	201407			14	4	10670571
106705711	2	200709	201407			14	4	10670571
106705711	3	201407	201407			14	4	10670571
106705851	1	20140908	2014			14	4	10670585
106706071	1	20140904	20140911			14	4	10670607
106706311	1	20140714	20140714			14	4	10670631
106706311	2		2011			14	4	10670631
106706351	1	2014				14	4	10670635
106707021	1	201408	201409			14	4	10670702
106707021	1	201409				14	4	10670702
106707151	1			21	DAY	14	4	10670715
106707591	1			17	DAY	14	4	10670759
106708051	1	201408	20140912			14	4	10670805
106708321	1	201407	201409			14	4	10670832
106710441	1	2014	2014			14	4	10671044
106710441	1	2014				14	4	10671044
106710941	1	20140819	20140908			14	4	10671094
106711291	1	20140903	20140905			14	4	10671129
106711431	1	201409				14	4	10671143
106717421	1	201409				14	4	10671742
106717811	1	20140905				14	4	10671781
106717961	2			3	DAY	14	4	10671796
106718121	2			3	DAY	14	4	10671812
106719531	1	20140909		30	DAY	14	4	10671953
106719531	1		20140924			14	4	10671953
106719641	1	20140715	20140721			14	4	10671964
106719641	1	20140722	20140920			14	4	10671964
106719641	1	20140921	20140922			14	4	10671964
106719641	1	20140923				14	4	10671964
106739141	1			3	DAY	14	4	10673914
106739621	1			2	DAY	14	4	10673962
106739851	1	20140731	20140824			14	4	10673985
106741811	1	2014	20140908			14	4	10674181
106741811	1	20140826	2014			14	4	10674181
106742011	1			14	DAY	14	4	10674201
106796161	1	20141121				14	4	10679616
106879441	1	20141215	20141228			14	4	10687944
106118402	1	20141027				15	1	10611840
106653862	1	20140724	20140809			15	1	10665386
106653862	1	20140810	20141002			15	1	10665386
106653862	1	20141003				15	1	10665386
106707272	1		20140209			15	1	10670727
106718942	1	20140910	20140916			15	1	10671894
106718942	1	20140917				15	1	10671894
106796642	1	20141110	20141120			15	1	10679664
106904891	1	20141209	20141215			15	1	10690489
107073091	1	20141029	20141222			15	1	10707309
107251671	1	20150111	20150112			15	1	10725167
107283511	1	20141211				15	1	10728351
107283511	2		201412			15	1	10728351
107286851	1	20150112	20150115			15	1	10728685
107296561	1	20140908	20140912			15	1	10729656
107307372	1	20150104	201501			15	1	10730737
107307372	2	201501	201501			15	1	10730737
107307372	3	201501				15	1	10730737
107307372	4		20141227			15	1	10730737
107307372	5	20141228	20150111			15	1	10730737
107307392	1		2010			15	1	10730739
107460572	1	201410				15	1	10746057
107489951	1	20150123	20150127			15	1	10748995
107502541	1	20141208	20141229			15	1	10750254
107502553	1	20141107	20141114			15	1	10750255
107502553	2	20141114	20141121			15	1	10750255
107502553	3	20141226				15	1	10750255
107502553	6	20141128	20141225			15	1	10750255
107562592	1	201411	201412			15	1	10756259
107584923	1	20141210	20141210			15	1	10758492
107584923	2	20141211	20141223			15	1	10758492
107760561	1	20140620	20140919			15	1	10776056
107863811	1			30-45	DAY	15	1	10786381
107903692	1	20150108	20150127			15	1	10790369
107903692	2	20141215				15	1	10790369
107909621	1	201410	201411			15	1	10790962
107909621	2	201411	2014			15	1	10790962
107909621	3	2014	20150205			15	1	10790962
107909621	4	20150207	20150207			15	1	10790962
107909621	5	20150208				15	1	10790962
107944271	1	20141204				15	1	10794427
108112151	1	20141217	20150210			15	1	10811215
108318121	1		20150211			15	1	10831812
108471121	1	201409				15	1	10847112
108816791	1	201412				15	1	10881679
108820461	1	20150131	20150224			15	1	10882046
108820461	2	20150213	20150224			15	1	10882046
108887471	1	2014	2014			15	1	10888747
108887471	2	20150126	20150224			15	1	10888747
108887471	3	20150224	20150225			15	1	10888747
108980791	1			6-8	MON	15	1	10898079
109083841	1	20141218				15	1	10908384
109083881	1	20141209				15	1	10908388
109083951	1	201412				15	1	10908395
109084151	1			10	DAY	15	1	10908415
109084431	1	201410	201410			15	1	10908443
109084431	1	201410				15	1	10908443
109084431	2	201410				15	1	10908443
109084431	2		201410			15	1	10908443
109084721	1	20141012				15	1	10908472
109085141	1	20150223	20150226			15	1	10908514
109085161	1	20141007				15	1	10908516
109086381	1	20140903				15	1	10908638
109087601	1	20141017				15	1	10908760
109088311	1	20141028				15	1	10908831
109088331	1	201405				15	1	10908833
109088341	1			7	DAY	15	1	10908834
109088451	1	2014	2014			15	1	10908845
109088451	1	20141015	2014			15	1	10908845
109088801	1	20141024	20141031			15	1	10908880
109088881	1	201410				15	1	10908888
109089111	1	2014	2014			15	1	10908911
109089111	1	201410	2014			15	1	10908911
109089121	1	201407				15	1	10908912
109089121	2	201407				15	1	10908912
109089181	1			4	DAY	15	1	10908918
109089191	1			61	DAY	15	1	10908919
109089281	1	201410				15	1	10908928
109089351	1			2	DAY	15	1	10908935
109089451	1			14	DAY	15	1	10908945
109089601	1	20140926	20141031			15	1	10908960
109092811	1	20140919	20141012			15	1	10909281
109092811	2	20141013				15	1	10909281
109118041	1	20140521				15	1	10911804
109118131	1	2014				15	1	10911813
109118131	1	201409	2014			15	1	10911813
109118171	1	20141010				15	1	10911817
109118201	1	201410	201410			15	1	10911820
109118201	1	201410				15	1	10911820
109118321	1	20141029	20141030			15	1	10911832
109118901	1			30	DAY	15	1	10911890
109118961	1	2014	2014			15	1	10911896
109119371	1	20141103				15	1	10911937
109119491	1	20141001				15	1	10911949
109119781	1	20141002	20141019			15	1	10911978
109119921	1			3	DAY	15	1	10911992
109120101	1			10	DAY	15	1	10912010
109120151	1	2014	20140910			15	1	10912015
109120321	1			3	DAY	15	1	10912032
109120381	1			14	DAY	15	1	10912038
109120381	1			7	DAY	15	1	10912038
109120431	1			3	DAY	15	1	10912043
109121501	1	20140914				15	1	10912150
109121531	1			21	DAY	15	1	10912153
109121801	1	20140311				15	1	10912180
109121801	1			7	DAY	15	1	10912180
109122601	1	20140817				15	1	10912260
109124151	1	20140801	20140905			15	1	10912415
109124271	1	2013				15	1	10912427
109125081	1			30	DAY	15	1	10912508
109126821	1	20141122	20141125			15	1	10912682
109127841	1			42	DAY	15	1	10912784
109128091	1			7	DAY	15	1	10912809
109128211	1	2014	2014			15	1	10912821
109128331	1	20141028	20141121			15	1	10912833
109128451	1	20141106	201411			15	1	10912845
109128591	1	20141111				15	1	10912859
109135871	1	20141125				15	1	10913587
109136041	1	20141124				15	1	10913604
109136191	1	20140908	20141008			15	1	10913619
109136191	1	20141009	20141109			15	1	10913619
109136191	1	20141110				15	1	10913619
109136811	1	2014				15	1	10913681
109137151	1	2014				15	1	10913715
109137421	1			56	DAY	15	1	10913742
109137581	1	20140328	20141201			15	1	10913758
109137721	1	20141024	20141030			15	1	10913772
109137721	1	20141031	20141130			15	1	10913772
109137721	1	20141201	20141202			15	1	10913772
109137721	1	20141203				15	1	10913772
109146993	1	20150301	20150307			15	1	10914699
109176191	1	20150126	20150205			15	1	10917619
109208161	1	20141119	20150311			15	1	10920816
109208161	2			6	MON	15	1	10920816
109216381	1	2014	2014			15	1	10921638
109216531	1	2014	2014			15	1	10921653
109216621	1			7	DAY	15	1	10921662
109216731	1	20140729				15	1	10921673
109216731	1		20141021			15	1	10921673
109216731	2	20140729				15	1	10921673
109216741	1	201411				15	1	10921674
109216751	1	2014	2014			15	1	10921675
109216751	1	2014				15	1	10921675
109217001	1	2014	2014			15	1	10921700
109217001	1	2014	201412			15	1	10921700
109217081	1	20140926				15	1	10921708
109217201	1			2	DAY	15	1	10921720
109217201	1			7	DAY	15	1	10921720
109217271	1	2014	2014			15	1	10921727
109217321	1	201407				15	1	10921732
109217371	1	20141125	20141208			15	1	10921737
109217461	1	2014	20141203			15	1	10921746
109217461	1	20141113	2014			15	1	10921746
109217971	1	201411				15	1	10921797
109218091	1	20140922	20140929			15	1	10921809
109218151	1	20141125	20141209			15	1	10921815
109218151	1	20141209				15	1	10921815
109218191	1	20140707	20140710			15	1	10921819
109218301	1	2014	2014			15	1	10921830
109218491	1	20140829				15	1	10921849
109218581	1	20141010	20141024			15	1	10921858
109218581	1	20141025				15	1	10921858
109218691	1	201405	2004			15	1	10921869
109219001	1	20140915	20140918			15	1	10921900
109219151	1			5	DAY	15	1	10921915
109219491	1	2014	2014			15	1	10921949
109219591	1	201310				15	1	10921959
109219701	1			4	DAY	15	1	10921970
109219751	1	20140914				15	1	10921975
109219891	1	20141006				15	1	10921989
109220001	1	20141020				15	1	10922000
109220121	1	201407		91	DAY	15	1	10922012
109220311	1	20141022				15	1	10922031
109220371	1	20140927	20141010			15	1	10922037
109220371	1	20141011	20141025			15	1	10922037
109220371	1	20141026				15	1	10922037
109221261	1	20141003	20141020			15	1	10922126
109221261	1	20141027	20141031			15	1	10922126
109221621	1			2	DAY	15	1	10922162
109221761	1	201410	201410			15	1	10922176
109221861	1			3	DAY	15	1	10922186
109225542	1	20141229	20150127			15	1	10922554
109225542	2	20150127	20150201			15	1	10922554
109254201	1	20150201	20150220			15	1	10925420
109263901	1			7	DAY	15	1	10926390
109272491	1	20141013	20141123			15	1	10927249
109272491	1	20141124				15	1	10927249
109272541	1	201411	20141210			15	1	10927254
109320551	1	201408				15	1	10932055
109320551	3	1997				15	1	10932055
109320551	5	2006				15	1	10932055
109320591	1		2014			15	1	10932059
109320621	1	20141117	20141208			15	1	10932062
109320621	1	20141209				15	1	10932062
109320641	1	20141205	20141212			15	1	10932064
109320641	3	2011				15	1	10932064
109320671	1	20140929				15	1	10932067
109320721	3	1999				15	1	10932072
109320811	1	201403				15	1	10932081
109320821	1	2014	2014			15	1	10932082
109320831	1			14	DAY	15	1	10932083
109320851	1	20141023	20141026			15	1	10932085
109320861	1	20141001	2014			15	1	10932086
109329231	1	20150212	20150225			15	1	10932923
109329231	2	20150226	20150226			15	1	10932923
109329231	3	20150227	20150227			15	1	10932923
109329231	4	20150228	20150301			15	1	10932923
109329541	1	201401				15	1	10932954
109335751	1	20150227				15	1	10933575
109335751	2		20150306			15	1	10933575
109362641	1	20150211	20150310			15	1	10936264
109542351	1	20150302	20150309			15	1	10954235
109542351	2	20150309				15	1	10954235
109567701	1	20150219	20150223			15	1	10956770
109083712	1	20141031	20141110			15	2	10908371
109716362	1	20150310	201503			15	2	10971636
109716362	2	201503	201503			15	2	10971636
109931381	1	20150204	20150204			15	2	10993138
110062303	1	20150318	20150320			15	2	11006230
110275011	1	2014				15	2	11027501
110275011	2		201504			15	2	11027501
110275011	3		201504			15	2	11027501
110466673	1	20150317	20150330			15	2	11046667
110497921	2	20140219				15	2	11049792
110497933	1	20141119				15	2	11049793
110497933	3		201504			15	2	11049793
110497933	4	20141210				15	2	11049793
110497933	5	20140725	20141210			15	2	11049793
110497933	6	20140813	20141129			15	2	11049793
110497933	7	20141210	20150220			15	2	11049793
110497933	10	20141210				15	2	11049793
110502383	1	20150220	20150308			15	2	11050238
110502383	2	20150309	20150319			15	2	11050238
110646592	1	20150203	20150219			15	2	11064659
110646592	4	20140522				15	2	11064659
110646592	5	20140508				15	2	11064659
110646592	6	20150203				15	2	11064659
110646592	7	20150203				15	2	11064659
110646592	8	20140508	20150203			15	2	11064659
110646682	1	201404	20150404			15	2	11064668
110674502	1	20150313	20150318			15	2	11067450
110731741	1	20150415	20150419			15	2	11073174
110738002	1	201411	20150320			15	2	11073800
110738002	2	20150321				15	2	11073800
110738002	3	2005				15	2	11073800
110738002	4	2005				15	2	11073800
110738002	5	2000				15	2	11073800
110738002	6	1995				15	2	11073800
110738002	7	201501				15	2	11073800
110738031	1	20150202	20150315			15	2	11073803
110738031	2	20150326	20150408			15	2	11073803
110738031	3	20150409	20150420			15	2	11073803
110738031	7	20150316	20150325			15	2	11073803
110806412	1	20150423	20150424			15	2	11080641
110806412	2	20150422	20150424			15	2	11080641
110808311	1	20150404	20150426			15	2	11080831
110926911	1	20150210	20150501			15	2	11092691
110960541	1	20150408	20150505			15	2	11096054
111046821	1		201505			15	2	11104682
111052451	1	20150304	20150409			15	2	11105245
111052451	2	20150409	20150420			15	2	11105245
111139951	1	20150423	20150430			15	2	11113995
111139951	2	20150504				15	2	11113995
111208192	1	20150312	20150314			15	2	11120819
111208192	2	20141025				15	2	11120819
111208192	3	20141010				15	2	11120819
111208192	4	20130225				15	2	11120819
111208192	6	20140819				15	2	11120819
111208192	8	20141103				15	2	11120819
111208192	10	20140819				15	2	11120819
111208192	11		20150312			15	2	11120819
111208192	12		20150312			15	2	11120819
111226301	1			2	MON	15	2	11122630
111243291	1	20150501	20150511			15	2	11124329
111344173	1	20150303	20150407			15	2	11134417
111344173	3	20150211	20150220			15	2	11134417
111344173	4	20150407				15	2	11134417
111344173	6	20150407				15	2	11134417
111344173	7	20140128				15	2	11134417
111344173	9	20140825	20150511			15	2	11134417
111344173	10	20140820				15	2	11134417
111344173	11	20140512				15	2	11134417
111344482	1	20150203	20150208			15	2	11134448
111344482	2	20150203	20150208			15	2	11134448
111460001	1	20150504	20150515			15	2	11146000
111460431	1	20150327	20150405			15	2	11146043
111468451	1	201505	201505			15	2	11146845
111484931	1	20150518	20150525			15	2	11148493
111699273	1	20150224				15	2	11169927
111699273	2	20141003	20150224			15	2	11169927
111699782	1	20150506	20150510			15	2	11169978
111700082	1		20141031			15	2	11170008
111700082	2	20141101	20150129			15	2	11170008
111700082	3	2012				15	2	11170008
111700082	4	2012				15	2	11170008
111700122	1	20150520				15	2	11170012
111715101	1	201504	201505			15	2	11171510
111729962	1	20150514	20150528			15	2	11172996
111735311	1	20150504				15	2	11173531
111761221	1	20150521	20150528			15	2	11176122
111904161	1	20150417	20150522			15	2	11190416
111904161	2	20150609				15	2	11190416
111904161	3	20130824	20150529			15	2	11190416
111904161	4	20141120				15	2	11190416
111904161	5	20141119	20150405			15	2	11190416
111907512	1	20150429				15	2	11190751
111939131	1	20150504	20150604			15	2	11193913
111939131	2	20150605				15	2	11193913
111947592	1	20150325				15	2	11194759
111974171	1	201505	201505			15	2	11197417
111974171	2	2015	2015			15	2	11197417
111974171	3	2015	2015			15	2	11197417
111974171	4	2015				15	2	11197417
111978102	1	201406				15	2	11197810
111978102	2	201411				15	2	11197810
111978102	3	201112				15	2	11197810
111986611	1			21	DAY	15	2	11198661
111986941	1	201403				15	2	11198694
111987091	1			2	WK	15	2	11198709
111987201	1			183	DAY	15	2	11198720
111987371	1	20150324				15	2	11198737
111987511	1	20150217				15	2	11198751
111988081	1	2015	2015			15	2	11198808
111988141	1	20150218	2015			15	2	11198814
111988141	1	20150314		3	DAY	15	2	11198814
111988191	1	20150303				15	2	11198819
111989191	1	2014	201410			15	2	11198919
111989271	1	20150105	20150126			15	2	11198927
111989531	1			42	DAY	15	2	11198953
111989771	1			28	DAY	15	2	11198977
111990251	1	201409				15	2	11199025
111990471	1	20150310	20150311			15	2	11199047
111990631	1	20150310	20150317			15	2	11199063
111990761	1	201501	201501			15	2	11199076
111990761	1	201501				15	2	11199076
111990831	1	201411				15	2	11199083
111991041	1	20150321	201503			15	2	11199104
111991341	1	20150323				15	2	11199134
111991421	1			7	DAY	15	2	11199142
111991741	1	20150310	201503			15	2	11199174
111991871	1			365	DAY	15	2	11199187
111991911	1	20141204		14	DAY	15	2	11199191
111992161	1	20150112	20150504			15	2	11199216
111992161	2	20150224	20150224			15	2	11199216
111992161	3	20150224	20150225			15	2	11199216
111992311	1	201409				15	2	11199231
111992511	1	2014	2015			15	2	11199251
112001431	1			14	DAY	15	2	11200143
112001681	1	201409				15	2	11200168
112001841	1	201412				15	2	11200184
112002921	1	20141020				15	2	11200292
112003141	1	20141127				15	2	11200314
112003241	1	20150218				15	2	11200324
112003291	1	20141201				15	2	11200329
112003391	1	20150116				15	2	11200339
112003991	1			2	DAY	15	2	11200399
112004111	1			30	DAY	15	2	11200411
112004271	1	20150306				15	2	11200427
112004511	1	20150225	20150303			15	2	11200451
112008251	1	2015	2015			15	2	11200825
112008312	1	20140909	20141007			15	2	11200831
112015611	1	201412		7	DAY	15	2	11201561
112015801	1	20141121	20141128			15	2	11201580
112016481	1		20150109			15	2	11201648
112016481	1		20150117			15	2	11201648
112016531	1	201412	201501			15	2	11201653
112016601	1	20141101				15	2	11201660
112016711	1			5	DAY	15	2	11201671
112016811	1	20141218				15	2	11201681
112017721	1	2015	2015			15	2	11201772
112017931	1	20141023	20141128			15	2	11201793
112018311	1	20150129		4	DAY	15	2	11201831
112018421	1			183	DAY	15	2	11201842
112020361	1	201409				15	2	11202036
112020481	1	20141217	20150211			15	2	11202048
112020811	1	20150115	20150212			15	2	11202081
112022831	1	201409	201501			15	2	11202283
112023011	1	20141226	20150122			15	2	11202301
112023151	1	20141204				15	2	11202315
112023151	1	20141211	20150113			15	2	11202315
112024171	1	20141224	201501			15	2	11202417
112024171	1	201501				15	2	11202417
112027881	1			7	DAY	15	2	11202788
112027991	1	20150421	20150602			15	2	11202799
112027991	2	20150603				15	2	11202799
112028001	1			7	DAY	15	2	11202800
112028321	1	201408	201408			15	2	11202832
112028321	1		20150202			15	2	11202832
112028381	1	20150205				15	2	11202838
112028451	1	20150210	20150215			15	2	11202845
112029051	1	201502				15	2	11202905
112029121	1	20150214	20150221			15	2	11202912
112029121	1	20150221				15	2	11202912
112029161	1	2014				15	2	11202916
112029391	1	20150223	20150224			15	2	11202939
112029491	1			1	DAY	15	2	11202949
112029601	1	20150223	20150227			15	2	11202960
112029681	1		20150219			15	2	11202968
112029821	1	20141123	20141223			15	2	11202982
112029821	1	20141224	20150224			15	2	11202982
112030301	1			21	DAY	15	2	11203030
112030301	1			3	DAY	15	2	11203030
112030521	1			4	DAY	15	2	11203052
112030611	1	20141219	20150119			15	2	11203061
112030611	1	20150120	20150124			15	2	11203061
112030691	1	201502				15	2	11203069
112037371	1	2015	2015			15	2	11203737
112037371	2	2015	2015			15	2	11203737
112037371	3	2015	2015			15	2	11203737
112040171	1	20150313	20150320			15	2	11204017
112040241	1	20150516				15	2	11204024
112040241	2	2000				15	2	11204024
112040241	3	201504				15	2	11204024
112040241	4	2012				15	2	11204024
112046151	1	20150310				15	2	11204615
112046151	2		20150421			15	2	11204615
112046401	1	20150520	20150521			15	2	11204640
112046401	2	20150510				15	2	11204640
112046401	3		20150510			15	2	11204640
112046401	9		20150519			15	2	11204640
112082821	1	2015	2015			15	2	11208282
112082821	2	2015	2015			15	2	11208282
112082821	3	2015				15	2	11208282
112140001	1	201505				15	2	11214000
112140501	1	201412				15	2	11214050
112145911	1			10	DAY	15	2	11214591
112146091	1	20150128	20150202			15	2	11214609
112146561	1	20150215				15	2	11214656
112146601	1			30	DAY	15	2	11214660
112147591	1	201412				15	2	11214759
112148231	1	20150109				15	2	11214823
112148541	1	201409				15	2	11214854
112150601	1			91	DAY	15	2	11215060
112150651	1			91	DAY	15	2	11215065
112150971	1			91	DAY	15	2	11215097
112152081	1	20150107	20150115			15	2	11215208
112152121	1	20150112				15	2	11215212
112152121	1		20150111			15	2	11215212
112152261	1			91	DAY	15	2	11215226
112152301	1	20150125	20150127			15	2	11215230
112153051	1			30	DAY	15	2	11215305
112153291	1			3	DAY	15	2	11215329
112153421	1			21	DAY	15	2	11215342
112171251	1	2015	2015			15	2	11217125
112171261	1	2015	2015			15	2	11217126
112171261	2	2015	2015			15	2	11217126
112173431	1	20150608	20150609			15	2	11217343
112173431	2	20150309	20150607			15	2	11217343
112173431	3	20150309				15	2	11217343
112188361	1	20150516	20150529			15	2	11218836
112188361	5	20150507	20150531			15	2	11218836
112232961	1	201506	201506			15	2	11223296
112232961	2	201506	201506			15	2	11223296
112232961	3	201506				15	2	11223296
112256111	1	201505	201505			15	2	11225611
112270071	1	20150504	20150616			15	2	11227007
112294211	1	20150611	20150623			15	2	11229421
109609856	1	20150112	20150304			15	3	10960985
109609856	2	20150224	20150224			15	3	10960985
109609856	3	20150224	20150225			15	3	10960985
109609856	4	1983				15	3	10960985
109609856	6	20150226	20150226			15	3	10960985
109609856	7	20150226	20150226			15	3	10960985
110863162	1	20150319				15	3	11086316
110863162	2	20150323				15	3	11086316
111645512	1	20150505	20150528			15	3	11164551
111645512	2	20150406				15	3	11164551
111645512	3	20150126				15	3	11164551
111645512	4	20141013				15	3	11164551
111732772	1	201411				15	3	11173277
111732772	2	20141229	20150219			15	3	11173277
111732772	3	20150219	201504			15	3	11173277
111732772	4	20141016				15	3	11173277
111732772	5	20141016				15	3	11173277
111732772	6	20141016				15	3	11173277
111732772	7	20141016				15	3	11173277
111732772	8	20141009				15	3	11173277
111732772	9	20140721				15	3	11173277
111732772	10	20140721				15	3	11173277
111732772	11	20140703				15	3	11173277
111732772	12	20140616				15	3	11173277
111732772	13	20140702				15	3	11173277
111732772	14	20130617				15	3	11173277
111732772	18	20150325				15	3	11173277
111939082	1	20150522	20150525			15	3	11193908
111939082	3	20110425				15	3	11193908
111939082	4	20150507				15	3	11193908
111939082	5	20150414				15	3	11193908
111939082	6	20130220				15	3	11193908
111939082	7	20150302				15	3	11193908
112140852	1	20150528	20150609			15	3	11214085
112140852	2	20150528				15	3	11214085
112143882	1	2015				15	3	11214388
112156272	1	20150417				15	3	11215627
112156272	2	2015	2015			15	3	11215627
112156272	3	2015	2015			15	3	11215627
112156272	4	2015				15	3	11215627
112156272	5	2012				15	3	11215627
112156272	6	2015				15	3	11215627
112237222	1	201503	201505			15	3	11223722
112282782	1	201412				15	3	11228278
112327361	1	20150204	20150331			15	3	11232736
112327361	3	20150204				15	3	11232736
112329701	1	20150520	20150616			15	3	11232970
112329701	2	20150617	20150623			15	3	11232970
112334872	1	20150612	20150619			15	3	11233487
112334872	3	20150607	20150612			15	3	11233487
112334872	4	20150613				15	3	11233487
112340962	1	20150624	20150625			15	3	11234096
112377971	1	20150622				15	3	11237797
112463341	1	20150501	20150701			15	3	11246334
112469991	1	20150627	20150703			15	3	11246999
112473001	1	20150619				15	3	11247300
112537541	1	20140724	20150410			15	3	11253754
112537901	1	20150610	20150625			15	3	11253790
112594471	1	20150610	20150616			15	3	11259447
112594471	2	20150617				15	3	11259447
112594471	3	20150610				15	3	11259447
112596511	1	201502	2015			15	3	11259651
112596511	2	2015	2015			15	3	11259651
112596511	3	2015				15	3	11259651
112713941	1	201505	201506			15	3	11271394
112713941	2	201506	2015			15	3	11271394
112713941	3	2015				15	3	11271394
112713941	4	201505	2015			15	3	11271394
112713941	5	2015				15	3	11271394
112713941	12		2015			15	3	11271394
112724241	1	20150707				15	3	11272424
112768351	1		20150708			15	3	11276835
112776501	1	201506	20150707			15	3	11277650
112791081	1	20150617	20150708			15	3	11279108
112821371	1	20150313				15	3	11282137
112821371	2		20150608			15	3	11282137
112821371	4		20150313			15	3	11282137
112821371	5	20150608				15	3	11282137
112821371	6	2015	2015			15	3	11282137
112821371	7	20110314				15	3	11282137
112832371	1	20140912	20150713			15	3	11283237
112890041	1	201507	201507			15	3	11289004
112933744	1	20150608	20150620			15	3	11293374
112933744	6	20150331				15	3	11293374
112933744	7	20150331				15	3	11293374
113048281	1	20150713				15	3	11304828
113109772	1	20150708	20150713			15	3	11310977
113149081	1	20150323	20150330			15	3	11314908
113149091	1	20150302	20150330			15	3	11314909
113149131	1	201502	20150323			15	3	11314913
113149131	2	20150324				15	3	11314913
113149131	3	201411				15	3	11314913
113149271	1	201502	201503			15	3	11314927
113149321	1	201502	201503			15	3	11314932
113149461	1	20141014	20141231			15	3	11314946
113149461	2	20150101	20150210			15	3	11314946
113149461	3	20150211				15	3	11314946
113149461	4	20150310	20150324			15	3	11314946
113149471	1	20141125	20150209			15	3	11314947
113149561	1	20150304	20150327			15	3	11314956
113149561	2	201408				15	3	11314956
113149561	3	201408				15	3	11314956
113149561	4	201412				15	3	11314956
113149601	1	20150318				15	3	11314960
113149611	1	201501				15	3	11314961
113149611	2	20150408				15	3	11314961
113149621	1	201411				15	3	11314962
113149661	1	20140422				15	3	11314966
113149661	2		20140707			15	3	11314966
113149671	1	20140820				15	3	11314967
113149671	2		20140917			15	3	11314967
113149671	3	20140716	20140914			15	3	11314967
113149671	4	20140625	20140904			15	3	11314967
113149671	5	20140820	20140914			15	3	11314967
113149671	6	20140820				15	3	11314967
113149692	1	20150407	201504			15	3	11314969
113149701	1	20150323	201504			15	3	11314970
113149701	2	201504				15	3	11314970
113149701	7	201412				15	3	11314970
113149711	1	20150422				15	3	11314971
113149721	1	20141225				15	3	11314972
113149791	1	201411	2014			15	3	11314979
113149791	2	2014				15	3	11314979
113149801	1	20140618				15	3	11314980
113149801	2		20140717			15	3	11314980
113149801	3	2013				15	3	11314980
113149811	1	20140211				15	3	11314981
113149831	1	2014				15	3	11314983
113149831	2	2014	2014			15	3	11314983
113149831	3	2014				15	3	11314983
113149841	1	201502				15	3	11314984
113149851	1	20150115				15	3	11314985
113149851	2		20150503			15	3	11314985
113150781	1	20150323	20150413			15	3	11315078
113150801	1	20150213	20150330			15	3	11315080
113150801	2	20140617				15	3	11315080
113150801	3	20140609				15	3	11315080
113150851	1	20141215	20141226			15	3	11315085
113150851	2	20141227	20150414			15	3	11315085
113150851	3	20150415				15	3	11315085
113150891	1	2015				15	3	11315089
113150901	1	20150413				15	3	11315090
113150921	1	20150302	20150407			15	3	11315092
113150961	2		20150420			15	3	11315096
113150981	1	20150321				15	3	11315098
113151011	1	201504				15	3	11315101
113151021	1	2015	2015			15	3	11315102
113151061	1	20150420				15	3	11315106
113151061	2		20150419			15	3	11315106
113151181	1	20150401				15	3	11315118
113151391	1	201504				15	3	11315139
113151681	2	201504				15	3	11315168
113151761	1	201412				15	3	11315176
113151761	3		2015			15	3	11315176
113151781	1	201504	201504			15	3	11315178
113151801	1		20150429			15	3	11315180
113151821	1	20150308	20150322			15	3	11315182
113151821	2	20150323				15	3	11315182
113151831	1	201502				15	3	11315183
113151841	1	20150303	201503			15	3	11315184
113151841	2	201503	20150331			15	3	11315184
113151841	3		20150331			15	3	11315184
113151851	1	20150413	20150415			15	3	11315185
113151861	1	20140926	201410			15	3	11315186
113151901	1	201504	201504			15	3	11315190
113151931	1	201504	201504			15	3	11315193
113151971	1	20150425				15	3	11315197
113152001	1	201501				15	3	11315200
113152041	1	20150413				15	3	11315204
113152141	1	20150325				15	3	11315214
113152151	1	20150504				15	3	11315215
113152161	1	20150408	20150428			15	3	11315216
113152161	2	2012				15	3	11315216
113152191	1	2015				15	3	11315219
113152191	2	2015				15	3	11315219
113152241	1	20150430	20150503			15	3	11315224
113152271	1	20150413				15	3	11315227
113152271	22	20140318	20140618			15	3	11315227
113152271	23	20140318	20150413			15	3	11315227
113152331	1	20150414	20150421			15	3	11315233
113152331	2	20150422	20150505			15	3	11315233
113152331	3	20150319	20150428			15	3	11315233
113152341	1	201504	201505			15	3	11315234
113152371	1	20150505				15	3	11315237
113152461	1	20150326				15	3	11315246
113152461	2	20150507	20150518			15	3	11315246
113152471	1	20150407	20150501			15	3	11315247
113152481	1	20150312	20150317			15	3	11315248
113152501	1	20140723	20150107			15	3	11315250
113152571	1	20150424	20150507			15	3	11315257
113152571	2	20150508				15	3	11315257
113152581	1	201504				15	3	11315258
113152631	1	20150210				15	3	11315263
113152631	2		20150515			15	3	11315263
113152641	1	201412				15	3	11315264
113152661	1	2015	2015			15	3	11315266
113152681	1	2015	2015			15	3	11315268
113152701	1	201504				15	3	11315270
113152721	1	201502	20150522			15	3	11315272
113152731	1	20150512	20150525			15	3	11315273
113152731	2	20150526				15	3	11315273
113152791	1	2015	2015			15	3	11315279
113152791	2	2015	2015			15	3	11315279
113152791	3	2015	2015			15	3	11315279
113152811	1	20150329				15	3	11315281
113152821	1	201505	201505			15	3	11315282
113152841	1	2015	2015			15	3	11315284
113152841	2	2015	2015			15	3	11315284
113152841	3	2015				15	3	11315284
113152861	1	2015	2015			15	3	11315286
113152871	1	2015	2015			15	3	11315287
113152891	1	20141203				15	3	11315289
113152931	1	20150405				15	3	11315293
113152951	1	2015				15	3	11315295
113152971	1	20150512				15	3	11315297
113152991	1	20150601				15	3	11315299
113168961	1	20150518	20150520			15	3	11316896
113168961	2	20150521				15	3	11316896
113180731	1	20150702	20150715			15	3	11318073
113187431	1	20150523	20150601			15	3	11318743
113194221	1	20150216	20150223			15	3	11319422
113253561	1	201506	201506			15	3	11325356
113291083	1	20141231	20150113			15	3	11329108
113291083	2	20150114				15	3	11329108
113291083	10		20141127			15	3	11329108
113291083	11		20141230			15	3	11329108
113292093	1	20150617				15	3	11329209
113292112	1	20150529	20150710			15	3	11329211
113292112	3	2012	20150722			15	3	11329211
113354751	1	20150701	20150704			15	3	11335475
113366191	1	201503	201504			15	3	11336619
113366191	2	201504	20150721			15	3	11336619
113366191	3	20150721				15	3	11336619
113433811	1	201504	201506			15	3	11343381
113433811	2	201504				15	3	11343381
113433811	3		201506			15	3	11343381
113433811	4	2014	201506			15	3	11343381
113448511	1	20150601	20150804			15	3	11344851
113588281	1			5	WK	15	3	11358828
113589622	1	20150710	20150731			15	3	11358962
113589622	3	20150501				15	3	11358962
113589622	4	2012				15	3	11358962
113589622	6	20150710				15	3	11358962
113591931	1	20150719				15	3	11359193
113598971	1	20150501				15	3	11359897
113659821	1		20150728			15	3	11365982
113659821	2	20150728	20150802			15	3	11365982
113685661	2		20150625			15	3	11368566
113755491	1	2015	2015			15	3	11375549
113766621	1	20150727				15	3	11376662
113793662	1	20150702	20150705			15	3	11379366
113793662	2	20150706	20150706			15	3	11379366
113793662	3	20150629	20150706			15	3	11379366
113838671	1	20150501	20150710			15	3	11383867
113878941	1	201407	20150723			15	3	11387894
113924421	1	20150805	20150809			15	3	11392442
113942561	1			6	WK	15	3	11394256
113946041	1	20140801	20150814			15	3	11394604
113980113	1	20150316	20150610			15	3	11398011
114011901	1	20150811				15	3	11401190
114140941	1	20150804				15	3	11414094
114141461	1	2015				15	3	11414146
114142141	1	201502				15	3	11414214
114170551	1	20150813	20150815			15	3	11417055
114170891	1	20150813	20150813			15	3	11417089
114171871	1	20150811				15	3	11417187
114171871	2	201507				15	3	11417187
114171871	3	201506				15	3	11417187
114171871	5	201506				15	3	11417187
114171871	7	201506				15	3	11417187
114171871	8	201508				15	3	11417187
114171871	9	201506				15	3	11417187
114171871	10	201506				15	3	11417187
114171871	11	201506				15	3	11417187
114215982	1	20150630	20150724			15	3	11421598
114218101	1	20150712	20150812			15	3	11421810
114218101	2	20150211				15	3	11421810
114218101	3	20150712	20150812			15	3	11421810
114218101	4	20150209				15	3	11421810
114380491	1	20150617	20150623			15	3	11438049
114380491	2	20150628				15	3	11438049
114380491	4	20150617	20150624			15	3	11438049
114380501	1	20150609	20150731			15	3	11438050
114596001	1	201508	201508			15	3	11459600
114596001	2	201508	201508			15	3	11459600
114662391	1	201502	201508			15	3	11466239
114749581	1	20150728	201508			15	3	11474958
114763801	1	2015				15	3	11476380
114763901	1	20150901				15	3	11476390
114964801	1	20150704	20150710			15	3	11496480
114964801	2	20150711	20150816			15	3	11496480
114964801	3	20150817				15	3	11496480
114964801	4	20150817				15	3	11496480
114982921	1	201507	20150902			15	3	11498292
115040951	1	2014				15	3	11504095
115040951	6	2014				15	3	11504095
115040951	7	2014				15	3	11504095
115092451	1	20150711				15	3	11509245
115109591	1	201507	20150901			15	3	11510959
115109591	2	20150901				15	3	11510959
115109591	4	20150825				15	3	11510959
115110591	1	20150909				15	3	11511059
115113601	1	20150821	20150826			15	3	11511360
115113601	2	20150827				15	3	11511360
115113601	17		2015			15	3	11511360
115113601	18	2015	20150828			15	3	11511360
115246421	1	201508	20150904			15	3	11524642
115257411	1	201411				15	3	11525741
115257411	5	2005				15	3	11525741
115257411	7	2013				15	3	11525741
115257411	8	2012				15	3	11525741
115257411	9	2011				15	3	11525741
115260321	1	20150908	20150909			15	3	11526032
115260321	2		20150907			15	3	11526032
115330741	1	201503	201508			15	3	11533074
115330741	2	201508				15	3	11533074
115376161	1	20141008				15	3	11537616
115376161	2	20150115				15	3	11537616
115376161	3	20141112				15	3	11537616
115376161	4	20141111				15	3	11537616
115376161	5	20141008				15	3	11537616
115376591	1		20150913			15	3	11537659
115376591	2	20150914				15	3	11537659
115451971	1	201506				15	3	11545197
115501761	1	20150905	20150913			15	3	11550176
115501761	3		20150905			15	3	11550176
115501761	4	20150905				15	3	11550176
115501761	5	20150905				15	3	11550176
115556211	1	201508	20150911			15	3	11555621
115649051	1	20150911	20150912			15	3	11564905
115649051	2	20150913	20150913			15	3	11564905
115705781	1	201508	2015			15	3	11570578
115705781	2	2015	201509			15	3	11570578
115725271	1	201509	20150916			15	3	11572527
115725271	2	20150917				15	3	11572527
115735681	1		20150918			15	3	11573568
112745393	1	201410				15	4	11274539
113048342	1	20150709	20150730			15	4	11304834
113048342	4	20150529	20150709			15	4	11304834
113151082	1	201501	2015			15	4	11315108
113152852	1	20150525				15	4	11315285
113292103	1	20150611	20150621			15	4	11329210
113292103	2	20150622	20150625			15	4	11329210
113292103	3		20150528			15	4	11329210
113292103	4	20150529				15	4	11329210
113292103	8		20150712			15	4	11329210
113292103	11	20150713				15	4	11329210
113630262	1	20150728	20150729			15	4	11363026
113838682	1	20151107	20151117			15	4	11383868
113919492	1	2015	2015			15	4	11391949
113919492	2	2015				15	4	11391949
114139102	1	20150810	20150818			15	4	11413910
114171062	2	20150901				15	4	11417106
114171062	4	2010				15	4	11417106
114435574	1	20150417	20150514			15	4	11443557
114435574	2	20150515	20150611			15	4	11443557
114435574	3	20150612	20150618			15	4	11443557
114435574	4	20150619				15	4	11443557
114662472	1	20150811	20150825			15	4	11466247
114662472	4		20150818			15	4	11466247
114662512	1	20150401	201508			15	4	11466251
114662512	2	201508	20150820			15	4	11466251
114662652	1	20150611				15	4	11466265
114662652	2		20150801			15	4	11466265
114662662	1	20150518				15	4	11466266
114662662	2		20150720			15	4	11466266
115021822	1	20150618				15	4	11502182
115021822	2	20150624	20150830			15	4	11502182
115037652	1	20150809				15	4	11503765
115037652	2	20150704				15	4	11503765
115037652	3	201509				15	4	11503765
115037652	4	201508				15	4	11503765
115037652	5	1990				15	4	11503765
115037652	7	2010				15	4	11503765
115037652	8	2010				15	4	11503765
115037652	9	2013				15	4	11503765
115331693	1	20150814	20150815			15	4	11533169
115331693	2	20150816	20150816			15	4	11533169
115331693	3	20150817	20150821			15	4	11533169
115331693	4	20150822	201508			15	4	11533169
115331693	5	201508				15	4	11533169
115331693	6	2014				15	4	11533169
115331693	7	2013				15	4	11533169
115331693	8	2012				15	4	11533169
115331693	12	201507				15	4	11533169
115331693	14		2015			15	4	11533169
115470542	1	201508				15	4	11547054
115470542	2	201508				15	4	11547054
115481892	1	20150211				15	4	11548189
115481892	2	20150512	20150515			15	4	11548189
115570492	1	20150520	201506			15	4	11557049
115616652	1	20150911	20150918			15	4	11561665
115616733	1	20150909				15	4	11561673
115616733	2		20150922			15	4	11561673
115855631	1	20150729	20150818			15	4	11585563
115855631	2	20150819	20150825			15	4	11585563
115855631	3	20150826	20150901			15	4	11585563
115855631	4	20150902				15	4	11585563
115861842	1	20150711	20150830			15	4	11586184
115861842	2	20150820	20150905			15	4	11586184
115862911	1	201501	201501			15	4	11586291
115862911	2	201501	201501			15	4	11586291
115862911	3	201508	201508			15	4	11586291
115862911	4	201508	201509			15	4	11586291
115862911	5	201509	201509			15	4	11586291
115862911	6	20150919	20150920			15	4	11586291
115862911	9	201509				15	4	11586291
115862911	10	2005				15	4	11586291
115874271	1	20150912				15	4	11587427
115906181	1	20150822	2015			15	4	11590618
115906211	1	20150921				15	4	11590621
115931901	1	20150928	20151001			15	4	11593190
115932321	1	20150629	20150804			15	4	11593232
115988361	1	2013	2013			15	4	11598836
115988361	2	2013	201506			15	4	11598836
115988361	3	201506	201507			15	4	11598836
115988361	4	201507	201507			15	4	11598836
115988361	5	201507	20150919			15	4	11598836
115988361	6	20150919	20150920			15	4	11598836
115988361	7	20150920	20150921			15	4	11598836
115994711	1	20150722	20150728			15	4	11599471
115994711	2	20150729				15	4	11599471
115996611	1	201412				15	4	11599661
116140341	1	201507	201508			15	4	11614034
116140341	3		2015			15	4	11614034
116140341	4	2015	201508			15	4	11614034
116140341	5	201508				15	4	11614034
116207422	1	20150731				15	4	11620742
116210611	1	20150921				15	4	11621061
116262571	1	20150924	20150930			15	4	11626257
116262571	2	20151001				15	4	11626257
116265541	1	20150922	20150928			15	4	11626554
116265541	2	20150929				15	4	11626554
116269632	1	20150708				15	4	11626963
116269632	2		20150921			15	4	11626963
116280751	1			1	MON	15	4	11628075
116293353	1	20150422	201508			15	4	11629335
116293353	3	2013	201508			15	4	11629335
116293353	5	2013				15	4	11629335
116293353	6	201509	201510			15	4	11629335
116297071	1	2015				15	4	11629707
116346022	1	20150910	20150923			15	4	11634602
116346022	2	20150924				15	4	11634602
116348511	1	20151001				15	4	11634851
116439971	1	20150917	20151013			15	4	11643997
116444131	1	20150918	20151014			15	4	11644413
116476211	1	20151007				15	4	11647621
116584532	1	20150825				15	4	11658453
116584532	3		20151025			15	4	11658453
116656701	1	20151016				15	4	11665670
116672132	4	20151023	20151031			15	4	11667213
116684741	1	2015	2015			15	4	11668474
116684741	2	2015				15	4	11668474
116782061	1	20150924				15	4	11678206
116782061	2	1995				15	4	11678206
116841601	1	20150910				15	4	11684160
116841601	2	20150919	20151016			15	4	11684160
116845351	1	20150902	20150915			15	4	11684535
116846021	1	20150809	20150816			15	4	11684602
116846021	2	20150816	20150909			15	4	11684602
116846021	3	20150909	20150928			15	4	11684602
116846021	4		20150922			15	4	11684602
116846021	5		20150922			15	4	11684602
116869231	1	201504				15	4	11686923
116869281	1	20151008				15	4	11686928
116869281	3	201507				15	4	11686928
116871422	1	20150503	20150519			15	4	11687142
116871422	2	20150520				15	4	11687142
116871422	3	20150502	20150502			15	4	11687142
116871422	4	20150503				15	4	11687142
116906531	1	20150814	20151002			15	4	11690653
116906531	2	20151002				15	4	11690653
116911101	1	20150824				15	4	11691110
116931581	1	20151012	20151027			15	4	11693158
116942111	1	201505				15	4	11694211
116944411	1	20151025				15	4	11694441
116945351	1	20151001				15	4	11694535
116970931	1	20150727	20151003			15	4	11697093
116970931	3	20150825				15	4	11697093
116972651	1	201508	201509			15	4	11697265
116972651	2	201509	20151020			15	4	11697265
116972651	3	20151021				15	4	11697265
116983421	1	20150712	20151021			15	4	11698342
116983421	2	2014	20151001			15	4	11698342
116983421	3	2014				15	4	11698342
116986011	1	20151025				15	4	11698601
117025022	1	20150917	20151014			15	4	11702502
117025022	2	20151015	20151020			15	4	11702502
117025022	3	20150317				15	4	11702502
117025022	4	20151007				15	4	11702502
117057701	1	20151015	20151022			15	4	11705770
117057701	2	20151022				15	4	11705770
117063021	1	20151026				15	4	11706302
117063021	6	201509				15	4	11706302
117182131	1	20151028	20151104			15	4	11718213
117205421	1	20151028				15	4	11720542
117206971	1	20150920	20151012			15	4	11720697
117206971	2	20150919	20151012			15	4	11720697
117239731	1	2015	2015			15	4	11723973
117239731	2		2015			15	4	11723973
117239731	3	2015				15	4	11723973
117241941	1	20151014	20151021			15	4	11724194
117241941	2	20151021	20151028			15	4	11724194
117241941	3	20151028				15	4	11724194
117299811	1	20151020	20151025			15	4	11729981
117305772	1	20151014	20151016			15	4	11730577
117372271	1	20151029				15	4	11737227
117372342	1	20151015	20151020			15	4	11737234
117372342	2	20151010				15	4	11737234
117372342	3		20151010			15	4	11737234
117444981	1	20150908				15	4	11744498
117454771	1	20151019	20151113			15	4	11745477
117456241	1	20151030	20151109			15	4	11745624
117466971	1	20150601	20151020			15	4	11746697
117470871	1	2013	2013			15	4	11747087
117470871	2	2013	2013			15	4	11747087
117470871	3	2013	2013			15	4	11747087
117470871	4	2013	2015			15	4	11747087
117470871	5	2015	2015			15	4	11747087
117470871	6	2015	2015			15	4	11747087
117470871	7	2015				15	4	11747087
117484632	1	20151102	20151111			15	4	11748463
117506671	1	20151016	20151112			15	4	11750667
117522621	1	20151023	20151106			15	4	11752262
117536681	1	20151016				15	4	11753668
117549191	1	20150825	20151026			15	4	11754919
117558601	1	20151031	20151106			15	4	11755860
117558601	2	20151107				15	4	11755860
117593161	1			9	MON	15	4	11759316
117609082	1	20141217	20150401			15	4	11760908
117609121	1	20151030	20151105			15	4	11760912
117628441	1	20151029	20151111			15	4	11762844
117661081	3	20150417	20150514			15	4	11766108
117661081	4	20150515	20150611			15	4	11766108
117661081	5	20150612	20150618			15	4	11766108
117661081	6	20150619				15	4	11766108
117690651	1	20150915				15	4	11769065
117696961	1	2014				15	4	11769696
117697782	1	2014	201510			15	4	11769778
117698981	1	20150410	20150416			15	4	11769898
117698981	2	20150417	20150422			15	4	11769898
117706362	1	20151110	20151110			15	4	11770636
117773912	1	201510	201510			15	4	11777391
117773912	2	201510				15	4	11777391
117819621	1	20151010	20151011			15	4	11781962
117819621	2	20151012	20151016			15	4	11781962
117819621	3	20151017	20151112			15	4	11781962
117864271	1	201509	201510			15	4	11786427
117864271	2	201510	201510			15	4	11786427
117865672	1	20150702				15	4	11786567
117865672	3	20131217				15	4	11786567
117865672	4	20130920				15	4	11786567
117872771	1	20151015				15	4	11787277
117876251	1	20151020	20151025			15	4	11787625
117876251	2	20151025	20151101			15	4	11787625
117876251	3	20151020	20151025			15	4	11787625
117876651	2	20151113	20151120			15	4	11787665
117878091	1	20151115				15	4	11787809
117878901	1	20151112	20151114			15	4	11787890
117878901	3	20151012	20151112			15	4	11787890
117903741	1	201506	2015			15	4	11790374
117903741	2	201509				15	4	11790374
117915591	1	20151109				15	4	11791559
117945601	1	2015	2015			15	4	11794560
117945601	2		2015			15	4	11794560
117945601	3		2015			15	4	11794560
118118811	2	20151002	20151002			15	4	11811881
118119871	1	201511	201511			15	4	11811987
118119881	1	20151116				15	4	11811988
118121491	1	201511				15	4	11812149
118157721	1	20151120	20151120			15	4	11815772
118157721	2	20150702				15	4	11815772
118157781	1	201511	201511			15	4	11815778
118162432	1	20151022				15	4	11816243
118162432	2	201508				15	4	11816243
118247652	1	20151006	20151124			15	4	11824765
118247652	2	20151117				15	4	11824765
118247652	3		20151117			15	4	11824765
118247831	1	201510	20151129			15	4	11824783
118247831	2	20151130				15	4	11824783
118247831	4	2013				15	4	11824783
118247831	7	201506				15	4	11824783
118247831	8	201511				15	4	11824783
118247831	9	201511				15	4	11824783
118272261	1	201408	201506			15	4	11827226
118272261	2	201506	20151123			15	4	11827226
118272261	3		20151105			15	4	11827226
118272261	4		20151105			15	4	11827226
118292721	1	201509				15	4	11829272
118292721	3	20151116	20151123			15	4	11829272
118292721	4	20151123	20151127			15	4	11829272
118292721	6	201509				15	4	11829272
118293272	1	20151030	201511			15	4	11829327
118354781	1	20151202	20151204			15	4	11835478
118367372	1	20150201				15	4	11836737
118367372	3	20150303				15	4	11836737
118406491	1	20150525	20151116			15	4	11840649
118425361	1	20151016	20151106			15	4	11842536
118479751	1	20151124				15	4	11847975
118564501	1		201405			15	4	11856450
118564801	1	20151209	20151210			15	4	11856480
118566381	1	201512	201512			15	4	11856638
118569661	1	201506				15	4	11856966
118578221	1	201510				15	4	11857822
118651631	3		20151213			15	4	11865163
118655311	1		20151022			15	4	11865531
118655311	2	20151023	20151030			15	4	11865531
118657381	1	201509				15	4	11865738
118657381	3		20151127			15	4	11865738
118671281	1	20140429	20140617			15	4	11867128
118671281	2	20140617	20140801			15	4	11867128
118671281	3	20140801	20141222			15	4	11867128
118671281	4	20141222				15	4	11867128
118671281	5	2003				15	4	11867128
118717581	1		20151216			15	4	11871758
118726131	1	20151111				15	4	11872613
118733011	1	201511				15	4	11873301
118759761	1	201510				15	4	11875976
118759761	2		201512			15	4	11875976
118768551	1	2015	20151218			15	4	11876855
118768651	1	20151207	20151218			15	4	11876865
118768651	2	20151219				15	4	11876865
107350542	3	201501				16	1	10735054
116773972	1	201510	201510			16	1	11677397
116773972	2	20151015	20151020			16	1	11677397
117707052	1	201505				16	1	11770705
117900414	1	20151023	20151105			16	1	11790041
117983042	1	20151119				16	1	11798304
117983042	2	2012				16	1	11798304
117983042	3	201509				16	1	11798304
117983042	4	2010				16	1	11798304
118480302	1	201402	2015			16	1	11848030
118480302	2	2015	201503			16	1	11848030
118480302	3	201503	20151129			16	1	11848030
118480302	4	20151130	20151204			16	1	11848030
118480302	5	20151205	20151222			16	1	11848030
118480302	6	201508				16	1	11848030
118480302	7	2013				16	1	11848030
118480302	8	2013				16	1	11848030
118480302	9		2014			16	1	11848030
118480302	10	201512				16	1	11848030
118480302	11	2014				16	1	11848030
118480302	12	201407				16	1	11848030
118480302	13		2015			16	1	11848030
118480302	14	2015				16	1	11848030
118480302	15	2015	2015			16	1	11848030
118480302	17	201507				16	1	11848030
118480302	18	201506				16	1	11848030
118480302	22	20151130				16	1	11848030
118480302	24	2015	2015			16	1	11848030
118516934	1	2015	2015			16	1	11851693
118516934	2	201510	201512			16	1	11851693
118690864	1	20151210	20160110			16	1	11869086
118690864	2	20111004	20151209			16	1	11869086
118690864	3	20151209				16	1	11869086
118719682	1	20150320				16	1	11871968
118895322	1	20151012	20151129			16	1	11889532
118895322	2	20151130	201512			16	1	11889532
118895322	3	201512	20151206			16	1	11889532
118895322	4	20160112	20160128			16	1	11889532
118895322	5		20140104			16	1	11889532
118895322	6		2015			16	1	11889532
118895322	7	20160104	20160217			16	1	11889532
118931501	1	20151211	20151224			16	1	11893150
118931501	2	20151225	20151231			16	1	11893150
118931501	3	20160101				16	1	11893150
118931501	5	201511				16	1	11893150
118931501	9	2015				16	1	11893150
118931501	10	201512				16	1	11893150
119065931	1	20160107	20160107			16	1	11906593
119067851	1	201511				16	1	11906785
119082361	1	201601				16	1	11908236
119147252	1	1996				16	1	11914725
119147291	1	201512				16	1	11914729
119147291	2		20160106			16	1	11914729
119163231	3	201507				16	1	11916323
119164133	1		20151214			16	1	11916413
119164133	2	199708				16	1	11916413
119164133	3	201510				16	1	11916413
119164133	4	20151105				16	1	11916413
119164133	6	2014				16	1	11916413
119164133	8	201510				16	1	11916413
119164133	9	201511				16	1	11916413
119164133	10	1996				16	1	11916413
119164133	11	201408	201511			16	1	11916413
119164133	12	201603				16	1	11916413
119164133	13	1990				16	1	11916413
119173661	1	20160108				16	1	11917366
119215231	1	20151008				16	1	11921523
119215231	4	20151108				16	1	11921523
119226291	1	2015	201601			16	1	11922629
119255221	1	20151123				16	1	11925522
119280811	1	2015				16	1	11928081
119299881	1	20151216	20151219			16	1	11929988
119305922	1	20150902	20150904			16	1	11930592
119305922	2	20150904	20151020			16	1	11930592
119305922	3	20151020				16	1	11930592
119326101	1	20151117	20151209			16	1	11932610
119326101	2	20151209				16	1	11932610
119326101	3	201506				16	1	11932610
119326101	4	201508				16	1	11932610
119328771	2		201601			16	1	11932877
119484372	1	201601	20160118			16	1	11948437
119484372	2		20160118			16	1	11948437
119670911	1	20141205				16	1	11967091
119672581	1	20160116				16	1	11967258
119749141	1		201601			16	1	11974914
119775591	1	20150123	20150127			16	1	11977559
119837132	1	20160117	20160123			16	1	11983713
119880341	1	20151008	20160106			16	1	11988034
120036781	1	20160119	20160119			16	1	12003678
120037002	1	2014	20160129			16	1	12003700
120051251	1	20150815				16	1	12005125
120129781	1	201511				16	1	12012978
120131252	1	2014				16	1	12013125
120131252	3		20160118			16	1	12013125
120131252	4	20160119	20160121			16	1	12013125
120131252	5	20160126				16	1	12013125
120473312	1	20160110	20160113			16	1	12047331
120500951	1	2015				16	1	12050095
120501401	1	2015	2015			16	1	12050140
120501401	2	2015				16	1	12050140
120501401	3	2015	2015			16	1	12050140
120501401	4	2015	2015			16	1	12050140
120501841	1	201508	201509			16	1	12050184
120748961	1	201601				16	1	12074896
120778372	1	20150807	20150809			16	1	12077837
120808481	1	20151223	20160105			16	1	12080848
120808481	2	20160106	20160112			16	1	12080848
120808481	3	20160113				16	1	12080848
120891791	1	20160112	20160216			16	1	12089179
120897081	1	20160108	20160126			16	1	12089708
120897081	2	20160126				16	1	12089708
120913492	1	20160121				16	1	12091349
120913492	2	20121207				16	1	12091349
120999461	1	20151012	20160121			16	1	12099946
121014951	1	20160202				16	1	12101495
121030141	1	201511				16	1	12103014
121030151	1	20160127				16	1	12103015
121065891	1	20151214	20160124			16	1	12106589
121065891	3	20141113				16	1	12106589
121065891	4	20150716				16	1	12106589
121065891	5	20150921				16	1	12106589
121117371	1	201510	20160204			16	1	12111737
121117371	5	201601				16	1	12111737
121224963	1	20160204				16	1	12122496
121234411	1	20150808	20150809			16	1	12123441
121270382	1	20160120				16	1	12127038
121270382	3		20160215			16	1	12127038
121276041	1	20160219	20160219			16	1	12127604
121349071	1	20151209	20151225			16	1	12134907
121363471	1	201509	201511			16	1	12136347
121379221	1	201601				16	1	12137922
121427261	1	20160104	20160110			16	1	12142726
121427261	2	20160111	20160203			16	1	12142726
121445971	1	20160225	20160229			16	1	12144597
121450001	1	20160108	20160222			16	1	12145000
121576711	1	2015	2015			16	1	12157671
121576711	2	2015				16	1	12157671
121580241	1	20160101	20160306			16	1	12158024
121655692	1	20150423				16	1	12165569
121684291	1	20160223				16	1	12168429
121689621	1	201512	201601			16	1	12168962
121692081	1	201602				16	1	12169208
121692081	2	2015				16	1	12169208
121698531	1	201511				16	1	12169853
121698531	2	201511				16	1	12169853
121720301	1	20160216				16	1	12172030
121727831	1	201511				16	1	12172783
121728972	1		20160303			16	1	12172897
121736561	1	20160304	20160309			16	1	12173656
121737411	1	20150211	20160310			16	1	12173741
121773041	1	201602	201602			16	1	12177304
[truncated: 8,267 more rows]
