# Supplementary material for: Disproportionality evaluation of adverse effects and suicide/self-injury risk factors associated with vortioxetine: a large-scale pharmacovigilance study
Source: Front Pharmacol. 2025 Nov 10;16:1689634. doi: 10.3389/fphar.2025.1689634 (PMC12640903; doi:10.3389/fphar.2025.1689634)
Supplement: Supplementary file 3 [file Supplementaryfile5.xlsx]

## Sheet: Sheet1
primaryid	OUTC_COD	GetDataYear	GetDataQT	caseid
100129031	OT	14	1	10012903
100129031	HO	14	1	10012903
100199931	OT	14	1	10019993
100245901	OT	14	1	10024590
100258982	HO	14	1	10025898
100258982	OT	14	1	10025898
100289251	OT	14	1	10028925
100427981	OT	14	1	10042798
100427981	DE	14	1	10042798
100457961	OT	14	1	10045796
100489891	OT	14	1	10048989
97970361	HO	14	1	9797036
97970361	LT	14	1	9797036
98018243	DE	14	1	9801824
98018243	OT	14	1	9801824
98018243	HO	14	1	9801824
98196053	HO	14	1	9819605
98332741	HO	14	1	9833274
98586371	DS	14	1	9858637
99177671	OT	14	1	9917767
99202521	OT	14	1	9920252
99211951	HO	14	1	9921195
99935222	OT	14	1	9993522
99935771	OT	14	1	9993577
99935821	OT	14	1	9993582
99973881	OT	14	1	9997388
100324783	OT	14	2	10032478
100422732	DE	14	2	10042273
100665271	HO	14	2	10066527
100789851	DS	14	2	10078985
100828772	HO	14	2	10082877
100828772	OT	14	2	10082877
101336942	OT	14	2	10133694
101372741	DS	14	2	10137274
101390972	OT	14	2	10139097
101410823	OT	14	2	10141082
101422721	OT	14	2	10142272
101507162	OT	14	2	10150716
101527821	HO	14	2	10152782
101560841	OT	14	2	10156084
101611191	OT	14	2	10161119
101611201	OT	14	2	10161120
101676791	OT	14	2	10167679
101695131	OT	14	2	10169513
101720052	HO	14	2	10172005
101754251	OT	14	2	10175425
101779032	HO	14	2	10177903
101843121	DE	14	2	10184312
101954212	OT	14	2	10195421
101968472	HO	14	2	10196847
101968472	OT	14	2	10196847
102089091	OT	14	2	10208909
102247011	HO	14	2	10224701
102338202	HO	14	2	10233820
102338221	HO	14	2	10233822
102372512	DE	14	2	10237251
102372522	HO	14	2	10237252
102372522	DE	14	2	10237252
102396951	OT	14	2	10239695
102499052	HO	14	2	10249905
102564811	OT	14	2	10256481
102697611	DS	14	2	10269761
102736041	OT	14	2	10273604
104176601	OT	14	2	10417660
104176661	OT	14	2	10417666
104176731	OT	14	2	10417673
104177231	HO	14	2	10417723
104177261	OT	14	2	10417726
104177301	OT	14	2	10417730
102712731	HO	14	3	10271273
102818473	DE	14	3	10281847
102823671	OT	14	3	10282367
102849582	OT	14	3	10284958
102976202	HO	14	3	10297620
103087151	HO	14	3	10308715
103114741	HO	14	3	10311474
103437081	HO	14	3	10343708
103437091	OT	14	3	10343709
103555611	OT	14	3	10355561
103583711	OT	14	3	10358371
103638861	HO	14	3	10363886
103666343	OT	14	3	10366634
103694661	HO	14	3	10369466
103730192	OT	14	3	10373019
103784271	OT	14	3	10378427
103796601	OT	14	3	10379660
103820711	HO	14	3	10382071
103860331	OT	14	3	10386033
103879892	HO	14	3	10387989
103879892	LT	14	3	10387989
103879892	OT	14	3	10387989
103879931	OT	14	3	10387993
103931132	HO	14	3	10393113
104027361	OT	14	3	10402736
104040511	OT	14	3	10404051
104040511	HO	14	3	10404051
104093042	DE	14	3	10409304
104156872	OT	14	3	10415687
104169441	OT	14	3	10416944
104177031	OT	14	3	10417703
104194392	OT	14	3	10419439
104194431	OT	14	3	10419443
104194441	OT	14	3	10419444
104198801	OT	14	3	10419880
104281541	OT	14	3	10428154
104286842	OT	14	3	10428684
104286862	OT	14	3	10428686
104303861	OT	14	3	10430386
104314712	OT	14	3	10431471
104349071	OT	14	3	10434907
104349101	HO	14	3	10434910
104349111	OT	14	3	10434911
104349131	HO	14	3	10434913
104349151	HO	14	3	10434915
104349171	OT	14	3	10434917
104349171	LT	14	3	10434917
104459032	OT	14	3	10445903
104460621	OT	14	3	10446062
104465301	OT	14	3	10446530
104543762	OT	14	3	10454376
104543762	HO	14	3	10454376
104543771	OT	14	3	10454377
104543791	OT	14	3	10454379
104544541	HO	14	3	10454454
104628291	OT	14	3	10462829
104652202	OT	14	3	10465220
104652202	HO	14	3	10465220
104695241	OT	14	3	10469524
104757372	OT	14	3	10475737
104757372	DE	14	3	10475737
104757391	DE	14	3	10475739
104757391	OT	14	3	10475739
104788961	OT	14	3	10478896
104794691	OT	14	3	10479469
104794701	OT	14	3	10479470
104794711	OT	14	3	10479471
104853241	OT	14	3	10485324
104388862	HO	14	4	10438886
104623853	DS	14	4	10462385
104678502	OT	14	4	10467850
104686642	HO	14	4	10468664
104686642	OT	14	4	10468664
104686652	HO	14	4	10468665
104686652	OT	14	4	10468665
104896472	OT	14	4	10489647
105006673	OT	14	4	10500667
105006673	HO	14	4	10500667
105144633	OT	14	4	10514463
105144633	HO	14	4	10514463
105258871	HO	14	4	10525887
105286761	OT	14	4	10528676
105292022	HO	14	4	10529202
105292443	OT	14	4	10529244
105292451	OT	14	4	10529245
105468951	OT	14	4	10546895
105502102	DE	14	4	10550210
105530131	OT	14	4	10553013
105589241	OT	14	4	10558924
105612821	OT	14	4	10561282
105633361	OT	14	4	10563336
105644601	OT	14	4	10564460
105716241	OT	14	4	10571624
105718871	OT	14	4	10571887
105740152	HO	14	4	10574015
105746841	HO	14	4	10574684
105777241	OT	14	4	10577724
105883562	OT	14	4	10588356
105888572	OT	14	4	10588857
105938181	OT	14	4	10593818
105967032	OT	14	4	10596703
105968561	OT	14	4	10596856
105997092	OT	14	4	10599709
106027452	OT	14	4	10602745
106027452	HO	14	4	10602745
106087132	OT	14	4	10608713
106118272	OT	14	4	10611827
106119841	DE	14	4	10611984
106128621	OT	14	4	10612862
106129311	OT	14	4	10612931
106142812	OT	14	4	10614281
106218381	OT	14	4	10621838
106392652	OT	14	4	10639265
106413971	OT	14	4	10641397
106414001	OT	14	4	10641400
106414052	OT	14	4	10641405
106424031	OT	14	4	10642403
106431461	OT	14	4	10643146
106437181	OT	14	4	10643718
106446941	OT	14	4	10644694
106446951	OT	14	4	10644695
106446951	HO	14	4	10644695
106522031	OT	14	4	10652203
106533191	OT	14	4	10653319
106613591	OT	14	4	10661359
106614071	OT	14	4	10661407
106632802	HO	14	4	10663280
106632802	OT	14	4	10663280
106643971	DE	14	4	10664397
106649011	OT	14	4	10664901
106660221	HO	14	4	10666022
106660221	OT	14	4	10666022
106660261	OT	14	4	10666026
106660291	HO	14	4	10666029
106660291	OT	14	4	10666029
106705711	HO	14	4	10670571
106739851	HO	14	4	10673985
106739851	RI	14	4	10673985
106796161	OT	14	4	10679616
106796631	OT	14	4	10679663
106797651	OT	14	4	10679765
106879441	LT	14	4	10687944
106879441	OT	14	4	10687944
106118402	DE	15	1	10611840
106118402	OT	15	1	10611840
106386712	HO	15	1	10638671
106386712	OT	15	1	10638671
106653862	HO	15	1	10665386
106653862	OT	15	1	10665386
106707272	OT	15	1	10670727
106718942	HO	15	1	10671894
106796642	OT	15	1	10679664
106990761	OT	15	1	10699076
107015431	OT	15	1	10701543
107015431	DE	15	1	10701543
107041581	OT	15	1	10704158
107218321	OT	15	1	10721832
107251631	DE	15	1	10725163
107251671	OT	15	1	10725167
107283511	OT	15	1	10728351
107307372	OT	15	1	10730737
107307392	DS	15	1	10730739
107460572	HO	15	1	10746057
107460572	OT	15	1	10746057
107489951	LT	15	1	10748995
107502501	OT	15	1	10750250
107502541	OT	15	1	10750254
107502553	OT	15	1	10750255
107502581	OT	15	1	10750258
107562592	OT	15	1	10756259
107584923	DS	15	1	10758492
107584923	OT	15	1	10758492
107671031	DE	15	1	10767103
107760561	OT	15	1	10776056
107773301	OT	15	1	10777330
107863811	OT	15	1	10786381
107903692	OT	15	1	10790369
107909621	OT	15	1	10790962
107944271	DS	15	1	10794427
107985511	OT	15	1	10798551
108112151	OT	15	1	10811215
108318121	OT	15	1	10831812
108471121	OT	15	1	10847112
108570401	OT	15	1	10857040
108752341	OT	15	1	10875234
108816791	OT	15	1	10881679
108816791	LT	15	1	10881679
108820461	OT	15	1	10882046
108832001	OT	15	1	10883200
108887471	OT	15	1	10888747
108980791	DS	15	1	10898079
109065071	OT	15	1	10906507
109085141	DS	15	1	10908514
109085141	HO	15	1	10908514
109092811	OT	15	1	10909281
109146993	DE	15	1	10914699
109147031	HO	15	1	10914703
109194451	HO	15	1	10919445
109198511	OT	15	1	10919851
109224981	HO	15	1	10922498
109224981	OT	15	1	10922498
109225542	HO	15	1	10922554
109266421	DE	15	1	10926642
109320801	OT	15	1	10932080
109320811	HO	15	1	10932081
109320811	OT	15	1	10932081
109320821	OT	15	1	10932082
109320831	OT	15	1	10932083
109320851	HO	15	1	10932085
109320861	OT	15	1	10932086
109329231	OT	15	1	10932923
109329541	HO	15	1	10932954
109329541	OT	15	1	10932954
109329541	LT	15	1	10932954
109335751	HO	15	1	10933575
109362641	OT	15	1	10936264
109518971	OT	15	1	10951897
109542351	HO	15	1	10954235
109550991	OT	15	1	10955099
109589131	OT	15	1	10958913
109682781	OT	15	1	10968278
109716471	OT	15	1	10971647
109169273	DE	15	2	10916927
109182812	OT	15	2	10918281
109716362	OT	15	2	10971636
109841941	OT	15	2	10984194
109841961	OT	15	2	10984196
109842061	DE	15	2	10984206
109916311	OT	15	2	10991631
109931381	OT	15	2	10993138
109932892	DE	15	2	10993289
110062303	DE	15	2	11006230
110275011	DE	15	2	11027501
110466673	OT	15	2	11046667
110497921	HO	15	2	11049792
110497921	OT	15	2	11049792
110497933	HO	15	2	11049793
110502383	OT	15	2	11050238
110646592	OT	15	2	11064659
110646682	DE	15	2	11064668
110646682	HO	15	2	11064668
110674502	OT	15	2	11067450
110731741	OT	15	2	11073174
110738002	HO	15	2	11073800
110738031	OT	15	2	11073803
110806412	DE	15	2	11080641
110806412	OT	15	2	11080641
110808311	OT	15	2	11080831
110823631	DE	15	2	11082363
110863181	OT	15	2	11086318
110907792	OT	15	2	11090779
110918971	OT	15	2	11091897
110926911	LT	15	2	11092691
110926911	HO	15	2	11092691
111046821	OT	15	2	11104682
111046821	LT	15	2	11104682
111046821	HO	15	2	11104682
111052451	OT	15	2	11105245
111084891	HO	15	2	11108489
111139951	HO	15	2	11113995
111141901	OT	15	2	11114190
111162961	OT	15	2	11116296
111168291	OT	15	2	11116829
111208192	HO	15	2	11120819
111252851	HO	15	2	11125285
111252851	OT	15	2	11125285
111268241	DE	15	2	11126824
111268251	OT	15	2	11126825
111344173	OT	15	2	11134417
111344371	OT	15	2	11134437
111344482	HO	15	2	11134448
111344482	OT	15	2	11134448
111460001	DS	15	2	11146000
111468451	OT	15	2	11146845
111484931	OT	15	2	11148493
111540481	OT	15	2	11154048
111540481	HO	15	2	11154048
111573261	DE	15	2	11157326
111573681	OT	15	2	11157368
111632781	HO	15	2	11163278
111632781	OT	15	2	11163278
111670511	HO	15	2	11167051
111692991	OT	15	2	11169299
111699273	OT	15	2	11169927
111699273	DE	15	2	11169927
111699782	OT	15	2	11169978
111700082	DS	15	2	11170008
111700122	HO	15	2	11170012
111714971	OT	15	2	11171497
111715101	HO	15	2	11171510
111715101	OT	15	2	11171510
111729962	OT	15	2	11172996
111735311	OT	15	2	11173531
111735371	OT	15	2	11173537
111761221	RI	15	2	11176122
111811691	OT	15	2	11181169
111947592	LT	15	2	11194759
111947592	OT	15	2	11194759
111974171	OT	15	2	11197417
111981631	DE	15	2	11198163
111981711	OT	15	2	11198171
111990921	OT	15	2	11199092
111991111	OT	15	2	11199111
111991261	OT	15	2	11199126
111991421	HO	15	2	11199142
111991421	OT	15	2	11199142
111991741	OT	15	2	11199174
111991911	DS	15	2	11199191
111992161	OT	15	2	11199216
111992161	HO	15	2	11199216
111996921	OT	15	2	11199692
112037371	OT	15	2	11203737
112046151	DS	15	2	11204615
112046401	OT	15	2	11204640
112140001	HO	15	2	11214000
112173431	OT	15	2	11217343
112232771	OT	15	2	11223277
112270071	LT	15	2	11227007
112270951	HO	15	2	11227095
112286101	OT	15	2	11228610
112294211	OT	15	2	11229421
109609856	OT	15	3	10960985
109609856	HO	15	3	10960985
110863162	DE	15	3	11086316
111645512	HO	15	3	11164551
111645512	OT	15	3	11164551
112143882	OT	15	3	11214388
112301731	OT	15	3	11230173
112327361	HO	15	3	11232736
112334872	OT	15	3	11233487
112372051	OT	15	3	11237205
112379461	DE	15	3	11237946
112388792	OT	15	3	11238879
112463341	DS	15	3	11246334
112530671	OT	15	3	11253067
112681311	OT	15	3	11268131
112681631	OT	15	3	11268163
112713941	OT	15	3	11271394
112749921	OT	15	3	11274992
112800241	OT	15	3	11280024
112821371	DS	15	3	11282137
112821371	OT	15	3	11282137
112821421	OT	15	3	11282142
112825611	HO	15	3	11282561
112832371	OT	15	3	11283237
112847861	OT	15	3	11284786
112933744	OT	15	3	11293374
113093491	OT	15	3	11309349
113109772	OT	15	3	11310977
113149371	OT	15	3	11314937
113149651	HO	15	3	11314965
113149692	HO	15	3	11314969
113149731	OT	15	3	11314973
113153021	OT	15	3	11315302
113180731	DE	15	3	11318073
113187431	OT	15	3	11318743
113194221	LT	15	3	11319422
113222492	OT	15	3	11322249
113275551	OT	15	3	11327555
113275922	DE	15	3	11327592
113291083	OT	15	3	11329108
113292093	HO	15	3	11329209
113292093	OT	15	3	11329209
113292112	OT	15	3	11329211
113354751	HO	15	3	11335475
113448511	HO	15	3	11344851
113588281	DS	15	3	11358828
113591751	OT	15	3	11359175
113598971	OT	15	3	11359897
113630582	DE	15	3	11363058
113630601	DE	15	3	11363060
113685661	OT	15	3	11368566
113766621	DE	15	3	11376662
113793662	HO	15	3	11379366
113838671	OT	15	3	11383867
113893101	HO	15	3	11389310
113893101	OT	15	3	11389310
113946041	OT	15	3	11394604
113980113	OT	15	3	11398011
113980331	HO	15	3	11398033
113980661	OT	15	3	11398066
114171771	OT	15	3	11417177
114183621	OT	15	3	11418362
114185721	OT	15	3	11418572
114215982	OT	15	3	11421598
114218101	HO	15	3	11421810
114380491	OT	15	3	11438049
114380501	HO	15	3	11438050
114380501	OT	15	3	11438050
114431792	HO	15	3	11443179
114432271	OT	15	3	11443227
114455641	OT	15	3	11445564
114550611	OT	15	3	11455061
114600451	OT	15	3	11460045
114609921	OT	15	3	11460992
114749581	DE	15	3	11474958
114974311	OT	15	3	11497431
114974331	LT	15	3	11497433
114974441	OT	15	3	11497444
115109591	OT	15	3	11510959
115150371	HO	15	3	11515037
115150371	OT	15	3	11515037
115150462	HO	15	3	11515046
115257171	OT	15	3	11525717
115257411	OT	15	3	11525741
115378642	OT	15	3	11537864
115501761	OT	15	3	11550176
115501821	OT	15	3	11550182
115581921	LT	15	3	11558192
115649051	HO	15	3	11564905
115705741	OT	15	3	11570574
115705781	OT	15	3	11570578
115734053	OT	15	3	11573405
115737641	OT	15	3	11573764
115737681	OT	15	3	11573768
115791161	OT	15	3	11579116
106128753	OT	15	4	10612875
113292103	OT	15	4	11329210
113838682	OT	15	4	11383868
113838682	HO	15	4	11383868
114261314	HO	15	4	11426131
114261314	OT	15	4	11426131
115021822	HO	15	4	11502182
115331693	OT	15	4	11533169
115570492	OT	15	4	11557049
115861842	LT	15	4	11586184
115862112	HO	15	4	11586211
115862131	OT	15	4	11586213
115908751	DE	15	4	11590875
115932321	OT	15	4	11593232
116162571	HO	15	4	11616257
116163721	HO	15	4	11616372
116164851	OT	15	4	11616485
116164861	OT	15	4	11616486
116269632	HO	15	4	11626963
116269661	HO	15	4	11626966
116293353	HO	15	4	11629335
116343051	OT	15	4	11634305
116343051	HO	15	4	11634305
116378111	OT	15	4	11637811
116387461	OT	15	4	11638746
116387471	OT	15	4	11638747
116387471	HO	15	4	11638747
116418912	OT	15	4	11641891
116503381	OT	15	4	11650338
116505233	OT	15	4	11650523
116622471	OT	15	4	11662247
116622671	DE	15	4	11662267
116782061	OT	15	4	11678206
116841601	OT	15	4	11684160
116845351	OT	15	4	11684535
116871041	HO	15	4	11687104
116871041	OT	15	4	11687104
116871422	HO	15	4	11687142
116911101	OT	15	4	11691110
116931581	OT	15	4	11693158
116931581	HO	15	4	11693158
116945351	OT	15	4	11694535
116945351	HO	15	4	11694535
116970931	OT	15	4	11697093
116970931	LT	15	4	11697093
116970931	HO	15	4	11697093
116983421	HO	15	4	11698342
117025022	OT	15	4	11702502
117182131	HO	15	4	11718213
117186101	OT	15	4	11718610
117206971	OT	15	4	11720697
117305772	HO	15	4	11730577
117381921	DE	15	4	11738192
117444981	HO	15	4	11744498
117447561	OT	15	4	11744756
117454771	LT	15	4	11745477
117456241	OT	15	4	11745624
117466971	OT	15	4	11746697
117466971	LT	15	4	11746697
117506671	OT	15	4	11750667
117536681	OT	15	4	11753668
117549191	OT	15	4	11754919
117552991	OT	15	4	11755299
117562601	OT	15	4	11756260
117562871	OT	15	4	11756287
117562881	OT	15	4	11756288
117562891	OT	15	4	11756289
117562901	OT	15	4	11756290
117565181	OT	15	4	11756518
117565191	OT	15	4	11756519
117565201	OT	15	4	11756520
117626601	OT	15	4	11762660
117696961	OT	15	4	11769696
117697782	DE	15	4	11769778
117698981	OT	15	4	11769898
117706362	OT	15	4	11770636
117706362	HO	15	4	11770636
117865672	OT	15	4	11786567
117872771	OT	15	4	11787277
117876251	OT	15	4	11787625
117876251	HO	15	4	11787625
117876651	HO	15	4	11787665
117878901	HO	15	4	11787890
117902371	OT	15	4	11790237
118000281	HO	15	4	11800028
118000281	OT	15	4	11800028
118071151	OT	15	4	11807115
118118811	OT	15	4	11811881
118118811	LT	15	4	11811881
118163031	OT	15	4	11816303
118272261	HO	15	4	11827226
118293272	OT	15	4	11829327
118354781	HO	15	4	11835478
118354781	LT	15	4	11835478
118383361	OT	15	4	11838336
118406491	OT	15	4	11840649
118420971	OT	15	4	11842097
118425361	DS	15	4	11842536
118463731	HO	15	4	11846373
118564801	OT	15	4	11856480
118569661	OT	15	4	11856966
118569661	HO	15	4	11856966
118621881	OT	15	4	11862188
118655311	HO	15	4	11865531
118655311	OT	15	4	11865531
118766751	OT	15	4	11876675
118824501	HO	15	4	11882450
107350542	OT	16	1	10735054
117900414	OT	16	1	11790041
117900414	CA	16	1	11790041
118480302	HO	16	1	11848030
118516934	HO	16	1	11851693
118690864	HO	16	1	11869086
118690864	OT	16	1	11869086
118719682	OT	16	1	11871968
118838761	OT	16	1	11883876
118895322	OT	16	1	11889532
118895322	HO	16	1	11889532
119115911	LT	16	1	11911591
119164133	OT	16	1	11916413
119224241	OT	16	1	11922424
119224301	HO	16	1	11922430
119227621	DE	16	1	11922762
119255221	OT	16	1	11925522
119299881	HO	16	1	11929988
119328751	OT	16	1	11932875
119484372	HO	16	1	11948437
119670911	LT	16	1	11967091
119670911	HO	16	1	11967091
119775591	LT	16	1	11977559
119811601	OT	16	1	11981160
119880341	DS	16	1	11988034
120036781	OT	16	1	12003678
120037002	DE	16	1	12003700
120037002	OT	16	1	12003700
120181251	DE	16	1	12018125
120417601	OT	16	1	12041760
120500951	HO	16	1	12050095
120500951	OT	16	1	12050095
120618701	HO	16	1	12061870
120748961	OT	16	1	12074896
120781001	HO	16	1	12078100
120827431	DE	16	1	12082743
120913492	OT	16	1	12091349
121014951	OT	16	1	12101495
121026461	HO	16	1	12102646
121065891	OT	16	1	12106589
121117371	OT	16	1	12111737
121168641	OT	16	1	12116864
121168861	OT	16	1	12116886
121224963	OT	16	1	12122496
121234411	OT	16	1	12123441
121276041	HO	16	1	12127604
121276041	OT	16	1	12127604
121299261	OT	16	1	12129926
121363471	HO	16	1	12136347
121384951	HO	16	1	12138495
121386471	HO	16	1	12138647
121386471	OT	16	1	12138647
121386551	OT	16	1	12138655
121431272	OT	16	1	12143127
121431272	HO	16	1	12143127
121445971	OT	16	1	12144597
121450001	HO	16	1	12145000
121450001	DS	16	1	12145000
121450001	OT	16	1	12145000
121450001	RI	16	1	12145000
121450001	LT	16	1	12145000
121480381	OT	16	1	12148038
121575781	OT	16	1	12157578
121576071	OT	16	1	12157607
121627971	OT	16	1	12162797
121692081	OT	16	1	12169208
121698531	HO	16	1	12169853
121728972	OT	16	1	12172897
121798181	HO	16	1	12179818
121850351	OT	16	1	12185035
121856591	OT	16	1	12185659
121901111	DS	16	1	12190111
121923231	LT	16	1	12192323
121923231	OT	16	1	12192323
121923321	HO	16	1	12192332
121971771	OT	16	1	12197177
122028131	DS	16	1	12202813
122059781	OT	16	1	12205978
122123701	HO	16	1	12212370
122167551	OT	16	1	12216755
122240611	OT	16	1	12224061
122284131	OT	16	1	12228413
111453794	HO	16	2	11145379
116612282	OT	16	2	11661228
116622372	OT	16	2	11662237
117278862	OT	16	2	11727886
118681472	OT	16	2	11868147
119450463	OT	16	2	11945046
120449142	DE	16	2	12044914
120541913	HO	16	2	12054191
121118332	OT	16	2	12111833
121336274	HO	16	2	12133627
121724484	HO	16	2	12172448
121724484	OT	16	2	12172448
121849772	HO	16	2	12184977
122166112	OT	16	2	12216611
122357601	OT	16	2	12235760
122404671	OT	16	2	12240467
122404812	OT	16	2	12240481
122404891	HO	16	2	12240489
122404891	OT	16	2	12240489
122440711	OT	16	2	12244071
122448371	HO	16	2	12244837
122478781	LT	16	2	12247878
122478781	HO	16	2	12247878
122480401	DE	16	2	12248040
122506122	HO	16	2	12250612
122558081	HO	16	2	12255808
122558081	LT	16	2	12255808
122661041	OT	16	2	12266104
122661111	OT	16	2	12266111
122662671	OT	16	2	12266267
122748982	DE	16	2	12274898
122799611	OT	16	2	12279961
122799671	OT	16	2	12279967
122823381	HO	16	2	12282338
122823381	OT	16	2	12282338
122908322	OT	16	2	12290832
122908322	DE	16	2	12290832
122969621	HO	16	2	12296962
122969621	DS	16	2	12296962
122969621	OT	16	2	12296962
122970131	OT	16	2	12297013
122980521	OT	16	2	12298052
122980521	HO	16	2	12298052
122980951	DE	16	2	12298095
123083453	DE	16	2	12308345
123083453	OT	16	2	12308345
123120691	OT	16	2	12312069
123241112	OT	16	2	12324111
123281271	HO	16	2	12328127
123297231	HO	16	2	12329723
123297321	OT	16	2	12329732
123391722	HO	16	2	12339172
123393301	OT	16	2	12339330
123393591	OT	16	2	12339359
123465821	OT	16	2	12346582
123492551	HO	16	2	12349255
123492551	OT	16	2	12349255
123500201	RI	16	2	12350020
123506721	OT	16	2	12350672
123518961	OT	16	2	12351896
123531262	DE	16	2	12353126
123653412	OT	16	2	12365341
123695031	LT	16	2	12369503
123701072	OT	16	2	12370107
123728622	HO	16	2	12372862
123849121	OT	16	2	12384912
123906332	OT	16	2	12390633
123906332	DE	16	2	12390633
123911601	HO	16	2	12391160
123946401	OT	16	2	12394640
123946401	HO	16	2	12394640
123960122	OT	16	2	12396012
123980681	OT	16	2	12398068
123988141	HO	16	2	12398814
123988361	OT	16	2	12398836
124052231	OT	16	2	12405223
124055241	OT	16	2	12405524
124055241	DS	16	2	12405524
124055241	LT	16	2	12405524
124139541	OT	16	2	12413954
124139551	HO	16	2	12413955
124169061	OT	16	2	12416906
124175881	HO	16	2	12417588
124241481	DE	16	2	12424148
124254381	OT	16	2	12425438
124303581	HO	16	2	12430358
124308371	HO	16	2	12430837
124309111	OT	16	2	12430911
124340131	OT	16	2	12434013
124340131	HO	16	2	12434013
124406291	HO	16	2	12440629
124406291	OT	16	2	12440629
124431391	OT	16	2	12443139
124493602	OT	16	2	12449360
124493602	HO	16	2	12449360
124521801	HO	16	2	12452180
124521801	OT	16	2	12452180
124521891	OT	16	2	12452189
124544191	HO	16	2	12454419
124545801	LT	16	2	12454580
124545801	OT	16	2	12454580
124588741	DS	16	2	12458874
124605371	HO	16	2	12460537
124605371	OT	16	2	12460537
124651831	OT	16	2	12465183
124685841	HO	16	2	12468584
124697161	HO	16	2	12469716
124697161	OT	16	2	12469716
124726821	OT	16	2	12472682
124727081	OT	16	2	12472708
124765291	HO	16	2	12476529
124774851	OT	16	2	12477485
124774901	OT	16	2	12477490
124776381	OT	16	2	12477638
124800431	OT	16	2	12480043
124801591	HO	16	2	12480159
124801591	OT	16	2	12480159
124814581	OT	16	2	12481458
124827831	HO	16	2	12482783
124827831	OT	16	2	12482783
124912931	OT	16	2	12491293
124967871	OT	16	2	12496787
124967871	HO	16	2	12496787
124976361	DE	16	2	12497636
124976381	OT	16	2	12497638
124976381	DS	16	2	12497638
125078021	OT	16	2	12507802
125196441	OT	16	2	12519644
125196441	HO	16	2	12519644
125207241	OT	16	2	12520724
125207241	DS	16	2	12520724
111145573	HO	16	3	11114557
114379072	HO	16	3	11437907
121971802	HO	16	3	12197180
124698242	OT	16	3	12469824
124814314	HO	16	3	12481431
125077203	OT	16	3	12507720
125249051	OT	16	3	12524905
125249091	HO	16	3	12524909
125254071	DS	16	3	12525407
125288241	OT	16	3	12528824
125288241	HO	16	3	12528824
125319481	LT	16	3	12531948
125322262	OT	16	3	12532226
125417311	OT	16	3	12541731
125417362	HO	16	3	12541736
125417381	DE	16	3	12541738
125422261	OT	16	3	12542226
125422312	OT	16	3	12542231
125461373	HO	16	3	12546137
125461373	OT	16	3	12546137
125461401	OT	16	3	12546140
125463851	OT	16	3	12546385
125465092	HO	16	3	12546509
125494981	DE	16	3	12549498
125548021	OT	16	3	12554802
125548871	HO	16	3	12554887
125548871	OT	16	3	12554887
125548881	HO	16	3	12554888
125548881	OT	16	3	12554888
125584471	OT	16	3	12558447
125629981	OT	16	3	12562998
125640121	OT	16	3	12564012
125649232	OT	16	3	12564923
125649232	HO	16	3	12564923
125695831	HO	16	3	12569583
125695831	DE	16	3	12569583
125695932	OT	16	3	12569593
125773841	DE	16	3	12577384
125812621	OT	16	3	12581262
125812621	HO	16	3	12581262
125859061	OT	16	3	12585906
125894401	HO	16	3	12589440
125898801	OT	16	3	12589880
125904541	OT	16	3	12590454
125928771	HO	16	3	12592877
125967241	OT	16	3	12596724
126049411	OT	16	3	12604941
126192241	OT	16	3	12619224
126194131	OT	16	3	12619413
126199501	OT	16	3	12619950
126231533	OT	16	3	12623153
126231542	OT	16	3	12623154
126354502	HO	16	3	12635450
126354502	OT	16	3	12635450
126368232	HO	16	3	12636823
126368232	OT	16	3	12636823
126389031	OT	16	3	12638903
126389031	HO	16	3	12638903
126444971	OT	16	3	12644497
126460751	OT	16	3	12646075
126460751	HO	16	3	12646075
126472661	DS	16	3	12647266
126542681	OT	16	3	12654268
126561842	OT	16	3	12656184
126575071	OT	16	3	12657507
126575091	OT	16	3	12657509
126577142	OT	16	3	12657714
126577142	HO	16	3	12657714
126579151	OT	16	3	12657915
126605151	LT	16	3	12660515
126605151	OT	16	3	12660515
126622451	OT	16	3	12662245
126652911	OT	16	3	12665291
126654481	HO	16	3	12665448
126656221	OT	16	3	12665622
126659961	OT	16	3	12665996
126669361	OT	16	3	12666936
126673241	OT	16	3	12667324
126673241	HO	16	3	12667324
126673301	HO	16	3	12667330
126673301	OT	16	3	12667330
126712061	DS	16	3	12671206
126732511	OT	16	3	12673251
126778062	OT	16	3	12677806
126813952	DE	16	3	12681395
126813971	OT	16	3	12681397
126813971	HO	16	3	12681397
126878581	OT	16	3	12687858
126912131	OT	16	3	12691213
126917741	HO	16	3	12691774
127048752	OT	16	3	12704875
127049861	OT	16	3	12704986
127076431	OT	16	3	12707643
127087241	OT	16	3	12708724
127124472	HO	16	3	12712447
127124472	OT	16	3	12712447
127146191	OT	16	3	12714619
127192971	HO	16	3	12719297
127192981	OT	16	3	12719298
127192981	HO	16	3	12719298
127222231	HO	16	3	12722223
127224371	HO	16	3	12722437
127224371	OT	16	3	12722437
127225421	OT	16	3	12722542
127257611	OT	16	3	12725761
127265152	HO	16	3	12726515
127290801	HO	16	3	12729080
127393351	OT	16	3	12739335
127416511	OT	16	3	12741651
127416681	OT	16	3	12741668
127441482	OT	16	3	12744148
127488251	OT	16	3	12748825
127488251	HO	16	3	12748825
127504521	HO	16	3	12750452
127504521	OT	16	3	12750452
127532301	HO	16	3	12753230
127559161	OT	16	3	12755916
127562841	HO	16	3	12756284
127593421	OT	16	3	12759342
127604491	HO	16	3	12760449
127665841	DS	16	3	12766584
127692731	OT	16	3	12769273
127732831	HO	16	3	12773283
127733851	OT	16	3	12773385
127759801	HO	16	3	12775980
127764641	DE	16	3	12776464
127764881	OT	16	3	12776488
127764881	DE	16	3	12776488
127800751	OT	16	3	12780075
127818331	OT	16	3	12781833
127818361	OT	16	3	12781836
127851741	HO	16	3	12785174
127851741	OT	16	3	12785174
127898651	OT	16	3	12789865
127899321	OT	16	3	12789932
127902471	OT	16	3	12790247
127902471	DE	16	3	12790247
127902801	HO	16	3	12790280
127902801	OT	16	3	12790280
127903171	OT	16	3	12790317
127903301	HO	16	3	12790330
127903351	HO	16	3	12790335
127903381	OT	16	3	12790338
113208178	OT	16	4	11320817
113208178	HO	16	4	11320817
1169453412	LT	16	4	11694534
1169453412	OT	16	4	11694534
1169453412	HO	16	4	11694534
119851574	OT	16	4	11985157
119851574	HO	16	4	11985157
123253493	OT	16	4	12325349
124600052	DE	16	4	12460005
126781913	OT	16	4	12678191
127192912	HO	16	4	12719291
127540326	OT	16	4	12754032
127684752	DE	16	4	12768475
127900433	HO	16	4	12790043
127972712	HO	16	4	12797271
127973862	OT	16	4	12797386
128006602	OT	16	4	12800660
128033181	DE	16	4	12803318
128150191	OT	16	4	12815019
128182941	OT	16	4	12818294
128183031	OT	16	4	12818303
128183592	HO	16	4	12818359
128193291	HO	16	4	12819329
128223691	HO	16	4	12822369
128252561	HO	16	4	12825256
128252561	OT	16	4	12825256
128259301	OT	16	4	12825930
128265981	OT	16	4	12826598
128272801	HO	16	4	12827280
128272801	OT	16	4	12827280
128273281	OT	16	4	12827328
128275272	OT	16	4	12827527
128275272	HO	16	4	12827527
128275272	DS	16	4	12827527
128278151	DE	16	4	12827815
128278271	OT	16	4	12827827
128278491	DE	16	4	12827849
128278901	OT	16	4	12827890
128331801	HO	16	4	12833180
128335441	OT	16	4	12833544
128340931	HO	16	4	12834093
128420451	HO	16	4	12842045
128502121	OT	16	4	12850212
128502141	HO	16	4	12850214
128526541	DS	16	4	12852654
128551401	DE	16	4	12855140
128552872	HO	16	4	12855287
128557361	OT	16	4	12855736
128560091	HO	16	4	12856009
128596941	DE	16	4	12859694
128596971	DE	16	4	12859697
128673001	OT	16	4	12867300
128673281	OT	16	4	12867328
128673361	OT	16	4	12867336
128673511	OT	16	4	12867351
128673761	OT	16	4	12867376
128673761	HO	16	4	12867376
128677441	OT	16	4	12867744
128742451	OT	16	4	12874245
128767202	DS	16	4	12876720
128767202	OT	16	4	12876720
128876891	HO	16	4	12887689
128876981	OT	16	4	12887698
128939202	OT	16	4	12893920
128949602	OT	16	4	12894960
128949851	OT	16	4	12894985
128996351	DS	16	4	12899635
129007141	OT	16	4	12900714
129025921	OT	16	4	12902592
129025952	OT	16	4	12902595
129026351	HO	16	4	12902635
129034711	OT	16	4	12903471
129040601	OT	16	4	12904060
129045632	OT	16	4	12904563
129075561	OT	16	4	12907556
129122862	HO	16	4	12912286
129122862	OT	16	4	12912286
129122881	OT	16	4	12912288
129123462	HO	16	4	12912346
129125281	HO	16	4	12912528
129126941	OT	16	4	12912694
129196661	HO	16	4	12919666
129222112	OT	16	4	12922211
129268401	HO	16	4	12926840
129268401	LT	16	4	12926840
129268411	OT	16	4	12926841
129268411	HO	16	4	12926841
129342112	OT	16	4	12934211
129343421	OT	16	4	12934342
129475381	DE	16	4	12947538
129475541	OT	16	4	12947554
129493901	DS	16	4	12949390
129493901	LT	16	4	12949390
129511691	OT	16	4	12951169
129511691	DE	16	4	12951169
129533631	OT	16	4	12953363
129565341	OT	16	4	12956534
129615441	OT	16	4	12961544
129615452	HO	16	4	12961545
129623531	HO	16	4	12962353
129675806	OT	16	4	12967580
129695031	DE	16	4	12969503
129734411	HO	16	4	12973441
129757101	OT	16	4	12975710
129799431	OT	16	4	12979943
129799761	HO	16	4	12979976
129808331	OT	16	4	12980833
129818461	DE	16	4	12981846
129861692	OT	16	4	12986169
129861692	HO	16	4	12986169
129896181	OT	16	4	12989618
129905811	OT	16	4	12990581
129905821	OT	16	4	12990582
129905821	HO	16	4	12990582
129908192	OT	16	4	12990819
129908192	HO	16	4	12990819
129908391	HO	16	4	12990839
129912231	OT	16	4	12991223
129940301	DS	16	4	12994030
130011211	OT	16	4	13001121
130038252	HO	16	4	13003825
130038252	OT	16	4	13003825
130038332	OT	16	4	13003833
130038332	HO	16	4	13003833
130038332	LT	16	4	13003833
130061511	HO	16	4	13006151
130061612	OT	16	4	13006161
130061701	OT	16	4	13006170
130075851	OT	16	4	13007585
130103561	OT	16	4	13010356
130103591	HO	16	4	13010359
130141392	OT	16	4	13014139
130179843	HO	16	4	13017984
130179843	OT	16	4	13017984
130179843	DE	16	4	13017984
130194251	OT	16	4	13019425
130238662	OT	16	4	13023866
130238681	OT	16	4	13023868
130244091	OT	16	4	13024409
130281461	LT	16	4	13028146
130281461	OT	16	4	13028146
130420161	DS	16	4	13042016
130511571	OT	16	4	13051157
130535941	HO	16	4	13053594
130536621	OT	16	4	13053662
130559081	OT	16	4	13055908
130614232	HO	16	4	13061423
130614232	OT	16	4	13061423
130614232	LT	16	4	13061423
130614232	DS	16	4	13061423
130642241	OT	16	4	13064224
130679031	OT	16	4	13067903
130710551	OT	16	4	13071055
130885921	LT	16	4	13088592
130885921	HO	16	4	13088592
126913933	OT	17	1	12691393
127223562	OT	17	1	12722356
127225412	DS	17	1	12722541
127225412	OT	17	1	12722541
129703725	OT	17	1	12970372
130021153	LT	17	1	13002115
130021153	OT	17	1	13002115
130244082	HO	17	1	13024408
130244082	OT	17	1	13024408
130752492	HO	17	1	13075249
130752492	LT	17	1	13075249
130752492	OT	17	1	13075249
130799681	OT	17	1	13079968
130808201	DE	17	1	13080820
130915841	OT	17	1	13091584
130921632	HO	17	1	13092163
130939901	OT	17	1	13093990
131029941	HO	17	1	13102994
131060492	OT	17	1	13106049
131067761	OT	17	1	13106776
131107312	HO	17	1	13110731
131107312	OT	17	1	13110731
131136691	OT	17	1	13113669
131147192	OT	17	1	13114719
131187112	OT	17	1	13118711
131214841	LT	17	1	13121484
131235361	OT	17	1	13123536
131250681	OT	17	1	13125068
131250811	OT	17	1	13125081
131256302	HO	17	1	13125630
131256302	OT	17	1	13125630
131314051	OT	17	1	13131405
131314051	HO	17	1	13131405
131315162	OT	17	1	13131516
131349222	HO	17	1	13134922
131351941	HO	17	1	13135194
131351941	OT	17	1	13135194
131351961	OT	17	1	13135196
131352041	OT	17	1	13135204
131409601	OT	17	1	13140960
131417211	HO	17	1	13141721
131417211	LT	17	1	13141721
131417211	OT	17	1	13141721
131421251	OT	17	1	13142125
131443282	OT	17	1	13144328
131443282	HO	17	1	13144328
131443292	HO	17	1	13144329
131516961	OT	17	1	13151696
131516961	HO	17	1	13151696
131516971	OT	17	1	13151697
131523581	DE	17	1	13152358
131523611	OT	17	1	13152361
131596791	OT	17	1	13159679
131631941	HO	17	1	13163194
131638031	OT	17	1	13163803
131638075	OT	17	1	13163807
131644871	OT	17	1	13164487
131644941	OT	17	1	13164494
131644941	DE	17	1	13164494
131653271	OT	17	1	13165327
131661791	OT	17	1	13166179
131757351	HO	17	1	13175735
131757351	OT	17	1	13175735
131757481	DE	17	1	13175748
131757481	OT	17	1	13175748
131831611	OT	17	1	13183161
131834232	OT	17	1	13183423
131834232	HO	17	1	13183423
132019762	OT	17	1	13201976
132044021	HO	17	1	13204402
132044021	OT	17	1	13204402
132046101	OT	17	1	13204610
132130042	HO	17	1	13213004
132130042	OT	17	1	13213004
132132222	HO	17	1	13213222
132136221	OT	17	1	13213622
132136221	HO	17	1	13213622
132260501	HO	17	1	13226050
132261852	OT	17	1	13226185
132267801	OT	17	1	13226780
132327921	OT	17	1	13232792
132327921	HO	17	1	13232792
132410062	DE	17	1	13241006
132444541	OT	17	1	13244454
132523501	OT	17	1	13252350
132540051	OT	17	1	13254005
132603601	OT	17	1	13260360
132603611	OT	17	1	13260361
132646441	OT	17	1	13264644
132646461	OT	17	1	13264646
132686561	DS	17	1	13268656
132687591	DS	17	1	13268759
132734941	OT	17	1	13273494
132778931	OT	17	1	13277893
132800181	DS	17	1	13280018
132844181	OT	17	1	13284418
132847171	LT	17	1	13284717
132852531	OT	17	1	13285253
132870511	DE	17	1	13287051
132922831	HO	17	1	13292283
132922831	OT	17	1	13292283
132922831	LT	17	1	13292283
132939231	OT	17	1	13293923
132939231	HO	17	1	13293923
132940571	OT	17	1	13294057
132940661	HO	17	1	13294066
133016691	OT	17	1	13301669
133046581	HO	17	1	13304658
133046661	DS	17	1	13304666
133069901	OT	17	1	13306990
133076321	DE	17	1	13307632
133140761	OT	17	1	13314076
133143233	OT	17	1	13314323
133143233	DS	17	1	13314323
133143511	OT	17	1	13314351
133143561	DS	17	1	13314356
133249151	OT	17	1	13324915
133249171	OT	17	1	13324917
133249271	OT	17	1	13324927
133350431	HO	17	1	13335043
133350431	DE	17	1	13335043
133371451	OT	17	1	13337145
133382781	OT	17	1	13338278
133403411	HO	17	1	13340341
133403411	OT	17	1	13340341
133403431	OT	17	1	13340343
133403471	HO	17	1	13340347
133439771	OT	17	1	13343977
133458741	OT	17	1	13345874
133464991	OT	17	1	13346499
133472761	OT	17	1	13347276
133472761	HO	17	1	13347276
133472971	OT	17	1	13347297
133536641	OT	17	1	13353664
133537041	OT	17	1	13353704
133537051	OT	17	1	13353705
133560311	OT	17	1	13356031
133600932	HO	17	1	13360093
133600932	OT	17	1	13360093
133628371	OT	17	1	13362837
133628461	HO	17	1	13362846
133644691	HO	17	1	13364469
133648821	OT	17	1	13364882
133672581	HO	17	1	13367258
133672581	OT	17	1	13367258
133676371	OT	17	1	13367637
133704751	OT	17	1	13370475
133704762	DE	17	1	13370476
133704762	OT	17	1	13370476
133707001	HO	17	1	13370700
133715451	HO	17	1	13371545
133715461	HO	17	1	13371546
133730841	OT	17	1	13373084
133737861	OT	17	1	13373786
133797341	OT	17	1	13379734
133797421	DE	17	1	13379742
133797491	OT	17	1	13379749
133797511	OT	17	1	13379751
133809231	OT	17	1	13380923
133809241	OT	17	1	13380924
133839451	OT	17	1	13383945
133888101	HO	17	1	13388810
133892401	HO	17	1	13389240
133901491	OT	17	1	13390149
133931731	OT	17	1	13393173
129376262	OT	17	2	12937626
130092082	DS	17	2	13009208
132049002	OT	17	2	13204900
132881372	OT	17	2	13288137
133022363	OT	17	2	13302236
133022363	HO	17	2	13302236
133249482	OT	17	2	13324948
133351712	OT	17	2	13335171
133382912	OT	17	2	13338291
133382912	HO	17	2	13338291
133394762	HO	17	2	13339476
133394762	OT	17	2	13339476
133434692	OT	17	2	13343469
133901502	OT	17	2	13390150
133952152	HO	17	2	13395215
133977041	OT	17	2	13397704
133981471	OT	17	2	13398147
133999721	OT	17	2	13399972
134012121	HO	17	2	13401212
134026691	HO	17	2	13402669
134068111	HO	17	2	13406811
134071191	DE	17	2	13407119
134084921	LT	17	2	13408492
134084921	HO	17	2	13408492
134167871	OT	17	2	13416787
134202631	OT	17	2	13420263
134240351	OT	17	2	13424035
134247621	DE	17	2	13424762
134287301	OT	17	2	13428730
134306551	OT	17	2	13430655
134306551	HO	17	2	13430655
134325051	HO	17	2	13432505
134325091	HO	17	2	13432509
134325091	OT	17	2	13432509
134394061	DE	17	2	13439406
134450502	OT	17	2	13445050
134450511	OT	17	2	13445051
134480561	HO	17	2	13448056
134484531	HO	17	2	13448453
134494591	OT	17	2	13449459
134494591	LT	17	2	13449459
134505251	DE	17	2	13450525
134505301	HO	17	2	13450530
134508301	DS	17	2	13450830
134543941	OT	17	2	13454394
134573964	OT	17	2	13457396
134584451	HO	17	2	13458445
134630602	OT	17	2	13463060
134633811	HO	17	2	13463381
134686562	OT	17	2	13468656
134686581	HO	17	2	13468658
134776471	OT	17	2	13477647
134776471	HO	17	2	13477647
134873591	OT	17	2	13487359
134873591	HO	17	2	13487359
134898281	OT	17	2	13489828
134913452	OT	17	2	13491345
134913452	HO	17	2	13491345
134913471	HO	17	2	13491347
134913581	OT	17	2	13491358
134916391	DE	17	2	13491639
134935211	OT	17	2	13493521
134969431	HO	17	2	13496943
135020132	HO	17	2	13502013
135036421	OT	17	2	13503642
135094681	OT	17	2	13509468
135094681	HO	17	2	13509468
135112551	HO	17	2	13511255
135112651	OT	17	2	13511265
135112651	HO	17	2	13511265
135114801	HO	17	2	13511480
135114801	OT	17	2	13511480
135117331	DE	17	2	13511733
135117581	OT	17	2	13511758
135124171	OT	17	2	13512417
135147281	OT	17	2	13514728
135148431	HO	17	2	13514843
135150521	OT	17	2	13515052
135150921	DE	17	2	13515092
135150941	HO	17	2	13515094
135155981	HO	17	2	13515598
135228881	HO	17	2	13522888
135228891	OT	17	2	13522889
135263351	HO	17	2	13526335
135263351	OT	17	2	13526335
135286232	OT	17	2	13528623
135325261	HO	17	2	13532526
135348551	HO	17	2	13534855
135348551	OT	17	2	13534855
135348571	OT	17	2	13534857
135369792	OT	17	2	13536979
135373721	OT	17	2	13537372
135416461	OT	17	2	13541646
135416461	HO	17	2	13541646
135451661	HO	17	2	13545166
135451661	OT	17	2	13545166
135461481	DS	17	2	13546148
135488481	HO	17	2	13548848
135511041	HO	17	2	13551104
135517461	DE	17	2	13551746
135520551	DS	17	2	13552055
135520571	LT	17	2	13552057
135520571	HO	17	2	13552057
135558322	OT	17	2	13555832
135558531	OT	17	2	13555853
135558971	OT	17	2	13555897
135574701	OT	17	2	13557470
135588141	OT	17	2	13558814
135642121	OT	17	2	13564212
135653401	HO	17	2	13565340
135653411	OT	17	2	13565341
135653421	OT	17	2	13565342
135653442	HO	17	2	13565344
135670541	HO	17	2	13567054
135670541	OT	17	2	13567054
135670641	HO	17	2	13567064
135696491	OT	17	2	13569649
135735241	OT	17	2	13573524
135735241	HO	17	2	13573524
135735361	HO	17	2	13573536
135735361	OT	17	2	13573536
135749631	OT	17	2	13574963
135749662	DE	17	2	13574966
135754671	HO	17	2	13575467
135827041	HO	17	2	13582704
135859391	OT	17	2	13585939
135875181	LT	17	2	13587518
135891921	OT	17	2	13589192
135891921	HO	17	2	13589192
135896991	DS	17	2	13589699
135911951	OT	17	2	13591195
135920161	HO	17	2	13592016
135926471	OT	17	2	13592647
135990521	OT	17	2	13599052
135990531	OT	17	2	13599053
135990571	OT	17	2	13599057
135994491	OT	17	2	13599449
135994551	HO	17	2	13599455
135994601	OT	17	2	13599460
135994601	HO	17	2	13599460
135994611	DE	17	2	13599461
136000621	OT	17	2	13600062
136000631	DE	17	2	13600063
136004941	OT	17	2	13600494
136017191	OT	17	2	13601719
136017201	OT	17	2	13601720
136093331	OT	17	2	13609333
136132571	OT	17	2	13613257
136181341	LT	17	2	13618134
136218101	OT	17	2	13621810
136218142	OT	17	2	13621814
136218361	HO	17	2	13621836
136218371	OT	17	2	13621837
136218391	DE	17	2	13621839
136252251	OT	17	2	13625225
136381141	OT	17	2	13638114
136422112	HO	17	2	13642211
136422161	OT	17	2	13642216
136441411	HO	17	2	13644141
136472111	OT	17	2	13647211
136472171	OT	17	2	13647217
136514241	OT	17	2	13651424
136519391	HO	17	2	13651939
136545431	OT	17	2	13654543
136556061	LT	17	2	13655606
136556061	OT	17	2	13655606
136581701	OT	17	2	13658170
136590141	OT	17	2	13659014
136590141	HO	17	2	13659014
136605741	OT	17	2	13660574
136605801	OT	17	2	13660580
136674481	OT	17	2	13667448
136679751	OT	17	2	13667975
136698651	OT	17	2	13669865
136886111	OT	17	2	13688611
136932721	HO	17	2	13693272
136943511	OT	17	2	13694351
136943561	OT	17	2	13694356
136981621	HO	17	2	13698162
136988041	OT	17	2	13698804
136997491	OT	17	2	13699749
137069631	OT	17	2	13706963
137075831	OT	17	2	13707583
131592352	OT	17	3	13159235
131596782	OT	17	3	13159678
131874582	OT	17	3	13187458
131874582	DE	17	3	13187458
134012135	OT	17	3	13401213
134690802	HO	17	3	13469080
135994474	CA	17	3	13599447
136082392	DE	17	3	13608239
136519302	OT	17	3	13651930
136519302	LT	17	3	13651930
136902582	OT	17	3	13690258
136902582	HO	17	3	13690258
136981582	DE	17	3	13698158
136983532	HO	17	3	13698353
136987902	OT	17	3	13698790
136987902	LT	17	3	13698790
136987902	HO	17	3	13698790
136988562	OT	17	3	13698856
137003052	OT	17	3	13700305
137106671	DS	17	3	13710667
137140951	OT	17	3	13714095
137192151	OT	17	3	13719215
137198971	OT	17	3	13719897
137277952	OT	17	3	13727795
137316581	HO	17	3	13731658
137316711	OT	17	3	13731671
137369361	OT	17	3	13736936
137475792	OT	17	3	13747579
137475792	HO	17	3	13747579
137480621	OT	17	3	13748062
137480621	HO	17	3	13748062
137537931	HO	17	3	13753793
137547602	OT	17	3	13754760
137598831	OT	17	3	13759883
137618101	OT	17	3	13761810
137618101	DS	17	3	13761810
137618131	OT	17	3	13761813
137784261	HO	17	3	13778426
137784261	OT	17	3	13778426
137784281	OT	17	3	13778428
137837641	OT	17	3	13783764
137950591	OT	17	3	13795059
137953541	OT	17	3	13795354
137974581	OT	17	3	13797458
138023371	DE	17	3	13802337
138050081	OT	17	3	13805008
138077961	OT	17	3	13807796
138078041	OT	17	3	13807804
138163521	HO	17	3	13816352
138214321	HO	17	3	13821432
138221742	OT	17	3	13822174
138221742	HO	17	3	13822174
138241291	OT	17	3	13824129
138259141	OT	17	3	13825914
138264051	HO	17	3	13826405
138264051	OT	17	3	13826405
138264061	OT	17	3	13826406
138282531	OT	17	3	13828253
138282551	HO	17	3	13828255
138288411	OT	17	3	13828841
138291972	HO	17	3	13829197
138292222	OT	17	3	13829222
138292222	HO	17	3	13829222
138300731	HO	17	3	13830073
138315761	OT	17	3	13831576
138375191	OT	17	3	13837519
138445531	HO	17	3	13844553
138445531	OT	17	3	13844553
138537341	HO	17	3	13853734
138537421	HO	17	3	13853742
138549331	HO	17	3	13854933
138549331	OT	17	3	13854933
138550722	HO	17	3	13855072
138559651	OT	17	3	13855965
138561892	OT	17	3	13856189
138561892	HO	17	3	13856189
138650001	OT	17	3	13865000
138702881	OT	17	3	13870288
138773872	OT	17	3	13877387
138788921	OT	17	3	13878892
138788931	OT	17	3	13878893
138788941	OT	17	3	13878894
138809901	OT	17	3	13880990
138810751	OT	17	3	13881075
138811091	OT	17	3	13881109
138835582	HO	17	3	13883558
138854201	HO	17	3	13885420
138885671	HO	17	3	13888567
138885771	OT	17	3	13888577
138940391	HO	17	3	13894039
138946981	LT	17	3	13894698
138946981	OT	17	3	13894698
138949141	OT	17	3	13894914
138949141	DS	17	3	13894914
138950741	DS	17	3	13895074
138954081	OT	17	3	13895408
138988871	OT	17	3	13898887
139093271	OT	17	3	13909327
139093282	HO	17	3	13909328
139198181	DE	17	3	13919818
139198201	DE	17	3	13919820
139227071	HO	17	3	13922707
139231671	OT	17	3	13923167
139236892	OT	17	3	13923689
139242271	OT	17	3	13924227
139263782	HO	17	3	13926378
139263782	OT	17	3	13926378
139265811	HO	17	3	13926581
139272331	HO	17	3	13927233
139273171	OT	17	3	13927317
139303631	OT	17	3	13930363
139304941	OT	17	3	13930494
139333331	OT	17	3	13933333
139336191	OT	17	3	13933619
139336221	OT	17	3	13933622
139362741	DS	17	3	13936274
139385451	DS	17	3	13938545
139385451	OT	17	3	13938545
139518101	OT	17	3	13951810
139578341	HO	17	3	13957834
139578551	DE	17	3	13957855
139578781	OT	17	3	13957878
139595301	HO	17	3	13959530
139595301	OT	17	3	13959530
139617111	HO	17	3	13961711
139621341	OT	17	3	13962134
139621341	DE	17	3	13962134
139645741	OT	17	3	13964574
139658082	OT	17	3	13965808
139700811	HO	17	3	13970081
139702941	OT	17	3	13970294
139707701	OT	17	3	13970770
139786721	OT	17	3	13978672
139807531	DE	17	3	13980753
139815831	OT	17	3	13981583
139837191	OT	17	3	13983719
139887191	HO	17	3	13988719
139887231	DE	17	3	13988723
139887241	OT	17	3	13988724
139887261	HO	17	3	13988726
139887261	OT	17	3	13988726
139889641	OT	17	3	13988964
140029751	OT	17	3	14002975
140104181	OT	17	3	14010418
140104221	OT	17	3	14010422
140127301	OT	17	3	14012730
140127301	LT	17	3	14012730
140146441	DE	17	3	14014644
140168591	OT	17	3	14016859
140183081	OT	17	3	14018308
140258701	HO	17	3	14025870
140258731	OT	17	3	14025873
140258861	DE	17	3	14025886
136564632	OT	17	4	13656463
137623022	OT	17	4	13762302
137953435	HO	17	4	13795343
137953435	OT	17	4	13795343
138780072	HO	17	4	13878007
138886082	DE	17	4	13888608
139267272	DE	17	4	13926727
139518172	OT	17	4	13951817
139658042	LT	17	4	13965804
139658042	OT	17	4	13965804
139887152	DE	17	4	13988715
139887152	OT	17	4	13988715
140136972	HO	17	4	14013697
140168602	OT	17	4	14016860
140201092	LT	17	4	14020109
140205452	OT	17	4	14020545
140258412	OT	17	4	14025841
140303041	DE	17	4	14030304
140320541	HO	17	4	14032054
140372341	OT	17	4	14037234
140388691	OT	17	4	14038869
140445621	HO	17	4	14044562
140470561	HO	17	4	14047056
140552741	OT	17	4	14055274
140553851	OT	17	4	14055385
140572033	OT	17	4	14057203
140572033	DE	17	4	14057203
140572033	HO	17	4	14057203
140601301	OT	17	4	14060130
140601301	HO	17	4	14060130
140602121	HO	17	4	14060212
140621021	OT	17	4	14062102
140661711	OT	17	4	14066171
140670031	OT	17	4	14067003
140674041	LT	17	4	14067404
140674041	OT	17	4	14067404
140683801	HO	17	4	14068380
140683801	OT	17	4	14068380
140701701	OT	17	4	14070170
140710271	OT	17	4	14071027
140885021	OT	17	4	14088502
140934051	DS	17	4	14093405
140974952	OT	17	4	14097495
140991531	OT	17	4	14099153
141053841	OT	17	4	14105384
141120721	OT	17	4	14112072
141134141	OT	17	4	14113414
141165251	OT	17	4	14116525
141207581	HO	17	4	14120758
141226161	OT	17	4	14122616
141251021	OT	17	4	14125102
141288521	OT	17	4	14128852
141288521	HO	17	4	14128852
141382933	HO	17	4	14138293
141382933	OT	17	4	14138293
141383091	OT	17	4	14138309
141388931	OT	17	4	14138893
141388931	HO	17	4	14138893
141401112	OT	17	4	14140111
141401112	HO	17	4	14140111
141417051	HO	17	4	14141705
141424672	OT	17	4	14142467
141494461	DS	17	4	14149446
141499002	OT	17	4	14149900
141575381	OT	17	4	14157538
141575391	HO	17	4	14157539
141583331	OT	17	4	14158333
141583351	OT	17	4	14158335
141633782	HO	17	4	14163378
141645111	HO	17	4	14164511
141665331	OT	17	4	14166533
141670451	OT	17	4	14167045
141680811	OT	17	4	14168081
141680811	HO	17	4	14168081
141700451	OT	17	4	14170045
141705111	OT	17	4	14170511
141711261	OT	17	4	14171126
141728291	OT	17	4	14172829
141747371	OT	17	4	14174737
141747911	OT	17	4	14174791
141750951	OT	17	4	14175095
141758852	OT	17	4	14175885
141758871	HO	17	4	14175887
141758871	OT	17	4	14175887
141763281	HO	17	4	14176328
141763281	OT	17	4	14176328
141797381	OT	17	4	14179738
141818181	OT	17	4	14181818
141821902	OT	17	4	14182190
141821902	HO	17	4	14182190
141836002	OT	17	4	14183600
141854571	OT	17	4	14185457
141871141	OT	17	4	14187114
141871341	OT	17	4	14187134
141873281	OT	17	4	14187328
141880821	HO	17	4	14188082
141980891	OT	17	4	14198089
141985141	HO	17	4	14198514
141985161	HO	17	4	14198516
142018022	OT	17	4	14201802
142041671	OT	17	4	14204167
142049521	OT	17	4	14204952
142081591	OT	17	4	14208159
142086501	HO	17	4	14208650
142086521	OT	17	4	14208652
142100151	OT	17	4	14210015
142143301	HO	17	4	14214330
142159631	OT	17	4	14215963
142184411	HO	17	4	14218441
142198411	OT	17	4	14219841
142198481	LT	17	4	14219848
142198521	OT	17	4	14219852
142237872	LT	17	4	14223787
142240941	HO	17	4	14224094
142291581	HO	17	4	14229158
142339362	HO	17	4	14233936
142340182	OT	17	4	14234018
142360621	OT	17	4	14236062
142381171	HO	17	4	14238117
142381871	OT	17	4	14238187
142381881	HO	17	4	14238188
142399941	OT	17	4	14239994
142438791	OT	17	4	14243879
142486781	DS	17	4	14248678
142520731	DE	17	4	14252073
142535061	OT	17	4	14253506
142537701	OT	17	4	14253770
142537741	OT	17	4	14253774
142553011	OT	17	4	14255301
142561271	OT	17	4	14256127
142590481	OT	17	4	14259048
142591771	OT	17	4	14259177
142598291	OT	17	4	14259829
142616731	OT	17	4	14261673
142623651	OT	17	4	14262365
142644061	OT	17	4	14264406
142653692	HO	17	4	14265369
142676511	DS	17	4	14267651
142775332	OT	17	4	14277533
142817161	OT	17	4	14281716
142825471	HO	17	4	14282547
142825471	OT	17	4	14282547
142825491	OT	17	4	14282549
142888751	OT	17	4	14288875
142889341	OT	17	4	14288934
142889341	HO	17	4	14288934
142927712	OT	17	4	14292771
142933021	HO	17	4	14293302
142966181	HO	17	4	14296618
142974571	OT	17	4	14297457
142977771	HO	17	4	14297777
142977771	DE	17	4	14297777
142987711	OT	17	4	14298771
143057831	OT	17	4	14305783
143084101	OT	17	4	14308410
143179271	DS	17	4	14317927
143179271	OT	17	4	14317927
143201081	HO	17	4	14320108
143204011	OT	17	4	14320401
143219881	HO	17	4	14321988
143249461	DS	17	4	14324946
143251511	HO	17	4	14325151
143281901	HO	17	4	14328190
143336161	OT	17	4	14333616
143369921	OT	17	4	14336992
143372071	LT	17	4	14337207
143372071	OT	17	4	14337207
121923112	DS	18	1	12192311
121923112	HO	18	1	12192311
121923112	OT	18	1	12192311
121923112	LT	18	1	12192311
124493472	OT	18	1	12449347
132985613	OT	18	1	13298561
133033174	HO	18	1	13303317
133892393	HO	18	1	13389239
136993352	HO	18	1	13699335
137533315	OT	18	1	13753331
139017363	OT	18	1	13901736
139662402	OT	18	1	13966240
140572022	HO	18	1	14057202
141515582	OT	18	1	14151558
141714122	HO	18	1	14171412
141821783	OT	18	1	14182178
141821783	HO	18	1	14182178
141821783	DE	18	1	14182178
141843912	DE	18	1	14184391
141864782	OT	18	1	14186478
142159574	HO	18	1	14215957
142198533	DE	18	1	14219853
142393302	OT	18	1	14239330
142399884	OT	18	1	14239988
142399884	HO	18	1	14239988
142485322	OT	18	1	14248532
142485322	HO	18	1	14248532
143295282	HO	18	1	14329528
143413221	HO	18	1	14341322
143517092	OT	18	1	14351709
143535371	OT	18	1	14353537
143645571	OT	18	1	14364557
143645581	OT	18	1	14364558
143659861	DE	18	1	14365986
143682821	OT	18	1	14368282
143717991	OT	18	1	14371799
143742411	OT	18	1	14374241
143742831	HO	18	1	14374283
143775451	OT	18	1	14377545
143859261	OT	18	1	14385926
143872371	HO	18	1	14387237
143872371	OT	18	1	14387237
143896161	OT	18	1	14389616
143906401	OT	18	1	14390640
143919351	OT	18	1	14391935
143930241	DS	18	1	14393024
144023921	OT	18	1	14402392
144031892	OT	18	1	14403189
144036741	OT	18	1	14403674
144038591	OT	18	1	14403859
144049681	HO	18	1	14404968
144134952	OT	18	1	14413495
144152471	OT	18	1	14415247
144180281	OT	18	1	14418028
144249642	OT	18	1	14424964
144249642	DS	18	1	14424964
144258444	OT	18	1	14425844
144258444	HO	18	1	14425844
144258651	OT	18	1	14425865
144258661	OT	18	1	14425866
144264431	HO	18	1	14426443
144270481	OT	18	1	14427048
144270491	HO	18	1	14427049
144270541	OT	18	1	14427054
144270581	HO	18	1	14427058
144279881	OT	18	1	14427988
144308721	OT	18	1	14430872
144308741	HO	18	1	14430874
144323411	OT	18	1	14432341
144363991	DS	18	1	14436399
144363991	OT	18	1	14436399
144364611	OT	18	1	14436461
144381931	OT	18	1	14438193
144417311	OT	18	1	14441731
144417311	HO	18	1	14441731
144417311	DE	18	1	14441731
144480411	OT	18	1	14448041
144480422	OT	18	1	14448042
144480422	HO	18	1	14448042
144487501	OT	18	1	14448750
144542211	HO	18	1	14454221
144542291	HO	18	1	14454229
144568411	HO	18	1	14456841
144568411	OT	18	1	14456841
144583921	OT	18	1	14458392
144584392	DE	18	1	14458439
144584392	HO	18	1	14458439
144606022	HO	18	1	14460602
144606022	OT	18	1	14460602
144624091	OT	18	1	14462409
144676302	OT	18	1	14467630
144676311	HO	18	1	14467631
144718631	DE	18	1	14471863
144718641	OT	18	1	14471864
144754101	OT	18	1	14475410
144754161	OT	18	1	14475416
144754161	HO	18	1	14475416
144754371	HO	18	1	14475437
144754431	HO	18	1	14475443
144756651	OT	18	1	14475665
144757542	OT	18	1	14475754
144845031	OT	18	1	14484503
144864391	LT	18	1	14486439
144922491	OT	18	1	14492249
144933711	OT	18	1	14493371
144965901	OT	18	1	14496590
145058121	HO	18	1	14505812
145063231	HO	18	1	14506323
145153531	OT	18	1	14515353
145153701	OT	18	1	14515370
145201401	OT	18	1	14520140
145201401	HO	18	1	14520140
145216411	DS	18	1	14521641
145257631	OT	18	1	14525763
145269171	OT	18	1	14526917
145278371	OT	18	1	14527837
145288072	HO	18	1	14528807
145288072	OT	18	1	14528807
145291591	OT	18	1	14529159
145324171	LT	18	1	14532417
145327891	OT	18	1	14532789
145345071	OT	18	1	14534507
145358821	OT	18	1	14535882
145358821	LT	18	1	14535882
145358821	HO	18	1	14535882
145358821	DS	18	1	14535882
145365372	OT	18	1	14536537
145375151	HO	18	1	14537515
145395851	OT	18	1	14539585
145430891	HO	18	1	14543089
145435981	OT	18	1	14543598
145551241	LT	18	1	14555124
145588831	HO	18	1	14558883
145594641	DE	18	1	14559464
145597341	HO	18	1	14559734
145597491	OT	18	1	14559749
145597491	LT	18	1	14559749
145597491	DS	18	1	14559749
145597491	HO	18	1	14559749
145598431	OT	18	1	14559843
145633011	OT	18	1	14563301
145633031	DS	18	1	14563303
145644731	HO	18	1	14564473
145656781	OT	18	1	14565678
145658511	OT	18	1	14565851
145692731	HO	18	1	14569273
145726871	HO	18	1	14572687
145726871	OT	18	1	14572687
145739491	OT	18	1	14573949
145743251	OT	18	1	14574325
145743261	OT	18	1	14574326
145743261	DE	18	1	14574326
145745031	DS	18	1	14574503
145773681	OT	18	1	14577368
145786211	OT	18	1	14578621
145786282	HO	18	1	14578628
145790621	OT	18	1	14579062
145825881	OT	18	1	14582588
145840971	HO	18	1	14584097
145869131	LT	18	1	14586913
145869141	OT	18	1	14586914
145869141	HO	18	1	14586914
145990761	DS	18	1	14599076
146011881	OT	18	1	14601188
146046121	DE	18	1	14604612
146051771	OT	18	1	14605177
146129511	OT	18	1	14612951
146141791	OT	18	1	14614179
146153151	HO	18	1	14615315
146155161	LT	18	1	14615516
146155161	OT	18	1	14615516
146155161	HO	18	1	14615516
146202151	OT	18	1	14620215
146205771	HO	18	1	14620577
146205901	OT	18	1	14620590
146244361	OT	18	1	14624436
146245101	OT	18	1	14624510
146246101	OT	18	1	14624610
146300471	LT	18	1	14630047
146300471	DS	18	1	14630047
146302851	HO	18	1	14630285
146336361	HO	18	1	14633636
146368351	OT	18	1	14636835
146504001	OT	18	1	14650400
146533771	HO	18	1	14653377
146533771	LT	18	1	14653377
146535781	HO	18	1	14653578
146535781	DS	18	1	14653578
146535781	OT	18	1	14653578
146545681	HO	18	1	14654568
146563831	OT	18	1	14656383
146622311	HO	18	1	14662231
146627481	HO	18	1	14662748
146639611	DS	18	1	14663961
146702721	HO	18	1	14670272
146714781	DE	18	1	14671478
146714781	CA	18	1	14671478
146720601	OT	18	1	14672060
146772251	DS	18	1	14677225
146808331	HO	18	1	14680833
146816461	HO	18	1	14681646
146856341	HO	18	1	14685634
146863671	OT	18	1	14686367
146863681	HO	18	1	14686368
146868411	OT	18	1	14686841
146901181	DE	18	1	14690118
146904961	HO	18	1	14690496
146908511	OT	18	1	14690851
146912081	OT	18	1	14691208
146953351	OT	18	1	14695335
146985531	OT	18	1	14698553
146985531	HO	18	1	14698553
146999041	HO	18	1	14699904
147001751	HO	18	1	14700175
147001761	OT	18	1	14700176
147008571	OT	18	1	14700857
133046592	LT	18	2	13304659
136375592	OT	18	2	13637559
138806212	HO	18	2	13880621
140936124	OT	18	2	14093612
140936124	HO	18	2	14093612
144687662	OT	18	2	14468766
145200492	OT	18	2	14520049
145436392	DS	18	2	14543639
145672513	DE	18	2	14567251
145672513	OT	18	2	14567251
146141872	OT	18	2	14614187
146141872	HO	18	2	14614187
[truncated: 4,092 more rows]
