# Supplementary material for: Disproportionality evaluation of adverse effects and suicide/self-injury risk factors associated with vortioxetine: a large-scale pharmacovigilance study
Source: Front Pharmacol. 2025 Nov 10;16:1689634. doi: 10.3389/fphar.2025.1689634 (PMC12640903; doi:10.3389/fphar.2025.1689634)
Supplement: Supplementary file 4 [file Supplementaryfile2.xlsx]

## Sheet: Sheet1
primaryid	caseid	i_f_code	FOLL_SEQ	IMAGE	EVENT_DT	MFR_DT	FDA_DT	REPT_COD	MFR_NUM	MFR_SNDR	AGE	AGE_COD	SEX	E_SUB	WT	WT_COD	REPT_DT	OCCP_COD	DEATH_DT	TO_MFR	CONFID	GetDataYear	GetDataQT	REPORTER_COUNTRY	caseversion	init_fda_dt	occr_country	auth_num	lit_ref	age_grp
100129031	10012903	I			20140304	20140311	20140314	EXP	US-TAKEDA-2014TUS001757	TAKEDA	3	DEC	F	Y			20140314	CN		N		14	1	US	1	20140314	US
100199931	10019993	I				20140313	20140318	EXP	US-TAKEDA-2014TUS001839	TAKEDA			NS	Y			20140318	CN		N		14	1	US	1	20140318	US
100245901	10024590	I			20140313		20140319	DIR			46	YR	F	N			20140317	PH		N		14	1	US	1	20140319
100258982	10025898	F			201403	20140324	20140325	EXP	US-TAKEDA-2014TUS001918	TAKEDA			NS	Y			20140325	CN		N		14	1	US	2	20140320	US
100289251	10028925	I				20140318	20140321	EXP	US-TAKEDA-2014TUS002068	TAKEDA			NS	Y			20140321	CN		N		14	1	US	1	20140321	US
100427981	10042798	I				20140325	20140327	EXP	US-TAKEDA-2014TUS002358	TAKEDA			NS	Y			20140403	MD		N		14	1	US	1	20140327	US
100457961	10045796	I				20140327	20140328	EXP	US-TAKEDA-2014TUS002394	TAKEDA			NS	Y			20140328	CN		N		14	1	US	1	20140328	US
100489891	10048989	I				20140327	20140331	EXP	US-TAKEDA-2014TUS002433	TAKEDA			NS	Y			20140331	CN		N		14	1	US	1	20140331	US
97970361	9797036	I			20131230		20140102	DIR			81	YR	M	N			20131231					14	1	US	1	20140102
98018243	9801824	F			20131230	20140123	20140128	EXP	US-TAKEDA-2014TUS000042	TAKEDA			NS	Y			20140203	CN		N		14	1	US	3	20140107	US
98032851	9803285	I			20131208		20140107	DIR			56	YR	F	N	289	LBS	20140106					14	1	US	1	20140107
98196053	9819605	F			20120723	20140114	20140128	EXP	US-TAKEDA-TPA2012A05096	TAKEDA	43	YR	M	Y	78.5	KG	20140128	MD		N		14	1	US	3	20140115	US
98332741	9833274	I				20140121	20140121	EXP	US-TAKEDA-2014TUS000395	TAKEDA			NS	Y			20140121	MD		N		14	1	US	1	20140121	US
98586371	9858637	I			20140129		20140130	DIR			57	YR	M	N	150	LBS	20140129	MD		N		14	1	US	1	20140130
99177671	9917767	I				20140219	20140221	EXP	US-TAKEDA-2014TUS001228	TAKEDA			NS	Y			20140221	CN		N		14	1	US	1	20140221	US
99202521	9920252	I			20140220	20140220	20140224	EXP	US-TAKEDA-2014TUS001271	TAKEDA			NS	Y			20140228	CN		N		14	1	US	1	20140224	US
99211951	9921195	I			20140128		20140221	DIR			63	YR	F	N	170	LBS	20140206	CN		Y		14	1	US	1	20140221
99935222	9993522	F			20140203	20140312	20140314	EXP	US-MILLENNIUM PHARMACEUTICALS, INC.-2014TUS001640	TAKEDA			NS	Y			20140314	CN		N		14	1	US	2	20140310	US
99935771	9993577	I				20140305	20140310	EXP	US-MILLENNIUM PHARMACEUTICALS, INC.-2014TUS001647	TAKEDA			F	Y			20140310	CN		N		14	1	US	1	20140310	US
99935821	9993582	I				20140305	20140310	EXP	US-MILLENNIUM PHARMACEUTICALS, INC.-2014TUS001649	TAKEDA			NS	Y			20140310	CN		N		14	1	US	1	20140310	US
99973881	9997388	I				20140307	20140311	EXP	US-TAKEDA-2014TUS001684	TAKEDA			NS	Y			20140311	CN		N		14	1	US	1	20140311	US
100324783	10032478	F				20140505	20140509	EXP	US-TAKEDA-2014TUS002222	TAKEDA			NS	Y			20140509	MD		N		14	2	US	3	20140324	US
100422732	10042273	F			20140310	20140328	20140402	EXP	US-TAKEDA-2014TUS002349	TAKEDA			NS	Y			20140402	MD		N		14	2	US	2	20140327	US
100665271	10066527	I				20140404	20140408	EXP	US-TAKEDA-2014TUS002637	TAKEDA			NS	Y			20140408	CN		N		14	2	US	1	20140408	US
100789851	10078985	I			20140331		20140411	DIR			52	YR	F	N	220	LBS	20140410			N		14	2	US	1	20140411
100822911	10082291	I			20140413		20140414	DIR			32	YR	F	N	143	LBS	20140413			N		14	2	US	1	20140414
100823451	10082345	I			20140407		20140414	DIR			57	YR	F	N	185	LBS	20140413			N		14	2	US	1	20140414
100828772	10082877	F			20140225	20140428	20140430	EXP	US-TAKEDA-2014TUS002865	TAKEDA	36	YR	M	Y	115.65	KG	20140508	CN		N		14	2	US	2	20140416	US
101336942	10133694	F			20140417	20140502	20140512	EXP	US-TAKEDA-2014TUS003243	TAKEDA	32	YR	F	Y	77.37	KG	20140512	CN		N		14	2	US	2	20140428	US
101372741	10137274	I			20140425		20140428	DIR			56	YR	M	N			20140425			N		14	2	US	1	20140428
101390972	10139097	F				20140514	20140515	EXP	US-TAKEDA-2014TUS003174	TAKEDA			F	Y	127.44	KG	20140515	CN		N		14	2	US	2	20140429	US
101410823	10141082	F			20131126	20140514	20140515	EXP	US-TAKEDA-2014TUS003298	TAKEDA	64	YR	F	Y	55.78	KG	20140515	CN		N		14	2	US	3	20140429	US
101422721	10142272	I				20140425	20140429	EXP	US-MILLENNIUM PHARMACEUTICALS, INC.-2014TUS003303	TAKEDA			NS	Y			20140429	CN		N		14	2	US	1	20140429	US
101507162	10150716	F				20140502	20140505	EXP	US-TAKEDA-2014TUS003445	TAKEDA			F	Y			20140505	CN		N		14	2	US	2	20140502	US
101527821	10152782	I			20140430		20140502	DIR			40	YR	F	N	55	KG	20140501	OT		N		14	2	US	1	20140502
101560841	10156084	I				20140501	20140506	EXP	US-TAKEDA-2014TUS003590	TAKEDA			M	Y			20140506	CN		N		14	2	US	1	20140506	US
101611191	10161119	I				20140506	20140508	EXP	US-MILLENNIUM PHARMACEUTICALS, INC.-2014TUS003686	TAKEDA			NS	Y			20140508	CN		N		14	2	US	1	20140508	US
101611201	10161120	I				20140506	20140508	EXP	US-MILLENNIUM PHARMACEUTICALS, INC.-2014TUS003684	TAKEDA			F	Y			20140508	CN		N		14	2	US	1	20140508	US
101676791	10167679	I				20140507	20140512	EXP	US-TAKEDA-2014TUS003740	TAKEDA			NS	Y			20140512	CN		N		14	2	US	1	20140512	US
101695131	10169513	I				20140507	20140513	EXP	US-TAKEDA-2014TUS003744	TAKEDA	57	YR	F	Y			20140513	CN		N		14	2	US	1	20140513	US
101720052	10172005	F			20140420	20140521	20140526	EXP	US-TAKEDA-2014TUS003815	TAKEDA	56	YR	F	Y	103.86	KG	20140526	CN		N		14	2	US	2	20140515	US
101754251	10175425	I				20140513	20140515	EXP	US-TAKEDA-2014TUS003835	TAKEDA			F	Y			20140515	CN		N		14	2	US	1	20140515	US
101779032	10177903	F				20140514	20140516	EXP	US-TAKEDA-2014TUS002351	TAKEDA			F	Y			20140516	CN		N		14	2	US	2	20140516	US
101843121	10184312	I				20140515	20140520	EXP	US-TAKEDA-2014TUS003951	TAKEDA			F	Y			20140520	CN		N		14	2	US	1	20140520	US
101954212	10195421	F			20140314	20140612	20140616	EXP	US-TAKEDA-2014TUS004121	TAKEDA	59	YR	F	Y	81.63	KG	20140616	CN		N		14	2	US	2	20140526	US
101968472	10196847	F			20140521	20140604	20140609	EXP	US-TAKEDA-2014TUS004103	TAKEDA	56	YR	F	Y			20140609	CN		N		14	2	US	2	20140527	US
102089091	10208909	I				20140523	20140530	EXP	US-TAKEDA-2014TUS004328	TAKEDA			F	Y			20140530	CN		N		14	2	US	1	20140530	US
102220721	10222072	I			20140605		20140606	DIR			60	YR	F	N	240	LBS	20140605			N		14	2	US	1	20140606
102247011	10224701	I				20140529	20140609	EXP	US-TAKEDA-2014TUS004402	TAKEDA	51	YR	M	Y			20140609	CN		N		14	2	US	1	20140609	US
102308631	10230863	I			20140530		20140610	DIR			34	YR	F	N	150	LBS	20140609			N		14	2	US	1	20140610
102338202	10233820	F				20140428	20140612	EXP	US-TAKEDA-2014TUS002526	TAKEDA			F	Y	79.82	KG	20140612	CN		N		14	2	US	2	20140612	US
102338221	10233822	I				20140606	20140612	EXP	US-TAKEDA-2014TUS004639	TAKEDA			M	Y			20140619	CN		N		14	2	US	1	20140612	US
102372512	10237251	F				20140617	20140620	EXP	US-TAKEDA-2014TUS004748	TAKEDA			F	Y			20140620	MD		N		14	2	US	2	20140613	US
102372522	10237252	F			20140607	20140613	20140620	EXP	US-TAKEDA-2014TUS004610	TAKEDA	28	YR	M	Y			20140620	CN		N		14	2	US	2	20140613	US
102396951	10239695	I				20140611	20140616	EXP	US-TAKEDA-2014TUS004755	TAKEDA			M	Y			20140616	CN		N		14	2	US	1	20140616	US
102460751	10246075	I			20140610		20140617	DIR			33	YR	F	N	185	LBS	20140616			N		14	2	US	1	20140617
102499052	10249905	F			20140524	20140616	20140620	EXP	US-TAKEDA-2014TUS004742	TAKEDA	26	YR	F	Y	82.99	KG	20140701	CN		N		14	2	US	2	20140620	US
102564811	10256481	I				20140619	20140624	EXP	US-TAKEDA-2014TUS004999	TAKEDA			F	Y			20140624	CN		N		14	2	US	1	20140624	US
102697611	10269761	I			20140420		20140627	DIR			52	YR	F	N	145	LBS	20140626			N		14	2	US	1	20140627
102736041	10273604	I					20140630	DIR			58	YR	F	N	149	LBS	20140627	MD		N		14	2	US	1	20140630
104175761	10417576	I				20140318	20140609	PER	2014TUS002258	TAKEDA			NS	N			20140529	MD		N		14	2	US	1	20140609
104175791	10417579	I				20140225	20140609	PER	2014TUS001454	TAKEDA	50	YR	M	N			20140529			N		14	2	US	1	20140609
104175801	10417580	I			20140222	20140225	20140609	PER	2014TUS001468	TAKEDA	60	YR	F	N	81.0	KG	20140529			N		14	2	US	1	20140609
104175821	10417582	I				20140318	20140609	PER	2014TUS002262	TAKEDA			M	N			20140529			N		14	2	US	1	20140609
104175851	10417585	I				20140318	20140609	PER	2014TUS002271	TAKEDA			F	N			20140529	MD		N		14	2	US	1	20140609
104175921	10417592	I				20140318	20140609	PER	2014TUS002289	TAKEDA			NS	N			20140529	MD		N		14	2	US	1	20140609
104175941	10417594	I				20140317	20140609	PER	2014TUS001928	TAKEDA			M	N			20140529	MD		N		14	2	US	1	20140609
104176001	10417600	I			2014	20140317	20140609	PER	2014TUS002139	TAKEDA			M	N			20140529	MD		N		14	2	US	1	20140609
104176021	10417602	I			201403	20140401	20140609	PER	2014TUS002168	TAKEDA	64	YR	M	N	103.9	KG	20140529	RN		N		14	2	US	1	20140609
104176111	10417611	I				20140317	20140609	PER	2014TUS002191	TAKEDA			F	N			20140529			N		14	2	US	1	20140609
104176121	10417612	I				20140317	20140609	PER	2014TUD002199	TAKEDA	3	DEC	F	N			20140529	MD		N		14	2	US	1	20140609
104176161	10417616	I			20140126	20140127	20140609	PER	2014TUS000621	TAKEDA	35	YR	F	N			20140529	MD		N		14	2	US	1	20140609
104176171	10417617	I				20140317	20140609	PER	2014TUS002242	TAKEDA			F	N			20140529	MD		N		14	2	US	1	20140609
104176191	10417619	I				20140127	20140609	PER	2014TUS000647	TAKEDA			M	N			20140529	CN		N		14	2	US	1	20140609
104176211	10417621	I			201402	20140225	20140609	PER	2014TUS001490	TAKEDA			F	N			20140529	CN		N		14	2	US	1	20140609
104176221	10417622	I				20140124	20140609	PER	2014TUS000560	TAKEDA			F	N			20140529	MD		N		14	2	US	1	20140609
104176231	10417623	I				20140306	20140609	PER	2014TUS001661	TAKEDA			F	N			20140529	MD		N		14	2	US	1	20140609
104176261	10417626	I				20140124	20140609	PER	2014TUS000586	TAKEDA			F	N			20140529	MD		N		14	2	US	1	20140609
104176271	10417627	I			201402	20140224	20140609	PER	2014TUS001348	TAKEDA	62	YR	M	N	70.3	KG	20140529	CN		N		14	2	US	1	20140609
104176291	10417629	I			20140226	20140306	20140609	PER	2014TUS001681	TAKEDA	50	YR	F	N			20140529	MD		N		14	2	US	1	20140609
104176301	10417630	I				20140122	20140609	PER	2014TUS000528	TAKEDA	34	YR	F	N			20140529	CN		N		14	2	US	1	20140609
104176311	10417631	I			20140214	20140327	20140609	PER	2014TUS001365	TAKEDA	27	YR	F	N	50.8	KG	20140529	OT		N		14	2	US	1	20140609
104176341	10417634	I				20140306	20140609	PER	2014TUS001711	TAKEDA	40	YR	F	N			20140529	MD		N		14	2	US	1	20140609
104176351	10417635	I				20140120	20140609	PER	2014TUS000447	TAKEDA			F	N			20140529	MD		N		14	2	US	1	20140609
104176381	10417638	I				20140224	20140609	PER	2014TUS001378	TAKEDA			NS	N			20140529	MD		N		14	2	US	1	20140609
104176391	10417639	I				20140306	20140609	PER	2014TUS001713	TAKEDA			F	N			20140529	MD		N		14	2	US	1	20140609
104176411	10417641	I				20140120	20140609	PER	2014TUS000448	TAKEDA			NS	N			20140529	MD		N		14	2	US	1	20140609
104176431	10417643	I				20140120	20140609	PER	2014TUS000508	TAKEDA			F	N			20140529	OT		N		14	2	US	1	20140609
104176471	10417647	I				20140120	20140609	PER	2014TUS000438	TAKEDA			NS	N			20140529	MD		N		14	2	US	1	20140609
104176491	10417649	I				20140224	20140609	PER	2014TUS001391	TAKEDA	6	DEC	F	N			20140529	CN		N		14	2	US	1	20140609
104176521	10417652	I			20131126	20131224	20140609	PER	2013TUS003361	TAKEDA	51	YR	F	N			20140529	MD		N		14	2	US	1	20140609
104176531	10417653	I				20140221	20140609	PER	2014TUS001280	TAKEDA			NS	N			20140529	OT		N		14	2	US	1	20140609
104176571	10417657	I				20131114	20140609	PER	2013TUS002329	TAKEDA			F	N			20140529	CN		N		14	2	US	1	20140609
104176581	10417658	I				20140221	20140609	PER	2014TUS001322	TAKEDA			NS	N			20140529	MD		N		14	2	US	1	20140609
104176601	10417660	I			20140203	20140207	20140609	PER	2014TUS000937	TAKEDA			F	N			20140529	PH		N		14	2	US	1	20140609
104176621	10417662	I				20140221	20140609	PER	2014TUS001357	TAKEDA			F	N			20140529	CN		N		14	2	US	1	20140609
104176661	10417666	I			201402	20140228	20140609	PER	2014TUS001276	TAKEDA	56	YR	F	N	68.9	KG	20140529	MD		N		14	2	US	1	20140609
104176671	10417667	I				20140304	20140609	PER	2014TUS001628	TAKEDA			F	N			20140529	MD		N		14	2	US	1	20140609
104176691	10417669	I				20140226	20140609	PER	2014TUS001411	TAKEDA			NS	N			20140529	MD		N		14	2	US	1	20140609
104176701	10417670	I				20140311	20140609	PER	2014TUS001755	TAKEDA	4	DEC	M	N			20140529	OT		N		14	2	US	1	20140609
104176731	10417673	I				20140226	20140609	PER	2014TUS001418	TAKEDA			NS	N			20140529	MD		N		14	2	US	1	20140609
104176741	10417674	I				20140303	20140609	PER	2014TUS001548	TAKEDA			M	N			20140529	MD		N		14	2	US	1	20140609
104176751	10417675	I				20140311	20140609	PER	2014TUS001760	TAKEDA			F	N			20140529	OT		N		14	2	US	1	20140609
104176761	10417676	I				20140226	20140609	PER	2014TUS001421	TAKEDA			NS	N			20140529	MD		N		14	2	US	1	20140609
104176831	10417683	I			20140225	20140303	20140609	PER	2014TUS001549	TAKEDA			F	N			20140529	CN		N		14	2	US	1	20140609
104176851	10417685	I				20140304	20140609	PER	2014TUS001509	TAKEDA	45	YR	F	N			20140529	MD		N		14	2	US	1	20140609
104176861	10417686	I				20140311	20140609	PER	2014TUS001782	TAKEDA			NS	N			20140529	MD		N		14	2	US	1	20140609
104176881	10417688	I				20140303	20140609	PER	2014TUS001552	TAKEDA			F	N			20140529	OT		N		14	2	US	1	20140609
104177011	10417701	I				20140311	20140609	PER	2014TUS001799	TAKEDA			M	N			20140529	CN		N		14	2	US	1	20140609
104177021	10417702	I				20140303	20140609	PER	2014TUS001568	TAKEDA			M	N			20140529			N		14	2	US	1	20140609
104177041	10417704	I				20140326	20140609	PER	2014TUS001804	TAKEDA			F	N			20140529			N		14	2	US	1	20140609
104177051	10417705	I				20140303	20140609	PER	2014TUS001591	TAKEDA			M	N			20140529	OT		N		14	2	US	1	20140609
104177151	10417715	I			20140130	20140510	20140609	PER	2014TJP005324	TAKEDA	43	YR	F	N			20140529	CN		N		14	2	US	1	20140609
104177161	10417716	I				20140303	20140609	PER	2014TUS001592	TAKEDA			F	N			20140529			N		14	2	US	1	20140609
104177181	10417718	I				20140403	20140609	PER	2014TUS001908	TAKEDA	65	YR	M	N			20140529	RN		N		14	2	US	1	20140609
104177191	10417719	I				20140310	20140609	PER	2014TUS001728	TAKEDA			F	N			20140529	MD		N		14	2	US	1	20140609
104177201	10417720	I				20140303	20140609	PER	2014TUS001593	TAKEDA			F	N			20140529	MD		N		14	2	US	1	20140609
104177231	10417723	I				20140318	20140609	PER	2014TUS002147	TAKEDA			M	N			20140529	OT		N		14	2	US	1	20140609
104177241	10417724	I				20140303	20140609	PER	2014TUS001603	TAKEDA			F	N			20140529	MD		N		14	2	US	1	20140609
104177251	10417725	I				20140310	20140609	PER	2014TUS001730	TAKEDA			F	N			20140529	MD		N		14	2	US	1	20140609
104177261	10417726	I				20140326	20140609	PER	2014TUS002391	TAKEDA			NS	N			20140529	MD		N		14	2	US	1	20140609
104177281	10417728	I				20140303	20140609	PER	2014TUS001604	TAKEDA	28	YR	F	N			20140529	MD		N		14	2	US	1	20140609
104177291	10417729	I				20140310	20140609	PER	2014TUS001735	TAKEDA	71	YR	F	N			20140529	MD		N		14	2	US	1	20140609
104177301	10417730	I				20140327	20140609	PER	2014TUS002433	TAKEDA	26	YR	F	N			20140529	MD		N		14	2	US	1	20140609
104177431	10417743	I				20140303	20140609	PER	2014TUS001611	TAKEDA			M	N			20140529	MD		N		14	2	US	1	20140609
104177441	10417744	I				20140310	20140609	PER	2014TUS001738	TAKEDA			NS	N			20140529	MD		N		14	2	US	1	20140609
104177451	10417745	I				20140303	20140609	PER	2014TUS001625	TAKEDA			M	N			20140529	MD		N		14	2	US	1	20140609
104177501	10417750	I				20140303	20140609	PER	2014TUS001626	TAKEDA			F	N			20140529	MD		N		14	2	US	1	20140609
104177511	10417751	I			201402	20140221	20140609	PER	2014TUS001360	TAKEDA			M	N			20140529	MD		N		14	2	US	1	20140609
104177521	10417752	I				20140303	20140609	PER	2014TUS001627	TAKEDA			M	N			20140529	OT		N		14	2	US	1	20140609
104177541	10417754	I				20140220	20140609	PER	2014TUS001284	TAKEDA	34	YR	F	N			20140529			N		14	2	US	1	20140609
104177551	10417755	I			20140214	20140317	20140609	PER	2014TUS001630	TAKEDA	63	YR	F	N			20140529	OT		N		14	2	US	1	20140609
104177561	10417756	I				20140303	20140609	PER	2014TUS001633	TAKEDA			F	N			20140529	CN		N		14	2	US	1	20140609
104177571	10417757	I				20140220	20140609	PER	2014TUS001309	TAKEDA			NS	N			20140529	MD		N		14	2	US	1	20140609
104177601	10417760	I			20140205	20140220	20140609	PER	2014TUS001313	TAKEDA	66	YR	M	N	68	KG	20140529			N		14	2	US	1	20140609
104177611	10417761	I				20140228	20140609	PER	2014TUS001502	TAKEDA			F	N			20140529	CN		N		14	2	US	1	20140609
104177671	10417767	I				20140228	20140609	PER	2014TUS001507	TAKEDA			F	N			20140529	CN		N		14	2	US	1	20140609
104177681	10417768	I				20140220	20140609	PER	2014TUS001355	TAKEDA			NS	N			20140529	MD		N		14	2	US	1	20140609
104177721	10417772	I				20140318	20140609	PER	2014TUS002151	TAKEDA			NS	N			20140529	MD		N		14	2	US	1	20140609
104177731	10417773	I			201402	20140220	20140609	PER	2014TUS001362	TAKEDA	55	YR	F	N			20140529	OT		N		14	2	US	1	20140609
104177801	10417780	I			20140218	20140219	20140609	PER	2014TUS001225	TAKEDA	6	DEC	NS	N			20140529	MD		N		14	2	US	1	20140609
104177811	10417781	I				20140318	20140609	PER	2014TUS002197	TAKEDA			F	N			20140529	OT		N		14	2	US	1	20140609
104177831	10417783	I				20140318	20140609	PER	2014TUS002201	TAKEDA	51	YR	F	N			20140529	OT		N		14	2	US	1	20140609
104177841	10417784	I				20140221	20140609	PER	2014TUS001226	TAKEDA	42	YR	M	N	144.2	KG	20140529	RN		N		14	2	US	1	20140609
104177871	10417787	I				20140318	20140609	PER	2014TUS002203	TAKEDA			F	N			20140529	MD		N		14	2	US	1	20140609
104177881	10417788	I				20140219	20140609	PER	2014TUS001254	TAKEDA	6	DEC	F	N			20140529	MD		N		14	2	US	1	20140609
104177901	10417790	I				20140402	20140609	PER	2014TUS002217	TAKEDA	50	YR	F	N	51.7	KG	20140529	MD		N		14	2	US	1	20140609
104177921	10417792	I				20140318	20140609	PER	2014TUS002221	TAKEDA			M	N			20140529	OT		N		14	2	US	1	20140609
104177931	10417793	I			2014	20140219	20140609	PER	2014TUS001265	TAKEDA	68	YR	F	N			20140529	CN		N		14	2	US	1	20140609
104178021	10417802	I				20140318	20140609	PER	2014TUS002235	TAKEDA	40	YR	F	N			20140529	OT		N		14	2	US	1	20140609
104178211	10417821	I				20140318	20140609	PER	2014TUS002240	TAKEDA			NS	N			20140529	OT		N		14	2	US	1	20140609
104178261	10417826	I				20140318	20140609	PER	2014TUS002249	TAKEDA	70	YR	M	N			20140529	MD		N		14	2	US	1	20140609
104178281	10417828	I				20140318	20140609	PER	2014TUS002252	TAKEDA	70	YR	M	N			20140529	MD		N		14	2	US	1	20140609
104178301	10417830	I				20140207	20140609	PER	2014TUS000950	TAKEDA			F	N			20140529	OT		N		14	2	US	1	20140609
104178421	10417842	I			2014	20140313	20140609	PER	2014TUS002092	TAKEDA	6	DEC	F	N			20140529	MD		N		14	2	US	1	20140609
104178471	10417847	I				20140207	20140609	PER	2014TUS000951	TAKEDA	5	DEC	F	N			20140529	MD		N		14	2	US	1	20140609
104178521	10417852	I				20140312	20140609	PER	2014TUS001775	TAKEDA			NS	N			20140529	OT		N		14	2	US	1	20140609
104178571	10417857	I				20140206	20140609	PER	2014TUS000896	TAKEDA			F	N			20140529	MD		N		14	2	US	1	20140609
104178591	10417859	I				20140312	20140609	PER	2014TUS001777	TAKEDA			NS	N			20140529	OT		N		14	2	US	1	20140609
104178631	10417863	I			20140227	20140325	20140609	PER	2014TUS001778	TAKEDA	32	YR	F	N	65.8	KG	20140529			N		14	2	US	1	20140609
104178651	10417865	I			2014	20140205	20140609	PER	2014TUS000851	TAKEDA	46	YR	M	N			20140529	MD		N		14	2	US	1	20140609
104178661	10417866	I				20140312	20140609	PER	2014TUS001781	TAKEDA			NS	N			20140529	MD		N		14	2	US	1	20140609
104178731	10417873	I			2014	20140205	20140609	PER	2014TUS000854	TAKEDA	50	YR	F	N			20140529	MD		N		14	2	US	1	20140609
104178741	10417874	I				20140312	20140609	PER	2014TUS001822	TAKEDA	5	DEC	M	N			20140529	MD		N		14	2	US	1	20140609
104178761	10417876	I				20140204	20140609	PER	2014TUS000809	TAKEDA			F	N			20140529	MD		N		14	2	US	1	20140609
104178781	10417878	I				20140319	20140609	PER	2014TUS001824	TAKEDA	53	YR	M	N			20140529	OT		N		14	2	US	1	20140609
104178791	10417879	I				20140204	20140609	PER	2014TUS000821	TAKEDA	60	YR	F	N			20140529	MD		N		14	2	US	1	20140609
104178821	10417882	I				20140312	20140609	PER	2014TUS001927	TAKEDA	6	DEC	F	N			20140529	OT		N		14	2	US	1	20140609
104178921	10417892	I				20140204	20140609	PER	2014TUS000864	TAKEDA			NS	N			20140529	RN		N		14	2	US	1	20140609
104178931	10417893	I				20140312	20140609	PER	2014TUS001932	TAKEDA			F	N			20140529	OT		N		14	2	US	1	20140609
104178951	10417895	I				20140311	20140609	PER	2014TUS001725	TAKEDA			NS	N			20140529	OT		N		14	2	US	1	20140609
104178961	10417896	I				20140128	20140609	PER	2014TUS000640	TAKEDA			NS	N			20140529	MD		N		14	2	US	1	20140609
104179051	10417905	I				20140128	20140609	PER	2014TUS000709	TAKEDA			F	N			20140529	MD		N		14	2	US	1	20140609
104179081	10417908	I				20140226	20140609	PER	2014TUS001500	TAKEDA	35	YR	F	N			20140529	OT		N		14	2	US	1	20140609
104179101	10417910	I				20140226	20140609	PER	2014TUS001525	TAKEDA	7	DEC	F	N			20140529			N		14	2	US	1	20140609
104179161	10417916	I				20140211	20140609	PER	2014TUS000975	TAKEDA			NS	N			20140529	MD		N		14	2	US	1	20140609
104179171	10417917	I				20140225	20140609	PER	2014TUS001381	TAKEDA			NS	N			20140529	MD		N		14	2	US	1	20140609
104179181	10417918	I				20140225	20140609	PER	2014TUS001385	TAKEDA	30	YR	F	N			20140529	OT		N		14	2	US	1	20140609
104179191	10417919	I				20140210	20140609	PER	2014TUS000966	TAKEDA			F	N			20140529	MD		N		14	2	US	1	20140609
104179221	10417922	I				20140225	20140609	PER	2014TUS001396	TAKEDA			M	N			20140529	OT		N		14	2	US	1	20140609
104179231	10417923	I				20140210	20140609	PER	2014TUS000971	TAKEDA			F	N			20140529			N		14	2	US	1	20140609
104179361	10417936	I				20140225	20140609	PER	2014TUS001419	TAKEDA	60	YR	F	N			20140529	OT		N		14	2	US	1	20140609
104179371	10417937	I			20140210	20140210	20140609	PER	2014TUS000983	TAKEDA			M	N			20140529	CN		N		14	2	US	1	20140609
104179391	10417939	I				20140311	20140609	PER	2014TUS000988	TAKEDA			M	N			20140529	CN		N		14	2	US	1	20140609
104179401	10417940	I				20140225	20140609	PER	2014TUS001425	TAKEDA			NS	N			20140529	MD		N		14	2	US	1	20140609
104179411	10417941	I				20140209	20140609	PER	2014TUS000979	TAKEDA	60	YR	F	N			20140529	MD		N		14	2	US	1	20140609
104179491	10417949	I				20140225	20140609	PER	2014TUS001426	TAKEDA	44	YR	F	N			20140529	MD		N		14	2	US	1	20140609
104179501	10417950	I				20140207	20140609	PER	2014TUS000936	TAKEDA			M	N			20140529	MD		N		14	2	US	1	20140609
104179521	10417952	I				20140225	20140609	PER	2014TUS001428	TAKEDA			NS	N			20140529	MD		N		14	2	US	1	20140609
104179601	10417960	I				20140225	20140609	PER	2014TUS001431	TAKEDA	5	DEC	F	N			20140529	OT		N		14	2	US	1	20140609
104179761	10417976	I				20140217	20140609	PER	2014TUS001218	TAKEDA			F	N			20140529	MD		N		14	2	US	1	20140609
104179791	10417979	I				20140325	20140609	PER	2014TUS002475	TAKEDA			F	N			20140529	MD		N		14	2	US	1	20140609
104179891	10417989	I				20140324	20140609	PER	2014TUS002322	TAKEDA	60	YR	F	N			20140529	OT		N		14	2	US	1	20140609
104179981	10417998	I				20140217	20140609	PER	2014TUS001220	TAKEDA	29	YR	F	N			20140529	OT		N		14	2	US	1	20140609
104180041	10418004	I			201403	20140324	20140609	PER	2014TUS002324	TAKEDA	59	YR	M	N	102	KG	20140529	CN		N		14	2	US	1	20140609
104180051	10418005	I				20140217	20140609	PER	2014TUS001221	TAKEDA			F	N			20140529			N		14	2	US	1	20140609
104180071	10418007	I				20140324	20140609	PER	2014TUS002327	TAKEDA	60	YR	F	N			20140529	MD		N		14	2	US	1	20140609
104180091	10418009	I			201402	20140217	20140609	PER	2014TUS001224	TAKEDA			F	N			20140529	MD		N		14	2	US	1	20140609
104180111	10418011	I			2014	20140214	20140609	PER	2014TUS001121	TAKEDA			F	N			20140529	MD		N		14	2	US	1	20140609
104180151	10418015	I			20140317	20140324	20140609	PER	2014TUS002329	TAKEDA	50	YR	F	N			20140529	MD		N		14	2	US	1	20140609
104180161	10418016	I				20140213	20140609	PER	2014TUS001125	TAKEDA	65	YR	F	N			20140529	OT		N		14	2	US	1	20140609
104180181	10418018	I				20140212	20140609	PER	2014TUS001003	TAKEDA			F	N			20140529	CN		N		14	2	US	1	20140609
104180191	10418019	I			20140317	20140324	20140609	PER	2014TUS002343	TAKEDA			F	N			20140529	MD		N		14	2	US	1	20140609
104180201	10418020	I				20140212	20140609	PER	2014TUS001025	TAKEDA	8	DEC	F	N			20140529	MD		N		14	2	US	1	20140609
104180211	10418021	I				20140321	20140609	PER	2014TUS002286	TAKEDA	19	YR	M	N			20140529	MD		N		14	2	US	1	20140609
104180281	10418028	I				20140321	20140609	PER	2014TUS002291	TAKEDA			F	N			20140529	MD		N		14	2	US	1	20140609
104180291	10418029	I				20140212	20140609	PER	2014TUS001029	TAKEDA			M	N			20140529	MD		N		14	2	US	1	20140609
104180321	10418032	I				20140321	20140609	PER	2014TUS002342	TAKEDA			F	N			20140529	OT		N		14	2	US	1	20140609
104180341	10418034	I			20140211	20140212	20140609	PER	2014TUS001036	TAKEDA			F	N			20140529	OT		N		14	2	US	1	20140609
104180361	10418036	I				20140320	20140609	PER	2014TUS002232	TAKEDA			F	N			20140529	OT		N		14	2	US	1	20140609
104180441	10418044	I				20140326	20140609	PER	2014TUS002415	TAKEDA	66	YR	F	N			20140529	MD		N		14	2	US	1	20140609
104180511	10418051	I				20140326	20140609	PER	2014TUS002416	TAKEDA			F	N			20140529			N		14	2	US	1	20140609
104180521	10418052	I				20140219	20140609	PER	2014TUS001282	TAKEDA			M	N			20140529			N		14	2	US	1	20140609
104180551	10418055	I			201403	20140326	20140609	PER	2014TUS002457	TAKEDA			F	N			20140529	MD		N		14	2	US	1	20140609
104180561	10418056	I				20140219	20140609	PER	2014TUS001286	TAKEDA			F	N			20140529	MD		N		14	2	US	1	20140609
104180601	10418060	I				20140326	20140609	PER	2014TUS002465	TAKEDA			M	N			20140529			N		14	2	US	1	20140609
104180611	10418061	I			201402	20140218	20140609	PER	2014TUS001189	TAKEDA			F	N			20140529	MD		N		14	2	US	1	20140609
104180631	10418063	I				20140325	20140609	PER	2014TUS002374	TAKEDA			F	N			20140529	MD		N		14	2	US	1	20140609
104180641	10418064	I			2014	20140218	20140609	PER	2014TUS001192	TAKEDA	20	YR	F	N			20140529	MD		N		14	2	US	1	20140609
104180681	10418068	I				20140325	20140609	PER	2014TUS002393	TAKEDA	30	YR	F	N			20140529	OT		N		14	2	US	1	20140609
104180691	10418069	I				20140218	20140609	PER	2014TUS001231	TAKEDA			F	N			20140529	MD		N		14	2	US	1	20140609
104180711	10418071	I			20140305	20140325	20140609	PER	2014TUS002395	TAKEDA	51	YR	F	N			20140529	CN		N		14	2	US	1	20140609
104180731	10418073	I			20140128	20140218	20140609	PER	2014TUS001250	TAKEDA	53	YR	F	N	90	KG	20140529	CN		N		14	2	US	1	20140609
104180741	10418074	I				20140325	20140609	PER	2014TUS002405	TAKEDA	51	YR	M	N			20140529			N		14	2	US	1	20140609
104180791	10418079	I			2014	20140218	20140609	PER	2014TUS001257	TAKEDA	33	YR	F	N			20140529	OT		N		14	2	US	1	20140609
104180801	10418080	I				20140325	20140609	PER	2014TUS002407	TAKEDA			F	N			20140529			N		14	2	US	1	20140609
104180831	10418083	I			20140217	20140218	20140609	PER	2014TUS001264	TAKEDA			F	N			20140529	MD		N		14	2	US	1	20140609
104180841	10418084	I				20140325	20140609	PER	2014TUS002427	TAKEDA			M	N			20140529	OT		N		14	2	US	1	20140609
104180881	10418088	I				20140218	20140609	PER	2014TUS001273	TAKEDA			M	N			20140529	RN		N		14	2	US	1	20140609
104180971	10418097	I				20140228	20140609	PER	2014TUS001519	TAKEDA	36	YR	F	N			20140529			N		14	2	US	1	20140609
104180991	10418099	I				20140408	20140609	PER	2014TUS002786	TAKEDA			F	N			20140529	MD		N		14	2	US	1	20140609
104181011	10418101	I				20140311	20140609	PER	2014TUS001539	TAKEDA			F	N	83.9	KG	20140529	MD		N		14	2	US	1	20140609
104181151	10418115	I				20140329	20140609	PER	2014TUS002494	TAKEDA	56	YR	M	N			20140529	MD		N		14	2	US	1	20140609
104181161	10418116	I				20140228	20140609	PER	2014TUS001555	TAKEDA			F	N			20140529	OT		N		14	2	US	1	20140609
104181191	10418119	I				20140328	20140609	PER	2014TUS002444	TAKEDA			F	N			20140529	OT		N		14	2	US	1	20140609
104181201	10418120	I				20140228	20140609	PER	2014TUS001557	TAKEDA			F	N			20140529			N		14	2	US	1	20140609
104181251	10418125	I				20140228	20140609	PER	2014TUS001563	TAKEDA			NS	N			20140529	OT		N		14	2	US	1	20140609
104181261	10418126	I				20140328	20140609	PER	2014TUS002445	TAKEDA			F	N			20140529			N		14	2	US	1	20140609
104181341	10418134	I			20140327	20140328	20140609	PER	2014TUS002447	TAKEDA			F	N			20140529			N		14	2	US	1	20140609
104181411	10418141	I				20140228	20140609	PER	2014TUS001564	TAKEDA			NS	N			20140529	OT		N		14	2	US	1	20140609
104181451	10418145	I				20140328	20140609	PER	2014TUS002449	TAKEDA			M	N			20140529	MD		N		14	2	US	1	20140609
104181471	10418147	I				20140228	20140609	PER	2014TUS001565	TAKEDA			F	N			20140529	OT		N		14	2	US	1	20140609
104181571	10418157	I			20140322	20140328	20140609	PER	2014TUS002450	TAKEDA	45	YR	F	N	140.0	LBS	20140529			N		14	2	US	1	20140609
104181601	10418160	I				20140228	20140609	PER	2014TUS001622	TAKEDA			M	N			20140529	MD		N		14	2	US	1	20140609
104181611	10418161	I			20140220	20140415	20140609	PER	2014TUS002517	TAKEDA	40	YR	F	N	165.4	LBS	20140529	MD		N		14	2	US	1	20140609
104181621	10418162	I			20140226	20140325	20140609	PER	2014TUS001467	TAKEDA	49	YR	F	N	83.9	KG	20140529	CN		N		14	2	US	1	20140609
104181671	10418167	I			20140321	20140411	20140609	PER	2014TUS002533	TAKEDA			F	N			20140529			N		14	2	US	1	20140609
104181681	10418168	I				20140227	20140609	PER	2014TUS001469	TAKEDA			F	N			20140529	OT		N		14	2	US	1	20140609
104181731	10418173	I				20140328	20140609	PER	2014TUS002534	TAKEDA			F	N			20140529	MD		N		14	2	US	1	20140609
104181741	10418174	I				20140227	20140609	PER	2014TUS001477	TAKEDA			NS	N			20140529	CN		N		14	2	US	1	20140609
104181771	10418177	I			201403	20140314	20140609	PER	2014TUS002130	TAKEDA	40	YR	F	N			20140529	OT		N		14	2	US	1	20140609
104181781	10418178	I				20140227	20140609	PER	2014TUS001505	TAKEDA			F	N			20140529	MD		N		14	2	US	1	20140609
104181861	10418186	I				20140314	20140609	PER	2014TUS002133	TAKEDA			NS	N			20140529			N		14	2	US	1	20140609
104181911	10418191	I				20140227	20140609	PER	2014TUS001556	TAKEDA			NS	N			20140529	OT		N		14	2	US	1	20140609
104182001	10418200	I				20140314	20140609	PER	2014TUS002162	TAKEDA			F	N			20140529	OT		N		14	2	US	1	20140609
104182011	10418201	I				20140227	20140609	PER	2014TUS001566	TAKEDA			F	N			20140529			N		14	2	US	1	20140609
104182041	10418204	I			20140310	20140314	20140609	PER	2014TUS002171	TAKEDA	44	YR	F	N	79.8	KG	20140529	OT		N		14	2	US	1	20140609
104182071	10418207	I			201402	20140227	20140609	PER	2014TUS001569	TAKEDA			F	N			20140529	OT		N		14	2	US	1	20140609
104182121	10418212	I				20140313	20140609	PER	2014TUS001853	TAKEDA			M	N			20140529	OT		N		14	2	US	1	20140609
104182181	10418218	I			20140223	20140226	20140609	PER	2014TUS001432	TAKEDA			M	N			20140529	CN		N		14	2	US	1	20140609
104182211	10418221	I			20140313	20140313	20140609	PER	2014TUS001854	TAKEDA			M	N			20140529	MD		N		14	2	US	1	20140609
104182251	10418225	I				20140307	20140609	PER	2014TUS001466	TAKEDA	53	YR	M	N	81.6	KG	20140529	MD		N		14	2	US	1	20140609
104182291	10418229	I				20140313	20140609	PER	2014TUS001855	TAKEDA	57	YR	F	N			20140529	MD		N		14	2	US	1	20140609
104182331	10418233	I				20140226	20140609	PER	2014TUS001479	TAKEDA			NS	N			20140529	OT		N		14	2	US	1	20140609
104182401	10418240	I				20140313	20140609	PER	2014TUS001856	TAKEDA	70	YR	F	N			20140529	MD		N		14	2	US	1	20140609
104182411	10418241	I				20140226	20140609	PER	2014TUS001482	TAKEDA			F	N			20140529	OT		N		14	2	US	1	20140609
104182431	10418243	I				20140313	20140609	PER	2014TUS001933	TAKEDA			M	N			20140529	MD		N		14	2	US	1	20140609
104182441	10418244	I				20140226	20140609	PER	2014TUS001489	TAKEDA	43	YR	F	N	65.8	KG	20140529	CN		N		14	2	US	1	20140609
104182461	10418246	I				20140313	20140609	PER	2014TUS002026	TAKEDA			M	N			20140529			N		14	2	US	1	20140609
104182551	10418255	I				20140327	20140609	PER	2014TUS002406	TAKEDA	6	DEC	F	N			20140529	MD		N		14	2	US	1	20140609
104182651	10418265	I				20140327	20140609	PER	2014TUS002408	TAKEDA			F	N			20140529	OT		N		14	2	US	1	20140609
104182721	10418272	I				20140327	20140609	PER	2014TUS002431	TAKEDA	35	YR	F	N			20140529	OT		N		14	2	US	1	20140609
104182761	10418276	I				20140327	20140609	PER	2014TUS002459	TAKEDA	27	YR	M	N			20140529	OT		N		14	2	US	1	20140609
104182911	10418291	I				20140327	20140609	PER	2014TUS002462	TAKEDA			NS	N			20140529	MD		N		14	2	US	1	20140609
104183071	10418307	I				20140327	20140609	PER	2014TUS002471	TAKEDA			M	N			20140529	MD		N		14	2	US	1	20140609
104183161	10418316	I				20140411	20140609	PER	2014TUS002473	TAKEDA	58	YR	M	N			20140529	OT		N		14	2	US	1	20140609
104183331	10418333	I				20140327	20140609	PER	2014TUS002479	TAKEDA			F	N			20140529	MD		N		14	2	US	1	20140609
104183421	10418342	I				20140326	20140609	PER	2014TUS002403	TAKEDA			NS	N			20140529	MD		N		14	2	US	1	20140609
104183481	10418348	I				20140326	20140609	PER	2014TUS002404	TAKEDA			NS	N			20140529	MD		N		14	2	US	1	20140609
104184491	10418449	I				20140320	20140609	PER	2014TUS002287	TAKEDA			M	N			20140529	MD		N		14	2	US	1	20140609
104184671	10418467	I				20140320	20140609	PER	2014TUS002306	TAKEDA			F	N			20140529	MD		N		14	2	US	1	20140609
104184821	10418482	I				20140319	20140609	PER	2014TUS002234	TAKEDA			NS	N			20140529	RN		N		14	2	US	1	20140609
104185031	10418503	I				20140319	20140609	PER	2014TUS002238	TAKEDA			NS	N			20140529	MD		N		14	2	US	1	20140609
104185231	10418523	I				20140319	20140609	PER	2014TUS002254	TAKEDA			M	N			20140529	OT		N		14	2	US	1	20140609
104185381	10418538	I				20140319	20140609	PER	2014TUS002270	TAKEDA	51	YR	F	N			20140529	RN		N		14	2	US	1	20140609
104185521	10418552	I				20140319	20140609	PER	2014TUS002275	TAKEDA	4	DEC	M	N			20140529	OT		N		14	2	US	1	20140609
104185541	10418554	I				20140319	20140609	PER	2014TUS002276	TAKEDA			M	N			20140529	CN		N		14	2	US	1	20140609
104185561	10418556	I				20140319	20140609	PER	2014TUS002281	TAKEDA	4	DEC	M	N			20140529	MD		N		14	2	US	1	20140609
104185721	10418572	I				20140319	20140609	PER	2014TUS002284	TAKEDA	58	YR	M	N			20140529	MD		N		14	2	US	1	20140609
104185921	10418592	I			20140201	20140320	20140609	PER	2014TUS001745	TAKEDA	49	YR	M	N			20140529	MD		N		14	2	US	1	20140609
102712731	10271273	I				20140626	20140701	EXP	US-TAKEDA-2014TUS005346	TAKEDA	3	DEC	M	Y			20140704	CN		N		14	3	US	1	20140701	US
102818473	10281847	F			20140630	20140716	20140718	EXP	US-TAKEDA-2014TUS005597	TAKEDA	49	YR	F	Y	72.11	KG	20140718	OT		N		14	3	US	3	20140707	US
102823671	10282367	I				20140702	20140707	EXP	US-TAKEDA-2014TUS005617	TAKEDA			F	Y			20140707	CN		N		14	3	US	1	20140707	US
102849582	10284958	F			20140630	20140708	20140716	EXP	US-TAKEDA-2014TUS005584	TAKEDA	50	YR	M	Y			20140716	MD		N		14	3	US	2	20140708	US
102976202	10297620	F			20140630	20140716	20140724	EXP	US-TAKEDA-2014TUS005720	TAKEDA	61	YR	F	Y	79.37	KG	20140724	MD		N		14	3	US	2	20140711	US
103087151	10308715	I			20140617		20140715	DIR			55	YR	M	N	107	KG	20140714	PH		Y		14	3	US	1	20140715
103114741	10311474	I			201406	20140714	20140717	EXP	US-TAKEDA-2014TUS006242	TAKEDA	55	YR	M	Y			20140717	PH		N		14	3	US	1	20140717	US
103437081	10343708	I				20140722	20140725	EXP	US-TAKEDA-2014TUS006653	TAKEDA	42	YR	F	Y			20140804	CN		N		14	3	US	1	20140725	US
103437091	10343709	I				20140722	20140725	EXP	US-TAKEDA-2014TUS006628	TAKEDA			M	Y			20140725	CN		N		14	3	US	1	20140725	US
103555611	10355561	I			20140715	20140722	20140731	EXP	US-TAKEDA-2014TUS006662	TAKEDA	71	YR	M	Y			20140807	CN		N		14	3	US	1	20140731	US
103583711	10358371	I				20140729	20140801	EXP	US-TAKEDA-2014TUS006921	TAKEDA	33	YR	F	Y			20140801	CN		N		14	3	US	1	20140801	US
103638861	10363886	I			2014	20140731	20140805	EXP	US-TAKEDA-2014TUS007030	TAKEDA	52	YR	F	Y	87.75	KG	20140805	CN		N		14	3	US	1	20140805	US
103666343	10366634	F			20140708	20140821	20140825	EXP	US-TAKEDA-2014TUS007065	TAKEDA	35	YR	M	Y	90.7	KG	20140825	CN		N		14	3	US	3	20140806	US
103694661	10369466	I				20140731	20140807	EXP	US-TAKEDA-2014TUS007028	TAKEDA			F	Y			20140807	CN		N		14	3	US	1	20140807	US
103730192	10373019	F			20140718	20140819	20140828	EXP	PL-TAKEDA-2014TJP010520	TAKEDA	37	YR	F	Y	80	KG	20140828	MD		N		14	3	PL	2	20140808	PL
103784271	10378427	I			2014	20140807	20140812	EXP	US-TAKEDA-2014TUS007253	TAKEDA	7	DEC	M	Y			20140812	CN		N		14	3	US	1	20140812	US
103796601	10379660	I				20140807	20140812	EXP	US-TAKEDA-2014TUS007293	TAKEDA				Y			20140812	CN		N		14	3	US	1	20140812	US
103820711	10382071	I				20140808	20140813	EXP	US-TAKEDA-2014TUS007296	TAKEDA			F	Y			20140813	CN		N		14	3	US	1	20140813	US
103860331	10386033	I				20140812	20140814	EXP	US-TAKEDA-2014TUS007363	TAKEDA	5	DEC	F	Y			20140814	MD		N		14	3	US	1	20140814	US
103879892	10387989	F			20140811	20140925	20140929	EXP	US-TAKEDA-2014TUS007389	TAKEDA	71	YR	M	Y			20140929	CN		N		14	3	US	2	20140815	US
103879931	10387993	I				20140811	20140815	EXP	US-TAKEDA-2014TUS007390	TAKEDA			F	Y			20140815	CN		N		14	3	US	1	20140815	US
103931132	10393113	F			20140805	20140822	20140826	EXP	US-TAKEDA-2014TUS007421	TAKEDA	57	YR	F	Y	117.1	KG	20140826	CN		N		14	3	US	2	20140819	US
103970201	10397020	I			20140815		20140819	DIR			48	YR	F	N	185	LBS	20140815			N		14	3	US	1	20140819
104017921	10401792	I			20140816		20140820	DIR			67	YR	M	N	118.2	KG	20140819	MD		N		14	3	US	1	20140820
104027361	10402736	I			20140804		20140821	DIR			23	YR	F	N	133	LBS	20140820			N		14	3	US	1	20140821
104040511	10404051	I				20140820	20140822	EXP	US-TAKEDA-2014TUS007582	TAKEDA			F	Y	56.69	KG	20140822	MD		N		14	3	US	1	20140822	US
104093042	10409304	F				20140829	20140903	EXP	US-TAKEDA-2014TUS007539	TAKEDA	52	YR	M	Y	62	KG	20140909	CN		N		14	3	US	2	20140826	US
104156872	10415687	F			20140801	20140915	20140917	EXP	US-TAKEDA-2014TUS007705	TAKEDA	52	YR	F	Y	113.38	KG	20140917	CN		N		14	3	US	2	20140828	US
104169441	10416944	I				20140826	20140828	EXP	US-TAKEDA-2014TUS007884	TAKEDA	48	YR	M	Y			20140828	CN		N		14	3	US	1	20140828	US
104176461	10417646	I				20140305	20140709	PER	2014TUS001605	TAKEDA			M	N			20140529	MD		N		14	3	US	1	20140709
104176481	10417648	I			20140304	20140305	20140709	PER	2014TUS001608	TAKEDA	83	YR	F	N			20140529			N		14	3	US	1	20140709
104176511	10417651	I				20140305	20140709	PER	2014TUS001612	TAKEDA				N			20140529	MD		N		14	3	US	1	20140709
104176561	10417656	I				20140305	20140709	PER	2014TUS001689	TAKEDA				N			20140529	MD		N		14	3	US	1	20140709
104176591	10417659	I			2014	20140304	20140709	PER	2014TUS001597	TAKEDA			F	N			20140529	MD		N		14	3	US	1	20140709
104176711	10417671	I				20140304	20140709	PER	2014TUS001660	TAKEDA			F	N			20140529	MD		N		14	3	US	1	20140709
104177031	10417703	I				20140310	20140709	PER	2014TJP003898	TAKEDA	30	YR	M	N			20140529	CN		N		14	3	US	1	20140709
104177592	10417759	F			20140227	20140411	20140815	PER	2014TUS001494	TAKEDA			F	N			20140718	OT		N		14	3	US	2	20140609
104179071	10417907	I				20140212	20140709	PER	2014TUS001046	TAKEDA			M	N			20140529	MD		N		14	3	US	1	20140709
104179111	10417911	I			201402	20140212	20140709	PER	2014TUS001060	TAKEDA			F	N			20140529	MD		N		14	3	US	1	20140709
104179541	10417954	I			20140201	20140207	20140709	PER	2014TUS000938	TAKEDA			F	N			20140529	MD		N		14	3	US	1	20140709
104180461	10418046	I			2014	20140219	20140709	PER	2014TUS001266	TAKEDA			F	N			20140529	MD		N		14	3	US	1	20140709
104186041	10418604	I				20140310	20140709	PER	2014TUS001746	TAKEDA				N			20140529	MD		N		14	3	US	1	20140709
104186141	10418614	I				20140310	20140709	PER	2014TUS001763	TAKEDA			F	N			20140529	MD		N		14	3	US	1	20140709
104186261	10418626	I				20140310	20140709	PER	2014TUS001764	TAKEDA			F	N			20140529	MD		N		14	3	US	1	20140709
104186381	10418638	I				20140310	20140709	PER	2014TUS001785	TAKEDA	3	DEC	M	N			20140529	MD		N		14	3	US	1	20140709
104186451	10418645	I				20140313	20140709	PER	2014TUS001715	TAKEDA	58	YR	F	N	62.0	KG	20140529			N		14	3	US	1	20140709
104186491	10418649	I				20140307	20140709	PER	2014TUS001717	TAKEDA	52	YR	M	N			20140529	MD		N		14	3	US	1	20140709
104186571	10418657	I			2014	20140307	20140709	PER	2014TUS001720	TAKEDA			F	N			20140529	MD		N		14	3	US	1	20140709
104186681	10418668	I			20140220	20140312	20140709	PER	2014TUS001724	TAKEDA	26	YR	F	N	67	KG	20140529			N		14	3	US	1	20140709
104186791	10418679	I				20140306	20140709	PER	2014TUS001651	TAKEDA			F	N			20140529	MD		N		14	3	US	1	20140709
104194392	10419439	F			20140708	20140903	20140909	EXP	US-TAKEDA-2014TUS007948	TAKEDA	59	YR	M	Y	149.66	KG	20140909	CN		N		14	3	US	2	20140829	US
104194431	10419443	I				20140827	20140829	EXP	US-TAKEDA-2014TUS007952	TAKEDA			M	Y			20140829	CN		N		14	3	US	1	20140829	US
104194441	10419444	I				20140827	20140829	EXP	US-TAKEDA-2014TUS007963	TAKEDA	42	YR	F	Y			20140829	CN		N		14	3	US	1	20140829	US
104198801	10419880	I				20140826	20140829	EXP	US-TAKEDA-2014TUS007972	TAKEDA	4	DEC	F	Y			20140829	CN		N		14	3	US	1	20140829	US
104281541	10428154	I				20140829	20140903	EXP	US-TAKEDA-2014TUS008108	TAKEDA			F	Y			20140903	MD		N		14	3	US	1	20140903	US
104286842	10428684	F			20140829	20140918	20140922	EXP	US-TAKEDA-2014TUS008017	TAKEDA	23	YR	M	Y	61.22	KG	20140922	CN		N		14	3	US	2	20140903	US
104286862	10428686	F			20140824	20140905	20140910	EXP	US-TAKEDA-2014TUS008169	TAKEDA	66	YR	M	Y	103.86	KG	20140910	MD		N		14	3	US	2	20140903	US
104303861	10430386	I			20140726		20140903	DIR			47	YR	F	N	260	LBS	20140902			N		14	3	US	1	20140903
104314712	10431471	F				20140905	20140912	EXP	US-TAKEDA-2014TUS008180	TAKEDA			F	Y			20140912	CN		N		14	3	US	2	20140904	US
104346711	10434671	I				20140512	20140815	PER	2014TUS004006	TAKEDA			F	N			20140718	MD		N		14	3	US	1	20140815
104346731	10434673	I				20140513	20140815	PER	2014TUS004039	TAKEDA			F	N			20140718			N		14	3	US	1	20140815
104346781	10434678	I				20140513	20140815	PER	2014TUS004040	TAKEDA			F	N			20140718	MD		N		14	3	US	1	20140815
104346811	10434681	I				20140514	20140815	PER	2014TUS004048	TAKEDA			M	N			20140718	MD		N		14	3	US	1	20140815
104346831	10434683	I				20140514	20140815	PER	2014TUS004050	TAKEDA				N			20140718	MD		N		14	3	US	1	20140815
104346841	10434684	I				20140515	20140815	PER	2014TUS004052	TAKEDA				N			20140718	OT		N		14	3	US	1	20140815
104346861	10434686	I				20140515	20140815	PER	2014TUS004054	TAKEDA				N			20140718	OT		N		14	3	US	1	20140815
104346881	10434688	I				20140515	20140815	PER	2014TUS004055	TAKEDA				N			20140718	OT		N		14	3	US	1	20140815
104346931	10434693	I			20140224	20140527	20140815	PER	2014TUS004069	TAKEDA	30	YR	F	N	124.0	KG	20140718	OT		N		14	3	US	1	20140815
104346991	10434699	I				20140515	20140815	PER	2014TUS004074	TAKEDA			M	N			20140718	MD		N		14	3	US	1	20140815
104347041	10434704	I				20140610	20140815	PER	2014TUS004730	TAKEDA			F	N			20140718	MD		N		14	3	US	1	20140815
104347081	10434708	I				20140403	20140815	PER	2014TUS002646	TAKEDA			F	N			20140718	CN		N		14	3	US	1	20140815
104347091	10434709	I				20140610	20140815	PER	2014TUS004731	TAKEDA			M	N			20140718	MD		N		14	3	US	1	20140815
104347101	10434710	I				20140402	20140815	PER	2014TUS002655	TAKEDA	90	YR	F	N			20140718			N		14	3	US	1	20140815
104347111	10434711	I				20140403	20140815	PER	2014TUS002664	TAKEDA			M	N			20140718	OT		N		14	3	US	1	20140815
104347121	10434712	I				20140403	20140815	PER	2014TUS002666	TAKEDA			F	N			20140718	MD		N		14	3	US	1	20140815
104347131	10434713	I				20140610	20140815	PER	2014TUS004736	TAKEDA			M	N			20140718	MD		N		14	3	US	1	20140815
104347141	10434714	I				20140403	20140815	PER	2014TUS002668	TAKEDA	53	YR	F	N			20140718	MD		N		14	3	US	1	20140815
104347151	10434715	I				20140407	20140815	PER	2014TUS002673	TAKEDA			F	N			20140718	OT		N		14	3	US	1	20140815
104347161	10434716	I				20140610	20140815	PER	2014TUS004739	TAKEDA	51	YR	M	N			20140718	CN		N		14	3	US	1	20140815
104347171	10434717	I			20140317	20140409	20140815	PER	2014TUS002674	TAKEDA	22	YR	F	N	58.5	KG	20140718	MD		N		14	3	US	1	20140815
104347181	10434718	I				20140610	20140815	PER	2014TUS004754	TAKEDA			M	N			20140718	OT		N		14	3	US	1	20140815
104347191	10434719	I			201403	20140403	20140815	PER	2014TUS002695	TAKEDA			F	N			20140718	CN		N		14	3	US	1	20140815
104347201	10434720	I				20140403	20140815	PER	2014TUS002719	TAKEDA				N			20140718	OT		N		14	3	US	1	20140815
104347211	10434721	I				20140408	20140815	PER	2014TUS002724	TAKEDA	35	YR	M	N			20140718	MD		N		14	3	US	1	20140815
104347231	10434723	I			20140325	20140422	20140815	PER	2014TUS003099	TAKEDA	71	YR	M	N			20140718	MD		N		14	3	US	1	20140815
104347241	10434724	I				20140421	20140815	PER	2014TUS003106	TAKEDA			M	N			20140718	MD		N		14	3	US	1	20140815
104347251	10434725	I				20140612	20140815	PER	2014TUS004808	TAKEDA	52	YR	F	N	49.9	KG	20140718			N		14	3	US	1	20140815
104347261	10434726	I				20140612	20140815	PER	2014TUS004820	TAKEDA				N			20140718	OT		N		14	3	US	1	20140815
104347271	10434727	I				20140416	20140815	PER	2014TUS003121	TAKEDA	42	YR	F	N			20140718	MD		N		14	3	US	1	20140815
104347281	10434728	I				20140613	20140815	PER	2014TUS004848	TAKEDA	4	DEC	F	N			20140718	OT		N		14	3	US	1	20140815
104347291	10434729	I				20140603	20140815	PER	2014TUS004547	TAKEDA			F	N			20140718	CN		N		14	3	US	1	20140815
104347301	10434730	I				20140604	20140815	PER	2014TUS004557	TAKEDA	5	DEC	F	N			20140718	MD		N		14	3	US	1	20140815
104347311	10434731	I				20140613	20140815	PER	2014TUS004849	TAKEDA			F	N			20140718	CN		N		14	3	US	1	20140815
104347321	10434732	I				20140602	20140815	PER	2014TUS004560	TAKEDA	48	YR	M	N			20140718	OT		N		14	3	US	1	20140815
104347331	10434733	I				20140612	20140815	PER	2014TUS004852	TAKEDA			M	N			20140718	OT		N		14	3	US	1	20140815
104347341	10434734	I				20140603	20140815	PER	2014TUS004568	TAKEDA	6	DEC	F	N			20140718	MD		N		14	3	US	1	20140815
104347371	10434737	I				20140603	20140815	PER	2014TUS004570	TAKEDA			M	N			20140718	MD		N		14	3	US	1	20140815
104347411	10434741	I				20140605	20140815	PER	2014TUS004572	TAKEDA			M	N			20140718	MD		N		14	3	US	1	20140815
104347431	10434743	I				20140605	20140815	PER	2014TUS004574	TAKEDA			M	N			20140718	MD		N		14	3	US	1	20140815
104347481	10434748	I				20140408	20140815	PER	2014TUS002725	TAKEDA			M	N			20140718	OT		N		14	3	US	1	20140815
104347531	10434753	I				20140408	20140815	PER	2014TUS002726	TAKEDA	75	YR	F	N			20140718	OT		N		14	3	US	1	20140815
104347551	10434755	I				20140407	20140815	PER	2014TUS002742	TAKEDA			F	N			20140718	CN		N		14	3	US	1	20140815
104347581	10434758	I				20140409	20140815	PER	2014TUS002754	TAKEDA	50	YR	F	N			20140718	MD		N		14	3	US	1	20140815
104347651	10434765	I				20140408	20140815	PER	2014TUS002756	TAKEDA	47	YR	M	N			20140718	OT		N		14	3	US	1	20140815
104347661	10434766	I				20140403	20140815	PER	2014TUS002782	TAKEDA	65	YR	F	N			20140718	MD		N		14	3	US	1	20140815
104347671	10434767	I				20140409	20140815	PER	2014TUS002798	TAKEDA	5	DEC	F	N			20140718	OT		N		14	3	US	1	20140815
104347681	10434768	I				20140409	20140815	PER	2014TUS002799	TAKEDA				N			20140718	OT		N		14	3	US	1	20140815
104347691	10434769	I				20140404	20140815	PER	2014TUS002785	TAKEDA			M	N			20140718	OT		N		14	3	US	1	20140815
104347701	10434770	I				20140409	20140815	PER	2014TUS002800	TAKEDA			F	N			20140718	OT		N		14	3	US	1	20140815
104347711	10434771	I				20140404	20140815	PER	2014TUS002801	TAKEDA			F	N			20140718	OT		N		14	3	US	1	20140815
104347721	10434772	I				20140407	20140815	PER	2014TUS002787	TAKEDA	52	YR	F	N	95.2	KG	20140718			N		14	3	US	1	20140815
104347731	10434773	I				20140409	20140815	PER	2014TUS002802	TAKEDA	37	YR	F	N			20140718	MD		N		14	3	US	1	20140815
104347741	10434774	I				20140409	20140815	PER	2014TUS002797	TAKEDA	5	DEC	F	N			20140718	OT		N		14	3	US	1	20140815
104347751	10434775	I				20140410	20140815	PER	2014TUS002807	TAKEDA			F	N			20140718	OT		N		14	3	US	1	20140815
104347761	10434776	I				20140407	20140815	PER	2014TUS002820	TAKEDA				N			20140718	MD		N		14	3	US	1	20140815
104347771	10434777	I				20140409	20140815	PER	2014TUS002840	TAKEDA	6	DEC	M	N			20140718	MD		N		14	3	US	1	20140815
104347781	10434778	I				20140408	20140815	PER	2014TUS002843	TAKEDA				N			20140718	OT		N		14	3	US	1	20140815
104347791	10434779	I				20140407	20140815	PER	2014TUS002851	TAKEDA				N			20140718	MD		N		14	3	US	1	20140815
104347801	10434780	I				20140504	20140815	PER	2014TUS003741	TAKEDA			F	N			20140718	MD		N		14	3	US	1	20140815
104347811	10434781	I			20140501	20140505	20140815	PER	2014TUS003746	TAKEDA	52	YR	F	N	88.4	KG	20140718			N		14	3	US	1	20140815
104347821	10434782	I				20140505	20140815	PER	2014TUS003767	TAKEDA			F	N			20140718	MD		N		14	3	US	1	20140815
104347831	10434783	I			20140304	20140331	20140815	PER	2014TUS002223	TAKEDA	47	YR	F	N			20140718	MD		N		14	3	US	1	20140815
104347841	10434784	I				20140604	20140815	PER	2014TUS003783	TAKEDA	52	YR	F	N	54.4	KG	20140718	CN		N		14	3	US	1	20140815
104347851	10434785	I				20140331	20140815	PER	2014TUS002463	TAKEDA	52	YR	F	N			20140718			N		14	3	US	1	20140815
104347861	10434786	I				20140505	20140815	PER	2014TUS003785	TAKEDA	61	YR	M	N			20140718	MD		N		14	3	US	1	20140815
104347871	10434787	I				20140505	20140815	PER	2014TUS003787	TAKEDA	51	YR	F	N			20140718	MD		N		14	3	US	1	20140815
104347891	10434789	I				20140505	20140815	PER	2014TUS003788	TAKEDA	62	YR	M	N			20140718	MD		N		14	3	US	1	20140815
104347901	10434790	I				20140506	20140815	PER	2014TUS003799	TAKEDA			F	N			20140718	MD		N		14	3	US	1	20140815
104347911	10434791	I			201403	20140403	20140815	PER	2014TUS002516	TAKEDA	77	YR	M	N	68	KG	20140718	MD		N		14	3	US	1	20140815
104347921	10434792	I				20140506	20140815	PER	2014TUS003816	TAKEDA			F	N			20140718			N		14	3	US	1	20140815
104347931	10434793	I				20140506	20140815	PER	2014TUS003817	TAKEDA			F	N			20140718	MD		N		14	3	US	1	20140815
104347941	10434794	I			20140331	20140401	20140815	PER	2014TUS002532	TAKEDA			F	N			20140718			N		14	3	US	1	20140815
104347951	10434795	I			20140427	20140512	20140815	PER	2014TUS003822	TAKEDA	40	YR	M	N			20140718	OT		N		14	3	US	1	20140815
104347961	10434796	I			20140503	20140613	20140815	PER	2014TUS003823	TAKEDA	70	YR	F	N	57.1	KG	20140718	MD		N		14	3	US	1	20140815
104347971	10434797	I				20140506	20140815	PER	2014TUS003825	TAKEDA				N			20140718	OT		N		14	3	US	1	20140815
104347981	10434798	I			201404	20140507	20140815	PER	2014TUS003828	TAKEDA	47	YR	M	N			20140718			N		14	3	US	1	20140815
104347991	10434799	I				20140507	20140815	PER	2014TUS003844	TAKEDA				N			20140718	OT		N		14	3	US	1	20140815
104348001	10434800	I				20140408	20140815	PER	2014TUS002538	TAKEDA			F	N			20140718	OT		N		14	3	US	1	20140815
104348021	10434802	I				20140507	20140815	PER	2014TUS003845	TAKEDA			F	N			20140718	OT		N		14	3	US	1	20140815
104348031	10434803	I			20140509	20140509	20140815	PER	2014TUS003852	TAKEDA			F	N			20140718			N		14	3	US	1	20140815
104348041	10434804	I				20140508	20140815	PER	2014TUS003855	TAKEDA	18	YR	M	N			20140718	OT		N		14	3	US	1	20140815
104348051	10434805	I				20140507	20140815	PER	2014TUS003861	TAKEDA	59	YR	F	N	71.7	KG	20140718			N		14	3	US	1	20140815
104348061	10434806	I				20140507	20140815	PER	2014TUS003876	TAKEDA			F	N			20140718	OT		N		14	3	US	1	20140815
104348071	10434807	I				20140416	20140815	PER	2014TUS003041	TAKEDA			F	N			20140718			N		14	3	US	1	20140815
104348101	10434810	I			201404	20140416	20140815	PER	2014TUS003043	TAKEDA			F	N			20140718	OT		N		14	3	US	1	20140815
104348111	10434811	I				20140507	20140815	PER	2014TUS003877	TAKEDA			F	N			20140718	OT		N		14	3	US	1	20140815
104348121	10434812	I				20140415	20140815	PER	2014TUS003049	TAKEDA	80	YR	F	N			20140718	OT		N		14	3	US	1	20140815
104348131	10434813	I			20140411	20140415	20140815	PER	2014TUS003056	TAKEDA	24	YR	M	N			20140718			N		14	3	US	1	20140815
104348141	10434814	I				20140508	20140815	PER	2014TUS003899	TAKEDA			F	N			20140718	OT		N		14	3	US	1	20140815
104348151	10434815	I				20140415	20140815	PER	2014TUS003058	TAKEDA	57	YR	F	N			20140718	OT		N		14	3	US	1	20140815
104348161	10434816	I				20140509	20140815	PER	2014TUS003912	TAKEDA	38	YR	M	N			20140718			N		14	3	US	1	20140815
104348171	10434817	I				20140416	20140815	PER	2014TUS003083	TAKEDA			F	N			20140718	OT		N		14	3	US	1	20140815
104348181	10434818	I			201404	20140509	20140815	PER	2014TUS003914	TAKEDA			F	N			20140718	OT		N		14	3	US	1	20140815
104348191	10434819	I			201404	20140509	20140815	PER	2014TUS003915	TAKEDA			F	N			20140718	OT		N		14	3	US	1	20140815
104348201	10434820	I				20140417	20140815	PER	2014TUS003085	TAKEDA			F	N			20140718	OT		N		14	3	US	1	20140815
104348221	10434822	I				20140521	20140815	PER	2014TJP008601	TAKEDA	30	YR	F	N			20140718	OT		N		14	3	US	1	20140815
104348231	10434823	I				20140508	20140815	PER	2014TUS003916	TAKEDA			F	N			20140718	OT		N		14	3	US	1	20140815
104348241	10434824	I			20140718	20140403	20140815	PER	2014TUS001256	TAKEDA				N			20140718	OT		N		14	3	US	1	20140815
104348251	10434825	I				20140513	20140815	PER	2014TUS003942	TAKEDA	37	YR	F	N			20140718	OT		N		14	3	US	1	20140815
104348261	10434826	I				20140513	20140815	PER	2014TUS003943	TAKEDA	56	YR	F	N			20140718	OT		N		14	3	US	1	20140815
104348271	10434827	I			20140415	20140520	20140815	PER	2014TUS003944	TAKEDA	57	YR	F	N			20140718	OT		N		14	3	US	1	20140815
104348281	10434828	I				20140514	20140815	PER	2014TUS003952	TAKEDA			M	N			20140718	OT		N		14	3	US	1	20140815
104348291	10434829	I				20140416	20140815	PER	2014TUS002975	TAKEDA			F	N			20140718			N		14	3	US	1	20140815
104348301	10434830	I				20140416	20140815	PER	2014TUS002976	TAKEDA			F	N			20140718	OT		N		14	3	US	1	20140815
104348311	10434831	I				20140415	20140815	PER	2014TUS002977	TAKEDA			M	N			20140718	OT		N		14	3	US	1	20140815
104348321	10434832	I				20140602	20140815	PER	2014TUS004471	TAKEDA	76	YR	F	N			20140718	OT		N		14	3	US	1	20140815
104348331	10434833	I				20140410	20140815	PER	2014TUS002997	TAKEDA	41	YR	F	N			20140718	OT		N		14	3	US	1	20140815
104348371	10434837	I				20140612	20140815	PER	2014TUS004481	TAKEDA	55	YR	M	N	72.6	KG	20140718	MD		N		14	3	US	1	20140815
104348381	10434838	I				20140414	20140815	PER	2014TUS003012	TAKEDA				N			20140718			N		14	3	US	1	20140815
104348391	10434839	I				20140603	20140815	PER	2014TUS004515	TAKEDA			F	N			20140718			N		14	3	US	1	20140815
104348401	10434840	I			201403	20140424	20140815	PER	2014TUS003022	TAKEDA	55	YR	F	N	90.7	KG	20140718	MD		N		14	3	US	1	20140815
104348411	10434841	I				20140414	20140815	PER	2014TUS003033	TAKEDA				N			20140718	CN		N		14	3	US	1	20140815
104348421	10434842	I				20140603	20140815	PER	2014TUS004519	TAKEDA			F	N			20140718	CN		N		14	3	US	1	20140815
104348431	10434843	I			20140414	20140415	20140815	PER	2014TUS003035	TAKEDA	5	DEC	F	N			20140718	MD		N		14	3	US	1	20140815
104348441	10434844	I				20140603	20140815	PER	2014TUS004520	TAKEDA			F	N			20140718	CN		N		14	3	US	1	20140815
104348451	10434845	I				20140604	20140815	PER	2014TUS004521	TAKEDA	46	YR	F	N			20140718			N		14	3	US	1	20140815
104348461	10434846	I				20140414	20140815	PER	2014TUS003036	TAKEDA			M	N			20140718	MD		N		14	3	US	1	20140815
104348471	10434847	I				20140602	20140815	PER	2014TUS004523	TAKEDA			F	N			20140718	OT		N		14	3	US	1	20140815
104348481	10434848	I				20140416	20140815	PER	2014TUS003040	TAKEDA			F	N			20140718	MD		N		14	3	US	1	20140815
104348491	10434849	I				20140603	20140815	PER	2014TUS004539	TAKEDA	71	YR	F	N			20140718	MD		N		14	3	US	1	20140815
104348501	10434850	I				20140605	20140815	PER	2014TUS004543	TAKEDA	21	YR	M	N			20140718	MD		N		14	3	US	1	20140815
104348511	10434851	I				20140428	20140815	PER	2014TUS003560	TAKEDA			M	N			20140718			N		14	3	US	1	20140815
104348521	10434852	I			20140422	20140425	20140815	PER	2014TUS003568	TAKEDA	51	YR	F	N			20140718			N		14	3	US	1	20140815
104348531	10434853	I				20140605	20140815	PER	2014TUS004546	TAKEDA				N			20140718	CN		N		14	3	US	1	20140815
104348541	10434854	I				20140425	20140815	PER	2014TUS003571	TAKEDA			F	N			20140718	MD		N		14	3	US	1	20140815
104348551	10434855	I				20140428	20140815	PER	2014TUS003573	TAKEDA	50	YR	M	N			20140718	MD		N		14	3	US	1	20140815
104348561	10434856	I				20140501	20140815	PER	2014TUS003668	TAKEDA			F	N			20140718	OT		N		14	3	US	1	20140815
104348571	10434857	I				20140605	20140815	PER	2014TUS003575	TAKEDA			F	N			20140718	MD		N		14	3	US	1	20140815
104348581	10434858	I				20140504	20140815	PER	2014TUS003673	TAKEDA	7	DEC	F	N			20140718	MD		N		14	3	US	1	20140815
104348601	10434860	I				20140428	20140815	PER	2014TUS003583	TAKEDA	38	YR	F	N			20140718	MD		N		14	3	US	1	20140815
104348611	10434861	I				20140505	20140815	PER	2014TUS003676	TAKEDA	65	YR	F	N			20140718	OT		N		14	3	US	1	20140815
104348621	10434862	I			20140429	20140506	20140815	PER	2014TUS003591	TAKEDA	40	YR	M	N	88.9	KG	20140718	OT		N		14	3	US	1	20140815
104348631	10434863	I				20140429	20140815	PER	2014TUS003682	TAKEDA			F	N			20140718	MD		N		14	3	US	1	20140815
104348641	10434864	I				20140501	20140815	PER	2014TUS003690	TAKEDA	40	YR	F	N			20140718	MD		N		14	3	US	1	20140815
104348651	10434865	I				20140425	20140815	PER	2014TUS003600	TAKEDA	38	YR	F	N			20140718	MD		N		14	3	US	1	20140815
104348661	10434866	I				20140501	20140815	PER	2014TUS003694	TAKEDA			F	N			20140718	MD		N		14	3	US	1	20140815
104348671	10434867	I				20140428	20140815	PER	2014TUS003602	TAKEDA			F	N			20140718	MD		N		14	3	US	1	20140815
104348681	10434868	I				20140430	20140815	PER	2014TUS003700	TAKEDA				N			20140718	OT		N		14	3	US	1	20140815
104348691	10434869	I				20140428	20140815	PER	2014TUS003608	TAKEDA	57	YR	F	N			20140718	MD		N		14	3	US	1	20140815
104348701	10434870	I				20140505	20140815	PER	2014TUS003721	TAKEDA			F	N			20140718	OT		N		14	3	US	1	20140815
104348711	10434871	I				20140505	20140815	PER	2014TUS003723	TAKEDA			F	N			20140718	OT		N		14	3	US	1	20140815
104348721	10434872	I				20140505	20140815	PER	2014TUS003732	TAKEDA	43	YR	F	N			20140718	CN		N		14	3	US	1	20140815
104348731	10434873	I				20140401	20140815	PER	2014TUS002547	TAKEDA				N			20140718	MD		N		14	3	US	1	20140815
104348741	10434874	I				20140331	20140815	PER	2014TUS002551	TAKEDA			F	N			20140718	MD		N		14	3	US	1	20140815
104348751	10434875	I				20140402	20140815	PER	2014TUS002554	TAKEDA			F	N			20140718	OT		N		14	3	US	1	20140815
104348761	10434876	I			20140424	20140522	20140815	PER	2014TUS004290	TAKEDA			F	N			20140718	MD		N		14	3	US	1	20140815
104348771	10434877	I				20140402	20140815	PER	2014TUS002555	TAKEDA			F	N			20140718	MD		N		14	3	US	1	20140815
104348781	10434878	I				20140522	20140815	PER	2014TUS004294	TAKEDA			F	N			20140718	OT		N		14	3	US	1	20140815
104348791	10434879	I				20140402	20140815	PER	2014TUS002556	TAKEDA			M	N			20140718	MD		N		14	3	US	1	20140815
104348801	10434880	I				20140522	20140815	PER	2014TUS004296	TAKEDA	70	YR	F	N			20140718	MD		N		14	3	US	1	20140815
104348811	10434881	I				20140402	20140815	PER	2014TUS002562	TAKEDA	27	YR	F	N			20140718	MD		N		14	3	US	1	20140815
104348821	10434882	I				20140522	20140815	PER	2014TUS004298	TAKEDA			F	N			20140718	OT		N		14	3	US	1	20140815
104348851	10434885	I				20140528	20140815	PER	2014TUS004340	TAKEDA			F	N			20140718	OT		N		14	3	US	1	20140815
104348861	10434886	I			201403	20140401	20140815	PER	2014TUS002569	TAKEDA	69	YR	F	N			20140718	MD		N		14	3	US	1	20140815
104348871	10434887	I			20140524	20140527	20140815	PER	2014TUS004355	TAKEDA	53	YR	F	N	59.0	KG	20140718	CN		N		14	3	US	1	20140815
104348881	10434888	I				20140401	20140815	PER	2014TUS002570	TAKEDA				N			20140718	OT		N		14	3	US	1	20140815
104348891	10434889	I				20140527	20140815	PER	2014TUS004359	TAKEDA	50	YR	F	N			20140718	MD		N		14	3	US	1	20140815
104348901	10434890	I				20140331	20140815	PER	2014TUS002571	TAKEDA			F	N			20140718	MD		N		14	3	US	1	20140815
104348911	10434891	I				20140527	20140815	PER	2014TUS004372	TAKEDA	5	DEC	F	N			20140718	MD		N		14	3	US	1	20140815
104348921	10434892	I				20140331	20140815	PER	2014TUS002602	TAKEDA			F	N			20140718	MD		N		14	3	US	1	20140815
104348931	10434893	I			20140514	20140527	20140815	PER	2014TUS004374	TAKEDA	5	DEC	F	N			20140718	MD		N		14	3	US	1	20140815
104348941	10434894	I				20140527	20140815	PER	2014TUS004380	TAKEDA			M	N			20140718	MD		N		14	3	US	1	20140815
104348961	10434896	I				20140529	20140815	PER	2014TUS004406	TAKEDA			F	N			20140718	MD		N		14	3	US	1	20140815
104348971	10434897	I				20140529	20140815	PER	2014TUS004419	TAKEDA	45	YR	F	N			20140718	MD		N		14	3	US	1	20140815
104348981	10434898	I				20140529	20140815	PER	2014TUS004422	TAKEDA			F	N			20140718	MD		N		14	3	US	1	20140815
104349001	10434900	I				20140528	20140815	PER	2014TUS004425	TAKEDA			F	N			20140718	OT		N		14	3	US	1	20140815
104349011	10434901	I				20140530	20140815	PER	2014TUS004426	TAKEDA			F	N			20140718	OT		N		14	3	US	1	20140815
104349021	10434902	I				20140529	20140815	PER	2014TUS004439	TAKEDA			F	N			20140718	OT		N		14	3	US	1	20140815
104349031	10434903	I				20140527	20140815	PER	2014TUS004449	TAKEDA	45	YR	F	N			20140718	MD		N		14	3	US	1	20140815
104349041	10434904	I				20140530	20140815	PER	2014TUS004467	TAKEDA				N			20140718	CN		N		14	3	US	1	20140815
104349051	10434905	I			2014	20140602	20140815	PER	2014TUS004470	TAKEDA	50	YR	F	N			20140718	MD		N		14	3	US	1	20140815
104349061	10434906	I				20140626	20140815	PER	2014TUS005346	TAKEDA			M	N			20140718	MD		N		14	3	US	1	20140815
104349071	10434907	I				20140625	20140815	PER	2014TUS005216	TAKEDA	65	YR	M	N			20140718	MD		N		14	3	US	1	20140815
104349091	10434909	I				20140403	20140815	PER	2014TUS002606	TAKEDA			F	N			20140718	MD		N		14	3	US	1	20140815
104349101	10434910	I			20140524	20140616	20140815	PER	2014TUS004742	TAKEDA	26	YR	F	N	83.0	KG	20140718	OT		N		14	3	US	1	20140815
104349111	10434911	I				20140408	20140815	PER	2014TUS002723	TAKEDA				N			20140718	MD		N		14	3	US	1	20140815
104349121	10434912	I				20140403	20140814	PER	2014TUS002607	TAKEDA	5	DEC	F	N			20140718	OT		N		14	3	US	1	20140814
104349131	10434913	I				20140428	20140815	PER	2014TUS002526	TAKEDA	52	YR	F	N	79.8	KG	20140718	MD		N		14	3	US	1	20140815
104349141	10434914	I				20140403	20140815	PER	2014TUS002608	TAKEDA	6	DEC	F	N			20140718	OT		N		14	3	US	1	20140815
104349151	10434915	I				20140514	20140815	PER	2014TUS002351	TAKEDA			F	N			20140718	MD		N		14	3	US	1	20140815
104349161	10434916	I				20140403	20140815	PER	2014TUS002609	TAKEDA	5	DEC	F	N			20140718	OT		N		14	3	US	1	20140815
104349171	10434917	I			20140405	20140424	20140815	PER	2014US002991	TAKEDA	36	YR	M	N	93.0	KG	20140718	OT		N		14	3	US	1	20140815
104349181	10434918	I				20140403	20140815	PER	2014TUS002614	TAKEDA			M	N			20140718	MD		N		14	3	US	1	20140815
104349211	10434921	I				20140606	20140815	PER	2014TUS004577	TAKEDA			M	N			20140718	MD		N		14	3	US	1	20140815
104349221	10434922	I			2014	20140612	20140815	PER	2014TUS004583	TAKEDA	26	YR	F	N	79.4	KG	20140718	OT		N		14	3	US	1	20140815
104349231	10434923	I			20140718	20140331	20140815	PER	2014TUS002621	TAKEDA	62	YR	F	N			20140718	OT		N		14	3	US	1	20140815
104349241	10434924	I				20140604	20140815	PER	2014TUS004585	TAKEDA			M	N			20140718	OT		N		14	3	US	1	20140815
104349251	10434925	I				20140401	20140815	PER	2014TUS002626	TAKEDA				N			20140718	OT		N		14	3	US	1	20140815
104349261	10434926	I				20140605	20140815	PER	2014TUS004586	TAKEDA			F	N			20140718	MD		N		14	3	US	1	20140815
104349271	10434927	I			20140316	20140331	20140815	PER	2014TUS002630	TAKEDA	60	YR	F	N			20140718	CN		N		14	3	US	1	20140815
104349281	10434928	I				20140403	20140815	PER	2014TUS002632	TAKEDA				N			20140718	MD		N		14	3	US	1	20140815
104349291	10434929	I				20140603	20140815	PER	2014TUS004596	TAKEDA			F	N			20140718	MD		N		14	3	US	1	20140815
104349301	10434930	I				20140602	20140815	PER	2014TUS004603	TAKEDA	45	YR	F	N			20140718			N		14	3	US	1	20140815
104349311	10434931	I				20140602	20140815	PER	2014TUS004611	TAKEDA			M	N			20140718	OT		N		14	3	US	1	20140815
104349321	10434932	I				20140403	20140815	PER	2014TUS002635	TAKEDA				N			20140718	MD		N		14	3	US	1	20140815
104349331	10434933	I				20140605	20140815	PER	2014TUS004628	TAKEDA			F	N			20140718	OT		N		14	3	US	1	20140815
104349341	10434934	I				20140519	20140815	PER	2014TUS004163	TAKEDA	21	YR	F	N			20140718	OT		N		14	3	US	1	20140815
104349351	10434935	I				20140519	20140815	PER	2014TUS004164	TAKEDA	36	YR	F	N			20140718	OT		N		14	3	US	1	20140815
104349361	10434936	I				20140605	20140815	PER	2014TUS004629	TAKEDA	62	YR	F	N			20140718	MD		N		14	3	US	1	20140815
104349371	10434937	I				20140519	20140815	PER	2014TUS004169	TAKEDA	4	DEC	M	N			20140718	OT		N		14	3	US	1	20140815
104349381	10434938	I			2014	20140606	20140815	PER	2014TUS004633	TAKEDA			F	N			20140718	OT		N		14	3	US	1	20140815
104349391	10434939	I			20140426	20140604	20140815	PER	2014TUS004171	TAKEDA	36	YR	F	N	99.8	KG	20140718	CN		N		14	3	US	1	20140815
104349401	10434940	I				20140515	20140815	PER	2014TUS004173	TAKEDA	38	YR	F	N			20140718	MD		N		14	3	US	1	20140815
104349411	10434941	I			201404	20140512	20140815	PER	2014TUS003336	TAKEDA	57	YR	F	N	86.2	KG	20140718	CN		N		14	3	US	1	20140815
104349421	10434942	I				20140519	20140815	PER	2014TUS004175	TAKEDA			F	N			20140718	OT		N		14	3	US	1	20140815
104349431	10434943	I				20140423	20140815	PER	2014TUS003337	TAKEDA			F	N			20140718	OT		N		14	3	US	1	20140815
104349441	10434944	I				20140519	20140815	PER	2014TUS004176	TAKEDA			F	N			20140718	OT		N		14	3	US	1	20140815
104349451	10434945	I				20140509	20140815	PER	2014TUS003378	TAKEDA	64	YR	F	N			20140718	OT		N		14	3	US	1	20140815
104349461	10434946	I				20140516	20140815	PER	2014TUS004179	TAKEDA			F	N			20140718	OT		N		14	3	US	1	20140815
104349471	10434947	I			20140509	20140625	20140815	PER	2014TUS004181	TAKEDA	41	YR	F	N	108.8	KG	20140718	OT		N		14	3	US	1	20140815
104349481	10434948	I			20140418	20140422	20140815	PER	2014TUS003379	TAKEDA			F	N			20140718	OT		N		14	3	US	1	20140815
104349491	10434949	I				20140617	20140815	PER	2014TUS004209	TAKEDA	69	YR	M	N			20140718	MD		N		14	3	US	1	20140815
104349501	10434950	I				20140424	20140815	PER	2014TUS003407	TAKEDA				N			20140718	OT		N		14	3	US	1	20140815
104349511	10434951	I				20140519	20140815	PER	2014TUS004211	TAKEDA			F	N			20140718			N		14	3	US	1	20140815
104349521	10434952	I				20140424	20140815	PER	2014TUS003411	TAKEDA			F	N			20140718	MD		N		14	3	US	1	20140815
104349531	10434953	I				20140520	20140815	PER	2014TUS004214	TAKEDA	66	YR	F	N			20140718	MD		N		14	3	US	1	20140815
104349541	10434954	I				20140424	20140815	PER	2014TUS003412	TAKEDA			F	N			20140718	MD		N		14	3	US	1	20140815
104349551	10434955	I			20140515	20140530	20140815	PER	2014TUS004222	TAKEDA	34	YR	F	N	90.0	KG	20140718	MD		N		14	3	US	1	20140815
104349561	10434956	I				20140425	20140815	PER	2014TUS003413	TAKEDA			F	N			20140718	MD		N		14	3	US	1	20140815
104349571	10434957	I				20140520	20140815	PER	2014TUS004250	TAKEDA				N			20140718	OT		N		14	3	US	1	20140815
104349581	10434958	I				20140425	20140815	PER	2014TUS003414	TAKEDA			M	N			20140718	OT		N		14	3	US	1	20140815
104349591	10434959	I				20140423	20140815	PER	2014TUS003476	TAKEDA			F	N			20140718	OT		N		14	3	US	1	20140815
104349601	10434960	I				20140605	20140815	PER	2014TUS004251	TAKEDA	53	YR	M	N			20140718	MD		N		14	3	US	1	20140815
104349611	10434961	I				20140521	20140815	PER	2014TUS004252	TAKEDA	5	DEC	F	N			20140718	OT		N		14	3	US	1	20140815
104349621	10434962	I				20140620	20140815	PER	2014TUS005062	TAKEDA	50	YR	F	N			20140718	MD		N		14	3	US	1	20140815
104349631	10434963	I			20140419	20140531	20140815	PER	2014TUS004254	TAKEDA	48	YR	F	N			20140718	OT		N		14	3	US	1	20140815
104349641	10434964	I				20140620	20140815	PER	2014TUS005088	TAKEDA	50	YR	F	N			20140718			N		14	3	US	1	20140815
104349651	10434965	I				20140521	20140815	PER	2014TUS004255	TAKEDA	5	DEC	F	N			20140718	OT		N		14	3	US	1	20140815
104349661	10434966	I				20140618	20140815	PER	2014TUS005097	TAKEDA				N			20140718	OT		N		14	3	US	1	20140815
104349671	10434967	I				20140619	20140815	PER	2014TUS005110	TAKEDA			F	N			20140718	MD		N		14	3	US	1	20140815
104349681	10434968	I				20140522	20140815	PER	2014TUS004288	TAKEDA			M	N			20140718	OT		N		14	3	US	1	20140815
104349691	10434969	I				20140620	20140815	PER	2014TUS005132	TAKEDA			F	N			20140718	MD		N		14	3	US	1	20140815
104349701	10434970	I			201405	20140523	20140815	PER	2014TUS004289	TAKEDA	60	YR	M	N			20140718	OT		N		14	3	US	1	20140815
104349711	10434971	I				20140514	20140815	PER	2014TUS003954	TAKEDA	33	YR	F	N			20140718	OT		N		14	3	US	1	20140815
104349721	10434972	I				20140618	20140815	PER	2014TUS005138	TAKEDA	5	DEC	M	N			20140718	MD		N		14	3	US	1	20140815
104349741	10434974	I			2014	20140430	20140815	PER	2014TUS003611	TAKEDA	61	YR	F	N			20140718	PH		N		14	3	US	1	20140815
104349751	10434975	I				20140512	20140815	PER	2014TUS003969	TAKEDA			F	N	72.6	KG	20140718	OT		N		14	3	US	1	20140815
104349761	10434976	I				20140619	20140815	PER	2014TUS005163	TAKEDA				N			20140718			N		14	3	US	1	20140815
104349771	10434977	I				20140502	20140815	PER	2014TUS003618	TAKEDA			F	N			20140718	OT		N		14	3	US	1	20140815
104349781	10434978	I				20140513	20140815	PER	2014TUS003975	TAKEDA			F	N			20140718	MD		N		14	3	US	1	20140815
104349791	10434979	I				20140624	20140815	PER	2014TUS005175	TAKEDA	50	YR	F	N			20140718	MD		N		14	3	US	1	20140815
104349801	10434980	I			201404	20140502	20140815	PER	2014TUS003621	TAKEDA	37	YR	M	N			20140718	CN		N		14	3	US	1	20140815
104349811	10434981	I				20140623	20140815	PER	2014TUS005180	TAKEDA				N			20140718			N		14	3	US	1	20140815
104349821	10434982	I				20140512	20140815	PER	2014TUS003976	TAKEDA	50	YR	F	N			20140718	MD		N		14	3	US	1	20140815
104349831	10434983	I				20140624	20140815	PER	2014TUS005182	TAKEDA			M	N			20140718	OT		N		14	3	US	1	20140815
104349841	10434984	I				20140429	20140815	PER	2014TUS003627	TAKEDA	29	YR	F	N			20140718	OT		N		14	3	US	1	20140815
104349871	10434987	I				20140513	20140815	PER	2014TUS003977	TAKEDA			F	N			20140718	MD		N		14	3	US	1	20140815
104349881	10434988	I				20140502	20140815	PER	2014TUS003629	TAKEDA				N			20140718	MD		N		14	3	US	1	20140815
104349891	10434989	I				20140513	20140815	PER	2014TUS003978	TAKEDA			F	N			20140718	MD		N		14	3	US	1	20140815
104349901	10434990	I				20140429	20140815	PER	2014TUS003638	TAKEDA			F	N			20140718	MD		N		14	3	US	1	20140815
104349931	10434993	I				20140513	20140815	PER	2014TUS003985	TAKEDA	40	YR	F	N			20140718	OT		N		14	3	US	1	20140815
104349941	10434994	I				20140430	20140815	PER	2014TUS003659	TAKEDA			F	N			20140718	OT		N		14	3	US	1	20140815
104349951	10434995	I				20140624	20140815	PER	2014TUS005188	TAKEDA			F	N			20140718	MD		N		14	3	US	1	20140815
104349961	10434996	I				20140513	20140815	PER	2014TUS003986	TAKEDA	24	YR	F	N			20140718	OT		N		14	3	US	1	20140815
104350001	10435000	I			2014	20140501	20140815	PER	2014TUS003664	TAKEDA	6	DEC	F	N			20140718	OT		N		14	3	US	1	20140815
104350011	10435001	I				20140624	20140815	PER	2014TUS005189	TAKEDA			F	N			20140718	MD		N		14	3	US	1	20140815
104350021	10435002	I				20140514	20140815	PER	2014TUS003987	TAKEDA			F	N			20140718	MD		N		14	3	US	1	20140815
104350031	10435003	I				20140505	20140815	PER	2014TUS003665	TAKEDA	88	YR	F	N			20140718	OT		N		14	3	US	1	20140815
104350041	10435004	I			20140607	20140624	20140815	PER	2014TUS005217	TAKEDA	59	YR	F	N	95.2	KG	20140718			N		14	3	US	1	20140815
104350051	10435005	I				20140515	20140815	PER	2014TUS003989	TAKEDA			F	N			20140718	OT		N		14	3	US	1	20140815
104350061	10435006	I			20140603	20140623	20140815	PER	2014TUS005224	TAKEDA	77	YR	M	N	69.4	KG	20140718			N		14	3	US	1	20140815
104350071	10435007	I				20140505	20140815	PER	2014TUS003666	TAKEDA			F	N			20140718	MD		N		14	3	US	1	20140815
104350081	10435008	I			201405	20140625	20140815	PER	2014TUS005232	TAKEDA	56	YR	F	N	104.3	KG	20140718	CN		N		14	3	US	1	20140815
104350091	10435009	I				20140423	20140815	PER	2014TUS003290	TAKEDA				N			20140718	OT		N		14	3	US	1	20140815
104350101	10435010	I				20140626	20140815	PER	2014TUS005237	TAKEDA			F	N			20140718			N		14	3	US	1	20140815
104350111	10435011	I				20140423	20140815	PER	2014TUS003299	TAKEDA			F	N			20140718			N		14	3	US	1	20140815
104350121	10435012	I				20140624	20140815	PER	2014TUS005243	TAKEDA			M	N			20140718	OT		N		14	3	US	1	20140815
104350131	10435013	I				20140627	20140815	PER	2014TUS005247	TAKEDA	53	YR	F	N			20140718			N		14	3	US	1	20140815
104350141	10435014	I				20140423	20140815	PER	2014TUS003300	TAKEDA			F	N			20140718			N		14	3	US	1	20140815
104350151	10435015	I				20140626	20140815	PER	2014TUS005258	TAKEDA	81	YR	F	N			20140718	OT		N		14	3	US	1	20140815
104350161	10435016	I				20140424	20140815	PER	2014TUS003301	TAKEDA			F	N			20140718	MD		N		14	3	US	1	20140815
104350171	10435017	I			20140617	20140625	20140815	PER	2014TUS005273	TAKEDA				N			20140718	OT		N		14	3	US	1	20140815
104350181	10435018	I				20140425	20140815	PER	2014TUS003310	TAKEDA			M	N			20140718	MD		N		14	3	US	1	20140815
104350191	10435019	I				20140425	20140815	PER	2014TUS003311	TAKEDA			F	N			20140718	MD		N		14	3	US	1	20140815
104350201	10435020	I				20140425	20140815	PER	2014TUS003312	TAKEDA				N			20140718	MD		N		14	3	US	1	20140815
104350211	10435021	I				20140425	20140815	PER	2014TUS003313	TAKEDA				N			20140718	OT		N		14	3	US	1	20140815
104350221	10435022	I				20140425	20140815	PER	2014TUS003314	TAKEDA				N			20140718	MD		N		14	3	US	1	20140815
104350231	10435023	I				20140422	20140815	PER	2014TUS003328	TAKEDA			M	N			20140718	MD		N		14	3	US	1	20140815
104350261	10435026	I				20140408	20140815	PER	2014TUS002867	TAKEDA	6	DEC	F	N			20140718	OT		N		14	3	US	1	20140815
104350281	10435028	I				20140414	20140815	PER	2014TUS002868	TAKEDA			F	N			20140718	OT		N		14	3	US	1	20140815
104350291	10435029	I				20140408	20140815	PER	2014TUS002870	TAKEDA	36	YR	F	N			20140718	OT		N		14	3	US	1	20140815
104350311	10435031	I				20140410	20140815	PER	2014TUS002894	TAKEDA				N			20140718	MD		N		14	3	US	1	20140815
104350321	10435032	I				20140411	20140815	PER	2014TUS002899	TAKEDA			F	N			20140718	OT		N		14	3	US	1	20140815
104350331	10435033	I				20140411	20140815	PER	2014TUS002900	TAKEDA			F	N			20140718	CN		N		14	3	US	1	20140815
104350341	10435034	I				20140410	20140815	PER	2014TUS002903	TAKEDA	35	YR	F	N			20140718	OT		N		14	3	US	1	20140815
104350351	10435035	I				20140410	20140815	PER	2014TUS002914	TAKEDA			F	N			20140718	OT		N		14	3	US	1	20140815
104350361	10435036	I				20140415	20140815	PER	2014TUS002970	TAKEDA				N			20140718	MD		N		14	3	US	1	20140815
104350371	10435037	I				20140617	20140815	PER	2014TUS004972	TAKEDA	28	YR	F	N			20140718	OT		N		14	3	US	1	20140815
104350381	10435038	I				20140617	20140815	PER	2014TUS004993	TAKEDA				N			20140718	OT		N		14	3	US	1	20140815
104350391	10435039	I				20140617	20140815	PER	2014TUS004995	TAKEDA			F	N			20140718	OT		N		14	3	US	1	20140815
104350411	10435041	I				20140619	20140815	PER	2014TUS005005	TAKEDA	42	YR	F	N			20140718	OT		N		14	3	US	1	20140815
104350421	10435042	I				20140619	20140815	PER	201TUS005007	TAKEDA				N			20140718			N		14	3	US	1	20140815
104350431	10435043	I				20140617	20140815	PER	2014TUS005018	TAKEDA			F	N			20140718	CN		N		14	3	US	1	20140815
104350441	10435044	I				20140616	20140815	PER	2014TUS005037	TAKEDA			F	N			20140718	CN		N		14	3	US	1	20140815
104350451	10435045	I				20140618	20140815	PER	2014TUS005045	TAKEDA	71	YR	M	N	86.2	KG	20140718			N		14	3	US	1	20140815
104350461	10435046	I				20140618	20140815	PER	2014TUS005050	TAKEDA			M	N			20140718	MD		N		14	3	US	1	20140815
104350611	10435061	I				20140618	20140815	PER	2014TUS004886	TAKEDA			F	N			20140718	OT		N		14	3	US	1	20140815
104350621	10435062	I				20140612	20140815	PER	2014TUS004917	TAKEDA			F	N			20140718	OT		N		14	3	US	1	20140815
104350631	10435063	I			20140429	20140623	20140815	PER	2014TUS004921	TAKEDA	34	YR	F	N	82.5	KG	20140718	MD		N		14	3	US	1	20140815
104350641	10435064	I				20140520	20140815	PER	2014TUS004329	TAKEDA				N			20140718	OT		N		14	3	US	1	20140815
104350651	10435065	I				20140616	20140815	PER	2014TUS004944	TAKEDA	4	DEC	F	N			20140718	OT		N		14	3	US	1	20140815
104350661	10435066	I				20140612	20140815	PER	2014TUS004947	TAKEDA			M	N			20140718	OT		N		14	3	US	1	20140815
104350671	10435067	I			20140430	20140624	20140815	PER	2014TUS004953	TAKEDA	51	YR	F	N	79.4	KG	20140718	OT		N		14	3	US	1	20140815
104350681	10435068	I			20140601	20140617	20140815	PER	2014TUS004963	TAKEDA	49	YR	F	N	73.5	KG	20140718	CN		N		14	3	US	1	20140815
104350691	10435069	I				20140617	20140815	PER	2014TUS004964	TAKEDA	23	YR	F	N			20140718	OT		N		14	3	US	1	20140815
104350701	10435070	I				20140618	20140815	PER	2014TUS004971	TAKEDA	25	YR	F	N			20140718			N		14	3	US	1	20140815
104350711	10435071	I				20140625	20140815	PER	2014TUS005344	TAKEDA	67	YR	F	N			20140718	MD		N		14	3	US	1	20140815
104350721	10435072	I				20140626	20140815	PER	2014TUS005345	TAKEDA	60	YR	F	N	70.7	KG	20140718	CN		N		14	3	US	1	20140815
104350741	10435074	I				20140626	20140815	PER	2014TUS005351	TAKEDA			M	N			20140718	CN		N		14	3	US	1	20140815
104350751	10435075	I				20140626	20140815	PER	2014TUS005484	TAKEDA	60	YR	F	N			20140718	OT		N		14	3	US	1	20140815
104350761	10435076	I				20140627	20140815	PER	2014TUS005526	TAKEDA			M	N			20140718	OT		N		14	3	US	1	20140815
104350771	10435077	I				20140422	20140815	PER	2014TUS003163	TAKEDA	7	DEC	M	N			20140718	CN		N		14	3	US	1	20140815
104350781	10435078	I				20140422	20140815	PER	2014TUS003168	TAKEDA			F	N			20140718	MD		N		14	3	US	1	20140815
104350791	10435079	I				20140417	20140815	PER	2014TUS003186	TAKEDA			F	N			20140718	MD		N		14	3	US	1	20140815
104350801	10435080	I				20140421	20140815	PER	2014TUS003188	TAKEDA			F	N			20140718	OT		N		14	3	US	1	20140815
104350811	10435081	I				20140425	20140815	PER	2014TUS003190	TAKEDA			F	N			20140718	OT		N		14	3	US	1	20140815
104350821	10435082	I			20140402	20140428	20140815	PER	2014TUS003191	TAKEDA	40	YR	M	N	93.9	KG	20140718	OT		N		14	3	US	1	20140815
104350831	10435083	I			2014	20140422	20140815	PER	2014TUS003194	TAKEDA			F	N			20140718	OT		N		14	3	US	1	20140815
104350841	10435084	I			2014	20140422	20140815	PER	2014TUS003204	TAKEDA	63	YR	F	N			20140718			N		14	3	US	1	20140815
104350851	10435085	I				20140422	20140815	PER	2014TUS003211	TAKEDA	37	YR	M	N			20140717	OT		N		14	3	US	1	20140815
104350861	10435086	I				20140422	20140815	PER	2014TUS003217	TAKEDA			M	N			20140718	OT		N		14	3	US	1	20140815
104350871	10435087	I			20140422	20140423	20140815	PER	2014TUS003220	TAKEDA	50	YR		N			20140718			N		14	3	US	1	20140815
104350881	10435088	I			20140418	20140501	20140815	PER	2014TUS003224	TAKEDA	43	YR	F	N	91.6	KG	20140718	MD		N		14	3	US	1	20140815
104350891	10435089	I				20140423	20140815	PER	2014TUS003226	TAKEDA			M	N			20140718	OT		N		14	3	US	1	20140815
104350901	10435090	I			201404	20140423	20140815	PER	2014TUS003239	TAKEDA			M	N			20140718	MD		N		14	3	US	1	20140815
104350941	10435094	I				20140606	20140815	PER	2014TUS004634	TAKEDA	72	YR	F	N			20140718			N		14	3	US	1	20140815
104350951	10435095	I				20140609	20140815	PER	2014TUS004646	TAKEDA			F	N			20140718	MD		N		14	3	US	1	20140815
104350961	10435096	I				20140609	20140815	PER	2014TUS004647	TAKEDA			F	N			20140718	MD		N		14	3	US	1	20140815
104350971	10435097	I				20140609	20140815	PER	2014TUS004648	TAKEDA			F	N			20140718	MD		N		14	3	US	1	20140815
104350981	10435098	I				20140609	20140815	PER	2014TUS004649	TAKEDA			F	N			20140718	MD		N		14	3	US	1	20140815
104350991	10435099	I				20140609	20140815	PER	2014TUS004692	TAKEDA			F	N			20140718	OT		N		14	3	US	1	20140815
104351021	10435102	I				20140604	20140818	PER	2014TUS004694	TAKEDA				N			20140717	OT		N		14	3	US	1	20140818
104351031	10435103	I				20140605	20140815	PER	2014TUS004698	TAKEDA			F	N			20140718	OT		N		14	3	US	1	20140815
104351041	10435104	I			2014	20140610	20140815	PER	2014TUS004724	TAKEDA			F	N			20140718	MD		N		14	3	US	1	20140815
104351061	10435106	I				20140610	20140815	PER	2014TUS004725	TAKEDA			M	N			20140718	MD		N		14	3	US	1	20140815
104376041	10437604	I				20140521	20140815	PER	2014TUS004079	TAKEDA			F	N			20140718	OT		N		14	3	US	1	20140815
104376271	10437627	I				20140514	20140815	PER	2014TUS004081	TAKEDA	50	YR	F	N			20140718	OT		N		14	3	US	1	20140815
104376991	10437699	I			20140718	20140519	20140815	PER	2014TUS004085	TAKEDA			F	N			20140718	OT		N		14	3	US	1	20140815
104377281	10437728	I			2014	20140521	20140815	PER	2014TUS004087	TAKEDA	43	YR	F	N			20140718	OT		N		14	3	US	1	20140815
104377361	10437736	I				20140515	20140815	PER	2014TUS004127	TAKEDA			F	N			20140718	MD		N		14	3	US	1	20140815
104378591	10437859	I			2014	20140516	20140815	PER	2014TUS004129	TAKEDA			M	N			20140718			N		14	3	US	1	20140815
104378871	10437887	I				20140519	20140815	PER	2014TUS004131	TAKEDA	47	YR	F	N			20140718			N		14	3	US	1	20140815
104379711	10437971	I				20140522	20140815	PER	2014TUS004132	TAKEDA			F	N			20140718	OT		N		14	3	US	1	20140815
104380791	10438079	I				20140519	20140815	PER	2014TUS004157	TAKEDA	4	DEC	F	N			20140718	OT		N		14	3	US	1	20140815
104380971	10438097	I				20140519	20140815	PER	2014TUS004161	TAKEDA	55	YR	F	N			20140718	OT		N		14	3	US	1	20140815
104381141	10438114	I				20140424	20140815	PER	2014TUS003488	TAKEDA	35	YR	F	N			20140718	OT		N		14	3	US	1	20140815
104381251	10438125	I			20140413	20140523	20140815	PER	2014TUS003497	TAKEDA	52	YR	F	N	99.8	KG	20140718	MD		N		14	3	US	1	20140815
104381841	10438184	I				20140516	20140815	PER	2014TUS003534	TAKEDA	50	YR	F	N	90.7	KG	20140718	OT		N		14	3	US	1	20140815
104382361	10438236	I				20140501	20140815	PER	2014TUS003535	TAKEDA			F	N			20140718	MD		N		14	3	US	1	20140815
104382401	10438240	I				20140501	20140815	PER	2014TUS003536	TAKEDA				N			20140718	OT		N		14	3	US	1	20140815
104382661	10438266	I				20140501	20140815	PER	2014TUS003537	TAKEDA				N			20140718	OT		N		14	3	US	1	20140815
104382781	10438278	I				20140425	20140815	PER	2014TUS003539	TAKEDA	20	YR	F	N			20140718	MD		N		14	3	US	1	20140815
104383301	10438330	I			201403	20140425	20140815	PER	2014TUS003543	TAKEDA			F	N			20140718	CN		N		14	3	US	1	20140815
104384191	10438419	I			20140411	20140425	20140815	PER	2014TUS003548	TAKEDA	33	YR	F	N			20140718	CN		N		14	3	US	1	20140815
104384501	10438450	I				20140428	20140815	PER	2014TUS003556	TAKEDA			F	N			20140718	OT		N		14	3	US	1	20140815
104459032	10445903	F			20140826	20140926	20140929	EXP	US-TAKEDA-2014TUS008405	TAKEDA	35	YR	F	Y	109.3	KG	20140929	CN		N		14	3	US	2	20140910	US
104460621	10446062	I			201409	20140908	20140910	EXP	US-TAKEDA-2014TUS008449	TAKEDA				Y			20140910	MD		N		14	3	US	1	20140910	US
104465301	10446530	I			20140818		20140910	DIR			63	YR	M	N	165	LBS	20140909			N		14	3	US	1	20140910
104543762	10454376	F				20140916	20140919	EXP	US-TAKEDA-2014TUS008579	TAKEDA			F	Y	59.96	KG	20140919	CN		N		14	3	US	2	20140915	US
104543771	10454377	I				20140911	20140915	EXP	US-TAKEDA-2014TUS008601	TAKEDA				Y			20140915	CN		N		14	3	US	1	20140915	US
104543791	10454379	I			201408	20140910	20140915	EXP	US-TAKEDA-2014TUS008611	TAKEDA	7	DEC	F	Y			20140915	CN		N		14	3	US	1	20140915	US
104544541	10454454	I				20140908	20140915	EXP	US-TAKEDA-2014TUS008654	TAKEDA	6	DEC	F	Y			20140915	CN		N		14	3	US	1	20140915	US
104554111	10455411	I			20140829		20140915	DIR			56	YR	F	N	190	LBS	20140914			N		14	3	US	1	20140915
104571431	10457143	I					20140915	DIR			59	YR	M	N	275	LBS	20140914			Y		14	3	US	1	20140915
104628291	10462829	I				20140913	20140918	EXP	US-TAKEDA-2014TUS008837	TAKEDA	30	YR	F	Y			20140918	CN		N		14	3	US	1	20140918	US
104652202	10465220	F			20140724	20140925	20140926	EXP	US-TAKEDA-2014TUS008909	TAKEDA	69	YR	F	Y	71.66	KG	20140926	CN		N		14	3	US	2	20140919	US
104695241	10469524	I			20140912		20140922	DIR			37	YR	F	N	70	KG	20140919	OT		Y		14	3	US	1	20140922
104757372	10475737	F			20140613	20140923	20140925	EXP	US-TAKEDA-2014TUS008396	TAKEDA	25	YR	M	Y	70.3	KG	20140925	CN		N		14	3	US	2	20140925	US
104757391	10475739	I				20140922	20140925	EXP	US-TAKEDA-2014TUS009080	TAKEDA			M	Y			20140925	CN		N		14	3	US	1	20140925	US
104788961	10478896	I				20140922	20140926	EXP	US-TAKEDA-2014TUS009105	TAKEDA			F	Y			20140926	CN		N		14	3	US	1	20140926	US
104794691	10479469	I				20140922	20140926	EXP	US-TAKEDA-2014TUS009098	TAKEDA	40	YR	M	Y			20140926	OT		N		14	3	US	1	20140926	US
104794701	10479470	I				20140923	20140926	EXP	US-TAKEDA-2014TUS009215	TAKEDA				Y			20140926	MD		N		14	3	US	1	20140926	US
104794711	10479471	I				20140924	20140926	EXP	US-TAKEDA-2014TUS009226	TAKEDA	56	YR	F	Y			20140926	CN		N		14	3	US	1	20140926	US
104853241	10485324	I				20140924	20140930	EXP	US-TAKEDA-2014TUS009267	TAKEDA			F	Y			20140930	CN		N		14	3	US	1	20140930	US
104348952	10434895	F			201406	20140808	20141208	PER	2014TUS004398	TAKEDA	86	YR	F	N	74.8	KG	20141113			N		14	4	US	2	20140815
104350402	10435040	F			20140522	20140710	20141208	PER	2014TUS005001	TAKEDA	41	YR	F	N	78.9	KG	20141113	MD		N		14	4	US	2	20140815
104350732	10435073	F			20140603	20140717	20141208	PER	2014TUS005349	TAKEDA	51	YR	F	N	110.0	KG	20141113	OT		N		14	4	US	2	20140815
104388862	10438886	F				20140930	20141002	EXP	US-TAKEDA-2014TUS008329	TAKEDA			F	Y	113.38	KG	20141002	CN		N		14	4	US	2	20140908	US
104623853	10462385	F			20140819	20141002	20141015	EXP	PL-TAKEDA-2014TJP012712	TAKEDA	64	YR	M	Y	84	KG	20141015	MD		N		14	4	PL	3	20140918	PL
104678502	10467850	F				20140919	20141006	EXP	US-TAKEDA-2014TUS008960	TAKEDA	26	YR	F	Y			20141006	CN		N		14	4	US	2	20140922	US
104686642	10468664	F			20140908	20141010	20141015	EXP	US-TAKEDA-2014TUS008920	TAKEDA	44	YR	M	Y	96.15	KG	20141015	MD		N		14	4	US	2	20140922	US
104686652	10468665	F			20140904	20141010	20141015	EXP	US-TAKEDA-2014TUS008907	TAKEDA	54	YR	F	Y	84.35	KG	20141015	MD		N		14	4	US	2	20140922	US
104896472	10489647	F			20140913	20141014	20141017	EXP	US-TAKEDA-2014TUS009397	TAKEDA	50	YR	F	Y	65.76	KG	20141017	CN		N		14	4	US	2	20141002	US
105006673	10500667	F			20140922	20141111	20141117	EXP	US-TAKEDA-2014TUS009597	TAKEDA	47	YR	F	Y	87.53	KG	20141117	OT		N		14	4	US	3	20141006	US
105144633	10514463	F			20140929	20141021	20141024	EXP	US-TAKEDA-2014TUS009816	TAKEDA	69	YR	M	Y	169.16	KG	20141024	CN		N		14	4	US	3	20141013	US
105189931	10518993	I			20141009		20141014	DIR			43	YR	M	N	161	LBS	20141009			N		14	4	US	1	20141014
105238061	10523806	I					20141015	DIR						N			20140822			N		14	4	US	1	20141015
105258871	10525887	I			2014	20141009	20141017	EXP	US-TAKEDA-2014TUS010006	TAKEDA				Y			20141017	CN		N		14	4	US	1	20141017	US
105286761	10528676	I			20141008		20141017	DIR			54	YR	F	N	58.5	KG	20141016	PH		N		14	4	US	1	20141017
105292022	10529202	F				20141014	20141020	EXP	US-TAKEDA-2014TUS009178	TAKEDA			F	Y	79.37	KG	20141020	MD		N		14	4	US	2	20141020	US
105292443	10529244	F			20140915	20141218	20141222	EXP	US-TAKEDA-2014TUS010223	TAKEDA	32	YR	F	Y			20141222	MD		N		14	4	US	3	20141020	US
105292451	10529245	I				20141016	20141020	EXP	US-TAKEDA-2014TUS010225	TAKEDA	3	DEC	F	Y			20141020	CN		N		14	4	US	1	20141020	US
105468951	10546895	I				20141023	20141027	EXP	US-TAKEDA-2014TUS010452	TAKEDA			M	Y			20141027	CN		N		14	4	US	1	20141027	US
105502102	10550210	F			20141017	20141217	20141218	EXP	US-TAKEDA-2014TUS010529	TAKEDA	51	YR	M	Y			20141218	CN		N		14	4	US	2	20141028	US
105530131	10553013	I				20141027	20141029	EXP	US-TAKEDA-2014TUS010615	TAKEDA	66	YR	F	Y			20141029	MD		N		14	4	US	1	20141029	US
105589241	10558924	I				20141029	20141102	EXP	US-TAKEDA-2014TUS010731	TAKEDA	53	YR	M	Y			20141031	PH		N		14	4	US	1	20141102	US
105612821	10561282	I				20141030	20141103	EXP	US-TAKEDA-2014TUS010769	TAKEDA			M	Y			20141103	CN		N		14	4	US	1	20141103	US
105633361	10563336	I			20140909	20141031	20141104	EXP	US-TAKEDA-2014TUS010817	TAKEDA			M	Y			20141104	MD		N		14	4	US	1	20141104	US
105644601	10564460	I			20141030	20141030	20141104	EXP	US-TAKEDA-2014TUS010832	TAKEDA	45	YR	F	Y			20141104	MD		N		14	4	US	1	20141104	US
105716241	10571624	I				20141104	20141107	EXP	US-TAKEDA-2014TUS010921	TAKEDA	26	YR	M	Y			20141107	CN		N		14	4	US	1	20141107	US
105718871	10571887	I				20141105	20141107	EXP	US-TAKEDA-2014TUS010990	TAKEDA				Y			20141107	CN		N		14	4	US	1	20141107	US
105740152	10574015	F				20141105	20141110	EXP	US-TAKEDA-2014TUS010863	TAKEDA			F	Y	100.23	KG	20141110	CN		N		14	4	US	2	20141110	US
105746841	10574684	I				20141104	20141110	EXP	US-TAKEDA-2014TUS011013	TAKEDA	59	YR	F	Y			20141110	CN		N		14	4	US	1	20141110	US
105777241	10577724	I				20141024	20141111	EXP	US-TAKEDA-2014TUS011221	TAKEDA				Y			20141111	CN		N		14	4	US	1	20141111	US
105883562	10588356	F				20141208	20141212	EXP	US-TAKEDA-2014TUS011394	TAKEDA			F	Y			20141212	OT		N		14	4	US	2	20141117	US
105888572	10588857	F			20141031	20141115	20141125	EXP	US-TAKEDA-2014TUS011436	TAKEDA	75	YR	M	Y			20141125	CN		N		14	4	US	2	20141117	US
105900441	10590044	I			20141114		20141117	DIR			30	YR	F	N	165	LBS	20141116			N		14	4	US	1	20141117
105938181	10593818	I				20141113	20141119	EXP	US-TAKEDA-2014TUS011594	TAKEDA			M	Y			20141119	CN		N		14	4	US	1	20141119	US
105952781	10595278	I			20140708		20141119	DIR			70	YR	M	N	69.1	KG	20140916	PH		N		14	4	US	1	20141119
105967032	10596703	F				20141203	20141204	EXP	US-TAKEDA-2014TUS011831	TAKEDA			F	Y	69.84	KG	20141204	CN		N		14	4	US	2	20141120	US
105968561	10596856	I				20141117	20141120	EXP	US-TAKEDA-2014TUS011744	TAKEDA	5	DEC	F	Y			20141120	CN		N		14	4	US	1	20141120	US
105997092	10599709	F			201411	20141208	20141211	EXP	US-TAKEDA-2014TUS011994	TAKEDA	54	YR	F	Y	104.31	KG	20141211	CN		N		14	4	US	2	20141121	US
106027452	10602745	F			20140803	20141119	20141124	EXP	US-TAKEDA-2014TUS007105	TAKEDA	46	YR	F	Y	102.4	KG	20141124	MD		N		14	4	US	2	20141124	US
106087132	10608713	F				20141208	20141210	EXP	US-TAKEDA-2014TUS012122	TAKEDA			F	Y			20141210	CN		N		14	4	US	2	20141125	US
106118272	10611827	F				20141121	20141126	EXP	US-TAKEDA-2014TUS011295	TAKEDA			F	Y			20141126	CN		N		14	4	US	2	20141126	US
106119841	10611984	I				20141121	20141126	EXP	US-TAKEDA-2014TUS012550	TAKEDA				Y			20141126	MD		N		14	4	US	1	20141126	US
106128621	10612862	I				20141124	20141127	EXP	US-TAKEDA-2014TUS012538	TAKEDA	42	YR	F	Y			20141127	CN		N		14	4	US	1	20141127	US
106129311	10612931	I			20141117	20141124	20141127	EXP	US-TAKEDA-2014TUS012543	TAKEDA	48	YR	F	Y	70.3	KG	20141127	OT		N		14	4	US	1	20141127	US
106142812	10614281	F			20140903	20141202	20141208	EXP	US-TAKEDA-2014TUS012594	TAKEDA	44	YR	F	Y	127.89	KG	20141208	OT		N		14	4	US	2	20141128	US
106151371	10615137	I			201410		20141125	DIR			73	YR	F	N	170	LBS	20141117			N		14	4	US	1	20141125
106218381	10621838	I			20140920		20141201	DIR			49	YR	F	N	226	LBS	20141119			N		14	4	US	1	20141201
106392652	10639265	F			201404	20141209	20141215	EXP	US-TAKEDA-2014TUS013326	TAKEDA	49	YR	F	Y	63.49	KG	20141215	MD		N		14	4	US	2	20141208	US
106413971	10641397	I				20141203	20141209	EXP	US-TAKEDA-2014TUS013339	TAKEDA			F	Y			20141209	CN		N		14	4	US	1	20141209	US
106414001	10641400	I				20141203	20141209	EXP	US-TAKEDA-2014TUS013358	TAKEDA	6	DEC	F	Y			20141209	MD		N		14	4	US	1	20141209	US
106414052	10641405	F			20141110	20141209	20141215	EXP	US-TAKEDA-2014TUS013415	TAKEDA	53	YR	M	Y	335	KG	20141215	CN		N		14	4	US	2	20141209	US
106424031	10642403	I			20141205		20141208	DIR			52	YR	F	N			20141207			N		14	4	US	1	20141208
106431461	10643146	I			20141018		20141209	DIR			32	YR	F	N	64.5	KG	20141129	OT		N		14	4	US	1	20141209
106437181	10643718	I			20141107	20141205	20141210	EXP	US-TAKEDA-2014TUS013713	TAKEDA	45	YR	F	Y			20141219	CN		N		14	4	US	1	20141210	US
106446941	10644694	I				20141205	20141211	EXP	US-TAKEDA-2014TUS013683	TAKEDA	6	DEC	F	Y			20141210	CN		N		14	4	US	1	20141211	US
106446951	10644695	I				20141205	20141211	EXP	US-TAKEDA-2014TUS013682	TAKEDA			M	Y			20141210	CN		N		14	4	US	1	20141211	US
106522031	10652203	I			20141129		20141212	DIR			57	YR	F	N	198	LBS	20141212			N		14	4	US	1	20141212
106533191	10653319	I				20141211	20141215	EXP	US-TAKEDA-2014TUS013972	TAKEDA	16	YR	F	Y			20141215	CN		N		14	4	US	1	20141215	US
106587831	10658783	I				20140929	20141208	PER	2014TUS009346	TAKEDA				N			20141113	MD		N		14	4	US	1	20141208
106587891	10658789	I				20140903	20141208	PER	2014TUS008427	TAKEDA	43	YR	F	N			20141113			N		14	4	US	1	20141208
106587901	10658790	I			201409	20140929	20141208	PER	2014TUS009355	TAKEDA			F	N			20141113	CN		N		14	4	US	1	20141208
106587931	10658793	I				20140908	20141208	PER	2014TUS008443	TAKEDA			F	N			20141113	OT		N		14	4	US	1	20141208
106587941	10658794	I				20140929	20141208	PER	2014TUS009361	TAKEDA			F	N			20141113	MD		N		14	4	US	1	20141208
106588091	10658809	I				20140929	20141208	PER	2014TUS009379	TAKEDA			M	N			20141113			N		14	4	US	1	20141208
106588321	10658832	I			201409	20140929	20141208	PER	2014TUS009383	TAKEDA	4	DEC	F	N			20141113	MD		N		14	4	US	1	20141208
106588351	10658835	I				20140904	20141208	PER	2014TUS008454	TAKEDA			M	N			20141113	OT		N		14	4	US	1	20141208
106588531	10658853	I				20140929	20141208	PER	2014TUS009403	TAKEDA			F	N			20141113			N		14	4	US	1	20141208
106588581	10658858	I				20140903	20141208	PER	2014TUS008482	TAKEDA			F	N			20141113			N		14	4	US	1	20141208
106588711	10658871	I			20140828	20140915	20141208	PER	2015TUS008486	TAKEDA	39	YR	F	N	87.7	KG	20141113			N		14	4	US	1	20141208
106588891	10658889	I				20140908	20141208	PER	2014TUS008511	TAKEDA			F	N			20141113			N		14	4	US	1	20141208
106588941	10658894	I				20140929	20141208	PER	2014TUS009419	TAKEDA			F	N			20141113			N		14	4	US	1	20141208
106589081	10658908	I				20140909	20141208	PER	2014TUS008521	TAKEDA	04	DEC	F	N			20141113			N		14	4	US	1	20141208
106589181	10658918	I				20140929	20141208	PER	2014TUS009449	TAKEDA	52	YR	F	N	102.0	KG	20141113			N		14	4	US	1	20141208
106589401	10658940	I				20140909	20141208	PER	2014TUS008527	TAKEDA	04	DEC	M	N			20141113			N		14	4	US	1	20141208
106589551	10658955	I				20140929	20141208	PER	2014TUS009450	TAKEDA			F	N			20141113	MD		N		14	4	US	1	20141208
106589701	10658970	I				20140909	20141208	PER	2014TUS008529	TAKEDA				N			20141113			N		14	4	US	1	20141208
106589841	10658984	I				20140929	20141208	PER	2014TUS009455	TAKEDA			F	N			20141113			N		14	4	US	1	20141208
106589891	10658989	I				20140904	20141208	PER	2014TUS008535	TAKEDA			F	N			20141113			N		14	4	US	1	20141208
106590081	10659008	I			201409	20140926	20141208	PER	2014TUS009669	TAKEDA			M	N			20141113	MD		N		14	4	US	1	20141208
106590221	10659022	I				20140926	20141208	PER	2014TUS009670	TAKEDA	45	YR	M	N			20141113	MD		N		14	4	US	1	20141208
106613591	10661359	I			20140714	20141210	20141218	EXP	LV-TAKEDA-2014TJP017272	TAKEDA	46	YR	F	Y			20141218	OT		N		14	4	LV	1	20141218	LV	LV-SAM-201400111745
106614071	10661407	I			20141213		20141217	DIR			62	YR	F	N	135	LBS	20141216	OT		Y		14	4	US	1	20141217
106624251	10662425	I				20140814	20141208	PER	2014TUS007533	TAKEDA	31	YR	F	N			20141113	MD		N		14	4	US	1	20141208
106624441	10662444	I				20140819	20141208	PER	2014TUS007540	TAKEDA	60	YR	F	N			20141113	MD		N		14	4	US	1	20141208
106624651	10662465	I				20140814	20141208	PER	2014TUS007542	TAKEDA				N			20141113			N		14	4	US	1	20141208
106624731	10662473	I				20140814	20141208	PER	2014TUS007543	TAKEDA	27	YR	F	N			20141113	MD		N		14	4	US	1	20141208
106624801	10662480	I				20140813	20141208	PER	2014TUS007544	TAKEDA			F	N			20141113	MD		N		14	4	US	1	20141208
106624951	10662495	I			20140615	20141110	20141208	PER	2014TUS007547	TAKEDA	58	YR	M	N	69.4	KG	20141113	MD		N		14	4	US	1	20141208
106625041	10662504	I				20140813	20141208	PER	2014TUS007557	TAKEDA			F	N			20141113	MD		N		14	4	US	1	20141208
106625081	10662508	I				20140814	20141208	PER	2014TUS007558	TAKEDA			M	N			20141113	MD		N		14	4	US	1	20141208
106625181	10662518	I			20140807	20140822	20141208	PER	2014TUS007561	TAKEDA	38	YR	F	N	68.9	KG	20141113	MD		N		14	4	US	1	20141208
106625371	10662537	I				20140814	20141208	PER	2014TUS007570	TAKEDA	27	YR	F	N			20141113			N		14	4	US	1	20141208
106627841	10662784	I				20140804	20141208	PER	2014TUS007127	TAKEDA	70	YR	F	N			20141113			N		14	4	US	1	20141208
106628071	10662807	I				20140804	20141208	PER	2014TUS007147	TAKEDA			M	N			20141113	MD		N		14	4	US	1	20141208
106628401	10662840	I				20140806	20141208	PER	2014TUS007148	TAKEDA			F	N			20141113			N		14	4	US	1	20141208
106628591	10662859	I			20140805	20140805	20141208	PER	2014TUS007151	TAKEDA			F	N			20141113			N		14	4	US	1	20141208
106628641	10662864	I				20140805	20141208	PER	2014TUS007159	TAKEDA	58	YR	F	N			20141113	OT		N		14	4	US	1	20141208
106629281	10662928	I			2014	20140804	20141208	PER	2014TUS007161	TAKEDA	16	YR	F	N			20141113	OT		N		14	4	US	1	20141208
106629711	10662971	I				20140815	20141208	PER	2014TUS007174	TAKEDA			F	N			20141113			N		14	4	US	1	20141208
106629751	10662975	I			201407	20140825	20141208	PER	2014TUS007181	TAKEDA	28	YR	F	N	73.9	KG	20141113	MD		N		14	4	US	1	20141208
106629781	10662978	I				20140805	20141208	PER	2014TUS007182	TAKEDA	38	YR	F	N			20141113	OT		N		14	4	US	1	20141208
106629791	10662979	I				20140805	20141208	PER	2014TUS007185	TAKEDA			M	N			20141113	MD		N		14	4	US	1	20141208
106629941	10662994	I				20140806	20141208	PER	2014TUS007348	TAKEDA	20	YR	F	N			20141113	MD		N		14	4	US	1	20141208
106629951	10662995	I			20140807	20140820	20141208	PER	2014TUS007409	TAKEDA	56	YR	F	N			20141113	MD		N		14	4	US	1	20141208
106630001	10663000	I				20140811	20141208	PER	2014TUS007443	TAKEDA				N			20141113	MD		N		14	4	US	1	20141208
106630091	10663009	I				20140807	20141208	PER	2014TUS007449	TAKEDA			F	N			20141113	MD		N		14	4	US	1	20141208
106630101	10663010	I			20140714	20140819	20141208	PER	2014TUS007452	TAKEDA	60	YR	F	N			20141113	OT		N		14	4	US	1	20141208
106630151	10663015	I			20140714	20140820	20141208	PER	2014TUS007464	TAKEDA	25	YR	M	N	81.9	KG	20141113	MD		N		14	4	US	1	20141208
106630161	10663016	I				20140807	20141208	PER	2014TUS007481	TAKEDA			F	N			20141113	OT		N		14	4	US	1	20141208
106630211	10663021	I				20140808	20141208	PER	2014TUS007484	TAKEDA			F	N			20141113	MD		N		14	4	US	1	20141208
106630301	10663030	I				20140814	20141208	PER	2014TUS007501	TAKEDA			F	N	48.5	KG	20141113	CN		N		14	4	US	1	20141208
106630461	10663046	I				20140814	20141208	PER	2014TUS007505	TAKEDA			F	N			20141113	MD		N		14	4	US	1	20141208
106632802	10663280	F			20141118	20141219	20141229	EXP	US-TAKEDA-2014TUS014150	TAKEDA	42	YR	F	Y	46.26	KG	20141226	CN		N		14	4	US	2	20141218	US
106639011	10663901	I					20141218	DIR			41	YR	F	N	234	LBS	20141217			N		14	4	US	1	20141218
106639811	10663981	I			201402	20141003	20141208	PER	2014TUS008245	TAKEDA	23	YR	F	N	56.7	KG	20141113	OT		N		14	4	US	1	20141208
106639881	10663988	I				20140827	20141208	PER	2014TUS008247	TAKEDA				N			20141113	OT		N		14	4	US	1	20141208
106639911	10663991	I				20140828	20141208	PER	2014TUS008251	TAKEDA			F	N			20141113	MD		N		14	4	US	1	20141208
106640011	10664001	I				20140828	20141208	PER	2014TUS008254	TAKEDA			F	N			20141113	MD		N		14	4	US	1	20141208
106640071	10664007	I				20140908	20141208	PER	2014TUS008265	TAKEDA				N			20141113			N		14	4	US	1	20141208
106640121	10664012	I				20140902	20141208	PER	2014TUS008269	TAKEDA			M	N			20141113	MD		N		14	4	US	1	20141208
106640251	10664025	I				20140828	20141208	PER	2014TUS008270	TAKEDA				N			20141113	MD		N		14	4	US	1	20141208
106640261	10664026	I				20140829	20141208	PER	2014TUS008272	TAKEDA	85	YR	F	N			20141113			N		14	4	US	1	20141208
106640291	10664029	I				20140903	20141208	PER	2014TUS008283	TAKEDA			F	N			20141113	OT		N		14	4	US	1	20141208
106640391	10664039	I				20140902	20141208	PER	2014TUS008288	TAKEDA			F	N			20141113	OT		N		14	4	US	1	20141208
106640521	10664052	I				20140728	20141208	PER	2014TUS006800	TAKEDA	41	YR	F	N			20141113	MD		N		14	4	US	1	20141208
106640621	10664062	I				20140728	20141208	PER	2014TUS006903	TAKEDA	18	YR	M	N			20141113	OT		N		14	4	US	1	20141208
106640661	10664066	I				20140729	20141208	PER	2014TUS006931	TAKEDA			F	N			20141113	OT		N		14	4	US	1	20141208
106640751	10664075	I			20140725	20140728	20141208	PER	2014TUS006932	TAKEDA			F	N			20141113			N		14	4	US	1	20141208
106640781	10664078	I				20140730	20141208	PER	2014TUS006934	TAKEDA			M	N			20141113	MD		N		14	4	US	1	20141208
106640821	10664082	I			20140727	20140729	20141208	PER	2014TUS006937	TAKEDA			F	N			20141113	CN		N		14	4	US	1	20141208
106640921	10664092	I				20140729	20141208	PER	2014TUS006938	TAKEDA			M	N			20141113	MD		N		14	4	US	1	20141208
106641021	10664102	I				20140725	20141208	PER	2014TUS006939	TAKEDA			M	N			20141113			N		14	4	US	1	20141208
106641181	10664118	I				20140725	20141208	PER	2014TUS007012	TAKEDA			F	N			20141113	MD		N		14	4	US	1	20141208
106641301	10664130	I			20140219	20140731	20141208	PER	2014TUS007013	TAKEDA	61	YR	F	N	110.2	KG	20141113			N		14	4	US	1	20141208
106641531	10664153	I				20140902	20141208	PER	2014TUS008306	TAKEDA	50	YR	M	N			20141113	MD		N		14	4	US	1	20141208
106641721	10664172	I				20140903	20141208	PER	2014TUS008309	TAKEDA	44	YR	F	N			20141113			N		14	4	US	1	20141208
106641881	10664188	I				20140902	20141208	PER	2014TUS008311	TAKEDA			F	N			20141113	MD		N		14	4	US	1	20141208
106641961	10664196	I				20140903	20141208	PER	2014TUS008326	TAKEDA				N			20141113			N		14	4	US	1	20141208
106642191	10664219	I				20140903	20141208	PER	2014TUS008328	TAKEDA			M	N			20141113	MD		N		14	4	US	1	20141208
106642511	10664251	I				20140902	20141208	PER	2014TUS008330	TAKEDA	57	YR	F	N			20141113	MD		N		14	4	US	1	20141208
106642911	10664291	I				20140903	20141208	PER	2014TUS008389	TAKEDA	32	YR	F	N			20141113	OT		N		14	4	US	1	20141208
106643141	10664314	I			20140901	20140902	20141208	PER	2014TUS008391	TAKEDA			F	N			20141113			N		14	4	US	1	20141208
106643191	10664319	I				20140902	20141208	PER	2014TUS008394	TAKEDA	35	YR	F	N			20141113	MD		N		14	4	US	1	20141208
106643971	10664397	I			20140613	20140923	20141208	PER	2014TUS008396	TAKEDA	26	YR	M	N	70.3	KG	20141113	MD		N		14	4	US	1	20141208
106644521	10664452	I				20140717	20141208	PER	2014TUS006598	TAKEDA			F	N			20141113	MD		N		14	4	US	1	20141208
106644771	10664477	I				20140718	20141208	PER	2014TUS006614	TAKEDA			F	N			20141113			N		14	4	US	1	20141208
106644911	10664491	I				20140721	20141208	PER	2014TUS006615	TAKEDA			F	N			20141113	MD		N		14	4	US	1	20141208
106645021	10664502	I				20140721	20141208	PER	2014TUS006624	TAKEDA	30	YR	M	N			20141113	MD		N		14	4	US	1	20141208
106645151	10664515	I				20140721	20141208	PER	2014TUS006625	TAKEDA	4	DEC	M	N			20141113	MD		N		14	4	US	1	20141208
106645351	10664535	I				20140722	20141208	PER	2014TUS006626	TAKEDA			F	N			20141113	MD		N		14	4	US	1	20141208
106645501	10664550	I				20140722	20141208	PER	2014TUS006633	TAKEDA	66	YR	F	N	81.6	KG	20141113			N		14	4	US	1	20141208
106645601	10664560	I				20140722	20141208	PER	2014TUS006636	TAKEDA			F	N			20141113	MD		N		14	4	US	1	20141208
106645721	10664572	I			20140720	20140729	20141208	PER	2014TUS006645	TAKEDA	57	YR	F	N	63.0	KG	20141113	MD		N		14	4	US	1	20141208
106645821	10664582	I				20140722	20141208	PER	2014TUS006661	TAKEDA			F	N			20141113	OT		N		14	4	US	1	20141208
106646531	10664653	I				20140826	20141208	PER	2014TUS008142	TAKEDA	45	YR	M	N			20141113	MD		N		14	4	US	1	20141208
106646561	10664656	I				20140828	20141208	PER	2014TUS008161	TAKEDA	51	YR	M	N			20141113			N		14	4	US	1	20141208
106646571	10664657	I				20140826	20141208	PER	2014TUS008176	TAKEDA			F	N			20141113	OT		N		14	4	US	1	20141208
106646641	10664664	I			20140816	20140828	20141208	PER	2014TUS008187	TAKEDA	37	YR	F	N			20141113	CN		N		14	4	US	1	20141208
106646661	10664666	I				20140829	20141208	PER	2014TUS008190	TAKEDA	50	YR	F	N			20141113	MD		N		14	4	US	1	20141208
106646741	10664674	I				20140829	20141208	PER	2014TUS008193	TAKEDA	52	YR	F	N			20141113	MD		N		14	4	US	1	20141208
106646811	10664681	I				20140827	20141208	PER	2014TUS008209	TAKEDA			F	N			20141113	MD		N		14	4	US	1	20141208
106646891	10664689	I				20140825	20141208	PER	2014TUS008213	TAKEDA	26	YR	M	N			20141113			N		14	4	US	1	20141208
106647001	10664700	I			20140821	20140905	20141208	PER	2014TUS008223	TAKEDA	45	YR	F	N			20141113			N		14	4	US	1	20141208
106647101	10664710	I			201408	20140902	20141208	PER	2014TUS008234	TAKEDA			F	N			20141113			N		14	4	US	1	20141208
106647701	10664770	I				20140723	20141208	PER	2014TUS006678	TAKEDA	32	YR	F	N			20141113	MD		N		14	4	US	1	20141208
106647731	10664773	I				20140724	20141208	PER	2014TUS006706	TAKEDA				N			20141113	MD		N		14	4	US	1	20141208
106647741	10664774	I				20140814	20141208	PER	2014TUS007572	TAKEDA	27	YR	M	N	81.6	KG	20141113	OT		N		14	4	US	1	20141208
106647751	10664775	I				20140814	20141208	PER	2014TUS007574	TAKEDA	20	YR	F	N			20141113	OT		N		14	4	US	1	20141208
106647761	10664776	I				20140815	20141208	PER	2014TUS007593	TAKEDA				N			20141113	MD		N		14	4	US	1	20141208
106647771	10664777	I				20140718	20141208	PER	2014TUS006710	TAKEDA			F	N			20141113			N		14	4	US	1	20141208
106647781	10664778	I				20140815	20141208	PER	2014TUS007595	TAKEDA			F	N			20141113	MD		N		14	4	US	1	20141208
106647791	10664779	I				20140814	20141208	PER	2014TUS007597	TAKEDA			M	N			20141113	MD		N		14	4	US	1	20141208
106647801	10664780	I				20140718	20141208	PER	2014TUS006711	TAKEDA			F	N			20141113	OT		N		14	4	US	1	20141208
106647811	10664781	I				20140818	20141208	PER	2014TUS007599	TAKEDA				N			20141113	OT		N		14	4	US	1	20141208
106647821	10664782	I			201003	20140827	20141208	PER	2014TUS006717	TAKEDA			F	N			20141113			N		14	4	US	1	20141208
106647831	10664783	I				20140818	20141208	PER	2014TUS007602	TAKEDA				N			20141113	OT		N		14	4	US	1	20141208
106647841	10664784	I				20140815	20141208	PER	2014TUS007606	TAKEDA			M	N			20141113	MD		N		14	4	US	1	20141208
106647851	10664785	I				20140815	20141208	PER	2014TUS007607	TAKEDA			F	N			20141113	MD		N		14	4	US	1	20141208
106647861	10664786	I				20140815	20141208	PER	2014TUS007609	TAKEDA				N			20141113			N		14	4	US	1	20141208
106647881	10664788	I				20140818	20141208	PER	2014TUS007611	TAKEDA	29	YR	M	N			20141113			N		14	4	US	1	20141208
106647891	10664789	I				20140815	20141208	PER	2014TUS007614	TAKEDA	50	YR	F	N	53.5	KG	20141113	CN		N		14	4	US	1	20141208
106647901	10664790	I				20140723	20141208	PER	2014TUS006722	TAKEDA			F	N			20141113			N		14	4	US	1	20141208
106647911	10664791	I				20140815	20141208	PER	2014TUS007615	TAKEDA			M	N			20141113	OT		N		14	4	US	1	20141208
106647931	10664793	I				20140818	20141208	PER	2014TUS007616	TAKEDA	36	YR	F	N			20141113	OT		N		14	4	US	1	20141208
106647941	10664794	I			20140816	20140816	20141208	PER	2014TUS007631	TAKEDA			F	N			20141113	CN		N		14	4	US	1	20141208
106647961	10664796	I				20140815	20141208	PER	2014TUS007636	TAKEDA			F	N			20141113	MD		N		14	4	US	1	20141208
106648061	10664806	I				20140820	20141208	PER	2014TUS007663	TAKEDA			M	N			20141113	MD		N		14	4	US	1	20141208
106648121	10664812	I				20140821	20141208	PER	2014TUS007668	TAKEDA	33	YR	M	N			20141113	OT		N		14	4	US	1	20141208
106648231	10664823	I				20140818	20141208	PER	2014TUS007680	TAKEDA	6	DEC	M	N			20141113	MD		N		14	4	US	1	20141208
106648261	10664826	I				20140724	20141208	PER	2014TUS006723	TAKEDA	57	YR	F	N			20141113			N		14	4	US	1	20141208
106648321	10664832	I				20140819	20141208	PER	2014TUS007683	TAKEDA			F	N			20141113	MD		N		14	4	US	1	20141208
106648521	10664852	I				20140725	20141208	PER	2014TUS006725	TAKEDA	5	DEC	F	N			20141113	OT		N		14	4	US	1	20141208
106648541	10664854	I			20140308	20140903	20141208	PER	2014TUS007690	TAKEDA	42	YR	F	N			20141113	MD		N		14	4	US	1	20141208
106648591	10664859	I				20140924	20141208	PER	2014TUS009231	TAKEDA	3	DEC	F	N			20141113			N		14	4	US	1	20141208
106648651	10664865	I				20140818	20141208	PER	2014TUS007697	TAKEDA			F	N			20141113	MD		N		14	4	US	1	20141208
106648721	10664872	I				20140819	20141208	PER	2014TUS007715	TAKEDA			F	N			20141113	MD		N		14	4	US	1	20141208
106648821	10664882	I				20140820	20141208	PER	2014TUS007731	TAKEDA				N			20141113	MD		N		14	4	US	1	20141208
106648831	10664883	I				20140925	20141208	PER	2014TUS009262	TAKEDA	19	YR	M	N			20141113			N		14	4	US	1	20141208
106648851	10664885	I			2014	20140725	20141208	PER	2014TUS006766	TAKEDA	54	YR	F	N			20141113	MD		N		14	4	US	1	20141208
106648961	10664896	I				20140818	20141208	PER	2014TUS007733	TAKEDA	24	YR	F	N			20141113	OT		N		14	4	US	1	20141208
106648971	10664897	I				20140729	20141208	PER	2014TUS006785	TAKEDA			F	N			20141113	MD		N		14	4	US	1	20141208
106649011	10664901	I				20140924	20141208	PER	2014TUS009267	TAKEDA			F	N			20141113	MD		N		14	4	US	1	20141208
106649031	10664903	I			20140731	20140821	20141208	PER	2014TUS007742	TAKEDA	59	YR	M	N	113.4	KG	20141113	CN		N		14	4	US	1	20141208
106649181	10664918	I			2014	20140818	20141208	PER	2014TUS007744	TAKEDA	4	DEC	F	N			20141113	OT		N		14	4	US	1	20141208
106649251	10664925	I				20140925	20141208	PER	2014TUS009269	TAKEDA	50	YR	F	N			20141113	MD		N		14	4	US	1	20141208
106649271	10664927	I				20140818	20141208	PER	2014TUS007750	TAKEDA	41	YR	F	N			20141113	MD		N		14	4	US	1	20141208
106649381	10664938	I				20140925	20141208	PER	2014TUS009277	TAKEDA	49	YR	F	N	60.8	KG	20141113	CN		N		14	4	US	1	20141208
106649401	10664940	I				20140820	20141208	PER	2014TUS007754	TAKEDA			F	N			20141113	MD		N		14	4	US	1	20141208
106649501	10664950	I				20140818	20141208	PER	2014TUS007763	TAKEDA			M	N			20141113	MD		N		14	4	US	1	20141208
106649561	10664956	I				20140925	20141208	PER	2014TUS009291	TAKEDA	6	DEC	F	N			20141113	OT		N		14	4	US	1	20141208
106649671	10664967	I				20140925	20141208	PER	2014TUS009302	TAKEDA	51	YR	F	N	55.3	KG	20141113			N		14	4	US	1	20141208
106649841	10664984	I				20140925	20141208	PER	2014TUS009333	TAKEDA	4	DEC	F	N			20141113			N		14	4	US	1	20141208
106649951	10664995	I				20140925	20141208	PER	2014TUS009344	TAKEDA				N			20141113			N		14	4	US	1	20141208
106650081	10665008	I				20140929	20141208	PER	2014TUS009345	TAKEDA			F	N			20141113			N		14	4	US	1	20141208
106650141	10665014	I				20140820	20141208	PER	2014TUS007764	TAKEDA			F	N			20141113	MD		N		14	4	US	1	20141208
106650231	10665023	I				20140820	20141208	PER	2014TUS007765	TAKEDA			F	N			20141113	MD		N		14	4	US	1	20141208
106650261	10665026	I				20140730	20141208	PER	2014TUS007046	TAKEDA			F	N			20141113	MD		N		14	4	US	1	20141208
106650311	10665031	I				20140819	20141208	PER	2014TUS007766	TAKEDA	61	YR	M	N			20141113	OT		N		14	4	US	1	20141208
106650381	10665038	I				20140818	20141208	PER	2014TUS007767	TAKEDA	63	YR	F	N			20141113			N		14	4	US	1	20141208
106650511	10665051	I				20140819	20141208	PER	2014TUS007770	TAKEDA	7	DEC	F	N			20141113	MD		N		14	4	US	1	20141208
106650541	10665054	I				20140819	20141208	PER	2014TUS007784	TAKEDA	5	DEC	F	N			20141113			N		14	4	US	1	20141208
106650591	10665059	I			20140612	20140707	20141208	PER	2014TUS005411	TAKEDA	51	YR	M	N	83.9	KG	20141113	OT		N		14	4	US	1	20141208
106650621	10665062	I				20140821	20141208	PER	2014TUS007809	TAKEDA			F	N			20141113	MD		N		14	4	US	1	20141208
106650771	10665077	I				20140822	20141208	PER	2014TUS007814	TAKEDA			F	N			20141113	MD		N		14	4	US	1	20141208
106650961	10665096	I				20140821	20141208	PER	2014TUS007820	TAKEDA	57	YR	M	N			20141113	MD		N		14	4	US	1	20141208
106651101	10665110	I				20140825	20141208	PER	2014TUS007824	TAKEDA				N			20141113	OT		N		14	4	US	1	20141208
106651261	10665126	I				20140825	20141208	PER	2014TUS007826	TAKEDA			F	N			20141113	OT		N		14	4	US	1	20141208
106651351	10665135	I				20140826	20141208	PER	2014TUS007828	TAKEDA			F	N			20141113	MD		N		14	4	US	1	20141208
106651411	10665141	I				20140826	20141208	PER	2014TUS007831	TAKEDA			F	N			20141113	MD		N		14	4	US	1	20141208
106651421	10665142	I				20140701	20141208	PER	2014TUS005491	TAKEDA				N			20141113	MD		N		14	4	US	1	20141208
106651541	10665154	I				20140630	20141208	PER	2014TUS005525	TAKEDA			F	N			20141113	OT		N		14	4	US	1	20141208
106651561	10665156	I			201407	20140821	20141208	PER	2014TUS007870	TAKEDA			F	N			20141113	MD		N		14	4	US	1	20141208
106651671	10665167	I				20140820	20141208	PER	2014TUS007966	TAKEDA	18	YR	M	N			20141113	MD		N		14	4	US	1	20141208
106651711	10665171	I				20140701	20141208	PER	2014TUS005572	TAKEDA			M	N			20141113	MD		N		14	4	US	1	20141208
106651801	10665180	I				20140821	20141208	PER	2014TUS007969	TAKEDA			F	N			20141113	OT		N		14	4	US	1	20141208
106651851	10665185	I				20140702	20141208	PER	2014TUS005606	TAKEDA			F	N			20141113	MD		N		14	4	US	1	20141208
106651871	10665187	I				20140822	20141208	PER	2014TUS007993	TAKEDA			F	N			20141113	MD		N		14	4	US	1	20141208
106652011	10665201	I				20140822	20141208	PER	2014TUS008031	TAKEDA			F	N			20141113	MD		N		14	4	US	1	20141208
106652041	10665204	I				20140730	20141208	PER	2014TUS007050	TAKEDA			F	N			20141113	MD		N		14	4	US	1	20141208
106652141	10665214	I				20140826	20141208	PER	2014TUS008126	TAKEDA	4	DEC	F	N			20141113	OT		N		14	4	US	1	20141208
106652201	10665220	I				20140825	20141208	PER	2014TUS008134	TAKEDA			M	N			20141113			N		14	4	US	1	20141208
106652341	10665234	I				20140702	20141208	PER	2014TUS005607	TAKEDA				N			20141113	MD		N		14	4	US	1	20141208
106652461	10665246	I				20140701	20141208	PER	2014TUS005618	TAKEDA			F	N			20141113	MD		N		14	4	US	1	20141208
106652501	10665250	I				20140702	20141208	PER	2014TUS005608	TAKEDA				N			20141113	MD		N		14	4	US	1	20141208
106652661	10665266	I				20140701	20141208	PER	2014TUS005647	TAKEDA	3	DEC	M	N			20141113	OT		N		14	4	US	1	20141208
106652691	10665269	I				20140731	20141208	PER	2014TUS007051	TAKEDA	58	YR	M	N			20141113	MD		N		14	4	US	1	20141208
106652821	10665282	I			20140523	20140902	20141208	PER	2014TUS005650	TAKEDA	26	YR	F	N	104.3	KG	20141113	MD		N		14	4	US	1	20141208
106652951	10665295	I				20140708	20141208	PER	2014TUS006113	TAKEDA	4	DEC	F	N			20141113	OT		N		14	4	US	1	20141208
106653161	10665316	I			20140706	20140707	20141208	PER	2014TUS006133	TAKEDA	58	YR	F	N	65.8	KG	20141113	CN		N		14	4	US	1	20141208
106653201	10665320	I				20140730	20141208	PER	2014TUS005658	TAKEDA			F	N	92.1	KG	20141113	MD		N		14	4	US	1	20141208
106653241	10665324	I				20140730	20141208	PER	2014TUS007054	TAKEDA			M	N			20141113			N		14	4	US	1	20141208
106653331	10665333	I				20140708	20141208	PER	2014TUS006153	TAKEDA	19	YR	F	N			20141113	OT		N		14	4	US	1	20141208
106653381	10665338	I				20140711	20141208	PER	2014TUS005672	TAKEDA	31	YR	F	N	178.0	KG	20141113	OT		N		14	4	US	1	20141208
106653461	10665346	I				20140731	20141208	PER	2014TUS007091	TAKEDA			F	N			20141113	OT		N		14	4	US	1	20141208
106653471	10665347	I				20140709	20141208	PER	2014TUS006170	TAKEDA	14	YR	F	N			20141113	OT		N		14	4	US	1	20141208
106653511	10665351	I				20140630	20141208	PER	2014TUS005686	TAKEDA				N			20141113	OT		N		14	4	US	1	20141208
106653671	10665367	I				20140804	20141208	PER	2014TUS007096	TAKEDA			M	N			20141113			N		14	4	US	1	20141208
106653701	10665370	I				20140707	20141208	PER	2014TUS006243	TAKEDA			F	N			20141113			N		14	4	US	1	20141208
106653771	10665377	I				20140702	20141208	PER	2014TUS005701	TAKEDA			F	N			20141113	MD		N		14	4	US	1	20141208
106653871	10665387	I			20140527	20140708	20141208	PER	2014TUS006254	TAKEDA	65	YR	M	N			20141113	MD		N		14	4	US	1	20141208
106653981	10665398	I				20140702	20141208	PER	2014TUS005769	TAKEDA				N			20141113			N		14	4	US	1	20141208
106654031	10665403	I			20140627	20140708	20141208	PER	2014TUS006257	TAKEDA	74	YR	F	N			20141113			N		14	4	US	1	20141208
106654111	10665411	I				20140804	20141208	PER	2014TUS007124	TAKEDA	39	YR	F	N			20141113	OT		N		14	4	US	1	20141208
106654121	10665412	I				20140702	20141208	PER	2014TUS005777	TAKEDA				N			20141113			N		14	4	US	1	20141208
106654191	10665419	I			20140804	20140804	20141208	PER	2014TUS007125	TAKEDA			M	N			20141113			N		14	4	US	1	20141208
106654221	10665422	I				20140707	20141208	PER	2014TUS005814	TAKEDA			M	N			20141113	MD		N		14	4	US	1	20141208
106654301	10665430	I				20140804	20141208	PER	2014TUS007126	TAKEDA	4	DEC	F	N			20141113	MD		N		14	4	US	1	20141208
106654441	10665444	I				20140709	20141208	PER	2014TUS006263	TAKEDA			F	N			20141113	OT		N		14	4	US	1	20141208
106654451	10665445	I			20140703	20140818	20141208	PER	2014TUS007203	TAKEDA	56	YR	F	N			20141113	OT		N		14	4	US	1	20141208
106654481	10665448	I				20140709	20141208	PER	2014TUS006274	TAKEDA	26	YR	M	N	65.3	LBS	20141113			N		14	4	US	1	20141208
106654581	10665458	I				20140806	20141208	PER	2014TUS007205	TAKEDA			F	N			20141113	MD		N		14	4	US	1	20141208
106654591	10665459	I				20140714	20141208	PER	2014TUS006300	TAKEDA	3	DEC	F	N			20141113	MD		N		14	4	US	1	20141208
106654611	10665461	I				20140806	20141208	PER	2014TUS007219	TAKEDA			M	N			20141113	OT		N		14	4	US	1	20141208
106654621	10665462	I				20140710	20141208	PER	2014TUS006369	TAKEDA	45	YR	M	N			20141113	MD		N		14	4	US	1	20141208
106654681	10665468	I				20140711	20141208	PER	2014TUS006378	TAKEDA	24	YR	F	N			20141113	OT		N		14	4	US	1	20141208
106654701	10665470	I				20140807	20141208	PER	2014TUS007221	TAKEDA	47	YR	M	N			20141113	MD		N		14	4	US	1	20141208
106654821	10665482	I				20140710	20141208	PER	2014TUS006384	TAKEDA	60	YR	M	N			20141113	OT		N		14	4	US	1	20141208
106654871	10665487	I				20140805	20141208	PER	2014TUS007235	TAKEDA			M	N			20141113	MD		N		14	4	US	1	20141208
106654881	10665488	I			20140428	20140721	20141208	PER	2014TUS006388	TAKEDA	54	YR	F	N	80.7	KG	20141113	OT		N		14	4	US	1	20141208
106654891	10665489	I				20140804	20141208	PER	2014TUS007272	TAKEDA			F	N			20141113	OT		N		14	4	US	1	20141208
106654901	10665490	I				20140710	20141208	PER	2014TUS006389	TAKEDA			M	N			20141113	MD		N		14	4	US	1	20141208
106655031	10665503	I				20140805	20141208	PER	2014TUS007327	TAKEDA				N			20141113	MD		N		14	4	US	1	20141208
106655051	10665505	I			20140625	20140721	20141208	PER	2014TUS006396	TAKEDA	37	YR	F	N	63.5	KG	20141113	OT		N		14	4	US	1	20141208
106655141	10665514	I				20140717	20141208	PER	2014TUS006400	TAKEDA			F	N			20141113	MD		N		14	4	US	1	20141208
106655151	10665515	I				20140807	20141208	PER	2014TUS007329	TAKEDA	55	YR	M	N			20141113	CN		N		14	4	US	1	20141208
106655211	10665521	I			20140807	20140822	20141208	PER	2014TUS007330	TAKEDA	64	YR	F	N	99.8	KG	20141113	MD		N		14	4	US	1	20141208
106655391	10665539	I				20140807	20141208	PER	2014TUS007332	TAKEDA			F	N			20141113	MD		N		14	4	US	1	20141208
106659351	10665935	I				20140714	20141208	PER	2014TUS006428	TAKEDA			F	N			20141113			N		14	4	US	1	20141208
106659891	10665989	I				20140714	20141208	PER	2014TUS006430	TAKEDA			F	N			20141113	MD		N		14	4	US	1	20141208
106659961	10665996	I				20140714	20141208	PER	2014TUS006439	TAKEDA	57	YR	F	N	123.8	KG	20141113	CN		N		14	4	US	1	20141208
106660061	10666006	I				20140716	20141208	PER	2014TUS006455	TAKEDA			F	N			20141113	MD		N		14	4	US	1	20141208
106660181	10666018	I			20140714	20140716	20141208	PER	2014TUS006463	TAKEDA	62	YR	F	N			20141113	CN		N		14	4	US	1	20141208
106660221	10666022	I				20141212	20141219	EXP	US-TAKEDA-2014TUS014216	TAKEDA			M	Y			20141219	CN		N		14	4	US	1	20141219	US
106660261	10666026	I				20141215	20141219	EXP	US-TAKEDA-2014TUS014224	TAKEDA	7	DEC	F	Y			20141219	CN		N		14	4	US	1	20141219	US
106660281	10666028	I				20140716	20141208	PER	2014TUS006470	TAKEDA	4	DEC	F	N			20141113	MD		N		14	4	US	1	20141208
106660291	10666029	I			20141008	20141216	20141219	EXP	US-TAKEDA-2014TUS014204	TAKEDA	42	YR	F	Y	77.98	KG	20141219	MD		N		14	4	US	1	20141219	US
106660421	10666042	I				20140725	20141208	PER	2014TUS006485	TAKEDA	50	YR	F	N	75.7	KG	20141113	MD		N		14	4	US	1	20141208
106660431	10666043	I				20140717	20141208	PER	2014TUS006489	TAKEDA	71	YR	F	N			20141113			N		14	4	US	1	20141208
106660571	10666057	I				20140728	20141208	PER	2014TUS006491	TAKEDA	64	YR	F	N	55.3	KG	20141113	MD		N		14	4	US	1	20141208
106660641	10666064	I			2014	20140714	20141208	PER	2014TUS006500	TAKEDA			F	N			20141113			N		14	4	US	1	20141208
106675101	10667510	I				20140714	20141208	PER	2014TUS006307	TAKEDA	6	DEC	F	N			20141113			N		14	4	US	1	20141208
106675251	10667525	I			20140615	20140819	20141208	PER	2014TUS006322	TAKEDA	56	YR	F	N	70.3	KG	20141113			N		14	4	US	1	20141208
106675301	10667530	I				20140714	20141208	PER	2014TUS006344	TAKEDA			F	N			20141113	OT		N		14	4	US	1	20141208
106675451	10667545	I				20140714	20141208	PER	2014TUS006349	TAKEDA			F	N			20141113	OT		N		14	4	US	1	20141208
106675461	10667546	I			20140715	20140715	20141208	PER	2014TUS006353	TAKEDA	6	DEC	F	N			20141113			N		14	4	US	1	20141208
106675791	10667579	I				20140709	20141208	PER	2014TUS006358	TAKEDA				N			20141113			N		14	4	US	1	20141208
106676041	10667604	I				20140709	20141208	PER	2014TUS006360	TAKEDA				N			20141113	MD		N		14	4	US	1	20141208
106676191	10667619	I				20140709	20141208	PER	2014TUS006361	TAKEDA				N			20141113	MD		N		14	4	US	1	20141208
106676291	10667629	I				20140709	20141208	PER	2014TUS006362	TAKEDA			M	N			20141113	MD		N		14	4	US	1	20141208
106676841	10667684	I				20140717	20141208	PER	2014TUS006506	TAKEDA	48	YR	F	N	77.1	KG	20141113			N		14	4	US	1	20141208
106676891	10667689	I				20140717	20141208	PER	2014TUS006508	TAKEDA			F	N			20141113	OT		N		14	4	US	1	20141208
106677061	10667706	I			20140522	20140731	20141208	PER	2014TUS006515	TAKEDA	66	YR	F	N	57.6	KG	20141113	OT		N		14	4	US	1	20141208
106677221	10667722	I				20140718	20141208	PER	2014TUS006528	TAKEDA				N			20141113	OT		N		14	4	US	1	20141208
106677311	10667731	I				20140718	20141208	PER	2014TUS006529	TAKEDA	4	DEC	F	N			20141113	OT		N		14	4	US	1	20141208
106677461	10667746	I				20140718	20141208	PER	2014TUS006534	TAKEDA			F	N			20141113	PH		N		14	4	US	1	20141208
106678081	10667808	I				20140718	20141208	PER	2014TUS006536	TAKEDA	18	YR	F	N	59.9	KG	20141113	CN		N		14	4	US	1	20141208
106678311	10667831	I			201407	20140718	20141208	PER	2014TUS006538	TAKEDA	63	YR	F	N	68.9	KG	20141113			N		14	4	US	1	20141208
106678751	10667875	I			20140704	20140730	20141208	PER	2014TUS006542	TAKEDA	22	YR	M	N	86.2	KG	20141113	MD		N		14	4	US	1	20141208
106679011	10667901	I				20140718	20141208	PER	2014TUS006568	TAKEDA	39	YR	F	N			20141113			N		14	4	US	1	20141208
106679201	10667920	I				20140718	20141208	PER	2014TUS006597	TAKEDA			F	N			20141113	OT		N		14	4	US	1	20141208
106687751	10668775	I				20140918	20141208	PER		TAKEDA	58	YR	F	N			20141113	MD		N		14	4	US	1	20141208
106689051	10668905	I			20140715	20140925	20141208	PER	2014TUS009075	TAKEDA	46	YR	F	N	59.0	KG	20141113	MD		N		14	4	US	1	20141208
106689351	10668935	I				20140919	20141208	PER		TAKEDA	40	YR	F	N			20141113	MD		N		14	4	US	1	20141208
106689581	10668958	I				20140919	20141208	PER	2014TUS009078	TAKEDA			F	N			20141113	MD		N		14	4	US	1	20141208
106689871	10668987	I				20140921	20141208	PER	2014TUS009100	TAKEDA			F	N			20141113	OT		N		14	4	US	1	20141208
106690091	10669009	I				20140918	20141208	PER	2014TUS009101	TAKEDA				N			20141113	MD		N		14	4	US	1	20141208
106690191	10669019	I				20140918	20141208	PER	2014TUS009106	TAKEDA				N			20141113			N		14	4	US	1	20141208
106690301	10669030	I				20140917	20141208	PER	2014TUS009109	TAKEDA			M	N			20141113	MD		N		14	4	US	1	20141208
106690371	10669037	I				20140922	20141208	PER	2014TUS009114	TAKEDA	6	DEC	M	N			20141113	MD		N		14	4	US	1	20141208
106690381	10669038	I				20140916	20141208	PER	2014TUS009116	TAKEDA			F	N			20141113	MD		N		14	4	US	1	20141208
106705291	10670529	I			2014	20140910	20141208	PER	2014TUS008738	TAKEDA	49	YR	M	N	56.7	KG	20141113			N		14	4	US	1	20141208
106705391	10670539	I				20140912	20141208	PER	2014TUS008759	TAKEDA			F	N			20141113			N		14	4	US	1	20141208
106705501	10670550	I				20140911	20141208	PER	2014TUS008775	TAKEDA	72	YR	M	N			20141113	OT		N		14	4	US	1	20141208
106705521	10670552	I			2014	20140909	20141208	PER	2014TUS008780	TAKEDA	62	YR	M	N	74.8	KG	20141113	CN		N		14	4	US	1	20141208
106705631	10670563	I				20140915	20141208	PER	2014TUS008802	TAKEDA	50	YR	F	N			20141113	MD		N		14	4	US	1	20141208
106705711	10670571	I			2014	20140912	20141208	PER	2014TUS008803	TAKEDA	72	YR	M	N	81.6	KG	20141113			N		14	4	US	1	20141208
106705851	10670585	I				20140915	20141208	PER	2014TUS008807	TAKEDA	4	DEC	F	N			20141113			N		14	4	US	1	20141208
106705951	10670595	I				20140912	20141208	PER	2014TUS008811	TAKEDA	48	YR	M	N			20141113	OT		N		14	4	US	1	20141208
106706071	10670607	I				20140911	20141208	PER	2014TUS008820	TAKEDA			F	N			20141113			N		14	4	US	1	20141208
106706181	10670618	I				20140911	20141208	PER	2014TUS008831	TAKEDA			F	N			20141113	OT		N		14	4	US	1	20141208
106706251	10670625	I				20140714	20141208	PER	2014TUS006404	TAKEDA				N			20141113	MD		N		14	4	US	1	20141208
106706311	10670631	I			20140714	20140807	20141208	PER	2014TUS006420	TAKEDA	30	YR	M	N	219.0	KG	20141113	OT		N		14	4	US	1	20141208
106706351	10670635	I			2014	20140714	20141208	PER	2014TUS006424	TAKEDA			F	N			20141113	MD		N		14	4	US	1	20141208
106707021	10670702	I				20140915	20141208	PER	2014TUS008851	TAKEDA			F	N			20141113	OT		N		14	4	US	1	20141208
106707151	10670715	I				20140912	20141208	PER	2014TUS008864	TAKEDA	3	DEC	F	N			20141113	OT		N		14	4	US	1	20141208
106707431	10670743	I				20140918	20141208	PER	2014TUS008987	TAKEDA			F	N			20141113	CN		N		14	4	US	1	20141208
106707471	10670747	I				20140918	20141208	PER	2014TUS008995	TAKEDA			F	N			20141113			N		14	4	US	1	20141208
106707591	10670759	I				20140915	20141208	PER	2014TUS009012	TAKEDA			F	N			20141113	MD		N		14	4	US	1	20141208
106707841	10670784	I				20140918	20141208	PER	2014TUS009034	TAKEDA			F	N			20141113	MD		N		14	4	US	1	20141208
106707931	10670793	I				20140918	20141208	PER	2014TUS009037	TAKEDA			F	N			20141113	MD		N		14	4	US	1	20141208
106708051	10670805	I				20140918	20141208	PER	2014TUS009054	TAKEDA	61	YR	F	N			20141113			N		14	4	US	1	20141208
106708321	10670832	I				20140925	20141208	PER	2014TUS009058	TAKEDA	60	YR	F	N	49.9	KG	20141113	MD		N		14	4	US	1	20141208
106710441	10671044	I			2014	20140909	20141208	PER	2014TUS008592	TAKEDA			M	N			20141113	OT		N		14	4	US	1	20141208
106710941	10671094	I			20140819	20141001	20141208	PER	2014TUS008648	TAKEDA				N			20141113	MD		N		14	4	US	1	20141208
106711041	10671104	I				20140910	20141208	PER	2014TUS008658	TAKEDA				N			20141113	MD		N		14	4	US	1	20141208
106711191	10671119	I				20140910	20141208	PER	2014TUS008667	TAKEDA			F	N			20141113	MD		N		14	4	US	1	20141208
106711291	10671129	I			20140905	20140908	20141208	PER	2014TUS008691	TAKEDA			F	N			20141113	MD		N		14	4	US	1	20141208
106711431	10671143	I				20140911	20141208	PER	2014TUS008711	TAKEDA			F	N			20141113	MD		N		14	4	US	1	20141208
106711601	10671160	I				20140910	20141208	PER	2014TUS008716	TAKEDA				N			20141113	OT		N		14	4	US	1	20141208
106711641	10671164	I				20140912	20141208	PER	2014TUS008717	TAKEDA			F	N			20141113	MD		N		14	4	US	1	20141208
106711701	10671170	I				20140909	20141208	PER	2014TUS008725	TAKEDA	63	YR	M	N			20141113			N		14	4	US	1	20141208
106711841	10671184	I				20140911	20141208	PER	2014TUS008731	TAKEDA			M	N			20141113			N		14	4	US	1	20141208
106717421	10671742	I				20140918	20141208	PER	2014TUS009118	TAKEDA			M	N			20141113	MD		N		14	4	US	1	20141208
106717811	10671781	I			20140919	20140919	20141208	PER	2014TUS009126	TAKEDA	39	YR	F	N			20141113	OT		N		14	4	US	1	20141208
106717961	10671796	I				20140921	20141208	PER	2014TUS009129	TAKEDA			M	N			20141113	MD		N		14	4	US	1	20141208
106718121	10671812	I				20140921	20141208	PER	2014TUS009141	TAKEDA			F	N			20141113	MD		N		14	4	US	1	20141208
106718531	10671853	I				20140923	20141208	PER	2014TUS009171	TAKEDA			F	N			20141113	MD		N		14	4	US	1	20141208
106718901	10671890	I				20140922	20141208	PER	2014TUS009173	TAKEDA	32	YR	M	N			20141113	OT		N		14	4	US	1	20141208
106719351	10671935	I				20140923	20141208	PER	2014TUS009205	TAKEDA			M	N			20141113	MD		N		14	4	US	1	20141208
106719531	10671953	I				20141001	20141208	PER	2014TUS009206	TAKEDA	70	YR	F	N	141.0	KG	20141113			N		14	4	US	1	20141208
106719641	10671964	I				20140923	20141208	PER	2014TUS009213	TAKEDA			F	N			20141113			N		14	4	US	1	20141208
106737671	10673767	I				20140908	20141208	PER	2014TUS008538	TAKEDA			M	N			20141113	MD		N		14	4	US	1	20141208
106739141	10673914	I				20140909	20141208	PER	2014TUS008546	TAKEDA			F	N			20141113			N		14	4	US	1	20141208
106739371	10673937	I				20140908	20141208	PER	2014TUS008547	TAKEDA	67	YR	M	N			20141113	MD		N		14	4	US	1	20141208
106739621	10673962	I				20140904	20141208	PER	2014TUS008548	TAKEDA			F	N			20141113	OT		N		14	4	US	1	20141208
106739851	10673985	I			20140824	20140916	20141208	PER	2014TUS008551	TAKEDA	61	YR	M	N	98.4	KG	20141113	OT		N		14	4	US	1	20141208
106740081	10674008	I				20140909	20141208	PER	2014TUS008553	TAKEDA			F	N			20141113			N		14	4	US	1	20141208
106740171	10674017	I				20140905	20141208	PER	2014TUS008564	TAKEDA			F	N			20141113			N		14	4	US	1	20141208
106741811	10674181	I			2014	20140909	20141208	PER	2014TUS008566	TAKEDA	60	YR	F	N			20141113	MD		N		14	4	US	1	20141208
106741971	10674197	I				20140909	20141208	PER	2014TUS008574	TAKEDA	62	YR	M	N			20141113	MD		N		14	4	US	1	20141208
106742011	10674201	I				20140911	20141208	PER	2014TUS008588	TAKEDA			F	N			20141113	MD		N		14	4	US	1	20141208
106796161	10679616	I			20141121	20141216	20141229	EXP	SE-TAKEDA-2014TJP017652	TAKEDA	53	YR	F	Y			20141229	OT		N		14	4	SE	1	20141229	SE	SE-MPA-2014-006972
106796631	10679663	I				20141217	20141229	EXP	US-TAKEDA-2014TUS014698	TAKEDA			F	Y			20141226	CN		N		14	4	US	1	20141229	US
106797651	10679765	I				20141220	20141229	EXP	US-TAKEDA-2014TUS014639	TAKEDA			F	Y			20141226	CN		N		14	4	US	1	20141229	US
106879441	10687944	I			20141228		20141231	DIR			57	YR	M	N	210	LBS	20141230			N		14	4	US	1	20141231
106118402	10611840	F			20141107	20150122	20150127	EXP	US-TAKEDA-2014TUS012539	TAKEDA	42	YR	M	Y	74.83	KG	20150127	CN		N		15	1	US	2	20141126	US
106386712	10638671	F				20150306	20150311	EXP	US-TAKEDA-2014TUS013351	TAKEDA	69	YR	F	Y	64.4	KG	20150311	OT		N		15	1	US	2	20141208	US
106653862	10665386	F			20140803	20141119	20150128	PER	2014TUS007105	TAKEDA	46	YR	F	N	102	KG	20150106	CN		N		15	1	US	2	20141208
106707272	10670727	F				20141117	20150128	PER	2014TUS008968	TAKEDA	58	YR	F	N	60.3	KG	20150106	OT		N		15	1	US	2	20141208
106718942	10671894	F				20141014	20150128	PER	2014TUS009178	TAKEDA	67	YR	F	N	79.4	KG	20150106	CN		N		15	1	US	2	20141208
106796642	10679664	F			20141115	20141230	20150107	EXP	US-TAKEDA-2014TUS014535	TAKEDA	59	YR	M	Y			20150107	MD		N		15	1	US	2	20141229	US
106904891	10690489	I			20141209		20150102	DIR			60	YR	F	N	350	LBS	20141231	CN		N		15	1	US	1	20150102
106990761	10699076	I				20150106	20150108	EXP	US-TAKEDA-2015TUS000173	TAKEDA			F	Y			20150108	CN		N		15	1	US	1	20150108	US
107015431	10701543	I				20141223	20150109	EXP	US-TAKEDA-2015TUS000219	TAKEDA			M	Y			20150109	CN		N		15	1	US	1	20150109	US
107041581	10704158	I				20150106	20150112	EXP	US-TAKEDA-2015TUS000244	TAKEDA			F	Y			20150112	CN		N		15	1	US	1	20150112	US
107073091	10707309	I					20150112	DIR			56	YR	F	N			20150109	PH		N		15	1	US	1	20150112
107218321	10721832	I				20150108	20150119	EXP	US-TAKEDA-2015TUS000467	TAKEDA				Y			20150119	CN		N		15	1	US	1	20150119	US
107251631	10725163	I				20150115	20150120	EXP	US-TAKEDA-2015TUS000617	TAKEDA	5	DEC	M	Y			20150120	CN		N		15	1	US	1	20150120	US
107251671	10725167	I				20150115	20150120	EXP	US-TAKEDA-2015TUS000631	TAKEDA			F	Y			20150120	CN		N		15	1	US	1	20150120	US
107283511	10728351	I				20150112	20150121	EXP	CA-TAKEDA-2015TJP001011	TAKEDA	56	YR	F	Y			20150122	PH		N		15	1	CA	1	20150121	CA
107286851	10728685	I			20150116		20150120	DIR			65	YR	F	N	123	LBS	20150116			N		15	1	US	1	20150120
107296561	10729656	I			20140908		20150121	DIR			30	YR	M	N			20141117	PH		N		15	1	US	1	20150121
107307372	10730737	F			201501	20150119	20150129	EXP	CA-TAKEDA-2015TJP001018	TAKEDA	42	YR	F	Y			20150130	MD		N		15	1	CA	2	20150122	CA
107307392	10730739	F				20150119	20150204	EXP	FR-TAKEDA-2015TJP001079	TAKEDA			M	Y			20150204	CN		N		15	1	FR	2	20150122	FR
107460572	10746057	F			2014	20150123	20150205	EXP	US-TAKEDA-2015TUS000985	TAKEDA			F	Y			20150205	MD		N		15	1	US	2	20150128	US
107489951	10748995	I			20150126		20150128	DIR			40	YR	M	N	362	LBS	20150128			N		15	1	US	1	20150128
107502501	10750250	I			20150102	20150122	20150129	EXP	US-TAKEDA-2015TUS000993	TAKEDA			M	Y			20150129	MD		N		15	1	US	1	20150129	US
107502541	10750254	I			20141229	20150123	20150129	EXP	US-TAKEDA-2015TUS000996	TAKEDA			M	Y			20150129	MD		N		15	1	US	1	20150129	US
107502553	10750255	F			20150123	20150202	20150213	EXP	US-TAKEDA-2015TUS001003	TAKEDA	47	YR	F	Y	71.2	KG	20150213	MD		N		15	1	US	3	20150129	US
107502581	10750258	I				20150126	20150129	EXP	US-TAKEDA-2015TUS001052	TAKEDA			F	Y			20150129	CN		N		15	1	US	1	20150129	US
107562592	10756259	F			201412	20150312	20150317	EXP	US-TAKEDA-2015TUS001215	TAKEDA	41	YR	F	Y	103.86	KG	20150317	CN		N		15	1	US	2	20150202	US
107584923	10758492	F			201412	20150305	20150327	EXP	SE-TAKEDA-2015TJP001645	TAKEDA	51	YR	M	Y			20150327	CN		N		15	1	SE	3	20150203	SE	SE-MPA-2015-000123
107671031	10767103	I				20150202	20150205	EXP	US-TAKEDA-2015TUS001358	TAKEDA			M	Y			20150205	CN		N		15	1	US	1	20150205	US
107760561	10776056	I			20140620		20150205	DIR			59	YR	F	N			20150204			N		15	1	US	1	20150205
107773301	10777330	I				20150129	20150209	EXP	US-TAKEDA-2015TUS001315	TAKEDA			F	Y			20150209	CN		N		15	1	US	1	20150209	US
107863811	10786381	I			20141231		20150210	DIR			70	YR	M	N	170	LBS	20150209			Y		15	1	US	1	20150210
107903692	10790369	F				20150225	20150302	EXP	US-TAKEDA-2015TUS001568	TAKEDA			F	Y	148.75	KG	20150302	OT		N		15	1	US	2	20150212	US
107909621	10790962	I			2014	20150209	20150212	EXP	US-TAKEDA-2015TUS001572	TAKEDA	32	YR	F	Y	70.3	KG	20150212	MD		N		15	1	US	1	20150212	US
107944271	10794427	I				20150130	20150213	EXP	US-TAKEDA-2015TUS001314	TAKEDA			F	Y			20150213	CN		N		15	1	US	1	20150213	US
107985511	10798551	I				20150211	20150216	EXP	US-TAKEDA-2015TUS001750	TAKEDA			M	Y			20150216	CN		N		15	1	US	1	20150216	US			E
108112151	10811215	I			20150210		20150212	DIR			57	YR	F	N	133	LBS	20150211			N		15	1	US	1	20150212
108318121	10831812	I				20150211	20150219	EXP	US-TAKEDA-2015TUS001845	TAKEDA				Y			20150219	CN		N		15	1	US	1	20150219	US
108471121	10847112	I				20150210	20150220	EXP	US-TAKEDA-2015TUS001961	TAKEDA				Y			20150220	CN		N		15	1	US	1	20150220	US
108570401	10857040	I				20150217	20150223	EXP	US-TAKEDA-2015TUS002093	TAKEDA			M	Y			20150223	CN		N		15	1	US	1	20150223	US
108752341	10875234	I				20150224	20150227	EXP	US-TAKEDA-2015TUS002508	TAKEDA	55	YR	F	Y			20150227	MD		N		15	1	US	1	20150227	US
108816791	10881679	I			20141214		20150226	DIR			72	YR	F	N	123	KG	20150215			N		15	1	US	1	20150226
108820461	10882046	I			20150218		20150225	DIR			61	YR	M	N	205	LBS	20150224			N		15	1	US	1	20150225
108832001	10883200	I				20150226	20150303	EXP	US-TAKEDA-2015TUS002633	TAKEDA			M	Y			20150303	CN		N		15	1	US	1	20150303	US
108887471	10888747	I			2014	20150302	20150305	EXP	US-TAKEDA-2015TUS002781	TAKEDA			F	Y			20150305	CN		N		15	1	US	1	20150305	US
108980791	10898079	I			20141205		20150302	DIR			61	YR	M	N	190	LBS	20150227			Y		15	1	US	1	20150302
109065071	10906507	I				20150224	20150312	EXP	CA-TAKEDA-2015TJP003799	TAKEDA			F	Y			20150312	MD		N		15	1	CA	1	20150312	CA
109082951	10908295	I				20141222	20150128	PER	2014TUS014829	TAKEDA			M	N			20150106	CN		N		15	1	US	1	20150128
109083841	10908384	I				20141223	20150128	PER	2014TUS014872	TAKEDA	45	YR	F	N	61.2	KG	20150106	CN		N		15	1	US	1	20150128
109083881	10908388	I			20141221	20141223	20150128	PER	2014TUS014877	TAKEDA			F	N			20150106			N		15	1	US	1	20150128
109083951	10908395	I				20141223	20150128	PER	2014TUS014886	TAKEDA	57	YR	F	N	68.9	KG	20150106			N		15	1	US	1	20150128
109084151	10908415	I				20141020	20150128	PER	2014TUS010341	TAKEDA	70	YR	F	N			20150106	OT		N		15	1	US	1	20150128
109084261	10908426	I				20141018	20150128	PER	2014TUS010347	TAKEDA			F	N			20150106			N		15	1	US	1	20150128
109084431	10908443	I				20141017	20150128	PER	2014TUS010355	TAKEDA	63	YR	F	N	65.8	KG	20150106	OT		N		15	1	US	1	20150128
109084721	10908472	I			20141018	20141020	20150128	PER	2014TUS010363	TAKEDA	46	YR	F	N			20150106	OT		N		15	1	US	1	20150128
109084931	10908493	I				20141020	20150128	PER	2014TUS010365	TAKEDA				N			20150106	MD		N		15	1	US	1	20150128
109085051	10908505	I				20141020	20150128	PER	2014TUS010379	TAKEDA	45	YR	M	N			20150106	OT		N		15	1	US	1	20150128
109085141	10908514	I			20150223		20150309	DIR			52	YR	F	N	180	LBS	20150306			N		15	1	US	1	20150309
109085161	10908516	I				20141021	20150128	PER	2014TUS010385	TAKEDA			M	N			20150106	CN		N		15	1	US	1	20150128
109085321	10908532	I				20141020	20150128	PER	2014TUS010434	TAKEDA				N			20150106	OT		N		15	1	US	1	20150128
109085411	10908541	I				20141020	20150128	PER	2014TUS010435	TAKEDA				N			20150106	OT		N		15	1	US	1	20150128
109085541	10908554	I				20141020	20150128	PER	2014TUS010462	TAKEDA			F	N			20150106	PH		N		15	1	US	1	20150128
109086381	10908638	I			20141015	20141107	20150128	PER	2014TUS011029	TAKEDA	76	YR	F	N	72.6	KG	20150106	MD		N		15	1	US	1	20150128
109087191	10908719	I				20141103	20150128	PER	2014TUS011035	TAKEDA			M	N			20150106	MD		N		15	1	US	1	20150128
109087601	10908760	I				20141104	20150128	PER	2014TUS011042	TAKEDA			F	N			20150106			N		15	1	US	1	20150128
109088051	10908805	I				20141031	20150128	PER	2014TUS011057	TAKEDA			F	N			20150106	OT		N		15	1	US	1	20150128
109088131	10908813	I				20141103	20150128	PER	2014TUS011064	TAKEDA			F	N			20150106	OT		N		15	1	US	1	20150128
109088311	10908831	I			20141031	20141104	20150128	PER	2014TUS011072	TAKEDA	29	YR	F	N	55.3	KG	20150106	CN		N		15	1	US	1	20150128
109088331	10908833	I				20141105	20150128	PER	2014TUS011075	TAKEDA	74	YR	F	N	72.6	KG	20150106	OT		N		15	1	US	1	20150128
109088341	10908834	I				20141103	20150128	PER	2014TUS011078	TAKEDA			F	N			20150106	MD		N		15	1	US	1	20150128
109088451	10908845	I				20141105	20150128	PER	2014TUS011082	TAKEDA			M	N			20150106			N		15	1	US	1	20150128
109088481	10908848	I				20141103	20150128	PER	2014TUS011083	TAKEDA			F	N			20150106	CN		N		15	1	US	1	20150128
109088801	10908880	I				20141106	20150128	PER	2014TUS011126	TAKEDA	18	YR	F	N			20150106	CN		N		15	1	US	1	20150128
109088881	10908888	I				20141106	20150128	PER	2014TUS011132	TAKEDA	76	YR	F	N	71.2	KG	20150106			N		15	1	US	1	20150128
109089111	10908911	I				20141105	20150128	PER	2014TUS011151	TAKEDA			F	N			20150106	MD		N		15	1	US	1	20150128
109089121	10908912	I				20141106	20150128	PER	2014TUS011160	TAKEDA	60	YR	F	N	68	KG	20150106			N		15	1	US	1	20150128
109089181	10908918	I				20141105	20150128	PER	2014TUS011169	TAKEDA			F	N			20150106	MD		N		15	1	US	1	20150128
109089191	10908919	I				20141105	20150128	PER	2014TUS011170	TAKEDA			F	N			20150106	MD		N		15	1	US	1	20150128
109089281	10908928	I				20141105	20150128	PER	2014TUS011175	TAKEDA	71	YR	F	N			20150106	MD		N		15	1	US	1	20150128
109089351	10908935	I				20141106	20150128	PER	2014TUS011177	TAKEDA	67	YR	F	N			20150106	MD		N		15	1	US	1	20150128
109089451	10908945	I				20141106	20150128	PER	2014TUS011231	TAKEDA			M	N			20150106	OT		N		15	1	US	1	20150128
109089601	10908960	I				20141106	20150128	PER	2014TUS011251	TAKEDA			M	N			20150106	OT		N		15	1	US	1	20150128
109092811	10909281	I				20150227	20150312	EXP	DK-TAKEDA-2015TJP003709	TAKEDA			F	Y			20150312	MD		N		15	1	DK	1	20150312	DK
109118041	10911804	I			20141104	20141107	20150128	PER	2014TUS011274	TAKEDA	63	YR	F	N			20150106	OT		N		15	1	US	1	20150128
109118061	10911806	I				20141107	20150128	PER	2014TUS011278	TAKEDA				N			20150106	OT		N		15	1	US	1	20150128
109118131	10911813	I				20141110	20150128	PER	2014TUS011279	TAKEDA	59	YR	M	N	99.8	KG	20150106			N		15	1	US	1	20150128
109118151	10911815	I				20141106	20150128	PER	2014TUS011282	TAKEDA			F	N			20150106	CN		N		15	1	US	1	20150128
109118171	10911817	I			20141027	20141110	20150128	PER	2014TUS011298	TAKEDA	35	YR	F	N	72.6	KG	20150106	CN		N		15	1	US	1	20150128
109118201	10911820	I			20141108	20141110	20150128	PER	2014TUS011332	TAKEDA	62	YR	F	N	105.2	KG	20150106	CN		N		15	1	US	1	20150128
109118271	10911827	I				20141110	20150128	PER	2014TUS011339	TAKEDA			F	N			20150106	MD		N		15	1	US	1	20150128
109118321	10911832	I			20141029	20141121	20150128	PER	2014TUS011345	TAKEDA	59	YR	F	N	70.3	KG	20150106	OT		N		15	1	US	1	20150128
109118341	10911834	I				20141110	20150128	PER	2014TUS011358	TAKEDA	32	YR	F	N	49.9	KG	20150106	OT		N		15	1	US	1	20150128
109118411	10911841	I				20141111	20150128	PER	2014TUS011366	TAKEDA			F	N			20150106	OT		N		15	1	US	1	20150128
109118901	10911890	I			20141108	20141111	20150128	PER	2014TUS011378	TAKEDA			F	N			20150106	CN		N		15	1	US	1	20150128
109118941	10911894	I				20141113	20150128	PER	2014TUS011414	TAKEDA				N			20150106	OT		N		15	1	US	1	20150128
109118961	10911896	I			2014	20141113	20150128	PER	2014TUS011415	TAKEDA				N			20150106	MD		N		15	1	US	1	20150128
109118991	10911899	I				20141111	20150128	PER	2014TUS011417	TAKEDA	4	DEC	F	N			20150106	OT		N		15	1	US	1	20150128
109119051	10911905	I				20141112	20150128	PER	2014TUS011427	TAKEDA			F	N			20150106	MD		N		15	1	US	1	20150128
109119141	10911914	I				20141112	20150128	PER	2014TUS011431	TAKEDA	46	YR	F	N			20150106	OT		N		15	1	US	1	20150128
109119371	10911937	I				20141113	20150128	PER	2014TUS011438	TAKEDA	30	YR	F	N			20150106	MD		N		15	1	US	1	20150128
109119411	10911941	I				20141112	20150128	PER	2014TUS011445	TAKEDA				N			20150106	MD		N		15	1	US	1	20150128
109119491	10911949	I			20141029	20141112	20150128	PER	2014TUS011449	TAKEDA			F	N			20150106	CN		N		15	1	US	1	20150128
109119521	10911952	I				20141112	20150128	PER	2014TUS011453	TAKEDA				N			20150106	MD		N		15	1	US	1	20150128
109119751	10911975	I				20141010	20150128	PER	2014TUS009935	TAKEDA			F	N			20150106	OT		N		15	1	US	1	20150128
109119781	10911978	I			20141008	20141105	20150128	PER	2014TUS009938	TAKEDA	50	YR	F	N	89.8	KG	20150106	OT		N		15	1	US	1	20150128
109119841	10911984	I				20141010	20150128	PER	2014TUS010020	TAKEDA			F	N			20150106	OT		N		15	1	US	1	20150128
109119921	10911992	I				20141010	20150128	PER	2014TUS010021	TAKEDA	35	YR	M	N			20150106	MD		N		15	1	US	1	20150128
109120101	10912010	I				20141013	20150128	PER	2014TUS010026	TAKEDA	27	YR	M	N			20150106	OT		N		15	1	US	1	20150128
109120151	10912015	I				20141013	20150128	PER	2014TUS010034	TAKEDA	55	YR	F	N	76.6	KG	20150106	OT		N		15	1	US	1	20150128
109120261	10912026	I				20141014	20150128	PER	2014TUS010048	TAKEDA				N			20150106	MD		N		15	1	US	1	20150128
109120321	10912032	I				20141014	20150128	PER	2014TUS010049	TAKEDA	60	YR	F	N			20150106	OT		N		15	1	US	1	20150128
109120381	10912038	I				20141113	20150128	PER	2014TUS010055	TAKEDA	4	DEC	F	N			20150106	OT		N		15	1	US	1	20150128
109120431	10912043	I				20141014	20150128	PER	2014TUS010057	TAKEDA	60	YR	M	N			20150106	MD		N		15	1	US	1	20150128
109121001	10912100	I				20141014	20150128	PER	2014TUS010061	TAKEDA			F	N			20150106	MD		N		15	1	US	1	20150128
109121121	10912112	I				20141014	20150128	PER	2014TUS010173	TAKEDA			F	N			20150106	MD		N		15	1	US	1	20150128
109121501	10912150	I				20141013	20150128	PER	2014TUS010193	TAKEDA	67	YR	F	N			20150106	OT		N		15	1	US	1	20150128
109121531	10912153	I				20141014	20150128	PER	2014TUS010197	TAKEDA	60	YR	F	N			20150106	MD		N		15	1	US	1	20150128
109121601	10912160	I				20141014	20150128	PER	2014TUS010201	TAKEDA				N			20150106	MD		N		15	1	US	1	20150128
109121671	10912167	I				20141016	20150128	PER	2014TUS010226	TAKEDA	7	DEC	M	N			20150106	MD		N		15	1	US	1	20150128
109121801	10912180	I			20141016	20141021	20150128	PER	2014TUS010235	TAKEDA	53	YR	M	N			20150106	OT		N		15	1	US	1	20150128
109121841	10912184	I				20141015	20150128	PER	2014TUS010272	TAKEDA			F	N			20150106	MD		N		15	1	US	1	20150128
109121871	10912187	I				20141016	20150128	PER	2014TUS010290	TAKEDA			F	N			20150106	OT		N		15	1	US	1	20150128
109122041	10912204	I				20141016	20150128	PER	2014TUS010303	TAKEDA			F	N			20150106	OT		N		15	1	US	1	20150128
109122601	10912260	I			20141103	20141117	20150128	PER	2014TUS012003	TAKEDA	54	YR	M	N	81.6	KG	20150106	CN		N		15	1	US	1	20150128
109123331	10912333	I				20141113	20150128	PER	2014TUS012006	TAKEDA				N			20150106	MD		N		15	1	US	1	20150128
109123691	10912369	I				20141117	20150128	PER	2014TUS012013	TAKEDA				N			20150106	OT		N		15	1	US	1	20150128
109123831	10912383	I				20141117	20150128	PER	2014TUS012057	TAKEDA	33	YR	M	N	79.4	KG	20150106	MD		N		15	1	US	1	20150128
109124031	10912403	I				20141117	20150128	PER	2014TUS012090	TAKEDA			F	N			20150106	MD		N		15	1	US	1	20150128
109124151	10912415	I				20141201	20150128	PER	2014TUS012116	TAKEDA	52	YR	F	N	173.2	KG	20150106	OT		N		15	1	US	1	20150128
109124271	10912427	I				20141120	20150128	PER	2014TUS012127	TAKEDA			F	N			20150106	CN		N		15	1	US	1	20150128
109124401	10912440	I				20141119	20150128	PER	2014TUS012192	TAKEDA			F	N			20150106	OT		N		15	1	US	1	20150128
109124471	10912447	I				20141118	20150128	PER	2014TUS012202	TAKEDA			F	N			20150106			N		15	1	US	1	20150128
109124581	10912458	I				20141120	20150128	PER	2014TUS012291	TAKEDA				N			20150106			N		15	1	US	1	20150128
109125081	10912508	I				20141121	20150128	PER	2014TUS012521	TAKEDA			F	N			20150106	MD		N		15	1	US	1	20150128
109125141	10912514	I				20141124	20150128	PER	2014TUS012541	TAKEDA	18	YR	F	N			20150106	MD		N		15	1	US	1	20150128
109125171	10912517	I				20141124	20150128	PER	2014TUS012551	TAKEDA	50	YR	F	N			20150106	MD		N		15	1	US	1	20150128
109125321	10912532	I				20141120	20150128	PER	2014TUS012556	TAKEDA			M	N			20150106	MD		N		15	1	US	1	20150128
109125491	10912549	I				20141120	20150128	PER	2014TUS012559	TAKEDA	6	DEC	F	N			20150106	OT		N		15	1	US	1	20150128
109125661	10912566	I				20141119	20150128	PER	2014TUS012566	TAKEDA				N			20150106	MD		N		15	1	US	1	20150128
109125981	10912598	I				20141120	20150128	PER	2014TUS012577	TAKEDA			M	N			20150106	OT		N		15	1	US	1	20150128
109126821	10912682	I				20141125	20150128	PER	2014TUS012585	TAKEDA	54	YR	F	N	90.7	KG	20150106	CN		N		15	1	US	1	20150128
109126991	10912699	I			2014	20141124	20150128	PER	2014TUS012612	TAKEDA				N			20150106	OT		N		15	1	US	1	20150128
109127171	10912717	I				20141125	20150128	PER	2014TUS013011	TAKEDA				N			20150106	MD		N		15	1	US	1	20150128
109127841	10912784	I				20141111	20150128	PER	2014TUS011457	TAKEDA	8	DEC	F	N			20150106	MD		N		15	1	US	1	20150128
109127981	10912798	I				20141111	20150128	PER	2014TUS011464	TAKEDA	6	DEC	F	N			20150106	OT		N		15	1	US	1	20150128
109128091	10912809	I				20141113	20150128	PER	2014TUS011497	TAKEDA	21	YR	F	N			20150106	MD		N		15	1	US	1	20150128
109128211	10912821	I			2014	20141111	20150128	PER	2014TUS011567	TAKEDA	58	YR	M	N			20150106	MD		N		15	1	US	1	20150128
109128331	10912833	I			20141103	20141222	20150128	PER	2014TUS011605	TAKEDA	46	YR	F	N	53.5	KG	20150106	MD		N		15	1	US	1	20150128
109128451	10912845	I				20141112	20150128	PER	2014TUS011624	TAKEDA			F	N			20150106	OT		N		15	1	US	1	20150128
109128531	10912853	I				20141117	20150128	PER	2014TUS011644	TAKEDA			F	N			20150106	OT		N		15	1	US	1	20150128
109128591	10912859	I			20141111	20141114	20150128	PER	2014TUS011866	TAKEDA	65	YR	F	N			20150106	CN		N		15	1	US	1	20150128
109128691	10912869	I				20141114	20150128	PER	2014TUS011929	TAKEDA				N			20150106	OT		N		15	1	US	1	20150128
109128851	10912885	I				20141113	20150128	PER	2014TUS011930	TAKEDA				N			20150106	MD		N		15	1	US	1	20150128
109135871	10913587	I				20141126	20150128	PER	2014TUS013022	TAKEDA			F	N			20150106			N		15	1	US	1	20150128
109136011	10913601	I				20141125	20150128	PER	2014TUS013035	TAKEDA				N			20150106	OT		N		15	1	US	1	20150128
109136021	10913602	I				20141125	20150128	PER	2014TUS013041	TAKEDA				N			20150106	OT		N		15	1	US	1	20150128
109136041	10913604	I			20141125	20141126	20150128	PER	2014TUS013083	TAKEDA			F	N			20150106			N		15	1	US	1	20150128
109136191	10913619	I			20140908	20141126	20150128	PER	2014TUS013183	TAKEDA	65	YR	F	N	49.9	KG	20150106	CN		N		15	1	US	1	20150128
109136251	10913625	I				20141126	20150128	PER	2014TUS013202	TAKEDA				N			20150106	CN		N		15	1	US	1	20150128
109136261	10913626	I				20141126	20150128	PER	2014TUS013206	TAKEDA				N			20150106	CN		N		15	1	US	1	20150128
109136321	10913632	I				20141201	20150128	PER	2014TUS013264	TAKEDA			F	N			20150106	OT		N		15	1	US	1	20150128
109136341	10913634	I				20141201	20150128	PER	2014TUS013269	TAKEDA	7	DEC	M	N			20150106	MD		N		15	1	US	1	20150128
109136381	10913638	I				20141202	20150128	PER	2014TUS013272	TAKEDA	4	DEC	M	N			20150106	MD		N		15	1	US	1	20150128
109136411	10913641	I				20141126	20150128	PER	2014TUS013286	TAKEDA				N			20150106	OT		N		15	1	US	1	20150128
109136611	10913661	I			201410	20141208	20150128	PER	2014TUS013289	TAKEDA	52	YR	F	N			20150106	MD		N		15	1	US	1	20150128
109136811	10913681	I			2014	20141202	20150128	PER	2014TUS013309	TAKEDA	35	YR	F	N			20150106	MD		N		15	1	US	1	20150128
109137001	10913700	I				20141201	20150128	PER	2014TUS013318	TAKEDA			F	N			20150106	MD		N		15	1	US	1	20150128
109137081	10913708	I				20141202	20150128	PER	2014TUS013328	TAKEDA			M	N			20150106	OT		N		15	1	US	1	20150128
109137151	10913715	I				20141202	20150128	PER	2014TUS013332	TAKEDA			M	N			20150106	MD		N		15	1	US	1	20150128
109137401	10913740	I				20141202	20150128	PER	2014TUS013333	TAKEDA			F	N			20150106	MD		N		15	1	US	1	20150128
109137421	10913742	I				20141202	20150128	PER	2014TUS013343	TAKEDA			F	N			20150106	MD		N		15	1	US	1	20150128
109137581	10913758	I			20140401	20141203	20150128	PER	2014TUS013356	TAKEDA	42	YR	F	N	74.4	KG	20150106	OT		N		15	1	US	1	20150128
109137721	10913772	I			20141201	20141203	20150128	PER	2014TUS013422	TAKEDA	65	YR	M	N	78.0	KG	20150106	CN		N		15	1	US	1	20150128
109146993	10914699	F			20150307	20150310	20150324	EXP	US-TAKEDA-2015TUS003185	TAKEDA	37	YR	F	Y			20150324	CN		N		15	1	US	3	20150313	US
109147031	10914703	I				20150310	20150313	EXP	US-TAKEDA-2015TUS003209	TAKEDA			F	Y			20150313	CN		N		15	1	US	1	20150313	US
109176191	10917619	I					20150312	DIR			71	YR	F	N	142	LBS	20150301	CN		N		15	1	US	1	20150312
109194451	10919445	I				20150309	20150316	EXP	US-TAKEDA-2015TUS003154	TAKEDA	40	YR	F	Y			20150316	CN		N		15	1	US	1	20150316	US
109198511	10919851	I				20150304	20150317	EXP	SG-TAKEDA-2015TJP003997	TAKEDA	49	YR	M	Y			20150317	MD		N		15	1	SG	1	20150317	SG
109208161	10920816	I			20150311		20150313	DIR			53	YR	F	N	263	LBS	20150312			N		15	1	COUNTRY NOT SPECIFIED	1	20150313
109216381	10921638	I			2014	20141204	20150128	PER	2014TUS013559	TAKEDA	54	YR	F	N	81.6	KG	20150106			N		15	1	US	1	20150128
109216501	10921650	I				20141204	20150128	PER	2014TUS013679	TAKEDA				N			20150106			N		15	1	US	1	20150128
109216531	10921653	I				20141205	20150128	PER	2014TUS013691	TAKEDA			F	N			20150106	OT		N		15	1	US	1	20150128
109216581	10921658	I				20141204	20150128	PER	2014TUS013710	TAKEDA	70	YR	F	N			20150106	OT		N		15	1	US	1	20150128
109216621	10921662	I				20141205	20150128	PER	2014TUS013711	TAKEDA	40	YR	F	N			20150106	OT		N		15	1	US	1	20150128
109216721	10921672	I				20141205	20150128	PER	2014TUS013807	TAKEDA				N			20150106	MD		N		15	1	US	1	20150128
109216731	10921673	I				20141104	20150128	PER	2014TUS010756	TAKEDA	51	YR	F	N	59.9	KG	20150106	MD		N		15	1	US	1	20150128
109216741	10921674	I				20141208	20150128	PER	2014TUS013809	TAKEDA			F	N			20150106			N		15	1	US	1	20150128
109216751	10921675	I				20141029	20150128	PER	2014TUS010776	TAKEDA			F	N			20150106	OT		N		15	1	US	1	20150128
109216761	10921676	I				20141204	20150128	PER	2014TUS013815	TAKEDA			F	N			20150106			N		15	1	COUNTRY NOT SPECIFIED	1	20150128
109216791	10921679	I				20141029	20150128	PER	2014TUS010793	TAKEDA			F	N			20150106	MD		N		15	1	US	1	20150128
109216831	10921683	I				20141205	20150128	PER	2014TUS013821	TAKEDA				N			20150106	MD		N		15	1	US	1	20150128
109216911	10921691	I				20141030	20150128	PER	2014TUS010797	TAKEDA	57	YR	F	N			20150106	CN		N		15	1	US	1	20150128
109217001	10921700	I				20141205	20150128	PER	2014TUS013865	TAKEDA	4	DEC	F	N			20150106	MD		N		15	1	US	1	20150128
109217081	10921708	I				20141111	20150128	PER	2014TUS010800	TAKEDA	8	DEC	M	N			20150106	MD		N		15	1	US	1	20150128
109217201	10921720	I				20141209	20150128	PER	2014TUS013866	TAKEDA			F	N			20150106	OT		N		15	1	US	1	20150128
109217231	10921723	I				20141030	20150128	PER	2014TUS010804	TAKEDA	59	YR	M	N	117.9	KG	20150106	MD		N		15	1	US	1	20150128
109217261	10921726	I				20141208	20150128	PER	2014TUS013876	TAKEDA			F	N			20150106	CN		N		15	1	US	1	20150128
109217271	10921727	I			2014	20141030	20150128	PER	2015TUS010812	TAKEDA	07	DEC	F	N			20150106	MD		N		15	1	US	1	20150128
109217281	10921728	I				20141208	20150128	PER	2014TUS013879	TAKEDA				N			20150106	CN		N		15	1	US	1	20150128
109217321	10921732	I				20141030	20150128	PER	2014TUS010818	TAKEDA	24	YR	F	N	52.2	KG	20150106	MD		N		15	1	US	1	20150128
109217371	10921737	I				20141210	20150128	PER	2014TUS013928	TAKEDA			M	N			20150106	CN		N		15	1	US	1	20150128
109217401	10921740	I				20141030	20150128	PER	2014TUS010838	TAKEDA			F	N			20150106	MD		N		15	1	US	1	20150128
109217461	10921746	I			20141113	20141208	20150128	PER	2014TUS013929	TAKEDA			F	N			20150106	CN		N		15	1	US	1	20150128
109217481	10921748	I				20141030	20150128	PER	2014TUS010846	TAKEDA			M	N			20150106	MD		N		15	1	US	1	20150128
109217591	10921759	I				20141209	20150128	PER	2014TUS013948	TAKEDA			F	N			20150106	MD		N		15	1	US	1	20150128
109217761	10921776	I				20141209	20150128	PER	2014TUS013951	TAKEDA			F	N			20150106	OT		N		15	1	US	1	20150128
109217911	10921791	I				20141024	20150128	PER	2014TUS010622	TAKEDA	05	DEC	F	N			20150106	MD		N		15	1	US	1	20150128
109217971	10921797	I				20141205	20150128	PER	2014TUS013953	TAKEDA			M	N			20150106	MD		N		15	1	US	1	20150128
109218091	10921809	I			20140923	20141103	20150128	PER	2014TUS010627	TAKEDA	22	YR	F	N	73.5	KG	20150106	OT		N		15	1	US	1	20150128
109218151	10921815	I			201412	20141211	20150128	PER	2014TUS013954	TAKEDA			M	N			20150106	CN		N		15	1	US	1	20150128
109218191	10921819	I				20141111	20150128	PER	2014TUS010633	TAKEDA	27	YR	M	N	72.6	KG	20150106	MD		N		15	1	US	1	20150128
109218251	10921825	I				20141021	20150128	PER	2014TUS010658	TAKEDA				N			20150106	MD		N		15	1	US	1	20150128
109218301	10921830	I			2014	20141211	20150128	PER	2014TUS013980	TAKEDA	3	DEC	F	N			20150106	MD		N		15	1	US	1	20150128
109218491	10921849	I			20140829	20141024	20150128	PER	2014TUS010669	TAKEDA	57	YR	F	N	62.6	KG	20150106	CN		N		15	1	US	1	20150128
109218581	10921858	I			20141025	20141028	20150128	PER	2014TUS010698	TAKEDA			M	N			20150106	CN		N		15	1	US	1	20150128
109218691	10921869	I			20140902	20141028	20150128	PER	2014TUS010701	TAKEDA			F	N			20150106	OT		N		15	1	US	1	20150128
109218801	10921880	I				20141028	20150128	PER	2014TUS010717	TAKEDA			F	N			20150106	CN		N		15	1	US	1	20150128
109218821	10921882	I				20141006	20150128	PER	2014TUS009743	TAKEDA			F	N			20150106	MD		N		15	1	US	1	20150128
109218951	10921895	I				20141028	20150128	PER	2014TUS010752	TAKEDA			F	N			20150106	CN		N		15	1	US	1	20150128
109219001	10921900	I			20140915	20141015	20150128	PER	2014TUS009750	TAKEDA	41	YR	F	N	84.8	KG	20150106	MD		N		15	1	US	1	20150128				A
109219071	10921907	I				20141028	20150128	PER	2014TUS010755	TAKEDA			F	N			20150106	CN		N		15	1	US	1	20150128
109219151	10921915	I				20141007	20150128	PER	2014TUS009800	TAKEDA	31	YR	M	N			20150106	OT		N		15	1	US	1	20150128
109219331	10921933	I				20141023	20150128	PER	2014TUS010466	TAKEDA				N			20150106	MD		N		15	1	US	1	20150128
109219491	10921949	I				20141006	20150128	PER	2014TUS009820	TAKEDA			M	N			20150106	MD		N		15	1	US	1	20150128
109219571	10921957	I				20141023	20150128	PER	2014TUS010492	TAKEDA			F	N			20150106	MD		N		15	1	US	1	20150128
109219591	10921959	I				20141008	20150128	PER	2014TUS009849	TAKEDA	82	YR	M	N			20150106	CN		N		15	1	US	1	20150128
109219701	10921970	I				20141021	20150128	PER	2014TUS010520	TAKEDA	41	YR	F	N			20150106	CN		N		15	1	US	1	20150128
109219751	10921975	I				20141010	20150128	PER	2014TUS009852	TAKEDA	63	YR	F	N			20150106	MD		N		15	1	US	1	20150128
109219891	10921989	I			20141015	20141022	20150128	PER	2014TUS010523	TAKEDA	48	YR	F	N	60.3	KG	20150106	CN		N		15	1	US	1	20150128
109220001	10922000	I			20141022	20141022	20150128	PER	2014TUS010544	TAKEDA	05	DEC	M	N			20150106	MD		N		15	1	US	1	20150128
109220011	10922001	I				20141008	20150128	PER	2014TUS009865	TAKEDA				N			20150106	MD		N		15	1	US	1	20150128
109220121	10922012	I			201410	20141014	20150128	PER	2014TUS010545	TAKEDA	73	YR	M	N			20150106	OT		N		15	1	US	1	20150128
109220211	10922021	I				20141024	20150128	PER	2014TUS010582	TAKEDA				N			20150106	MD		N		15	1	US	1	20150128
109220311	10922031	I			20141022	20141023	20150128	PER	2014TUS010589	TAKEDA	75	YR	M	N	77.1	KG	20150106	CN		N		15	1	US	1	20150128
109220371	10922037	I				20141027	20150128	PER	2014TUS010608	TAKEDA			M	N			20150106	CN		N		15	1	US	1	20150128
109220461	10922046	I				20141022	20150128	PER	2014TUS010617	TAKEDA				N			20150106	MD		N		15	1	US	1	20150128
109220761	10922076	I				20141007	20150128	PER	2014TUS009868	TAKEDA				N			20150106	CN		N		15	1	US	1	20150128
109220861	10922086	I				20141008	20150128	PER	2014TUS009887	TAKEDA			F	N			20150106	MD		N		15	1	US	1	20150128
109221061	10922106	I				20141010	20150128	PER	2014TUS009900	TAKEDA				N			20150106	MD		N		15	1	US	1	20150128
109221171	10922117	I				20141030	20150128	PER	2014TUS010850	TAKEDA				N			20150106	MD		N		15	1	US	1	20150128
109221181	10922118	I				20141103	20150128	PER	2014TUS010897	TAKEDA			F	N			20150106			N		15	1	US	1	20150128
109221261	10922126	I			20141008	20141114	20150128	PER	2014TUS010908	TAKEDA	35	YR	F	N	83.9	KG	20150106	MD		N		15	1	US	1	20150128
109221371	10922137	I				20141103	20150128	PER	2014TUS010951	TAKEDA	35	YR	F	N			20150106	OT		N		15	1	US	1	20150128
109221471	10922147	I				20141103	20150128	PER	2014TUS010959	TAKEDA			F	N			20150106	MD		N		15	1	US	1	20150128
109221621	10922162	I				20141104	20150128	PER	2014TUS010968	TAKEDA				N			20150106	MD		N		15	1	US	1	20150128
109221761	10922176	I				20141103	20150128	PER	2014TUS010984	TAKEDA			F	N			20150106	MD		N		15	1	US	1	20150128
109221861	10922186	I				20141020	20150128	PER	20145TUS010998	TAKEDA			M	N			20150106	MD		N		15	1	US	1	20150128
109221961	10922196	I				20141104	20150128	PER	2014TUS011003	TAKEDA	5	DEC	F	N			20150106	MD		N		15	1	US	1	20150128
109222081	10922208	I				20141103	20150128	PER	2014TUS011009	TAKEDA	48	YR	F	N			20150106	MD		N		15	1	US	1	20150128
109224981	10922498	I				20150312	20150317	EXP	US-TAKEDA-2015TUS003302	TAKEDA			M	Y			20150317	MD		N		15	1	US	1	20150317	US
109225542	10922554	F			20150201	20150317	20150325	EXP	US-TAKEDA-2015TUS003230	TAKEDA	48	YR	F	Y	63.95	KG	20150325	CN		N		15	1	US	2	20150317	US
109254201	10925420	I			20150216		20150316	DIR			33	YR	M	N	165	LBS	20150315			N		15	1	US	1	20150316
109263901	10926390	I				20141217	20150128	PER	2014TUS014460	TAKEDA	32	YR	F	N			20150106	OT		N		15	1	US	1	20150128
109264011	10926401	I				20141212	20150128	PER	2014TUS014470	TAKEDA				N			20150106	OT		N		15	1	US	1	20150128
109264121	10926412	I				20141216	20150128	PER	2014TUS014483	TAKEDA	15	YR	F	N			20150106	MD		N		15	1	US	1	20150128
109264411	10926441	I				20141216	20150128	PER	2014TUS014485	TAKEDA			F	N			20150106	MD		N		15	1	US	1	20150128
109264631	10926463	I				20141218	20150128	PER	2014TUS014607	TAKEDA	58	YR	F	N			20150106	MD		N		15	1	US	1	20150128
109264751	10926475	I				20141217	20150128	PER	2014TUS014611	TAKEDA			M	N			20150106	OT		N		15	1	US	1	20150128
109264831	10926483	I				20141219	20150128	PER	2014TUS014649	TAKEDA			F	N			20150106	MD		N		15	1	US	1	20150128
109265001	10926500	I				20141218	20150128	PER	2014TUS014659	TAKEDA			F	N			20150106	MD		N		15	1	US	1	20150128
109265091	10926509	I				20141217	20150128	PER	2014TUS014699	TAKEDA				N			20150106	MD		N		15	1	US	1	20150128
109265241	10926524	I				20141223	20150128	PER	2014TUS014780	TAKEDA			F	N			20150106	OT		N		15	1	US	1	20150128
109266421	10926642	I				20150313	20150318	EXP	US-TAKEDA-2015TUS003377	TAKEDA	51	YR	M	Y			20150318	CN		N		15	1	US	1	20150318	US
109272491	10927249	I			20141027	20141215	20150128	PER	2014TUS014214	TAKEDA	66	YR	M	N			20150106	CN		N		15	1	US	1	20150128
109272521	10927252	I				20141216	20150128	PER	2014TUS014245	TAKEDA	50	YR	F	N			20150106	CN		N		15	1	US	1	20150128
109272531	10927253	I				20141216	20150128	PER	2014TUS014254	TAKEDA	28	YR	M	N			20150106	CN		N		15	1	US	1	20150128
109272541	10927254	I				20141217	20150128	PER	2014TUS014256	TAKEDA	24	YR	M	N			20150106	MD		N		15	1	US	1	20150128
109272551	10927255	I				20141216	20150128	PER	2014TUS014258	TAKEDA			F	N			20150106	PH		N		15	1	US	1	20150128
109272561	10927256	I				20141217	20150128	PER	2014TUS014317	TAKEDA			F	N			20150106	MD		N		15	1	US	1	20150128
109272571	10927257	I				20141217	20150128	PER	2014TUS014339	TAKEDA	3	DEC	F	N			20150106	OT		N		15	1	US	1	20150128
109272581	10927258	I				20141217	20150128	PER	2014TUS014348	TAKEDA	6	DEC	F	N			20150106	OT		N		15	1	US	1	20150128
109272601	10927260	I				20141216	20150128	PER	2014TUS014350	TAKEDA			F	N			20150106	OT		N		15	1	US	1	20150128
109272701	10927270	I				20141216	20150128	PER	2014TUS014454	TAKEDA			F	N			20150106	MD		N		15	1	US	1	20150128
109320551	10932055	I				20141211	20150128	PER	2015TUS014006	TAKEDA	52	YR	F	N	70.3	KG	20150106			N		15	1	US	1	20150128
109320561	10932056	I				20141210	20150128	PER	2014TUS014021	TAKEDA			F	N			20150106	MD		N		15	1	US	1	20150128
109320571	10932057	I				20141210	20150128	PER	2014TUS014045	TAKEDA	06	DEC	F	N			20150106	OT		N		15	1	US	1	20150128
109320581	10932058	I				20141210	20150128	PER	2014TUS014049	TAKEDA			F	N			20150106	OT		N		15	1	US	1	20150128
109320591	10932059	I				20141210	20150128	PER	2014TUS014113	TAKEDA			F	N			20150106	MD		N		15	1	US	1	20150128
109320601	10932060	I				20141215	20150128	PER	2014TUS014139	TAKEDA			F	N			20150106	MD		N		15	1	US	1	20150128
109320611	10932061	I				20141215	20150128	PER	2014TUS014146	TAKEDA			F	N			20150106	MD		N		15	1	US	1	20150128
109320621	10932062	I				20141215	20150128	PER	2014TUS014147	TAKEDA			F	N			20150106			N		15	1	US	1	20150128
109320631	10932063	I				20141210	20150128	PER	2014TUS014186	TAKEDA				N			20150106	OT		N		15	1	US	1	20150128
109320641	10932064	I			20141208	20141212	20150128	PER	2014TUS014209	TAKEDA			F	N			20150106			N		15	1	US	1	20150128
109320671	10932067	I			20140930	20140930	20150128	PER	2014TUS009439	TAKEDA			F	N			20150106			N		15	1	US	1	20150128
109320681	10932068	I				20140930	20150128	PER	2014TUS009462	TAKEDA			F	N			20150106			N		15	1	US	1	20150128
109320691	10932069	I				20141001	20150128	PER	2014TUS009466	TAKEDA	26	YR	M	N	74.8	KG	20150106	PH		N		15	1	US	1	20150128
109320721	10932072	I				20141002	20150128	PER	2014TUS009624	TAKEDA			F	N			20150106			N		15	1	US	1	20150128
109320741	10932074	I				20141001	20150128	PER	2014TUS009627	TAKEDA				N			20150106	CN		N		15	1	US	1	20150128
109320751	10932075	I				20141002	20150128	PER	2014TUS009696	TAKEDA			F	N			20150106	OT		N		15	1	US	1	20150128
109320801	10932080	I				20141124	20150128	PER	2014TUS012609	TAKEDA			M	N			20150106	MD		N		15	1	US	1	20150128
109320811	10932081	I			20141120	20141121	20150128	PER	2014TUS012292	TAKEDA	22	YR	M	N			20150106	MD		N		15	1	US	1	20150128
109320821	10932082	I			2014	20141114	20150128	PER	2014TUS011545	TAKEDA			F	N			20150106	OT		N		15	1	US	1	20150128
109320831	10932083	I				20141121	20150128	PER	2014TUS011295	TAKEDA			F	N			20150106			N		15	1	US	1	20150128
109320851	10932085	I				20141105	20150128	PER	2014TUS010863	TAKEDA	23	YR	F	N	100.2	KG	20150106	MD		N		15	1	US	1	20150128
109320861	10932086	I				20141114	20150128	PER	2014TUS009803	TAKEDA	61	YR	F	N			20150106	OT		N		15	1	US	1	20150128
109329231	10932923	I			20150226	20150309	20150320	EXP	MX-TAKEDA-2015TJP004473	TAKEDA	33	YR	F	Y	64.2	KG	20150320	MD		N		15	1	MX	1	20150320	MX
109329541	10932954	I			20140303	20150309	20150320	EXP	US-TAKEDA-2015TJP004697	TAKEDA	59	YR	M	Y			20150320	CN		N		15	1	US	1	20150320	US
109335751	10933575	I			20150304	20150311	20150320	EXP	US-TAKEDA-2015TUS003370	TAKEDA	59	YR	F	Y	61.22	KG	20150320	CN		N		15	1	US	1	20150320	US
109362641	10936264	I			20150218		20150320	DIR			64	YR	F	N	170	LBS	20150319	CN		N		15	1	US	1	20150320
109518971	10951897	I				20150311	20150325	EXP	CA-TAKEDA-2015TJP004693	TAKEDA			F	Y			20150325	MD		N		15	1	CA	1	20150325	CA
109542351	10954235	I			201503	20150316	20150325	EXP	US-TAKEDA-2015TUS003398	TAKEDA	67	YR	M	Y	99.77	KG	20150325	MD		N		15	1	US	1	20150325	US
109550991	10955099	I			20150115	20150311	20150326	EXP	CA-TAKEDA-2015TJP004701	TAKEDA	6	DEC	F	Y	50	KG	20150326	MD		N		15	1	CA	1	20150326	CA
109567701	10956770	I			20150224		20150325	DIR			49	YR	F	N	104	LBS	20150324			N		15	1	US	1	20150325
109589131	10958913	I				20150317	20150327	EXP	CA-TAKEDA-2015TJP004981	TAKEDA			M	Y			20150327	MD		N		15	1	CA	1	20150327	CA
109682781	10968278	I				20150323	20150330	EXP	US-TAKEDA-2015TUS003787	TAKEDA	6	DEC	M	Y			20150330	CN		N		15	1	US	1	20150330	US
109716471	10971647	I				20150327	20150331	EXP	US-TAKEDA-2015TUS004009	TAKEDA			M	Y			20150331	CN		N		15	1	US	1	20150331	US
109083712	10908371	F			20141101	20150105	20150608	PER	2014TUS014860	TAKEDA	31	YR	F	N	69.8	KG	20150421	MD		N		15	2	US	2	20150128
109169273	10916927	F			20150310	20150407	20150410	EXP	US-TAKEDA-2015TUS003188	TAKEDA			F	Y			20150410	CN		N		15	2	US	3	20150316	US
109182812	10918281	F				20150408	20150409	EXP	US-TAKEDA-2015TUS003194	TAKEDA				Y			20150409	CN		N		15	2	US	2	20150316	US
109716362	10971636	F				20150331	20150403	EXP	US-TAKEDA-2015TUS003841	TAKEDA			F	Y			20150403	MD		N		15	2	US	2	20150331	US
109841941	10984194	I				20150327	20150403	EXP	US-TAKEDA-2015TUS004140	TAKEDA				Y			20150403	CN		N		15	2	US	1	20150403	US
109841961	10984196	I				20150327	20150403	EXP	US-TAKEDA-2015TUS004146	TAKEDA				Y			20150403	CN		N		15	2	US	1	20150403	US
109842061	10984206	I				20150331	20150403	EXP	US-TAKEDA-2015TUS004208	TAKEDA			M	Y			20150403	MD		N		15	2	US	1	20150403	US
109916311	10991631	I				20150324	20150406	EXP	CA-TAKEDA-2015TJP005440	TAKEDA			M	Y			20150406	MD		N		15	2	CA	1	20150406	CA
109931381	10993138	I			20150204	20150327	20150407	EXP	SE-TAKEDA-2015TJP005516	TAKEDA	76	YR	F	Y			20150407	OT		N		15	2	SE	1	20150407	SE
109932892	10993289	F				20150410	20150417	EXP	LV-TAKEDA-2015TJP005683	TAKEDA	32	YR	M	Y			20150417	MD		N		15	2	LV	2	20150407	LV
110062303	11006230	F			20150320	20150429	20150504	EXP	US-TAKEDA-2015TUS004449	TAKEDA	27	YR	M	Y	80	KG	20150501	OT		N		15	2	US	3	20150409	US
110275011	11027501	I				20150409	20150414	EXP	US-TAKEDA-2015TUS004817	TAKEDA	55	YR	F	Y			20150414	CN		N		15	2	US	1	20150414	US
110466673	11046667	F			201503	20150427	20150511	EXP	NL-TAKEDA-2015TJP006599	TAKEDA	56	YR	F	Y			20150511	MD		N		15	2	NL	3	20150420	NL
110497921	11049792	I			20150310	20150326	20150420	EXP	US-TAKEDA-2015TUS003951	TAKEDA	19	YR	M	Y	85.18	KG	20150420	CN		N		15	2	US	1	20150420	US
110497933	11049793	F				20150520	20150602	EXP	US-TAKEDA-2015TUS005025	TAKEDA			F	Y	72.56	KG	20150602	CN		N		15	2	US	3	20150420	US
110502383	11050238	F			201504	20150427	20150511	EXP	NL-TAKEDA-2015TJP006606	TAKEDA	20	YR	M	Y			20150511	MD		N		15	2	NL	3	20150421	NL
110646592	11064659	F			20150210	20150427	20150501	EXP	US-TAKEDA-2015TUS005354	TAKEDA	30	YR	M	Y	98.87	KG	20150501	CN		N		15	2	US	2	20150424	US
110646682	11064668	F				20150429	20150501	EXP	US-TAKEDA-2015TUS005377	TAKEDA	51	YR	F	Y			20150501	CN		N		15	2	US	2	20150424	US
110674502	11067450	F			20150314	20150505	20150518	EXP	CA-TAKEDA-2015TJP007055	TAKEDA			M	Y			20150518	MD		N		15	2	CA	2	20150427	CA
110731741	11073174	I				20150423	20150428	EXP	US-TAKEDA-2015TUS005459	TAKEDA	40	YR	M	Y			20150428	CN		N		15	2	US	1	20150428	US
110738002	11073800	F			201501	20150520	20150522	EXP	US-TAKEDA-2015TUS005373	TAKEDA	64	YR	F	Y	97.96	KG	20150522	MD		N		15	2	US	2	20150428	US
110738031	11073803	I			201503	20150423	20150428	EXP	US-TAKEDA-2015TUS005468	TAKEDA	67	YR	F	Y	80.73	KG	20150428	MD		N		15	2	US	1	20150428	US
110806412	11080641	F			20150424	20150430	20150511	EXP	ZA-TAKEDA-2015TJP007520	TAKEDA	69	YR	F	Y	65	KG	20150511	MD		N		15	2	ZA	2	20150501	ZA
110808311	11080831	I			20150413		20150430	DIR			67	YR	M	N	213	LBS	20150429	MD		N		15	2	US	1	20150430
110823631	11082363	I				20150428	20150501	EXP	US-TAKEDA-2015TUS005747	TAKEDA	18	YR	M	Y			20150501	CN		N		15	2	US	1	20150501	US
110863181	11086318	I				20150422	20150504	EXP	CA-TAKEDA-2015TJP007564	TAKEDA	52	YR	F	Y			20150504	CN		N		15	2	CA	1	20150504	CA
110907792	11090779	F				20150507	20150514	EXP	US-TAKEDA-2015TUS005824	TAKEDA				Y			20150514	OT		N		15	2	US	2	20150505	US
110918971	11091897	I				20150426	20150505	EXP	AU-TAKEDA-2015TJP007690	TAKEDA			F	Y			20150505	CN		N		15	2	AU	1	20150505	AU
110926911	11092691	I			20150501		20150505	DIR			48	YR	M	N			20150504			N		15	2	US	1	20150505
110960541	11096054	I			20150422		20150506	DIR			22	YR	F	N	135	LBS	20150505			N		15	2	COUNTRY NOT SPECIFIED	1	20150506
111046821	11104682	I			20150503	20150506	20150511	EXP	US-TAKEDA-2015TUS006163	TAKEDA	50	YR	F	Y			20150511	CN		N		15	2	US	1	20150511	US
111052451	11105245	I			20150410	20150429	20150511	EXP	CA-TAKEDA-2015TJP008030	TAKEDA	64	YR	F	Y	70	KG	20150512	MD		N		15	2	CA	1	20150511	CA
111084891	11108489	I				20150430	20150513	EXP	CA-TAKEDA-2015TJP008038	TAKEDA				Y			20150513	MD		N		15	2	CA	1	20150513	CA
111139951	11113995	I			20150505	20150507	20150514	EXP	US-TAKEDA-2015TUS006350	TAKEDA	58	YR	F	Y			20150514	CN		N		15	2	US	1	20150514	US
111141901	11114190	I				20150507	20150514	EXP	US-TAKEDA-2015TUS006427	TAKEDA			M	Y			20150514	CN		N		15	2	US	1	20150514	US
111162961	11116296	I				20150507	20150515	EXP	US-TAKEDA-2015TUS006437	TAKEDA			F	Y			20150515	OT		N		15	2	US	1	20150515	US
111168291	11116829	I				20150511	20150515	EXP	US-TAKEDA-2015TUS006419	TAKEDA	64	YR	M	Y			20150515	CN		N		15	2	US	1	20150515	US
111189641	11118964	I			20150514		20150515	DIR			50	YR	M	N	165	LBS	20150514			N		15	2	US	1	20150515
111208192	11120819	F			20150312	20150514	20150525	EXP	ZA-TAKEDA-2015TJP007879	TAKEDA	41	YR	F	Y	68.7	KG	20150525	MD		N		15	2	ZA	2	20150519	ZA
111226301	11122630	I			20150517		20150518	DIR			66	YR	M	N	185	LBS	20150517			N		15	2	US	1	20150518
111243291	11124329	I					20150519	DIR			42	YR	M	N	160	LBS	20150518			N		15	2	US	1	20150519
111252851	11125285	I			20141204	20150512	20150520	EXP	US-TAKEDA-2015TUS006553	TAKEDA	70	YR	F	Y			20150520	MD		N		15	2	US	1	20150520	US
111268241	11126824	I				20150514	20150520	EXP	US-TAKEDA-2015TUS006543	TAKEDA			M	Y			20150520	CN		N		15	2	US	1	20150520	US
111268251	11126825	I				20150515	20150520	EXP	US-TAKEDA-2015TUS006621	TAKEDA			F	Y			20150520	CN		N		15	2	US	1	20150520	US
111344173	11134417	F			20150407	20150529	20150608	EXP	CA-TAKEDA-2015TJP008784	TAKEDA			M	Y			20150608	MD		N		15	2	CA	3	20150525	CA			A
111344371	11134437	I				20150519	20150525	EXP	AU-TAKEDA-2015TJP008930	TAKEDA			F	Y			20150525	MD		N		15	2	AU	1	20150525	AU
111344482	11134448	F			201502	20150526	20150608	EXP	CA-TAKEDA-2015TJP009022	TAKEDA	63	YR	F	Y			20150608	MD		N		15	2	CA	2	20150525	CA
111460001	11146000	I			20150515		20150527	DIR			50	YR	F	N	200	LBS	20150526			N		15	2	US	1	20150527
111460431	11146043	I			20150330		20150527	DIR			46	YR	F	N	300	LBS	20150517			N		15	2	US	1	20150527
111468451	11146845	I			201505	20150519	20150528	EXP	US-TAKEDA-2015TUS006900	TAKEDA	6	DEC	M	Y			20150528	CN		N		15	2	US	1	20150528	US
111484931	11148493	I			20150526		20150528	DIR			59	YR	F	N	148	LBS	20150527			N		15	2	US	1	20150528
111540481	11154048	I				20150522	20150602	EXP	ZA-TAKEDA-2015TJP009455	TAKEDA				Y			20150602	MD		N		15	2	ZA	1	20150602	ZA
111573261	11157326	I			20150514	20150521	20150603	EXP	CA-TAKEDA-2015TJP009829	TAKEDA	58	YR	F	Y			20150603	MD		N		15	2	CA	1	20150603	CA
111573681	11157368	I				20150521	20150603	EXP	DE-TAKEDA-2015TJP009466	TAKEDA	40	YR	F	Y			20150603	MD		N		15	2	DE	1	20150603	DE
111632781	11163278	I				20150522	20150604	EXP	ZA-TAKEDA-2015TJP009434	TAKEDA				Y			20150604	MD		N		15	2	ZA	1	20150604	ZA
111670511	11167051	I				20150528	20150605	EXP	AU-TAKEDA-2015TJP009804	TAKEDA			F	Y			20150605	CN		N		15	2	AU	1	20150605	AU
111692991	11169299	I				20150522	20150605	EXP	CA-TAKEDA-2015TJP009810	TAKEDA			F	Y			20150605	MD		N		15	2	CA	1	20150605	CA
111699273	11169927	F			20150520	20150608	20150618	EXP	CA-TAKEDA-2015TJP010080	TAKEDA	46	YR	M	Y	65	KG	20150618	MD		N		15	2	CA	3	20150607	CA
111699782	11169978	F			20150506	20150603	20150618	EXP	CA-TAKEDA-2015TJP009967	TAKEDA	54	YR	F	Y			20150618	MD		N		15	2	CA	2	20150608	CA
111700082	11170008	F				20150610	20150625	EXP	CA-TAKEDA-2015TJP009945	TAKEDA	56	YR	M	Y	90	KG	20150625	MD		N		15	2	CA	2	20150608	CA
111700122	11170012	F				20150602	20150617	EXP	AR-TAKEDA-2015TJP009888	TAKEDA	30	YR	F	Y			20150617	MD		N		15	2	AR	2	20150608	AR
111714971	11171497	I				20150601	20150608	EXP	US-TAKEDA-2015TUS007198	TAKEDA			M	Y			20150608	CN		N		15	2	US	1	20150608	US
111715101	11171510	I			201505	20150602	20150608	EXP	US-TAKEDA-2015TUS007299	TAKEDA	35	YR	M	Y	86.17	KG	20150608	CN		N		15	2	US	1	20150608	US
111729962	11172996	F			20150526	20150610	20150619	EXP	US-TAKEDA-2015TUS007332	TAKEDA	78	YR	M	Y	73.92	KG	20150619	MD		N		15	2	US	2	20150608	US
111735311	11173531	I			20150504	20150529	20150609	EXP	DE-TAKEDA-2015TJP010072	TAKEDA	50	YR	F	Y			20150609	MD		N		15	2	DE	1	20150609	DE
111735371	11173537	I				20150601	20150609	EXP	DE-TAKEDA-2015TJP010099	TAKEDA			M	Y			20150609	MD		N		15	2	DE	1	20150609	DE
111761221	11176122	I			20150525		20150608	DIR			45	YR	M	N	203	LBS	20150607			N		15	2	US	1	20150608
111811691	11181169	I				20150603	20150611	EXP	US-TAKEDA-2015TUS007434	TAKEDA			M	Y			20150611	CN		N		15	2	US	1	20150611	US
111902541	11190254	I				20150610	20150615	PER	US-TAKEDA-2015TUS007675	TAKEDA			F	Y			20150615	CN		N		15	2	US	1	20150615	US
111904161	11190416	I				20150527	20150615	PER	US-TAKEDA-2015TUS007178	TAKEDA			F	Y	48.73	KG	20150615	CN		N		15	2	US	1	20150615	US
111907512	11190751	F			2015	20150612	20150619	PER	US-TAKEDA-2015TUS007697	TAKEDA			F	Y	72.56	KG	20150619	MD		N		15	2	US	2	20150615	US
111908241	11190824	I				20150609	20150615	PER	US-TAKEDA-2015TUS007698	TAKEDA				Y			20150615	CN		N		15	2	US	1	20150615	US
111934331	11193433	I				20150609	20150616	PER	US-TAKEDA-2015TUS007690	TAKEDA	60	YR	F	Y			20150616	CN		N		15	2	US	1	20150616	US
111939051	11193905	I				20150609	20150616	PER	US-TAKEDA-2015TUS007743	TAKEDA	20	YR	F	Y			20150616	CN		N		15	2	US	1	20150616	US
111939071	11193907	I				20150610	20150616	PER	US-TAKEDA-2015TUS007734	TAKEDA	52	YR	F	Y			20150616	CN		N		15	2	US	1	20150616	US
111939131	11193913	I			20150525	20150611	20150616	PER	US-TAKEDA-2015TUS007724	TAKEDA	60	YR	F	Y	72.56	KG	20150616	CN		N		15	2	US	1	20150616	US
111947592	11194759	F				20150610	20150623	EXP	CA-TAKEDA-2015TJP010713	TAKEDA	65	YR	F	Y			20150623	MD		N		15	2	CA	2	20150617	CA
111974171	11197417	I			2015	20150510	20150617	EXP	US-TAKEDA-2015TUS006407	TAKEDA			F	Y			20150617	MD		N		15	2	US	1	20150617	US
111975971	11197597	I				20150611	20150617	PER	US-TAKEDA-2015TUS007823	TAKEDA	31	YR	F	Y			20150617	CN		N		15	2	US	1	20150617	US
111978102	11197810	F			201505	20150618	20150625	PER	US-TAKEDA-2015TUS007780	TAKEDA	64	YR	F	Y			20150625	CN		N		15	2	US	2	20150617	US
111981631	11198163	I			20150502	20150608	20150618	EXP	CA-TAKEDA-2015TJP011028	TAKEDA	31	YR	M	Y			20150618	CN		N		15	2	CA	1	20150618	CA
111981711	11198171	I				20150605	20150618	EXP	DE-TAKEDA-2015TJP010730	TAKEDA			M	Y			20150618	CN		N		15	2	DE	1	20150618	DE
111986561	11198656	I				20150324	20150608	PER	2015TUS003810	TAKEDA	5	DEC		N			20150421	MD		N		15	2	US	1	20150608
111986611	11198661	I				20150325	20150608	PER	2015TUS003824	TAKEDA	55	YR	F	N			20150421	MD		N		15	2	US	1	20150608
111986811	11198681	I			2015	20150324	20150608	PER	2015TUS003828	TAKEDA	42	YR	M	N			20150421	MD		N		15	2	US	1	20150608
111986921	11198692	I				20150320	20150608	PER	2015TUS003838	TAKEDA	80	YR	M	N			20150421	MD		N		15	2	US	1	20150608
111986941	11198694	I				20150324	20150608	PER	2015TUS003870	TAKEDA	50	YR	M	N			20150421	OT		N		15	2	US	1	20150608
111987091	11198709	I			2015	20150407	20150608	PER	2015TUS003887	TAKEDA	81	YR	M	N			20150421	PH		N		15	2	US	1	20150608
111987201	11198720	I				20150326	20150608	PER	2015TUS003947	TAKEDA			F	N			20150421	MD		N		15	2	US	1	20150608
111987301	11198730	I				20150326	20150608	PER	2015TUS004003	TAKEDA			F	N			20150421	OT		N		15	2	US	1	20150608
111987361	11198736	I				20150326	20150608	PER	2015TUS004007	TAKEDA			M	N			20150421	OT		N		15	2	US	1	20150608
111987371	11198737	I				20150327	20150608	PER	2015TUS004031	TAKEDA	52	YR	F	N	46.3	KG	20150421	CN		N		15	2	US	1	20150608
111987421	11198742	I				20150312	20150608	PER	2015TUS003341	TAKEDA				N			20150421	OT		N		15	2	US	1	20150608
111987511	11198751	I			20150225	20150318	20150608	PER	2015TUS003345	TAKEDA	62	YR		N	81.6	KG	20150421	MD		N		15	2	US	1	20150608
111987651	11198765	I				20150312	20150608	PER	2015TUS003353	TAKEDA			F	N			20150421	MD		N		15	2	US	1	20150608
111987781	11198778	I				20150312	20150608	PER	2015TUS003363	TAKEDA			F	N			20150421	MD		N		15	2	US	1	20150608
111987961	11198796	I				20150312	20150608	PER	2015TUS003371	TAKEDA				N			20150421	MD		N		15	2	US	1	20150608
111988031	11198803	I				20150312	20150608	PER	2015TUS003388	TAKEDA			F	N			20150421	MD		N		15	2	US	1	20150608
111988081	11198808	I			2015	20150310	20150608	PER	2015TUS003400	TAKEDA	42	YR	F	N			20150421	MD		N		15	2	US	1	20150608
111988141	11198814	I			20150316	20150319	20150608	PER	2015TUS003415	TAKEDA			F	N			20150421	CN		N		15	2	US	1	20150608
111988191	11198819	I			20150303	20150311	20150608	PER	2015TUS003476	TAKEDA	58	YR	F	N	61.2	KG	20150421	CN		N		15	2	US	1	20150608
111988231	11198823	I				20150313	20150608	PER	2015TUS003493	TAKEDA				N			20150421	MD		N		15	2	US	1	20150608
111988541	11198854	I				20150310	20150608	PER	2015TUS003142	TAKEDA			F	N			20150421	OT		N		15	2	US	1	20150608
111988621	11198862	I				20150310	20150608	PER	2015TUS003147	TAKEDA			F	N			20150421	OT		N		15	2	US	1	20150608
111989191	11198919	I				20150305	20150608	PER	2015TUS003153	TAKEDA	39	YR	M	N			20150421			N		15	2	US	1	20150608
111989271	11198927	I			20150110	20150317	20150608	PER	2015TUS003156	TAKEDA	56	YR	F	N	112	KG	20150421	MD		N		15	2	US	1	20150608
111989341	11198934	I				20150310	20150608	PER	2015TUS003158	TAKEDA	5	DEC	M	N			20150421	MD		N		15	2	US	1	20150608
111989421	11198942	I				20150309	20150608	PER	2015TUS003206	TAKEDA	26	YR	F	N			20150421	MD		N		15	2	US	1	20150608
111989531	11198953	I				20150310	20150608	PER	2015TUS003218	TAKEDA			M	N			20150421	MD		N		15	2	US	1	20150608
111989771	11198977	I				20150309	20150608	PER	2015TUS003227	TAKEDA			M	N			20150421	CN		N		15	2	US	1	20150608
111990251	11199025	I			201409	20150316	20150608	PER	2015TUS003291	TAKEDA	33	YR	F	N	54.9	KG	20150421	MD		N		15	2	US	1	20150608
111990471	11199047	I				20150312	20150608	PER	2015TUS003335	TAKEDA	35	YR	F	N			20150421	MD		N		15	2	US	1	20150608
111990631	11199063	I			20150315	20150325	20150608	PER	2015TUS003640	TAKEDA	72	YR	F	N	66	KG	20150421	OT		N		15	2	US	1	20150608
111990671	11199067	I				20150317	20150608	PER	2015TUS003656	TAKEDA			F	N			20150421	CN		N		15	2	US	1	20150608
111990741	11199074	I				20150318	20150608	PER	2015TUS003675	TAKEDA			F	N			20150421	MD		N		15	2	US	1	20150608
111990761	11199076	I				20150317	20150608	PER	2015TUS003690	TAKEDA			F	N			20150421	CN		N		15	2	US	1	20150608
111990831	11199083	I			201411	20150319	20150608	PER	2015TUS003708	TAKEDA	15	YR	F	N			20150421	MD		N		15	2	US	1	20150608
111990911	11199091	I				20150320	20150608	PER	2015TUS003743	TAKEDA			M	N			20150421	CN		N		15	2	US	1	20150608
111990921	11199092	I				20150327	20150608	PER	2015TUS004146	TAKEDA				N			20150421	OT		N		15	2	US	1	20150608
111991041	11199104	I			201503	20150323	20150608	PER	2015TUS003771	TAKEDA			F	N			20150421	MD		N		15	2	US	1	20150608
111991111	11199111	I				20150327	20150608	PER	2015TUS004140	TAKEDA				N			20150421	OT		N		15	2	US	1	20150608
111991171	11199117	I				20150319	20150608	PER	2015TUS003785	TAKEDA				N			20150421	MD		N		15	2	US	1	20150608
111991261	11199126	I				20150327	20150608	PER	2015TUS004009	TAKEDA			M	N			20150421	OT		N		15	2	US	1	20150608
111991281	11199128	I				20150319	20150608	PER	2015TUS003799	TAKEDA			F	N			20150421	CN		N		15	2	US	1	20150608
111991341	11199134	I			20150323	20150323	20150608	PER	2015TUS003801	TAKEDA	49	YR	F	N	140.6	KG	20150421	CN		N		15	2	US	1	20150608
111991421	11199142	I			20150310	20150415	20150608	PER	2015TUS003951	TAKEDA	20	YR	M	N	85.2	KG	20150421	MD		N		15	2	US	1	20150608
111991741	11199174	I				20150331	20150608	PER	2015TUS003841	TAKEDA			F	N			20150421	CN		N		15	2	US	1	20150608
111991761	11199176	I				20150327	20150608	PER	2015TUS004040	TAKEDA	70	YR	F	N			20150421	MD		N		15	2	US	1	20150608
111991871	11199187	I				20150326	20150608	PER	2015TUS004067	TAKEDA	3	DEC	F	N			20150421	MD		N		15	2	US	1	20150608
111991911	11199191	I				20150209	20150608	PER	2015TUS001314	TAKEDA	41	YR	F	N			20150421	MD		N		15	2	US	1	20150608
111991971	11199197	I				20150327	20150608	PER	2015TUS004080	TAKEDA				N			20150421	MD		N		15	2	US	1	20150608
111992161	11199216	I			20150227	20150311	20150608	PER	2015TJP004982	TAKEDA	43	YR	F	N			20150421	MD		N		15	2	US	1	20150608
111992311	11199231	I				20150326	20150608	PER	2015TUS004082	TAKEDA			F	N			20150421	MD		N		15	2	US	1	20150608
111992421	11199242	I				20150326	20150608	PER	2015TUS004092	TAKEDA			F	N			20150421	OT		N		15	2	US	1	20150608
111992511	11199251	I			2014	20150326	20150608	PER	2015TUS004131	TAKEDA	15	YR	F	N			20150421	OT		N		15	2	US	1	20150608
111996341	11199634	I				20150105	20150608	PER	2015TUS000142	TAKEDA			M	N			20150421	CN		N		15	2	US	1	20150608
111996921	11199692	I				20150323	20150608	PER	2015TUS003787	TAKEDA	6	DEC	M	N			20150421	MD		N		15	2	US	1	20150608
112001371	11200137	I				20150317	20150608	PER	2015TUS003497	TAKEDA			F	N			20150421	OT		N		15	2	US	1	20150608
112001431	11200143	I				20150318	20150608	PER	2015TUS003512	TAKEDA			M	N			20150421	MD		N		15	2	US	1	20150608
112001461	11200146	I				20150317	20150608	PER	2015TUS003513	TAKEDA				N			20150421	OT		N		15	2	US	1	20150608
112001591	11200159	I				20150318	20150608	PER	2015TUS003516	TAKEDA			F	N			20150421	MD		N		15	2	US	1	20150608
112001631	11200163	I				20150318	20150608	PER	2015TUS003557	TAKEDA			F	N			20150421	MD		N		15	2	US	1	20150608
112001681	11200168	I				20150317	20150608	PER	2015TUS003570	TAKEDA			F	N			20150421	MD		N		15	2	US	1	20150608
112001761	11200176	I				20150317	20150608	PER	2015TUS003578	TAKEDA			F	N			20150421			N		15	2	US	1	20150608
112001841	11200184	I			201503	20150319	20150608	PER	2015TUS003587	TAKEDA			M	N			20150421	MD		N		15	2	US	1	20150608
112002001	11200200	I				20150319	20150608	PER	2015TUS003594	TAKEDA				N			20150421	OT		N		15	2	US	1	20150608
112002921	11200292	I				20150306	20150608	PER	2015TUS002738	TAKEDA			F	N			20150421	OT		N		15	2	US	1	20150608
112003051	11200305	I				20150302	20150608	PER	2015TUS002743	TAKEDA			M	N			20150421			N		15	2	US	1	20150608
112003141	11200314	I			20150227	20150227	20150608	PER	2015TUS002752	TAKEDA			F	N			20150421	CN		N		15	2	US	1	20150608
112003241	11200324	I			20150228	20150302	20150608	PER	2015TUS002753	TAKEDA	67	YR	F	N	73.9	KG	20150421			N		15	2	US	1	20150608
112003291	11200329	I				20150303	20150608	PER	2015TUS002795	TAKEDA	74	YR	F	N	56.7	KG	20150421			N		15	2	US	1	20150608
112003391	11200339	I			201502	20150312	20150608	PER	2015TUS002876	TAKEDA	47	YR	F	N			20150421	OT		N		15	2	US	1	20150608
112003501	11200350	I				20150304	20150608	PER	2015TUS002900	TAKEDA			F	N			20150421	OT		N		15	2	US	1	20150608
112003601	11200360	I				20150304	20150608	PER	2015TUS002936	TAKEDA			F	N			20150421	OT		N		15	2	US	1	20150608
112003721	11200372	I				20150304	20150608	PER	2015TUS002956	TAKEDA				N			20150421	MD		N		15	2	US	1	20150608
112003871	11200387	I				20150304	20150608	PER	2015TUS002973	TAKEDA			F	N			20150421	OT		N		15	2	US	1	20150608
112003991	11200399	I				20150303	20150608	PER	2015TUS002974	TAKEDA			F	N			20150421	MD		N		15	2	US	1	20150608
112004111	11200411	I				20150304	20150608	PER	2015TUS003003	TAKEDA	40	YR	F	N			20150421	OT		N		15	2	US	1	20150608
112004201	11200420	I				20150304	20150608	PER	2015TUS003019	TAKEDA				N			20150421	MD		N		15	2	US	1	20150608
112004221	11200422	I				20150305	20150608	PER	2015TUS003028	TAKEDA				N			20150421	OT		N		15	2	US	1	20150608
112004271	11200427	I			20150306	20150306	20150608	PER	2015TUS003058	TAKEDA			F	N			20150421	CN		N		15	2	US	1	20150608
112004441	11200444	I				20150309	20150608	PER	2015TUS003107	TAKEDA			F	N			20150421	OT		N		15	2	US	1	20150608
112004511	11200451	I				20150306	20150608	PER	2015TUS003108	TAKEDA	43	YR	M	N	65.8	KG	20150421			N		15	2	US	1	20150608
112004611	11200461	I				20150309	20150608	PER	2015TUS003113	TAKEDA			M	N			20150421	OT		N		15	2	US	1	20150608
112004671	11200467	I				20150310	20150608	PER	2015TUS003136	TAKEDA			F	N			20150421	OT		N		15	2	US	1	20150608
112008241	11200824	I				20150612	20150618	PER	US-TAKEDA-2015TUS007829	TAKEDA	7	DEC	M	Y			20150618	CN		N		15	2	US	1	20150618	US
112008251	11200825	I			2015	20150612	20150618	PER	US-TAKEDA-2015TUS007788	TAKEDA				Y			20150618	CN		N		15	2	US	1	20150618	US
112008312	11200831	F			20141001	20150618	20150625	PER	US-TAKEDA-2015TUS007858	TAKEDA	57	YR		Y	99.77	KG	20150625	CN		N		15	2	US	2	20150618	US
112009421	11200942	I				20150611	20150618	PER	US-TAKEDA-2015TUS007847	TAKEDA			F	Y			20150619	CN		N		15	2	US	1	20150618	US			A
112009541	11200954	I				20150615	20150618	PER	US-TAKEDA-2015TUS007782	TAKEDA				Y			20150619	OT		N		15	2	US	1	20150618	US
112015611	11201561	I				20150105	20150608	PER	2015TUS000148	TAKEDA			F	N			20150421	MD		N		15	2	US	1	20150608
112015731	11201573	I				20150109	20150608	PER	2015TUS000169	TAKEDA	15	YR	M	N	49.9	KG	20150421	MD		N		15	2	US	1	20150608
112015801	11201580	I				20150130	20150608	PER	2015TUS000184	TAKEDA	60	YR	F	N	47.6	KG	20150421	MD		N		15	2	US	1	20150608
112015831	11201583	I				20150105	20150608	PER	2015TUS000192	TAKEDA			M	N			20150421	MD		N		15	2	US	1	20150608
112015861	11201586	I				20150105	20150608	PER	2015TUS000196	TAKEDA			M	N			20150421	MD		N		15	2	US	1	20150608
112015891	11201589	I				20150106	20150608	PER	2015TUS000209	TAKEDA				N			20150421	MD		N		15	2	US	1	20150608
112015901	11201590	I				20150106	20150608	PER	2015TUS000215	TAKEDA			M	N			20150421	MD		N		15	2	US	1	20150608
112016391	11201639	I				20150122	20150608	PER	2015TUS000892	TAKEDA			F	N			20150421	OT		N		15	2	US	1	20150608
112016481	11201648	I			20150105	20150214	20150608	PER	2015TUS000908	TAKEDA	51	YR	F	N	80.3	KG	20150421	OT		N		15	2	US	1	20150608
112016531	11201653	I				20150122	20150608	PER	2015TUS000938	TAKEDA			F	N			20150421	CN		N		15	2	US	1	20150608
112016601	11201660	I			201412	20150122	20150608	PER	2015TUS000942	TAKEDA	69	YR	F	N	74.8	KG	20150421	CN		N		15	2	US	1	20150608
112016651	11201665	I				20150122	20150608	PER	2015TUS000944	TAKEDA			F	N			20150421	MD		N		15	2	US	1	20150608
112016711	11201671	I				20150122	20150608	PER	2015TUS000950	TAKEDA			F	N			20150421	MD		N		15	2	US	1	20150608
112016811	11201681	I				20150202	20150608	PER	2015TUS000953	TAKEDA	45	YR	M	N			20150421	OT		N		15	2	US	1	20150608
112016901	11201690	I				20150122	20150608	PER	2015TUS000981	TAKEDA				N			20150421	MD		N		15	2	US	1	20150608
112016961	11201696	I				20150121	20150608	PER	2015TUS000991	TAKEDA			M	N			20150421	MD		N		15	2	US	1	20150608
112017621	11201762	I				20150204	20150608	PER	2015TUS001479	TAKEDA			M	N			20150421	MD		N		15	2	US	1	20150608
112017701	11201770	I				20150204	20150608	PER	2015TUS001481	TAKEDA			M	N			20150421	MD		N		15	2	US	1	20150608
112017721	11201772	I			2015	20150205	20150608	PER	2015TUS001498	TAKEDA	48	YR	F	N			20150421	MD		N		15	2	US	1	20150608
112017931	11201793	I				20150324	20150608	PER	2015TUS001545	TAKEDA	53	YR	F	N	74.8	KG	20150421	MD		N		15	2	US	1	20150608
112018031	11201803	I				20150204	20150608	PER	2015TUS001573	TAKEDA			F	N			20150421	OT		N		15	2	US	1	20150608
112018231	11201823	I				20150205	20150608	PER	2015TUS001581	TAKEDA			F	N			20150421	OT		N		15	2	US	1	20150608
112018311	11201831	I			20150129	20150213	20150608	PER	2015TUS001587	TAKEDA	69	YR	M	N	96.1	KG	20150421	OT		N		15	2	US	1	20150608
112018421	11201842	I				20150206	20150608	PER	2015TUS001591	TAKEDA	31	YR	F	N			20150421	OT		N		15	2	US	1	20150608
112018481	11201848	I				20150403	20150608	PER	2015TUS001631	TAKEDA	46	YR	F	N			20150421			N		15	2	US	1	20150608
112018571	11201857	I				20150209	20150608	PER	2015TUS001679	TAKEDA				N			20150421	MD		N		15	2	US	1	20150608
112020361	11202036	I				20150210	20150608	PER	2015TUS001725	TAKEDA			F	N			20150421	CN		N		15	2	US	1	20150608
112020421	11202042	I				20150211	20150608	PER	2015TUS001749	TAKEDA			F	N			20150421	MD		N		15	2	US	1	20150608
112020481	11202048	I			201501	20150219	20150608	PER	2015TUS001852	TAKEDA	57	YR	F	N			20150421	OT		N		15	2	US	1	20150608
112020531	11202053	I				20150210	20150608	PER	2015TUS001864	TAKEDA			F	N			20150421	OT		N		15	2	US	1	20150608
112020591	11202059	I				20150211	20150608	PER	2015TUS001869	TAKEDA			F	N			20150421	MD		N		15	2	US	1	20150608
112020641	11202064	I				20150212	20150608	PER	2015TUS001872	TAKEDA	61	YR	M	N	90.2	KG	20150421	CN		N		15	2	US	1	20150608
112020711	11202071	I				20150211	20150608	PER	2015TUS001873	TAKEDA	64	YR	F	N			20150421	MD		N		15	2	US	1	20150608
112020811	11202081	I			20150211	20150212	20150608	PER	2015TUS001884	TAKEDA	60	YR	F	N			20150421	MD		N		15	2	US	1	20150608
112020901	11202090	I				20150211	20150608	PER	2015TUS001897	TAKEDA	70	YR	F	N			20150421	OT		N		15	2	US	1	20150608
112020971	11202097	I				20150211	20150608	PER	2015TUS001924	TAKEDA	82	YR	M	N			20150421	MD		N		15	2	US	1	20150608
112022831	11202283	I			201501	20150128	20150608	PER	2015TUS001249	TAKEDA	41	YR	F	N			20150421	MD		N		15	2	US	1	20150608
112022941	11202294	I				20150128	20150608	PER	2015TUS001272	TAKEDA			F	N			20150421	OT		N		15	2	US	1	20150608
112023011	11202301	I			20150124	20150129	20150608	PER	2015TUS001310	TAKEDA			F	N			20150421			N		15	2	US	1	20150608
112023101	11202310	I				20150128	20150608	PER	2015TUS001312	TAKEDA	65	YR	F	N			20150421	MD		N		15	2	US	1	20150608
112023151	11202315	I			20141228	20150128	20150608	PER	2015TUS001347	TAKEDA	63	YR	F	N			20150421	MD		N		15	2	US	1	20150608
112023361	11202336	I				20150203	20150608	PER	2015TUS001376	TAKEDA			F	N			20150421	OT		N		15	2	US	1	20150608
112023951	11202395	I				20150129	20150608	PER	2015TUS001382	TAKEDA			F	N			20150421	MD		N		15	2	US	1	20150608
112024101	11202410	I				20150203	20150608	PER	2015TUS001397	TAKEDA			M	N			20150421	OT		N		15	2	US	1	20150608
112024171	11202417	I				20150203	20150608	PER	2015TUS001451	TAKEDA	30	YR	M	N	104.3	KG	20150421			N		15	2	US	1	20150608
112024241	11202424	I				20150202	20150608	PER	2015TUS001452	TAKEDA				N			20150421	MD		N		15	2	US	1	20150608
112027381	11202738	I				20150211	20150608	PER	2015TUS001925	TAKEDA	76	YR	F	N			20150421	MD		N		15	2	US	1	20150608
112027601	11202760	I				20150213	20150608	PER	2015TUS001985	TAKEDA			F	N			20150421	OT		N		15	2	US	1	20150608
112027791	11202779	I				20150212	20150608	PER	2015TUS002038	TAKEDA			F	N			20150421	MD		N		15	2	US	1	20150608
112027841	11202784	I				20150212	20150608	PER	2015TUS002054	TAKEDA	80	YR	F	N			20150421	MD		N		15	2	US	1	20150608
112027881	11202788	I				20150213	20150608	PER	2015TUS002066	TAKEDA	65	YR	F	N			20150421	MD		N		15	2	US	1	20150608
112027991	11202799	I			20150421	20150610	20150619	PER	US-TAKEDA-2015TUS007778	TAKEDA	47	YR	M	Y	131.52	KG	20150619	MD		N		15	2	US	1	20150619	US
112028001	11202800	I				20150217	20150608	PER	2015TUS002082	TAKEDA	5	DEC	F	N			20150421	OT		N		15	2	US	1	20150608
112028221	11202822	I				20150612	20150619	PER	US-TAKEDA-2015TUS007790	TAKEDA	55	YR	M	Y			20150619	OT		N		15	2	US	1	20150619	US
112028271	11202827	I			2015	20150217	20150608	PER	2015TUS002102	TAKEDA	50	YR	F	N			20150421	MD		N		15	2	US	1	20150608
112028321	11202832	I			201408	20150216	20150608	PER	2015TUS002106	TAKEDA	72	YR	M	N	86.2	KG	20150421	CN		N		15	2	US	1	20150608
112028381	11202838	I				20150216	20150608	PER	2015TUS002120	TAKEDA			F	N			20150421	CN		N		15	2	US	1	20150608
112028451	11202845	I				20150216	20150608	PER	2015TUS002124	TAKEDA			M	N			20150421	MD		N		15	2	US	1	20150608
112029051	11202905	I			201502	20150218	20150608	PER	2015TUS002391	TAKEDA			F	N			20150421	OT		N		15	2	US	1	20150608
112029121	11202912	I				20150223	20150608	PER	2015TUS002416	TAKEDA			F	N			20150421			N		15	2	US	1	20150608
112029161	11202916	I			2014	20150223	20150608	PER	2015TUS002422	TAKEDA	65	YR	F	N	54.9	KG	20150421			N		15	2	US	1	20150608
112029271	11202927	I				20150224	20150608	PER	2015TUS002449	TAKEDA	34	YR	F	N			20150421	OT		N		15	2	US	1	20150608
112029391	11202939	I			20150223	20150224	20150608	PER	2015TUS002450	TAKEDA			F	N			20150421			N		15	2	US	1	20150608
112029471	11202947	I				20150223	20150608	PER	2015TUS002464	TAKEDA				N			20150421	MD		N		15	2	US	1	20150608
112029491	11202949	I				20150224	20150608	PER	2015TUS002481	TAKEDA	18	YR	F	N			20150421	MD		N		15	2	US	1	20150608
112029601	11202960	I			20150224	20150324	20150608	PER	2015TUS002488	TAKEDA	57	YR	F	N			20150421	OT		N		15	2	US	1	20150608
112029681	11202968	I			2015	20150224	20150608	PER	2015TUS002489	TAKEDA	72	YR	F	N	70.3	KG	20150421			N		15	2	US	1	20150608
112029821	11202982	I			20150224	20150225	20150608	PER	2015TUS002514	TAKEDA			F	N			20150421	MD		N		15	2	US	1	20150608
112030091	11203009	I				20150218	20150608	PER	2015TUS002149	TAKEDA			F	N			20150421	MD		N		15	2	US	1	20150608
112030151	11203015	I				20150218	20150608	PER	2015TUS002151	TAKEDA				N			20150421	MD		N		15	2	US	1	20150608
112030241	11203024	I				20150218	20150608	PER	2015TUS002152	TAKEDA				N			20150421	MD		N		15	2	US	1	20150608
112030301	11203030	I				20150212	20150608	PER	2015TUS002174	TAKEDA	47	YR	F	N			20150421			N		15	2	US	1	20150608
112030371	11203037	I				20150218	20150608	PER	2015TUS002200	TAKEDA			F	N			20150421	MD		N		15	2	US	1	20150608
112030461	11203046	I				20150218	20150608	PER	2015TUS002202	TAKEDA			M	N			20150421	OT		N		15	2	US	1	20150608
112030521	11203052	I				20150218	20150608	PER	2015TUS002219	TAKEDA	50	YR	F	N			20150421	MD		N		15	2	US	1	20150608
112030611	11203061	I				20150218	20150608	PER	2015TUS002286	TAKEDA	73	YR	F	N	88.0	KG	20150421			N		15	2	US	1	20150608
112030691	11203069	I				20150219	20150608	PER	2015TUS002306	TAKEDA	82	YR	F	N			20150421	OT		N		15	2	US	1	20150608
112030801	11203080	I				20150218	20150608	PER	2015TUS002350	TAKEDA				N			20150421	MD		N		15	2	US	1	20150608
112031741	11203174	I				20150615	20150619	PER	US-TAKEDA-2015TUS007879	TAKEDA				Y			20150619	CN		N		15	2	US	1	20150619	US
112037371	11203737	I			2015	20150616	20150619	EXP	US-TAKEDA-2015TUS007907	TAKEDA			F	Y			20150619	CN		N		15	2	US	1	20150619	US
112040171	11204017	I			2015	20150518	20150619	PER	US-TAKEDA-2015TUS006827	TAKEDA	61	YR	M	Y	104.31	KG	20150619	MD		N		15	2	US	1	20150619	US
112040241	11204024	I				20150616	20150619	PER	US-TAKEDA-2015TUS007931	TAKEDA			F	Y	81.63	KG	20150619	OT		N		15	2	US	1	20150619	US
112046151	11204615	I			20150421	20150422	20150622	EXP	CA-TAKEDA-2015TJP009736	TAKEDA			F	Y	59	KG	20150622	MD		N		15	2	CA	1	20150622	CA
112046401	11204640	I			20150520	20150604	20150622	EXP	DE-TAKEDA-2015TJP010721	TAKEDA	47	YR	F	Y	131	KG	20150622	MD		N		15	2	DE	1	20150622	DE
112082821	11208282	I			2015	20150612	20150622	PER	US-TAKEDA-2015TUS007938	TAKEDA			M	Y			20150622	CN		N		15	2	US	1	20150622	US
112082901	11208290	I				20150615	20150622	PER	US-TAKEDA-2015TUS007964	TAKEDA				Y			20150622	CN		N		15	2	US	1	20150622	US
112090211	11209021	I				20150618	20150622	PER	US-TAKEDA-2015TUS007967	TAKEDA			F	Y			20150622	CN		N		15	2	US	1	20150622	US
112140001	11214000	I				20150616	20150623	EXP	US-TAKEDA-2015TUS007915	TAKEDA	70	YR	M	Y			20150623	CN		N		15	2	US	1	20150623	US
112140501	11214050	I			201506	20150616	20150623	PER	US-TAKEDA-2015TUS008024	TAKEDA			M	Y			20150623	MD		N		15	2	US	1	20150623	US
112140671	11214067	I				20150616	20150623	PER	US-TAKEDA-2015TUS007999	TAKEDA	52	YR	F	Y			20150623	CN		N		15	2	US	1	20150623	US
112145911	11214591	I				20150225	20150608	PER	2015TUS002525	TAKEDA			F	N			20150421	MD		N		15	2	US	1	20150608
112146091	11214609	I				20150316	20150608	PER	2015TUS002543	TAKEDA	16	YR	F	N	93.9	KG	20150421	MD		N		15	2	US	1	20150608
112146181	11214618	I				20150224	20150608	PER	2015TUS002544	TAKEDA				N			20150421	MD		N		15	2	US	1	20150608
112146291	11214629	I				20150224	20150608	PER	2015TUS002545	TAKEDA	17	YR	M	N			20150421	PH		N		15	2	US	1	20150608
112146561	11214656	I			20150215	20150226	20150608	PER	2015TUS002596	TAKEDA			F	N			20150421			N		15	2	US	1	20150608
112146601	11214660	I				20150226	20150608	PER	2015TUS002600	TAKEDA	49	YR	F	N			20150421	MD		N		15	2	US	1	20150608
112146631	11214663	I				20150227	20150608	PER	2015TUS002699	TAKEDA				N			20150421	OT		N		15	2	US	1	20150608
112146791	11214679	I				20150225	20150608	PER	2015TUS002702	TAKEDA			F	N			20150421	MD		N		15	2	US	1	20150608
112146801	11214680	I				20150225	20150608	PER	2015TUS002705	TAKEDA			F	N			20150421	MD		N		15	2	US	1	20150608
112146841	11214684	I				20150225	20150608	PER	2015TUS002706	TAKEDA			F	N			20150421	MD		N		15	2	US	1	20150608
112146921	11214692	I				20150106	20150608	PER	2015TUS000242	TAKEDA	80	YR	F	N			20150421	MD		N		15	2	US	1	20150608
112146951	11214695	I				20150107	20150608	PER	2015TUS000291	TAKEDA				N			20150421	OT		N		15	2	US	1	20150608
112146981	11214698	I				20150107	20150608	PER	2015TUS000300	TAKEDA			M	N			20150421	OT		N		15	2	US	1	20150608
112147061	11214706	I				20150107	20150608	PER	2015TUS000349	TAKEDA			M	N			20150421			N		15	2	US	1	20150608
112147151	11214715	I				20150107	20150608	PER	2015TUS000351	TAKEDA			F	N			20150421			N		15	2	US	1	20150608
112147191	11214719	I			201410	20150109	20150608	PER	2015TUS000358	TAKEDA			F	N			20150421	OT		N		15	2	US	1	20150608
112147221	11214722	I			20141203	20150107	20150608	PER	2015TUS000367	TAKEDA	23	YR	F	N			20150421	OT		N		15	2	US	1	20150608
112147241	11214724	I				20150107	20150608	PER	2015TUS000375	TAKEDA			F	N			20150421	OT		N		15	2	US	1	20150608
112147591	11214759	I				20150107	20150608	PER	2015TUS000395	TAKEDA	46	YR	F	N			20150421	MD		N		15	2	US	1	20150608
112147631	11214763	I				20150108	20150608	PER	2015TUS000404	TAKEDA	45	YR	M	N			20150421	MD		N		15	2	US	1	20150608
112147851	11214785	I				20150108	20150608	PER	2015TUS000405	TAKEDA	61	YR	F	N			20150421	MD		N		15	2	US	1	20150608
112148231	11214823	I				20150109	20150608	PER	2015TUS000410	TAKEDA	75	YR	M	N			20150421			N		15	2	US	1	20150608
112148291	11214829	I				20150109	20150608	PER	2015TUS000412	TAKEDA			F	N			20150421			N		15	2	US	1	20150608
112148541	11214854	I				20150108	20150608	PER	2015TUS000432	TAKEDA			F	N			20150421	MD		N		15	2	US	1	20150608
112148701	11214870	I				20150108	20150608	PER	2015TUS000446	TAKEDA			F	N			20150421			N		15	2	US	1	20150608
112149051	11214905	I				20150114	20150608	PER	2015TUS000500	TAKEDA	54	YR	F	N			20150421	PH		N		15	2	US	1	20150608
112149211	11214921	I				20150109	20150608	PER	2015TUS000540	TAKEDA			F	N			20150421	MD		N		15	2	US	1	20150608
112150261	11215026	I				20150115	20150608	PER	2015TUS000633	TAKEDA	31	YR	F	N			20150421	MD		N		15	2	US	1	20150608
112150431	11215043	I				20150114	20150608	PER	2015TUS000643	TAKEDA				N			20150421	MD		N		15	2	US	1	20150608
112150601	11215060	I				20150115	20150608	PER	2015TUS000646	TAKEDA			F	N			20150421	OT		N		15	2	US	1	20150608
112150651	11215065	I				20150115	20150608	PER	2015TUS000653	TAKEDA			F	N			20150421	OT		N		15	2	US	1	20150608
112150811	11215081	I				20150114	20150608	PER	2015TUS000682	TAKEDA			F	N			20150421	OT		N		15	2	US	1	20150608
112150971	11215097	I				20150113	20150608	PER	2015TUS000686	TAKEDA			F	N			20150421	MD		N		15	2	US	1	20150608
112151161	11215116	I				20150116	20150608	PER	2015TUS000760	TAKEDA			F	N			20150421	MD		N		15	2	US	1	20150608
112151561	11215156	I				20150119	20150608	PER	2015TUS000766	TAKEDA	5	DEC	F	N			20150421	OT		N		15	2	US	1	20150608
112151621	11215162	I				20150121	20150608	PER	2015TUS000815	TAKEDA			M	N			20150421	MD		N		15	2	US	1	20150608
112151791	11215179	I				20150120	20150608	PER	2015TUS000823	TAKEDA			F	N			20150421	OT		N		15	2	US	1	20150608
112151931	11215193	I				20150120	20150608	PER	2015TUS000833	TAKEDA			F	N			20150421	MD		N		15	2	US	1	20150608
112152081	11215208	I			20150107	20150218	20150608	PER	2015TUS000841	TAKEDA	25	YR	F	N	117.5	KG	20150421	OT		N		15	2	US	1	20150608
112152121	11215212	I				20150126	20150608	PER	2015TUS001092	TAKEDA			F	N			20150421	CN		N		15	2	US	1	20150608
112152261	11215226	I				20150123	20150608	PER	2015TUS001101	TAKEDA			M	N			20150421	OT		N		15	2	US	1	20150608
112152301	11215230	I				20150127	20150608	PER	2015TUS001103	TAKEDA			M	N			20150421	CN		N		15	2	US	1	20150608
112152531	11215253	I				20150123	20150608	PER	2015TUS001106	TAKEDA				N			20150421	OT		N		15	2	US	1	20150608
112153051	11215305	I				20150126	20150608	PER	2015TUS001111	TAKEDA	5	DEC	M	N			20150421	OT		N		15	2	US	1	20150608
112153161	11215316	I				20150122	20150608	PER	2015TUS001150	TAKEDA			F	N			20150421	CN		N		15	2	US	1	20150608
112153291	11215329	I				20150128	20150608	PER	2015TUS001179	TAKEDA				N			20150421	MD		N		15	2	US	1	20150608
112153421	11215342	I				20150113	20150608	PER	2015TUS001180	TAKEDA				N			20150421	MD		N		15	2	US	1	20150608
112153461	11215346	I				20150128	20150608	PER	2015TUS001241	TAKEDA			M	N			20150421	OT		N		15	2	US	1	20150608
112153591	11215359	I				20150129	20150608	PER	2015TUS001248	TAKEDA			F	N			20150421	OT		N		15	2	US	1	20150608
112157491	11215749	I				20150619	20150624	PER	US-TAKEDA-2015TUS008116	TAKEDA	35	YR	F	Y			20150624	CN		N		15	2	US	1	20150624	US
112159411	11215941	I				20150617	20150624	PER	US-TAKEDA-2015TUS008100	TAKEDA	50	YR	F	Y			20150624	CN		N		15	2	US	1	20150624	US
112171251	11217125	I			2015	20150617	20150624	PER	US-TAKEDA-2015TUS008077	TAKEDA	30	YR	F	Y			20150624	MD		N		15	2	US	1	20150624	US
112171261	11217126	I			2015	20150617	20150624	PER	US-TAKEDA-2015TUS008075	TAKEDA	28	YR	F	Y			20150624	MD		N		15	2	US	1	20150624	US
112173431	11217343	I			20150610	20150616	20150625	EXP	DE-TAKEDA-2015TJP011331	TAKEDA	48	YR	M	Y			20150625	MD		N		15	2	DE	1	20150625	DE
112188361	11218836	I				20150604	20150625	PER	US-TAKEDA-2015TUS007552	TAKEDA			M	Y			20150625	CN		N		15	2	US	1	20150625	US
112204621	11220462	I				20150618	20150625	PER	US-TAKEDA-2015TUS008173	TAKEDA				Y			20150626	CN		N		15	2	US	1	20150625	US
112232771	11223277	I				20150613	20150626	EXP	SE-TAKEDA-2015TJP011642	TAKEDA			M	Y			20150626	MD		N		15	2	SE	1	20150626	SE
112232961	11223296	I			201506	20150623	20150626	PER	US-TAKEDA-2015TUS008275	TAKEDA	6	DEC	F	Y			20150627	CN		N		15	2	US	1	20150626	US
112233011	11223301	I				20150623	20150626	PER	US-TAKEDA-2015TUS008278	TAKEDA	5	DEC	F	Y			20150627	CN		N		15	2	US	1	20150626	US
112256111	11225611	I				20150623	20150629	PER	US-TAKEDA-2015TUS008335	TAKEDA			F	Y			20150629	CN		N		15	2	US	1	20150629	US
112270071	11227007	I			201505	20150617	20150630	EXP	SE-TAKEDA-2015TJP011948	TAKEDA	48	YR	F	Y			20150630	OT		N		15	2	SE	1	20150630	SE	SE-MPA-2015-004204
112270951	11227095	I				20150617	20150630	EXP	CA-TAKEDA-2015TJP011836	TAKEDA			F	Y			20150630	MD		N		15	2	CA	1	20150630	CA
112286101	11228610	I				20150625	20150630	EXP	US-TAKEDA-2015TUS008400	TAKEDA	4	DEC	M	Y			20150630	CN		N		15	2	US	1	20150630	US
112294211	11229421	I			20150623	20150625	20150630	EXP	US-TAKEDA-2015TUS008374	TAKEDA			M	Y			20150630	CN		N		15	2	US	1	20150630	US
112295541	11229554	I				20150624	20150630	PER	US-TAKEDA-2015TUS008346	TAKEDA	36	YR	M	Y			20150630	CN		N		15	2	US	1	20150630	US
109609856	10960985	F			20150224	20150629	20150702	EXP	US-TAKEDA-2015TUS003717	TAKEDA	43	YR	F	Y	60.9	KG	20150702	CN		N		15	3	US	6	20150327	US
110863162	11086316	F			20150403	20150703	20150709	EXP	AU-TAKEDA-2015TJP007704	TAKEDA	26	YR	M	Y	136	KG	20150709	MD		N		15	3	AU	2	20150504	AU
111645512	11164551	F			20150528	20150629	20150703	EXP	US-TAKEDA-2015TUS007206	TAKEDA	23	YR	F	Y	98.87	KG	20150703	CN		N		15	3	US	2	20150604	US
111732772	11173277	F			201502	20150608	20150706	EXP	DK-TAKEDA-2015TJP009630	TAKEDA	58	YR	F	Y			20150706	MD		N		15	3	DK	2	20150608	DK
111939082	11193908	F			20150522	20150625	20150702	PER	US-TAKEDA-2015TUS007726	TAKEDA	54	YR	F	Y	84.35	KG	20150702	CN		N		15	3	US	2	20150616	US
112140852	11214085	F				20150626	20150701	PER	US-TAKEDA-2015TUS008017	TAKEDA			F	Y	74.83	KG	20150701	CN		N		15	3	US	2	20150623	US
112143882	11214388	F			2015	20150626	20150706	EXP	MX-TAKEDA-2015TJP011347	TAKEDA	54	YR	F	Y			20150706	MD		N		15	3	MX	2	20150624	MX
112156272	11215627	F			20150417	20150623	20150701	PER	US-TAKEDA-2015TUS008015	TAKEDA	38	YR	F	Y	75.28	KG	20150701	MD		N		15	3	US	2	20150624	US
112237222	11223722	F				20150902	20150928	EXP	NL-TAKEDA-2015TJP011644	TAKEDA	47	YR	F	Y			20150929	MD		N		15	3	NL	2	20150629	NL
112282782	11228278	F				20150623	20150701	PER	US-TAKEDA-2015TUS008323	TAKEDA			F	Y	82.54	KG	20150701	MD		N		15	3	US	2	20150630	US
112301731	11230173	I			20150601	20150617	20150701	EXP	ZA-TAKEDA-2015TJP011846	TAKEDA			F	Y			20150701	MD		N		15	3	ZA	1	20150701	ZA
112327361	11232736	I			20150331	20150611	20150701	EXP	ZA-TAKEDA-2015TJP011929	TAKEDA	60	YR	F	Y			20150701	MD		N		15	3	ZA	1	20150701	ZA
112329701	11232970	I			20150620	20150623	20150701	PER	US-TAKEDA-2015TUS008326	TAKEDA			M	Y			20150701	CN		N		15	3	US	1	20150701	US
112334872	11233487	F			20150619	20150713	20150721	EXP	DE-TAKEDA-2015TJP011961	TAKEDA	28	YR	F	Y			20150721	MD		N		15	3	DE	2	20150702	DE
112340962	11234096	F			201506	20150715	20150723	PER	US-TAKEDA-2015TUS008543	TAKEDA	75	YR	F	Y	56.9	KG	20150723	CN		N		15	3	US	2	20150702	US
112348821	11234882	I				20150626	20150702	PER	US-TAKEDA-2015TUS008466	TAKEDA	64	YR	F	Y			20150702	CN		N		15	3	US	1	20150702	US
112353481	11235348	I				20150626	20150702	PER	US-TAKEDA-2015TUS008551	TAKEDA				Y			20150702	CN		N		15	3	US	1	20150702	US
112372051	11237205	I				20150624	20150703	EXP	DE-TAKEDA-2015TJP012121	TAKEDA	71	YR	M	Y			20150703	MD		N		15	3	DE	1	20150703	DE
112377971	11237797	I			201506	20150629	20150703	PER	US-TAKEDA-2015TUS008568	TAKEDA			F	Y			20150703	CN		N		15	3	US	1	20150703	US
112379461	11237946	I				20150630	20150703	EXP	US-TAKEDA-2015TUS008577	TAKEDA			F	Y			20150703	CN		N		15	3	US	1	20150703	US
112388792	11238879	F				20150724	20150807	EXP	CA-TAKEDA-2015TJP012389	TAKEDA	70	YR	F	Y			20150807	MD		N		15	3	CA	2	20150706	CA
112420061	11242006	I				20150629	20150706	PER	US-TAKEDA-2015TUS008638	TAKEDA			F	Y			20150706	MD		N		15	3	US	1	20150706	US
112463341	11246334	I			20150501		20150706	DIR			41	YR	M	N	175	LBS	20150705			N		15	3	US	1	20150706
112469991	11246999	I			20150701		20150706	DIR			33	YR	F	N	254	LBS	20150705			N		15	3	US	1	20150706
112472991	11247299	I				20150629	20150708	PER	US-TAKEDA-2015TUS008612	TAKEDA				Y			20150708	CN		N		15	3	US	1	20150708	US
112473001	11247300	I				20150629	20150708	PER	US-TAKEDA-2015TUS008588	TAKEDA			M	Y			20150708	CN		N		15	3	US	1	20150708	US
112530671	11253067	I				20150630	20150709	EXP	DE-TAKEDA-2015TJP012648	TAKEDA			F	Y			20150709	MD		N		15	3	DE	1	20150709	DE
112537541	11253754	I			20150410		20150707	DIR			29	YR	M	N	155	LBS	20150706			N		15	3	COUNTRY NOT SPECIFIED	1	20150707
112537901	11253790	I			20150624		20150707	DIR			25	YR	F	N	180	LBS	20150706			N		15	3	US	1	20150707
112590491	11259049	I				20150624	20150710	PER	US-TAKEDA-2015TUS008469	TAKEDA	6	DEC	F	Y			20150710	CN		N		15	3	US	1	20150710	US
112594471	11259447	I			20150626	20150701	20150710	PER	US-TAKEDA-2015TUS008674	TAKEDA	57	YR	F	Y	62.59	KG	20150710	CN		N		15	3	US	1	20150710	US
112596511	11259651	I			2015	20150629	20150710	PER	US-TAKEDA-2015TUS008711	TAKEDA			F	Y			20150710	CN		N		15	3	US	1	20150710	US
112681311	11268131	I				20150708	20150714	EXP	US-TAKEDA-2015TUS008944	TAKEDA			M	Y			20150713	CN		N		15	3	US	1	20150714	US
112681631	11268163	I				20150709	20150714	EXP	AU-TAKEDA-2015TJP012899	TAKEDA			F	Y			20150714	PH		N		15	3	AU	1	20150714	AU
112713941	11271394	I				20150708	20150714	EXP	US-TAKEDA-2015TUS008936	TAKEDA			M	Y			20150714	CN		N		15	3	US	1	20150714	US
112724241	11272424	I			20150707		20150713	DIR			62	YR	M	N	165	LBS	20150710			N		15	3	US	1	20150713
112745211	11274521	I				20150708	20150715	PER	US-TAKEDA-2015TUS008973	TAKEDA			F	Y			20150715	CN		N		15	3	US	1	20150715	US
112745411	11274541	I				20150706	20150715	PER	US-TAKEDA-2015TUS008819	TAKEDA			F	Y			20150715	CN		N		15	3	US	1	20150715	US
112749921	11274992	I				20150708	20150716	EXP	US-LUNDBECK-DKLU2001619	LUNDBECK			M	Y			20150716	MD		N		15	3	US	1	20150716	US
112765141	11276514	I				20150709	20150716	PER	US-TAKEDA-2015TUS009016	TAKEDA	50	YR	M	Y			20150716	CN		N		15	3	US	1	20150716	US
112768351	11276835	I				20150708	20150716	PER	US-TAKEDA-2015TUS008937	TAKEDA			M	Y			20150716	CN		N		15	3	US	1	20150716	US
112773351	11277335	I				20150708	20150716	PER	US-TAKEDA-2015TUS009047	TAKEDA				Y			20150716	CN		N		15	3	US	1	20150716	US
112773371	11277337	I				20150709	20150716	PER	US-TAKEDA-2015TUS009077	TAKEDA			F	Y			20150716	CN		N		15	3	US	1	20150716	US
112773431	11277343	I				20150708	20150716	PER	US-TAKEDA-2015TUS009045	TAKEDA				Y			20150716	CN		N		15	3	US	1	20150716	US
112775811	11277581	I				20150702	20150716	PER	US-TAKEDA-2015TUS008821	TAKEDA			F	Y			20150716	CN		N		15	3	US	1	20150716	US
112776321	11277632	I				20150702	20150716	PER	US-TAKEDA-2015TUS008843	TAKEDA			F	Y			20150716	CN		N		15	3	US	1	20150716	US
112776501	11277650	I				20150708	20150716	PER	US-TAKEDA-2015TUS008954	TAKEDA	7	DEC	F	Y			20150716	CN		N		15	3	US	1	20150716	US
112776811	11277681	I				20150708	20150716	PER	US-TAKEDA-2015TUS008989	TAKEDA				Y			20150716	PH		N		15	3	US	1	20150716	US
112777761	11277776	I				20150708	20150716	PER	US-TAKEDA-2015TUS009008	TAKEDA				Y			20150716	CN		N		15	3	US	1	20150716	US
112788721	11278872	I				20140527	20150717	PER	US-TAKEDA-2014TUS004380	TAKEDA			M	Y			20150717	CN		N		15	3	US	1	20150717	US
112791081	11279108	I				20150708	20150717	PER	US-TAKEDA-2015TUS009127	TAKEDA			F	Y			20150717	CN		N		15	3	US	1	20150717	US
112791091	11279109	I				20150710	20150717	PER	US-TAKEDA-2015TUS009086	TAKEDA			F	Y			20150717	CN		N		15	3	US	1	20150717	US
112800241	11280024	I			20150617		20150716	DIR			52	YR	M	N	225	LBS	20150715			Y		15	3	US	1	20150716
112812101	11281210	I				20150709	20150717	PER	US-TAKEDA-2015TUS009070	TAKEDA			F	Y			20150717	CN		N		15	3	US	1	20150717	US
112816371	11281637	I				20150709	20150717	PER	US-TAKEDA-2015TUS009073	TAKEDA			F	Y			20150717	CN		N		15	3	US	1	20150717	US
112818571	11281857	I				20150701	20150717	PER	US-TAKEDA-2015TUS009248	TAKEDA			F	Y			20150717	CN		N		15	3	US	1	20150717	US
112821371	11282137	I			20150313	20150612	20150720	EXP	CA-TAKEDA-2015TJP012920	TAKEDA	33	YR	F	Y			20150720	MD		N		15	3	CA	1	20150720	CA
112821421	11282142	I				20150708	20150720	EXP	DE-TAKEDA-2015TJP013125	TAKEDA			M	Y			20150720	CN		N		15	3	DE	1	20150720	DE
112825611	11282561	I			20150708		20150716	DIR			46	YR	M	N	92	KG	20150715	PH		Y		15	3	US	1	20150716
112832371	11283237	I			20141110		20150717	DIR			27	YR	F	N	140	LBS	20150716			N		15	3	US	1	20150717
112834051	11283405	I				20150713	20150720	PER	US-TAKEDA-2015TUS009168	TAKEDA				Y			20150720	CN		N		15	3	US	1	20150720	US
112834061	11283406	I				20150714	20150720	PER	US-TAKEDA-2015TUS009231	TAKEDA				Y			20150720	CN		N		15	3	US	1	20150720	US
112843691	11284369	I				20150710	20150720	PER	US-TAKEDA-2015TUS009080	TAKEDA			F	Y			20150720	CN		N		15	3	US	1	20150720	US
112844081	11284408	I				20150709	20150720	PER	US-TAKEDA-2015TUS009063	TAKEDA			F	Y			20150720	OT		N		15	3	US	1	20150720	US
112847381	11284738	I				20150710	20150720	PER	US-TAKEDA-2015TUS009139	TAKEDA				Y			20150720	CN		N		15	3	US	1	20150720	US
112847391	11284739	I				20150710	20150720	PER	US-TAKEDA-2015TUS009090	TAKEDA			F	Y			20150720	CN		N		15	3	US	1	20150720	US
112847861	11284786	I				20150713	20150720	EXP	US-TAKEDA-2015TUS009206	TAKEDA				Y			20150720	CN		N		15	3	US	1	20150720	US
112890041	11289004	I			201507	20150714	20150721	PER	US-TAKEDA-2015TUS009401	TAKEDA	44	YR	F	Y			20150721	CN		N		15	3	US	1	20150721	US
112928911	11292891	I				20150716	20150722	PER	US-TAKEDA-2015TUS009475	TAKEDA			F	Y			20150722	PH		N		15	3	US	1	20150722	US
112933744	11293374	F			20150620	20150826	20150901	PER	US-TAKEDA-2015TUS009397	TAKEDA	26	YR	F	Y	92.52	KG	20150901	CN		N		15	3	US	4	20150722	US
113048281	11304828	I			20150719	20150720	20150723	PER	US-TAKEDA-2015TUS009525	TAKEDA			F	Y			20150723	CN		N		15	3	US	1	20150723	US
113065631	11306563	I				20150713	20150723	PER	US-TAKEDA-2015TUS009216	TAKEDA				Y			20150723	CN		N		15	3	US	1	20150723	US
113066131	11306613	I				20150713	20150723	PER	US-TAKEDA-2015TUS009396	TAKEDA	6	DEC	F	Y			20150723	CN		N		15	3	US	1	20150723	US
113066341	11306634	I				20150717	20150723	PER	US-TAKEDA-2015TUS009453	TAKEDA			F	Y			20150723	CN		N		15	3	US	1	20150723	US
113091361	11309136	I				20150721	20150724	PER	US-TAKEDA-2015TUS009580	TAKEDA				Y			20150724	PH		N		15	3	US	1	20150724	US
113092361	11309236	I				20150715	20150724	PER	US-TAKEDA-2015TUS009485	TAKEDA				Y			20150724	CN		N		15	3	US	1	20150724	US
113093491	11309349	I				20150716	20150724	EXP	US-TAKEDA-2015TUS009495	TAKEDA			M	Y			20150724	CN		N		15	3	US	1	20150724	US
113100881	11310088	I				20150715	20150724	PER	US-TAKEDA-2015TUS009292	TAKEDA				Y			20150724	CN		N		15	3	US	1	20150724	US
113109772	11310977	F			20150708	20150729	20150809	EXP	DE-TAKEDA-2015TJP013582	TAKEDA	63	YR	M	Y	80	KG	20150810	MD		N		15	3	DE	2	20150727	DE
113142611	11314261	I				20150717	20150727	PER	US-TAKEDA-2015TUS009668	TAKEDA			F	Y			20150727	CN		N		15	3	US	1	20150727	US
113146201	11314620	I				20150717	20150727	PER	US-TAKEDA-2015TUS009708	TAKEDA			F	Y			20150727	CN		N		15	3	US	1	20150727	US
113146451	11314645	I				20150717	20150727	PER	US-TAKEDA-2015TUS009716	TAKEDA			M	Y			20150727	CN		N		15	3	US	1	20150727	US
113147251	11314725	I				20150715	20150727	PER	US-TAKEDA-2015TUS009402	TAKEDA			F	Y			20150727	CN		N		15	3	US	1	20150727	US
113149081	11314908	I				20150330	20150727	PER	US-TAKEDA-2015TUS004144	TAKEDA	33	YR	F	Y			20150727	CN		N		15	3	US	1	20150727	US
113149091	11314909	I				20150330	20150727	PER	US-TAKEDA-2015TUS004236	TAKEDA	6	DEC	F	Y			20150727	CN		N		15	3	US	1	20150727	US
113149101	11314910	I				20150331	20150727	PER	US-TAKEDA-2015TUS004239	TAKEDA			M	Y			20150727	CN		N		15	3	US	1	20150727	US
113149131	11314913	I				20150331	20150727	PER	US-TAKEDA-2015TUS004310	TAKEDA	26	YR	M	Y			20150727	CN		N		15	3	US	1	20150727	US
113149141	11314914	I				20150331	20150727	PER	US-TAKEDA-2015TUS004241	TAKEDA			F	Y			20150727	CN		N		15	3	US	1	20150727	US
113149151	11314915	I				20150402	20150727	PER	US-TAKEDA-2015TUS004312	TAKEDA				Y			20150727	MD		N		15	3	US	1	20150727	US
113149161	11314916	I				20150402	20150727	PER	US-TAKEDA-2015TUS004367	TAKEDA				Y			20150727	CN		N		15	3	US	1	20150727	US
113149171	11314917	I				20150401	20150727	PER	US-TAKEDA-2015TUS004301	TAKEDA			M	Y			20150727	CN		N		15	3	US	1	20150727	US
113149181	11314918	I				20150331	20150727	PER	US-TAKEDA-2015TUS004291	TAKEDA	60	YR	M	Y			20150727	CN		N		15	3	US	1	20150727	US
113149191	11314919	I				20150331	20150727	PER	US-TAKEDA-2015TUS004177	TAKEDA			F	Y			20150727	CN		N		15	3	US	1	20150727	US
113149201	11314920	I				20150330	20150727	PER	US-TAKEDA-2015TUS004211	TAKEDA			M	Y			20150727	CN		N		15	3	US	1	20150727	US
113149211	11314921	I				20150331	20150727	PER	US-TAKEDA-2015TUS004238	TAKEDA			F	Y			20150727	CN		N		15	3	US	1	20150727	US
113149271	11314927	I				20150403	20150727	PER	US-TAKEDA-2015TUS004410	TAKEDA			F	Y			20150727	CN		N		15	3	US	1	20150727	US
113149291	11314929	I				20150403	20150727	PER	US-TAKEDA-2015TUS004360	TAKEDA			M	Y			20150727	CN		N		15	3	US	1	20150727	US
113149301	11314930	I				20150402	20150727	PER	US-TAKEDA-2015TUS004399	TAKEDA	39	YR	F	Y			20150727	OT		N		15	3	US	1	20150727	US
113149321	11314932	I				20150403	20150727	PER	US-TAKEDA-2015TUS004411	TAKEDA			M	Y			20150727	CN		N		15	3	US	1	20150727	US
113149331	11314933	I				20150407	20150727	PER	US-TAKEDA-2015TUS004493	TAKEDA			M	Y			20150727	CN		N		15	3	US	1	20150727	US
113149341	11314934	I			2015	20150325	20150727	PER	US-TAKEDA-2015TUS003887	TAKEDA	81	YR	M	Y			20150727	PH		N		15	3	US	1	20150727	US
113149371	11314937	I				20150408	20150727	PER	US-TAKEDA-2015TUS004701	TAKEDA			F	Y			20150727	CN		N		15	3	US	1	20150727	US
113149381	11314938	I				20150407	20150727	PER	US-TAKEDA-2015TUS004495	TAKEDA				Y			20150727	CN		N		15	3	US	1	20150727	US
113149391	11314939	I				20150408	20150727	PER	US-TAKEDA-2015TUS004579	TAKEDA			M	Y			20150727	CN		N		15	3	US	1	20150727	US
113149401	11314940	I				20150408	20150727	PER	US-TAKEDA-2015TUS004595	TAKEDA	3	DEC	F	Y			20150727	CN		N		15	3	US	1	20150727	US
113149411	11314941	I				20150408	20150727	PER	US-TAKEDA-2015TUS004590	TAKEDA			F	Y			20150727	CN		N		15	3	US	1	20150727	US
113149461	11314946	I			20150314	20150330	20150727	PER	US-TAKEDA-2015TUS004307	TAKEDA	64	YR	F	Y	84.35	KG	20150727	CN		N		15	3	US	1	20150727	US
113149471	11314947	I			20150124	20150330	20150727	PER	US-TAKEDA-2015TUS004297	TAKEDA	48	YR	M	Y	106.8	KG	20150727	CN		N		15	3	US	1	20150727	US
113149491	11314949	I				20150409	20150727	PER	US-TAKEDA-2015TUS004665	TAKEDA				Y			20150727	CN		N		15	3	US	1	20150727	US
113149551	11314955	I				20150409	20150727	PER	US-TAKEDA-2015TUS004668	TAKEDA	55	YR	M	Y			20150727	CN		N		15	3	US	1	20150727	US
113149561	11314956	I			20150310	20150410	20150727	PER	US-TAKEDA-2015TUS004885	TAKEDA	39	YR	M	Y	89.8	KG	20150727	MD		N		15	3	US	1	20150727	US
113149571	11314957	I				20150410	20150727	PER	US-TAKEDA-2015TUS004825	TAKEDA			F	Y			20150727	CN		N		15	3	US	1	20150727	US
113149581	11314958	I				20150409	20150727	PER	US-TAKEDA-2015TUS004692	TAKEDA				Y			20150727	CN		N		15	3	US	1	20150727	US
113149601	11314960	I			20150326	20150402	20150727	PER	US-TAKEDA-2015TUS004296	TAKEDA	31	YR	F	Y	67.12	KG	20150727	CN		N		15	3	US	1	20150727	US
113149611	11314961	I				20150410	20150727	PER	US-TAKEDA-2015TUS004908	TAKEDA			F	Y	53.61	KG	20150727	MD		N		15	3	US	1	20150727	US
113149621	11314962	I				20150413	20150727	PER	US-TAKEDA-2015TUS004904	TAKEDA			M	Y			20150727	CN		N		15	3	US	1	20150727	US
113149651	11314965	I				20150527	20150727	PER	US-TAKEDA-2015TUS007037	TAKEDA	6	DEC	M	Y			20150727	CN		N		15	3	US	1	20150727	US
113149661	11314966	I			20140701	20150407	20150727	PER	US-TAKEDA-2015TUS004482	TAKEDA	63	YR	M	Y			20150727	CN		N		15	3	US	1	20150727	US
113149671	11314967	I			20140917	20140929	20150727	PER	US-TAKEDA-2014TUS009403	TAKEDA	49	YR	F	Y			20150727	CN		N		15	3	US	1	20150727	US
113149692	11314969	F			20150407	20150727	20150731	PER	US-TAKEDA-2015TUS005652	TAKEDA	82	YR	F	Y			20150801	MD		N		15	3	US	2	20150727	US
113149701	11314970	I			20150325	20150327	20150727	PER	US-TAKEDA-2015TUS004031	TAKEDA	52	YR	F	Y	46.26	KG	20150727	CN		N		15	3	US	1	20150727	US
113149711	11314971	I				20150504	20150727	PER	US-TAKEDA-2015TUS006252	TAKEDA	64	YR	M	Y			20150727	CN		N		15	3	US	1	20150727	US
113149721	11314972	I				20150108	20150727	PER	US-TAKEDA-2015TUS000362	TAKEDA			F	Y			20150727	CN		N		15	3	US	1	20150727	US
113149731	11314973	I				20150501	20150727	PER	US-TAKEDA-2015TUS005919	TAKEDA				Y			20150727	CN		N		15	3	US	1	20150727	US
113149761	11314976	I				20150514	20150727	PER	US-TAKEDA-2015TUS006683	TAKEDA			F	Y			20150727	CN		N		15	3	US	1	20150727	US
113149791	11314979	I			201505	20150529	20150727	PER	US-TAKEDA-2015TUS007412	TAKEDA	65	YR	F	Y	91.16	KG	20150727	CN		N		15	3	US	1	20150727	US
113149801	11314980	I			20140625	20150407	20150727	PER	US-TAKEDA-2015TUS004492	TAKEDA	51	YR	M	Y			20150727	CN		N		15	3	US	1	20150727	US
113149811	11314981	I				20150403	20150727	PER	US-TAKEDA-2015TUS004477	TAKEDA			F	Y	63.49	KG	20150727	CN		N		15	3	US	1	20150727	US
113149821	11314982	I				20150603	20150727	PER	US-TAKEDA-2015TUS007419	TAKEDA	42	YR	F	Y			20150727			N		15	3	US	1	20150727	US
113149831	11314983	I			201412	20150603	20150727	PER	US-TAKEDA-2015TUS007498	TAKEDA	65	YR	F	Y	65.76	KG	20150727	MD		N		15	3	US	1	20150727	US
113149841	11314984	I				20150519	20150727	PER	US-TAKEDA-2015TUS007005	TAKEDA			F	Y			20150727	CN		N		15	3	US	1	20150727	US
113149851	11314985	I			20150115	20150217	20150727	PER	US-TAKEDA-2015TUS002082	TAKEDA	47	YR	F	Y	84.99	KG	20150727	CN		N		15	3	US	1	20150727	US
113150211	11315021	I				20150526	20150727	PER	US-TAKEDA-2015TUS007064	TAKEDA			F	Y			20150727	CN		N		15	3	US	1	20150727	US
113150771	11315077	I				20150414	20150727	PER	US-TAKEDA-2015TUS005066	TAKEDA	48	YR	F	Y			20150727	CN		N		15	3	US	1	20150727	US
113150781	11315078	I				20150413	20150727	PER	US-TAKEDA-2015TUS004959	TAKEDA	30	YR	M	Y			20150727	CN		N		15	3	US	1	20150727	US
113150791	11315079	I				20150413	20150727	PER	US-TAKEDA-2015TUS004949	TAKEDA			M	Y			20150727	CN		N		15	3	US	1	20150727	US
113150801	11315080	I			20150220	20150415	20150727	PER	US-TAKEDA-2015TUS005048	TAKEDA	37	YR	F	Y	63.49	KG	20150727	CN		N		15	3	US	1	20150727	US
113150811	11315081	I				20150414	20150727	PER	US-TAKEDA-2015TUS005073	TAKEDA			F	Y			20150727	CN		N		15	3	US	1	20150727	US
113150821	11315082	I				20150415	20150727	PER	US-TAKEDA-2015TUS005077	TAKEDA			M	Y			20150727	CN		N		15	3	US	1	20150727	US			E
113150831	11315083	I			20150415	20150415	20150727	PER	US-TAKEDA-2015TUS005136	TAKEDA	38	YR	F	Y			20150727	CN		N		15	3	US	1	20150727	US
113150841	11315084	I				20150416	20150727	PER	US-TAKEDA-2015TUS005196	TAKEDA			F	Y			20150727	CN		N		15	3	US	1	20150727	US
113150851	11315085	I			20141227	20150415	20150727	PER	US-TAKEDA-2015TUS005284	TAKEDA	44	YR	F	Y			20150727	CN		N		15	3	US	1	20150727	US
113150861	11315086	I				20150415	20150727	PER	US-TAKEDA-2015TUS005079	TAKEDA			F	Y			20150727	CN		N		15	3	US	1	20150727	US
113150891	11315089	I			2015	20150416	20150727	PER	US-TAKEDA-2015TUS005219	TAKEDA				Y			20150727	CN		N		15	3	US	1	20150727	US
113150901	11315090	I				20150416	20150727	PER	US-TAKEDA-2015TUS005222	TAKEDA			F	Y			20150727	CN		N		15	3	US	1	20150727	US
113150911	11315091	I				20150419	20150727	PER	US-TAKEDA-2015TUS005303	TAKEDA				Y			20150727	MD		N		15	3	US	1	20150727	US
113150921	11315092	I			201503	20150409	20150727	PER	US-TAKEDA-2015TUS005029	TAKEDA	60	YR	F	Y	48.73	KG	20150727	CN		N		15	3	US	1	20150727	US
113150951	11315095	I				20150421	20150727	PER	US-TAKEDA-2015TUS005384	TAKEDA			F	Y			20150727	CN		N		15	3	US	1	20150727	US
113150961	11315096	I				20150420	20150727	PER	US-TAKEDA-2015TUS005391	TAKEDA			F	Y			20150727	CN		N		15	3	US	1	20150727	US
113150981	11315098	I				20150421	20150727	PER	US-TAKEDA-2015TUS005473	TAKEDA			F	Y			20150727	MD		N		15	3	US	1	20150727	US
113150991	11315099	I				20150421	20150727	PER	US-TAKEDA-2015TUS005404	TAKEDA				Y			20150727	CN		N		15	3	US	1	20150727	US
113151001	11315100	I			201504	20150422	20150727	PER	US-TAKEDA-2015TUS005397	TAKEDA				Y			20150727	MD		N		15	3	US	1	20150727	US
113151011	11315101	I			201504	20150422	20150727	PER	US-TAKEDA-2015TUS005396	TAKEDA			F	Y			20150727	MD		N		15	3	US	1	20150727	US
113151021	11315102	I			2015	20150421	20150727	PER	US-TAKEDA-2015TUS005484	TAKEDA			M	Y			20150727	CN		N		15	3	US	1	20150727	US
113151031	11315103	I				20150422	20150727	PER	US-TAKEDA-2015TUS005463	TAKEDA			M	Y			20150727	CN		N		15	3	US	1	20150727	US
113151061	11315106	I				20150422	20150727	PER	US-TAKEDA-2015TUS005672	TAKEDA			M	Y	108.84	KG	20150727	MD		N		15	3	US	1	20150727	US
113151071	11315107	I				20150422	20150727	PER	US-TAKEDA-2015TUS005638	TAKEDA	5	DEC	F	Y			20150727	CN		N		15	3	US	1	20150727	US
113151091	11315109	I				20150422	20150727	PER	US-TAKEDA-2015TUS005719	TAKEDA				Y			20150727	CN		N		15	3	US	1	20150727	US
113151171	11315117	I				20150423	20150727	PER	US-TAKEDA-2015TUS005462	TAKEDA			F	Y			20150727	CN		N		15	3	US	1	20150727	US
113151181	11315118	I			20150402	20150423	20150727	PER	US-TAKEDA-2015TUS005472	TAKEDA			F	Y			20150727	CN		N		15	3	US	1	20150727	US
113151191	11315119	I				20150423	20150727	PER	US-TAKEDA-2015TUS005540	TAKEDA			F	Y			20150727	CN		N		15	3	US	1	20150727	US
113151201	11315120	I				20150423	20150727	PER	US-TAKEDA-2015TUS005547	TAKEDA	4	DEC	F	Y			20150727	CN		N		15	3	US	1	20150727	US
113151391	11315139	I				20150424	20150727	PER	US-TAKEDA-2015TUS005532	TAKEDA			M	Y			20150727	CN		N		15	3	US	1	20150727	US
113151401	11315140	I				20150424	20150727	PER	US-TAKEDA-2015TUS005622	TAKEDA			F	Y			20150727	CN		N		15	3	US	1	20150727	US
113151541	11315154	I				20150424	20150727	PER	US-TAKEDA-2015TUS005630	TAKEDA			F	Y			20150727	CN		N		15	3	US	1	20150727	US
113151551	11315155	I				20150424	20150727	PER	US-TAKEDA-2015TUS005628	TAKEDA			F	Y			20150727	CN		N		15	3	US	1	20150727	US
113151671	11315167	I				20150424	20150727	PER	US-TAKEDA-2015TUS005632	TAKEDA			F	Y			20150727	CN		N		15	3	US	1	20150727	US
113151681	11315168	I			201504	20150427	20150727	PER	US-TAKEDA-2015TUS005722	TAKEDA			F	Y			20150727	CN		N		15	3	US	1	20150727	US
113151741	11315174	I				20150422	20150727	PER	US-TAKEDA-2015TUS005812	TAKEDA	30	YR	F	Y			20150727	CN		N		15	3	US	1	20150727	US
113151751	11315175	I				20150424	20150727	PER	US-TAKEDA-2015TUS005895	TAKEDA	5	DEC	F	Y			20150727	CN		N		15	3	US	1	20150727	US
113151761	11315176	I				20150423	20150727	PER	US-TAKEDA-2015TUS005730	TAKEDA			M	Y			20150727	CN		N		15	3	US	1	20150727	US
113151771	11315177	I				20150423	20150727	PER	US-TAKEDA-2015TUS005727	TAKEDA				Y			20150727	CN		N		15	3	US	1	20150727	US
113151781	11315178	I				20150428	20150727	PER	US-TAKEDA-2015TUS005804	TAKEDA			F	Y			20150727	CN		N		15	3	US	1	20150727	US
113151791	11315179	I				20150428	20150727	PER	US-TAKEDA-2015TUS005810	TAKEDA			F	Y			20150727	CN		N		15	3	US	1	20150727	US
113151801	11315180	I				20150428	20150727	PER	US-TAKEDA-2015TUS005832	TAKEDA			M	Y			20150727	CN		N		15	3	US	1	20150727	US
113151811	11315181	I				20150429	20150727	PER	US-TAKEDA-2015TUS005835	TAKEDA	56	YR	M	Y			20150727	CN		N		15	3	US	1	20150727	US
113151821	11315182	I			201503	20150412	20150727	PER	US-TAKEDA-2015TUS005035	TAKEDA	64	YR	F	Y	59.41	KG	20150727	MD		N		15	3	US	1	20150727	US
113151831	11315183	I				20150428	20150727	PER	US-TAKEDA-2015TUS005898	TAKEDA	52	YR	M	Y	103.86	KG	20150727	CN		N		15	3	US	1	20150727	US
113151841	11315184	I			20150303	20150429	20150727	PER	US-TAKEDA-2015TUS005872	TAKEDA	25	YR	F	Y			20150727	CN		N		15	3	US	1	20150727	US
113151851	11315185	I				20150427	20150727	PER	US-TAKEDA-2015TUS005646	TAKEDA			M	Y	83.9	KG	20150727	CN		N		15	3	US	1	20150727	US
113151861	11315186	I			20140926	20150424	20150727	PER	US-TAKEDA-2015TUS005899	TAKEDA	43	YR	M	Y	79.37	KG	20150727	OT		N		15	3	US	1	20150727	US
113151901	11315190	I			201504	20150429	20150727	PER	US-TAKEDA-2015TUS005963	TAKEDA				Y			20150727	CN		N		15	3	US	1	20150727	US
113151931	11315193	I			201504	20150427	20150727	PER	US-TAKEDA-2015TUS005973	TAKEDA	5	DEC	M	Y			20150727	CN		N		15	3	US	1	20150727	US
113151941	11315194	I				20150423	20150727	PER	US-TAKEDA-2015TUS005943	TAKEDA			F	Y			20150727	CN		N		15	3	US	1	20150727	US
113151951	11315195	I				20150428	20150727	PER	US-TAKEDA-2015TUS005948	TAKEDA				Y			20150727	CN		N		15	3	US	1	20150727	US
113151961	11315196	I			2015	20150429	20150727	PER	US-TAKEDA-2015TUS005967	TAKEDA	5	DEC	F	Y			20150727	CN		N		15	3	US	1	20150727	US
113151971	11315197	I				20150428	20150727	PER	US-TAKEDA-2015TUS006015	TAKEDA			M	Y			20150727	CN		N		15	3	US	1	20150727	US
113151991	11315199	I				20150429	20150727	PER	US-TAKEDA-2015TUS006024	TAKEDA			M	Y			20150727	CN		N		15	3	US	1	20150727	US
113152001	11315200	I			20150415	20150429	20150727	PER	US-TAKEDA-2015TUS006129	TAKEDA			F	Y			20150727	CN		N		15	3	US	1	20150727	US
113152011	11315201	I				20150430	20150727	PER	US-TAKEDA-2015TUS005962	TAKEDA				Y			20150727	CN		N		15	3	US	1	20150727	US
113152021	11315202	I				20150430	20150727	PER	US-TAKEDA-2015TUS006172	TAKEDA	6	DEC	M	Y			20150727	CN		N		15	3	US	1	20150727	US
113152031	11315203	I				20150430	20150727	PER	US-TAKEDA-2015TUS006135	TAKEDA				Y			20150727	CN		N		15	3	US	1	20150727	US
113152041	11315204	I			20150504	20150504	20150727	PER	US-TAKEDA-2015TUS006009	TAKEDA			F	Y			20150727	CN		N		15	3	US	1	20150727	US
113152051	11315205	I				20150504	20150727	PER	US-TAKEDA-2015TUS006265	TAKEDA			M	Y			20150727	CN		N		15	3	US	1	20150727	US
113152061	11315206	I				20150430	20150727	PER	US-TAKEDA-2015TUS006195	TAKEDA			F	Y			20150727	CN		N		15	3	US	1	20150727	US
113152071	11315207	I				20150505	20150727	PER	US-TAKEDA-2015TUS006216	TAKEDA				Y			20150727	MD		N		15	3	US	1	20150727	US
113152081	11315208	I				20150505	20150727	PER	US-TAKEDA-2015TUS006323	TAKEDA				Y			20150727	CN		N		15	3	US	1	20150727	US
113152091	11315209	I				20150505	20150727	PER	US-TAKEDA-2015TUS006190	TAKEDA				Y			20150727	CN		N		15	3	US	1	20150727	US
113152101	11315210	I				20150505	20150727	PER	US-TAKEDA-2015TUS006314	TAKEDA	76	YR	F	Y			20150727	CN		N		15	3	US	1	20150727	US
113152131	11315213	I				20150507	20150727	PER	US-TAKEDA-2015TUS006335	TAKEDA				Y			20150727	CN		N		15	3	US	1	20150727	US
113152141	11315214	I				20150506	20150727	PER	US-TAKEDA-2015TUS006194	TAKEDA			F	Y	86.17	KG	20150727	MD		N		15	3	US	1	20150727	US
113152151	11315215	I			20150505	20150506	20150727	PER	US-TAKEDA-2015TUS006349	TAKEDA	52	YR	F	Y			20150727	CN		N		15	3	US	1	20150727	US
113152161	11315216	I				20150430	20150727	PER	US-TAKEDA-2015TUS006108	TAKEDA			F	Y	56.69	KG	20150727	MD		N		15	3	US	1	20150727	US
113152171	11315217	I				20150506	20150727	PER	US-TAKEDA-2015TUS006442	TAKEDA	8	DEC	F	Y			20150727	CN		N		15	3	US	1	20150727	US
113152191	11315219	I			2015	20150507	20150727	PER	US-TAKEDA-2015TUS006512	TAKEDA			F	Y			20150727	PH		N		15	3	US	1	20150727	US
113152201	11315220	I				20150508	20150727	PER	US-TAKEDA-2015TUS006551	TAKEDA				Y			20150727	MD		N		15	3	US	1	20150727	US
113152211	11315221	I				20150511	20150727	PER	US-TAKEDA-2015TUS006654	TAKEDA				Y			20150727	CN		N		15	3	US	1	20150727	US
113152241	11315224	I			20150502	20150508	20150727	PER	US-TAKEDA-2015TUS006338	TAKEDA	29	YR	M	Y			20150727	MD		N		15	3	US	1	20150727	US
113152251	11315225	I				20150511	20150727	PER	US-TAKEDA-2015TUS006767	TAKEDA			F	Y			20150727	CN		N		15	3	US	1	20150727	US
113152271	11315227	I			20150413	20150429	20150727	PER	US-TAKEDA-2015TUS005930	TAKEDA	59	YR	M	Y	152.38	KG	20150727	OT		N		15	3	US	1	20150727	US
113152281	11315228	I				20150511	20150727	PER	US-TAKEDA-2015TUS006773	TAKEDA				Y			20150727	CN		N		15	3	US	1	20150727	US			E
113152291	11315229	I				20150512	20150727	PER	US-TAKEDA-2015TUS006549	TAKEDA			F	Y			20150727	CN		N		15	3	US	1	20150727	US
113152301	11315230	I				20150512	20150727	PER	US-TAKEDA-2015TUS006555	TAKEDA			M	Y			20150727	CN		N		15	3	US	1	20150727	US
113152321	11315232	I				20150512	20150727	PER	US-TAKEDA-2015TUS006707	TAKEDA			F	Y			20150727	CN		N		15	3	US	1	20150727	US
113152331	11315233	I			20150414	20150501	20150727	PER	US-TAKEDA-2015TUS005922	TAKEDA	36	YR	F	Y			20150727	CN		N		15	3	US	1	20150727	US
113152341	11315234	I			201505	20150513	20150727	PER	US-TAKEDA-2015TUS006513	TAKEDA			F	Y			20150727	CN		N		15	3	US	1	20150727	US
113152361	11315236	I			201505	20150513	20150727	PER	US-TAKEDA-2015TUS006666	TAKEDA				Y			20150727	CN		N		15	3	US	1	20150727	US
113152371	11315237	I			201505	20150513	20150727	PER	US-TAKEDA-2015TUS006648	TAKEDA			F	Y			20150727	CN		N		15	3	US	1	20150727	US
113152381	11315238	I				20150513	20150727	PER	US-TAKEDA-2015TUS006681	TAKEDA				Y			20150727	CN		N		15	3	US	1	20150727	US
113152391	11315239	I				20150514	20150727	PER	US-TAKEDA-2015TUS006632	TAKEDA				Y			20150727	MD		N		15	3	US	1	20150727	US
113152401	11315240	I				20150514	20150727	PER	US-TAKEDA-2015TUS006676	TAKEDA				Y			20150727	CN		N		15	3	US	1	20150727	US
113152411	11315241	I				20150514	20150727	PER	US-TAKEDA-2015TUS006747	TAKEDA				Y			20150727	MD		N		15	3	US	1	20150727	US
113152421	11315242	I				20150514	20150727	PER	US-TAKEDA-2015TUS006753	TAKEDA				Y			20150727	CN		N		15	3	US	1	20150727	US
113152431	11315243	I				20150515	20150727	PER	US-TAKEDA-2015TUS006626	TAKEDA	8	DEC	M	Y			20150727	CN		N		15	3	US	1	20150727	US
113152441	11315244	I				20150515	20150727	PER	US-TAKEDA-2015TUS006823	TAKEDA			F	Y			20150727	CN		N		15	3	US	1	20150727	US
113152451	11315245	I				20150515	20150727	PER	US-TAKEDA-2015TUS006627	TAKEDA	9	DEC	F	Y			20150727	CN		N		15	3	US	1	20150727	US
113152461	11315246	I			20150326	20150518	20150727	PER	US-TAKEDA-2015TUS006737	TAKEDA	43	YR	F	Y	160	KG	20150727	CN		N		15	3	US	1	20150727	US
113152471	11315247	I			20150407	20150504	20150727	PER	US-TAKEDA-2015TUS006214	TAKEDA	52	YR	M	Y	72.56	KG	20150727	MD		N		15	3	US	1	20150727	US
113152481	11315248	I			20150312	20150430	20150727	PER	US-TAKEDA-2015TUS005928	TAKEDA	34	YR	M	Y			20150727	CN		N		15	3	US	1	20150727	US
113152491	11315249	I				20150515	20150727	PER	US-TAKEDA-2015TUS006811	TAKEDA			M	Y			20150727	CN		N		15	3	US	1	20150727	US
113152501	11315250	I			20140723	20150514	20150727	PER	US-TAKEDA-2015TUS006679	TAKEDA	44	YR	F	Y	93.42	KG	20150727	CN		N		15	3	US	1	20150727	US
113152571	11315257	I			20150518	20150518	20150727	PER	US-TAKEDA-2015TUS006865	TAKEDA	37	YR	F	Y			20150727	CN		N		15	3	US	1	20150727	US
113152581	11315258	I				20150518	20150727	PER	US-TAKEDA-2015TUS006878	TAKEDA	64	YR	F	Y	86.62	KG	20150727	MD		N		15	3	US	1	20150727	US
113152591	11315259	I				20150518	20150727	PER	US-TAKEDA-2015TUS006902	TAKEDA	28	YR	M	Y			20150727	CN		N		15	3	US	1	20150727	US
113152611	11315261	I				20150518	20150727	PER	US-TAKEDA-2015TUS006906	TAKEDA	36	YR	F	Y			20150727	CN		N		15	3	US	1	20150727	US
113152631	11315263	I				20150520	20150727	PER	US-TAKEDA-2015TUS006863	TAKEDA	54	YR	F	Y			20150727	CN		N		15	3	US	1	20150727	US
113152641	11315264	I				20150521	20150727	PER	US-TAKEDA-2015TUS006892	TAKEDA	53	YR	F	Y			20150727	CN		N		15	3	US	1	20150727	US
113152661	11315266	I			2015	20150527	20150727	PER	US-TAKEDA-2015TUS007047	TAKEDA	90	YR	F	Y			20150727	CN		N		15	3	US	1	20150727	US
113152671	11315267	I				20150527	20150727	PER	US-TAKEDA-2015TUS007052	TAKEDA			F	Y			20150727	CN		N		15	3	US	1	20150727	US
113152681	11315268	I			2015	20150527	20150727	PER	US-TAKEDA-2015TUS007050	TAKEDA	30	YR	F	Y			20150727	CN		N		15	3	US	1	20150727	US
113152691	11315269	I				20150522	20150727	PER	US-TAKEDA-2015TUS006997	TAKEDA	65	YR		Y			20150727	MD		N		15	3	US	1	20150727	US
113152701	11315270	I				20150527	20150727	PER	US-TAKEDA-2015TUS007055	TAKEDA			F	Y			20150727	CN		N		15	3	US	1	20150727	US
113152711	11315271	I				20150527	20150727	PER	US-TAKEDA-2015TUS007089	TAKEDA				Y			20150727	CN		N		15	3	US	1	20150727	US
113152721	11315272	I			201505	20150527	20150727	PER	US-TAKEDA-2015TUS007099	TAKEDA			F	Y			20150727	MD		N		15	3	US	1	20150727	US
113152731	11315273	I			20150527	20150528	20150727	PER	US-TAKEDA-2015TUS007132	TAKEDA			M	Y			20150727	CN		N		15	3	US	1	20150727	US
113152741	11315274	I				20150528	20150727	PER	US-TAKEDA-2015TUS007106	TAKEDA			M	Y			20150727	CN		N		15	3	US	1	20150727	US
113152751	11315275	I				20150528	20150727	PER	US-TAKEDA-2015TUS007190	TAKEDA	37	YR	F	Y			20150727	CN		N		15	3	US	1	20150727	US
113152761	11315276	I				20150528	20150727	PER	US-TAKEDA-2015TUS007212	TAKEDA	6	DEC	M	Y			20150727	CN		N		15	3	US	1	20150727	US
113152771	11315277	I				20150528	20150727	PER	US-TAKEDA-2015TUS007263	TAKEDA				Y			20150727	CN		N		15	3	US	1	20150727	US
113152781	11315278	I				20150528	20150727	PER	US-TAKEDA-2015TUS007255	TAKEDA			F	Y			20150727	CN		N		15	3	US	1	20150727	US
113152791	11315279	I			2015	20150528	20150727	PER	US-TAKEDA-2015TUS007223	TAKEDA	40	YR	F	Y			20150727	CN		N		15	3	US	1	20150727	US
113152801	11315280	I				20150528	20150727	PER	US-TAKEDA-2015TUS007284	TAKEDA				Y			20150727	CN		N		15	3	US	1	20150727	US
113152811	11315281	I				20150529	20150727	PER	US-TAKEDA-2015TUS007227	TAKEDA	5	DEC		Y			20150727	CN		N		15	3	US	1	20150727	US
113152821	11315282	I				20150601	20150727	PER	US-TAKEDA-2015TUS007241	TAKEDA	8	DEC	M	Y			20150727	CN		N		15	3	US	1	20150727	US
113152831	11315283	I				20150603	20150727	PER	US-TAKEDA-2015TUS007369	TAKEDA			F	Y			20150727	CN		N		15	3	US	1	20150727	US
113152841	11315284	I			2015	20150601	20150727	PER	US-TAKEDA-2015TUS007316	TAKEDA	6	DEC	F	Y			20150727	CN		N		15	3	US	1	20150727	US
113152861	11315286	I			2015	20150602	20150727	PER	US-TAKEDA-2015TUS007443	TAKEDA	18	YR	M	Y			20150727	CN		N		15	3	US	1	20150727	US
113152871	11315287	I			2015	20150602	20150727	PER	US-TAKEDA-2015TUS007447	TAKEDA	19	YR	M	Y			20150727	CN		N		15	3	US	1	20150727	US
113152891	11315289	I			201506	20150603	20150727	PER	US-TAKEDA-2015TUS007348	TAKEDA	52	YR	F	Y			20150727	CN		N		15	3	US	1	20150727	US
113152902	11315290	F				20150821	20150825	PER	US-TAKEDA-2015TUS007242	TAKEDA			M	Y			20150825	MD		N		15	3	US	2	20150727	US
[truncated: 11,098 more rows]
