# Supplementary material for: Disproportionality evaluation of adverse effects and suicide/self-injury risk factors associated with vortioxetine: a large-scale pharmacovigilance study
Source: Front Pharmacol. 2025 Nov 10;16:1689634. doi: 10.3389/fphar.2025.1689634 (PMC12640903; doi:10.3389/fphar.2025.1689634)
Supplement: Supplementary file 5 [file Supplementaryfile6.xlsx]

## Sheet: Sheet1
primaryid	GetDataYear	GetDataQT	caseid	PT_code	soc_name	soc_name_en	soc_code	hlgt_name	hlgt_name_en	hlgt_code	hlt_name	hlt_name_en	hlt_code	pt_name	pt_name_en
100129031	14	1	10012903	10001497	精神病类	Psychiatric disorders	10037175	焦虑症及症状	Anxiety disorders and symptoms	10002861	焦虑症状	Anxiety symptoms	10002869	激越	Agitation
100129031	14	1	10012903	10002855	精神病类	Psychiatric disorders	10037175	焦虑症及症状	Anxiety disorders and symptoms	10002861	焦虑症状	Anxiety symptoms	10002869	焦虑	Anxiety
100129031	14	1	10012903	10029412	精神病类	Psychiatric disorders	10037175	睡眠异常和混乱	Sleep disorders and disturbances	10040991	各种异睡症	Parasomnias	10033920	梦魇	Nightmare
100129031	14	1	10012903	10065604	精神病类	Psychiatric disorders	10037175	各种自杀及自我伤害行为（不另分类）	Suicidal and self-injurious behaviours NEC	10042460	自杀和自我伤害行为	Suicidal and self-injurious behaviour	10042459	自杀行为	Suicidal behaviour
100199931	14	1	10019993	10012378	精神病类	Psychiatric disorders	10037175	抑郁性心境障碍和混乱	Depressed mood disorders and disturbances	10012375	各种抑郁病	Depressive disorders	10012401	抑郁	Depression
100199931	14	1	10019993	10042458	精神病类	Psychiatric disorders	10037175	各种自杀及自我伤害行为（不另分类）	Suicidal and self-injurious behaviours NEC	10042460	自杀和自我伤害行为	Suicidal and self-injurious behaviour	10042459	自杀想法	Suicidal ideation
100245901	14	1	10024590	10047700	胃肠系统疾病	Gastrointestinal disorders	10017947	胃肠道系统症状和体征	Gastrointestinal signs and symptoms	10018012	恶心和呕吐症状	Nausea and vomiting symptoms	10028817	呕吐	Vomiting
100258982	14	1	10025898	10033647	胃肠系统疾病	Gastrointestinal disorders	10017947	胰腺外分泌疾病	Exocrine pancreas conditions	10015674	急性及慢性胰腺炎	Acute and chronic pancreatitis	10033646	急性胰腺炎	Pancreatitis acute
100289251	14	1	10028925	10042458	精神病类	Psychiatric disorders	10037175	各种自杀及自我伤害行为（不另分类）	Suicidal and self-injurious behaviours NEC	10042460	自杀和自我伤害行为	Suicidal and self-injurious behaviour	10042459	自杀想法	Suicidal ideation
100324783	14	2	10032478	10002855	精神病类	Psychiatric disorders	10037175	焦虑症及症状	Anxiety disorders and symptoms	10002861	焦虑症状	Anxiety symptoms	10002869	焦虑	Anxiety
100324783	14	2	10032478	10005750	各类检查	Investigations	10022891	心血管检查（不包括酶检测）	Cardiac and vascular investigations (excl enzyme tests)	10007512	各种血管检查（不另分类）（包括血压）	Vascular tests NEC (incl blood pressure)	10047110	血压升高	Blood pressure increased
100324783	14	2	10032478	10029216	精神病类	Psychiatric disorders	10037175	焦虑症及症状	Anxiety disorders and symptoms	10002861	焦虑症状	Anxiety symptoms	10002869	神经紧张不安	Nervousness
100324783	14	2	10032478	10037844	皮肤及皮下组织类疾病	Skin and subcutaneous tissue disorders	10040785	表皮及真皮状况	Epidermal and dermal conditions	10014982	出疹、发疹和皮疹（不另分类）	Rashes, eruptions and exanthems NEC	10052566	皮疹	Rash
100422732	14	2	10042273	10010144	精神病类	Psychiatric disorders	10037175	各种自杀及自我伤害行为（不另分类）	Suicidal and self-injurious behaviours NEC	10042460	自杀和自我伤害行为	Suicidal and self-injurious behaviour	10042459	自杀既遂	Completed suicide
100422732	14	2	10042273	10018794	各类损伤、中毒及操作并发症	Injury, poisoning and procedural complications	10022117	各种损伤（不另分类）	Injuries NEC	10022114	部位不确定的各种损伤（不另分类）	Non-site specific injuries NEC	10029511	枪伤	Gun shot wound
100427981	14	1	10042798	10010144	精神病类	Psychiatric disorders	10037175	各种自杀及自我伤害行为（不另分类）	Suicidal and self-injurious behaviours NEC	10042460	自杀和自我伤害行为	Suicidal and self-injurious behaviour	10042459	自杀既遂	Completed suicide
100457961	14	1	10045796	10002198	免疫系统疾病	Immune system disorders	10021428	过敏类反应	Allergic conditions	10001708	速发严重过敏反应与类过敏反应	Anaphylactic and anaphylactoid responses	10077535	速发严重过敏反应	Anaphylactic reaction
100489891	14	1	10048989	10042458	精神病类	Psychiatric disorders	10037175	各种自杀及自我伤害行为（不另分类）	Suicidal and self-injurious behaviours NEC	10042460	自杀和自我伤害行为	Suicidal and self-injurious behaviour	10042459	自杀想法	Suicidal ideation
100665271	14	2	10066527	10022524	精神病类	Psychiatric disorders	10037175	各种自杀及自我伤害行为（不另分类）	Suicidal and self-injurious behaviours NEC	10042460	自杀和自我伤害行为	Suicidal and self-injurious behaviour	10042459	故意的自我伤害	Intentional self-injury
100789851	14	2	10078985	10037087	皮肤及皮下组织类疾病	Skin and subcutaneous tissue disorders	10040785	表皮及真皮状况	Epidermal and dermal conditions	10014982	各种瘙痒（不另分类）	Pruritus NEC	10049293	瘙痒	Pruritus
100789851	14	2	10078985	10046735	皮肤及皮下组织类疾病	Skin and subcutaneous tissue disorders	10040785	血管性水肿和风疹	Angioedema and urticaria	10002426	各种荨麻疹	Urticarias	10046736	荨麻疹	Urticaria
100822911	14	2	10082291	10008479	全身性疾病及给药部位各种反应	General disorders and administration site conditions	10018065	全身系统疾病（不另分类）	General system disorders NEC	10018073	疼痛和不适（不另分类）	Pain and discomfort NEC	10033372	胸痛	Chest pain
100822911	14	2	10082291	10013496	各类神经系统疾病	Nervous system disorders	10029205	精神损害类疾病	Mental impairment disorders	10057167	精神损害（痴呆和记忆力丧失除外）	Mental impairment (excl dementia and memory loss)	10027375	注意障碍	Disturbance in attention
100822911	14	2	10082291	10016100	胃肠系统疾病	Gastrointestinal disorders	10017947	胃肠道系统症状和体征	Gastrointestinal signs and symptoms	10018012	大便异常（不另分类）	Faecal abnormalities NEC	10016097	粪便变色	Faeces discoloured
100822911	14	2	10082291	10019211	各类神经系统疾病	Nervous system disorders	10029205	各类头痛	Headaches	10019231	各种头痛（不另分类）	Headaches NEC	10019233	头痛	Headache
100822911	14	2	10082291	10019303	各类检查	Investigations	10022891	心血管检查（不包括酶检测）	Cardiac and vascular investigations (excl enzyme tests)	10007512	心率和脉搏检查	Heart rate and pulse investigations	10053103	心率升高	Heart rate increased
100822911	14	2	10082291	10050584	各类损伤、中毒及操作并发症	Injury, poisoning and procedural complications	10022117	各种损伤（不另分类）	Injuries NEC	10022114	各种皮肤损伤（不另分类）	Skin injuries NEC	10027699	挫伤	Contusion
100823451	14	2	10082345	10001497	精神病类	Psychiatric disorders	10037175	焦虑症及症状	Anxiety disorders and symptoms	10002861	焦虑症状	Anxiety symptoms	10002869	激越	Agitation
100823451	14	2	10082345	10002368	精神病类	Psychiatric disorders	10037175	心境障碍和混乱（不另分类）	Mood disorders and disturbances NEC	10027946	情感和情绪障碍（不另分类）	Emotional and mood disturbances NEC	10014556	愤怒	Anger
100823451	14	2	10082345	10022998	精神病类	Psychiatric disorders	10037175	心境障碍和混乱（不另分类）	Mood disorders and disturbances NEC	10027946	情感和情绪障碍（不另分类）	Emotional and mood disturbances NEC	10014556	易激惹	Irritability
100823451	14	2	10082345	10029898	精神病类	Psychiatric disorders	10037175	焦虑症及症状	Anxiety disorders and symptoms	10002861	各种强迫症及症状	Obsessive-compulsive disorders and symptoms	10068758	强迫症	Obsessive-compulsive disorder
100823451	14	2	10082345	10037087	皮肤及皮下组织类疾病	Skin and subcutaneous tissue disorders	10040785	表皮及真皮状况	Epidermal and dermal conditions	10014982	各种瘙痒（不另分类）	Pruritus NEC	10049293	瘙痒	Pruritus
100828772	14	2	10082877	10033295	各类损伤、中毒及操作并发症	Injury, poisoning and procedural complications	10022117	用药过量及用药剂量不足（不另分类）	Overdoses and underdoses NEC	10079159	用药过量（不另分类）	Overdoses NEC	10076292	用药过量	Overdose
100828772	14	2	10082877	10042464	精神病类	Psychiatric disorders	10037175	各种自杀及自我伤害行为（不另分类）	Suicidal and self-injurious behaviours NEC	10042460	自杀和自我伤害行为	Suicidal and self-injurious behaviour	10042459	实施自杀行为	Suicide attempt
101336942	14	2	10133694	10006550	精神病类	Psychiatric disorders	10037175	饮食障碍和混乱	Eating disorders and disturbances	10014067	各种摄食障碍（不另分类）	Eating disorders NEC	10014068	神经性贪食症	Bulimia nervosa
101336942	14	2	10133694	10012378	精神病类	Psychiatric disorders	10037175	抑郁性心境障碍和混乱	Depressed mood disorders and disturbances	10012375	各种抑郁病	Depressive disorders	10012401	抑郁	Depression
101336942	14	2	10133694	10042458	精神病类	Psychiatric disorders	10037175	各种自杀及自我伤害行为（不另分类）	Suicidal and self-injurious behaviours NEC	10042460	自杀和自我伤害行为	Suicidal and self-injurious behaviour	10042459	自杀想法	Suicidal ideation
101336942	14	2	10133694	10058672	精神病类	Psychiatric disorders	10037175	抑郁性心境障碍和混乱	Depressed mood disorders and disturbances	10012375	伴忧郁症状的情绪变化	Mood alterations with depressive symptoms	10027938	消极想法	Negative thoughts
101372741	14	2	10137274	10005555	各类检查	Investigations	10022891	代谢、营养和血气检查	Metabolic, nutritional and blood gas investigations	10027432	碳水化合物耐受性分析（包括糖尿病）	Carbohydrate tolerance analyses (incl diabetes)	10007217	血葡萄糖降低	Blood glucose decreased
101390972	14	2	10139097	10002855	精神病类	Psychiatric disorders	10037175	焦虑症及症状	Anxiety disorders and symptoms	10002861	焦虑症状	Anxiety symptoms	10002869	焦虑	Anxiety
101390972	14	2	10139097	10016275	精神病类	Psychiatric disorders	10037175	焦虑症及症状	Anxiety disorders and symptoms	10002861	恐惧症状和恐怖症（包括社会恐怖症）	Fear symptoms and phobic disorders (incl social phobia)	10068299	恐惧	Fear
101390972	14	2	10139097	10042458	精神病类	Psychiatric disorders	10037175	各种自杀及自我伤害行为（不另分类）	Suicidal and self-injurious behaviours NEC	10042460	自杀和自我伤害行为	Suicidal and self-injurious behaviour	10042459	自杀想法	Suicidal ideation
101390972	14	2	10139097	10054196	精神病类	Psychiatric disorders	10037175	心境障碍和混乱（不另分类）	Mood disorders and disturbances NEC	10027946	情感变化（不另分类）	Affect alterations NEC	10001438	情感易变	Affect lability
101390972	14	2	10139097	10061428	代谢及营养类疾病	Metabolism and nutrition disorders	10027433	食欲及一般性营养障碍	Appetite and general nutritional disorders	10003018	各种食欲障碍	Appetite disorders	10003022	食欲减退	Decreased appetite
101410823	14	2	10141082	10042458	精神病类	Psychiatric disorders	10037175	各种自杀及自我伤害行为（不另分类）	Suicidal and self-injurious behaviours NEC	10042460	自杀和自我伤害行为	Suicidal and self-injurious behaviour	10042459	自杀想法	Suicidal ideation
101422721	14	2	10142272	10013573	各类神经系统疾病	Nervous system disorders	10029205	神经类疾病（不另分类）	Neurological disorders NEC	10029305	神经学症状和体征（不另分类）	Neurological signs and symptoms NEC	10029306	头晕	Dizziness
101422721	14	2	10142272	10016322	全身性疾病及给药部位各种反应	General disorders and administration site conditions	10018065	全身系统疾病（不另分类）	General system disorders NEC	10018073	各种感受与感觉（不另分类）	Feelings and sensations NEC	10068759	感受异常	Feeling abnormal
101422721	14	2	10142272	10028813	胃肠系统疾病	Gastrointestinal disorders	10017947	胃肠道系统症状和体征	Gastrointestinal signs and symptoms	10018012	恶心和呕吐症状	Nausea and vomiting symptoms	10028817	恶心	Nausea
101422721	14	2	10142272	10041349	各类神经系统疾病	Nervous system disorders	10029205	神经类疾病（不另分类）	Neurological disorders NEC	10029305	意识障碍（不另分类）	Disturbances in consciousness NEC	10013509	嗜睡	Somnolence
101422721	14	2	10142272	10042458	精神病类	Psychiatric disorders	10037175	各种自杀及自我伤害行为（不另分类）	Suicidal and self-injurious behaviours NEC	10042460	自杀和自我伤害行为	Suicidal and self-injurious behaviour	10042459	自杀想法	Suicidal ideation
101507162	14	2	10150716	10042464	精神病类	Psychiatric disorders	10037175	各种自杀及自我伤害行为（不另分类）	Suicidal and self-injurious behaviours NEC	10042460	自杀和自我伤害行为	Suicidal and self-injurious behaviour	10042459	实施自杀行为	Suicide attempt
101527821	14	2	10152782	10000891	心脏器官疾病	Cardiac disorders	10007541	冠状动脉类疾病	Coronary artery disorders	10011082	各种缺血性冠状动脉疾病	Ischaemic coronary artery disorders	10011085	急性心肌梗死	Acute myocardial infarction
101527821	14	2	10152782	10019211	各类神经系统疾病	Nervous system disorders	10029205	各类头痛	Headaches	10019231	各种头痛（不另分类）	Headaches NEC	10019233	头痛	Headache
101527821	14	2	10152782	10020772	血管与淋巴管类疾病	Vascular disorders	10047065	血管性高血压疾病	Vascular hypertensive disorders	10057166	高血压类疾病（不另分类）	Vascular hypertensive disorders NEC	10020774	高血压	Hypertension
101527821	14	2	10152782	10028813	胃肠系统疾病	Gastrointestinal disorders	10017947	胃肠道系统症状和体征	Gastrointestinal signs and symptoms	10018012	恶心和呕吐症状	Nausea and vomiting symptoms	10028817	恶心	Nausea
101560841	14	2	10156084	10010264	全身性疾病及给药部位各种反应	General disorders and administration site conditions	10018065	全身系统疾病（不另分类）	General system disorders NEC	10018073	一般症状和体征（不另分类）	General signs and symptoms NEC	10018072	病情恶化	Condition aggravated
101560841	14	2	10156084	10042458	精神病类	Psychiatric disorders	10037175	各种自杀及自我伤害行为（不另分类）	Suicidal and self-injurious behaviours NEC	10042460	自杀和自我伤害行为	Suicidal and self-injurious behaviour	10042459	自杀想法	Suicidal ideation
101611191	14	2	10161119	10042458	精神病类	Psychiatric disorders	10037175	各种自杀及自我伤害行为（不另分类）	Suicidal and self-injurious behaviours NEC	10042460	自杀和自我伤害行为	Suicidal and self-injurious behaviour	10042459	自杀想法	Suicidal ideation
101611201	14	2	10161120	10042458	精神病类	Psychiatric disorders	10037175	各种自杀及自我伤害行为（不另分类）	Suicidal and self-injurious behaviours NEC	10042460	自杀和自我伤害行为	Suicidal and self-injurious behaviour	10042459	自杀想法	Suicidal ideation
101676791	14	2	10167679	10042458	精神病类	Psychiatric disorders	10037175	各种自杀及自我伤害行为（不另分类）	Suicidal and self-injurious behaviours NEC	10042460	自杀和自我伤害行为	Suicidal and self-injurious behaviour	10042459	自杀想法	Suicidal ideation
101695131	14	2	10169513	10012378	精神病类	Psychiatric disorders	10037175	抑郁性心境障碍和混乱	Depressed mood disorders and disturbances	10012375	各种抑郁病	Depressive disorders	10012401	抑郁	Depression
101695131	14	2	10169513	10042458	精神病类	Psychiatric disorders	10037175	各种自杀及自我伤害行为（不另分类）	Suicidal and self-injurious behaviours NEC	10042460	自杀和自我伤害行为	Suicidal and self-injurious behaviour	10042459	自杀想法	Suicidal ideation
101720052	14	2	10172005	10008479	全身性疾病及给药部位各种反应	General disorders and administration site conditions	10018065	全身系统疾病（不另分类）	General system disorders NEC	10018073	疼痛和不适（不另分类）	Pain and discomfort NEC	10033372	胸痛	Chest pain
101720052	14	2	10172005	10019063	精神病类	Psychiatric disorders	10037175	思维及感知紊乱	Disturbances in thinking and perception	10013511	各种幻觉（睡眠相关性除外）	Hallucinations (excl sleep-related)	10082212	幻觉	Hallucination
101720052	14	2	10172005	10043118	各类神经系统疾病	Nervous system disorders	10029205	运动障碍类（包括帕金森病）	Movement disorders (incl parkinsonism)	10028037	运动障碍和运动失调（不另分类）	Dyskinesias and movement disorders NEC	10013929	迟发性运动障碍	Tardive dyskinesia
101754251	14	2	10175425	10001488	精神病类	Psychiatric disorders	10037175	人性格异常及行为混乱	Personality disorders and disturbances in behaviour	10034726	行为和社会关系障碍	Behaviour and socialisation disturbances	10004209	攻击	Aggression
101754251	14	2	10175425	10019211	各类神经系统疾病	Nervous system disorders	10029205	各类头痛	Headaches	10019231	各种头痛（不另分类）	Headaches NEC	10019233	头痛	Headache
101779032	14	2	10177903	10013036	眼器官疾病	Eye disorders	10015919	各种视觉障碍	Vision disorders	10047518	视觉障碍（不另分类）	Visual disorders NEC	10047541	复视	Diplopia
101843121	14	2	10184312	10011906	全身性疾病及给药部位各种反应	General disorders and administration site conditions	10018065	致命后果	Fatal outcomes	10053172	死亡和猝死	Death and sudden death	10011907	死亡	Death
101954212	14	2	10195421	10010264	全身性疾病及给药部位各种反应	General disorders and administration site conditions	10018065	全身系统疾病（不另分类）	General system disorders NEC	10018073	一般症状和体征（不另分类）	General signs and symptoms NEC	10018072	病情恶化	Condition aggravated
101954212	14	2	10195421	10042458	精神病类	Psychiatric disorders	10037175	各种自杀及自我伤害行为（不另分类）	Suicidal and self-injurious behaviours NEC	10042460	自杀和自我伤害行为	Suicidal and self-injurious behaviour	10042459	自杀想法	Suicidal ideation
101968472	14	2	10196847	10010264	全身性疾病及给药部位各种反应	General disorders and administration site conditions	10018065	全身系统疾病（不另分类）	General system disorders NEC	10018073	一般症状和体征（不另分类）	General signs and symptoms NEC	10018072	病情恶化	Condition aggravated
101968472	14	2	10196847	10042458	精神病类	Psychiatric disorders	10037175	各种自杀及自我伤害行为（不另分类）	Suicidal and self-injurious behaviours NEC	10042460	自杀和自我伤害行为	Suicidal and self-injurious behaviour	10042459	自杀想法	Suicidal ideation
101968472	14	2	10196847	10049119	精神病类	Psychiatric disorders	10037175	心境障碍和混乱（不另分类）	Mood disorders and disturbances NEC	10027946	情感和情绪障碍（不另分类）	Emotional and mood disturbances NEC	10014556	情绪困扰	Emotional distress
102089091	14	2	10208909	10002368	精神病类	Psychiatric disorders	10037175	心境障碍和混乱（不另分类）	Mood disorders and disturbances NEC	10027946	情感和情绪障碍（不另分类）	Emotional and mood disturbances NEC	10014556	愤怒	Anger
102220721	14	2	10222072	10002855	精神病类	Psychiatric disorders	10037175	焦虑症及症状	Anxiety disorders and symptoms	10002861	焦虑症状	Anxiety symptoms	10002869	焦虑	Anxiety
102220721	14	2	10222072	10012378	精神病类	Psychiatric disorders	10037175	抑郁性心境障碍和混乱	Depressed mood disorders and disturbances	10012375	各种抑郁病	Depressive disorders	10012401	抑郁	Depression
102220721	14	2	10222072	10013573	各类神经系统疾病	Nervous system disorders	10029205	神经类疾病（不另分类）	Neurological disorders NEC	10029305	神经学症状和体征（不另分类）	Neurological signs and symptoms NEC	10029306	头晕	Dizziness
102220721	14	2	10222072	10019211	各类神经系统疾病	Nervous system disorders	10029205	各类头痛	Headaches	10019231	各种头痛（不另分类）	Headaches NEC	10019233	头痛	Headache
102220721	14	2	10222072	10020466	全身性疾病及给药部位各种反应	General disorders and administration site conditions	10018065	全身系统疾病（不另分类）	General system disorders NEC	10018073	各种感受与感觉（不另分类）	Feelings and sensations NEC	10068759	饥饿感	Hunger
102220721	14	2	10222072	10041349	各类神经系统疾病	Nervous system disorders	10029205	神经类疾病（不另分类）	Neurological disorders NEC	10029305	意识障碍（不另分类）	Disturbances in consciousness NEC	10013509	嗜睡	Somnolence
102220721	14	2	10222072	10042458	精神病类	Psychiatric disorders	10037175	各种自杀及自我伤害行为（不另分类）	Suicidal and self-injurious behaviours NEC	10042460	自杀和自我伤害行为	Suicidal and self-injurious behaviour	10042459	自杀想法	Suicidal ideation
102220721	14	2	10222072	10047899	各类检查	Investigations	10022891	体检和器官系统状态主题	Physical examination and organ system status topics	10071940	体检步骤和器官系统状态	Physical examination procedures and organ system status	10071941	体重增加	Weight increased
102220721	14	2	10222072	10062355	全身性疾病及给药部位各种反应	General disorders and administration site conditions	10018065	全身系统疾病（不另分类）	General system disorders NEC	10018073	一般症状和体征（不另分类）	General signs and symptoms NEC	10018072	无法评估的事件	Unevaluable event
102247011	14	2	10224701	10006093	心脏器官疾病	Cardiac disorders	10007541	心律失常类疾病	Cardiac arrhythmias	10007521	心率和节律异常（不另分类）	Rate and rhythm disorders NEC	10037908	心动过缓	Bradycardia
102247011	14	2	10224701	10013710	全身性疾病及给药部位各种反应	General disorders and administration site conditions	10018065	治疗性及非治疗性反应类（不包括毒性）	Therapeutic and nontherapeutic effects (excl toxicity)	10062915	各种相互作用	Interactions	10022528	药物相互作用	Drug interaction
102247011	14	2	10224701	10020772	血管与淋巴管类疾病	Vascular disorders	10047065	血管性高血压疾病	Vascular hypertensive disorders	10057166	高血压类疾病（不另分类）	Vascular hypertensive disorders NEC	10020774	高血压	Hypertension
102308631	14	2	10230863	10001488	精神病类	Psychiatric disorders	10037175	人性格异常及行为混乱	Personality disorders and disturbances in behaviour	10034726	行为和社会关系障碍	Behaviour and socialisation disturbances	10004209	攻击	Aggression
102308631	14	2	10230863	10010305	精神病类	Psychiatric disorders	10037175	谵妄类（包括意识模糊）	Deliria (incl confusion)	10012221	精神错乱和定向障碍	Confusion and disorientation	10010301	意识模糊状态	Confusional state
102308631	14	2	10230863	10012378	精神病类	Psychiatric disorders	10037175	抑郁性心境障碍和混乱	Depressed mood disorders and disturbances	10012375	各种抑郁病	Depressive disorders	10012401	抑郁	Depression
102308631	14	2	10230863	10013573	各类神经系统疾病	Nervous system disorders	10029205	神经类疾病（不另分类）	Neurological disorders NEC	10029305	神经学症状和体征（不另分类）	Neurological signs and symptoms NEC	10029306	头晕	Dizziness
102308631	14	2	10230863	10022998	精神病类	Psychiatric disorders	10037175	心境障碍和混乱（不另分类）	Mood disorders and disturbances NEC	10027946	情感和情绪障碍（不另分类）	Emotional and mood disturbances NEC	10014556	易激惹	Irritability
102308631	14	2	10230863	10028372	各种肌肉骨骼及结缔组织疾病	Musculoskeletal and connective tissue disorders	10028395	肌肉类疾病	Muscle disorders	10028302	各种肌无力	Muscle weakness conditions	10062913	肌无力	Muscular weakness
102308631	14	2	10230863	10042458	精神病类	Psychiatric disorders	10037175	各种自杀及自我伤害行为（不另分类）	Suicidal and self-injurious behaviours NEC	10042460	自杀和自我伤害行为	Suicidal and self-injurious behaviour	10042459	自杀想法	Suicidal ideation
102338202	14	2	10233820	10013573	各类神经系统疾病	Nervous system disorders	10029205	神经类疾病（不另分类）	Neurological disorders NEC	10029305	神经学症状和体征（不另分类）	Neurological signs and symptoms NEC	10029306	头晕	Dizziness
102338202	14	2	10233820	10019211	各类神经系统疾病	Nervous system disorders	10029205	各类头痛	Headaches	10019231	各种头痛（不另分类）	Headaches NEC	10019233	头痛	Headache
102338202	14	2	10233820	10028813	胃肠系统疾病	Gastrointestinal disorders	10017947	胃肠道系统症状和体征	Gastrointestinal signs and symptoms	10018012	恶心和呕吐症状	Nausea and vomiting symptoms	10028817	恶心	Nausea
102338221	14	2	10233822	10003119	心脏器官疾病	Cardiac disorders	10007541	心律失常类疾病	Cardiac arrhythmias	10007521	心率和节律异常（不另分类）	Rate and rhythm disorders NEC	10037908	心律失常	Arrhythmia
102372512	14	2	10237251	10011906	全身性疾病及给药部位各种反应	General disorders and administration site conditions	10018065	致命后果	Fatal outcomes	10053172	死亡和猝死	Death and sudden death	10011907	死亡	Death
102372512	14	2	10237251	10033295	各类损伤、中毒及操作并发症	Injury, poisoning and procedural complications	10022117	用药过量及用药剂量不足（不另分类）	Overdoses and underdoses NEC	10079159	用药过量（不另分类）	Overdoses NEC	10076292	用药过量	Overdose
102372522	14	2	10237252	10005557	各类检查	Investigations	10022891	代谢、营养和血气检查	Metabolic, nutritional and blood gas investigations	10027432	碳水化合物耐受性分析（包括糖尿病）	Carbohydrate tolerance analyses (incl diabetes)	10007217	血葡萄糖升高	Blood glucose increased
102372522	14	2	10237252	10011906	全身性疾病及给药部位各种反应	General disorders and administration site conditions	10018065	致命后果	Fatal outcomes	10053172	死亡和猝死	Death and sudden death	10011907	死亡	Death
102396951	14	2	10239695	10065604	精神病类	Psychiatric disorders	10037175	各种自杀及自我伤害行为（不另分类）	Suicidal and self-injurious behaviours NEC	10042460	自杀和自我伤害行为	Suicidal and self-injurious behaviour	10042459	自杀行为	Suicidal behaviour
102460751	14	2	10246075	10037087	皮肤及皮下组织类疾病	Skin and subcutaneous tissue disorders	10040785	表皮及真皮状况	Epidermal and dermal conditions	10014982	各种瘙痒（不另分类）	Pruritus NEC	10049293	瘙痒	Pruritus
102499052	14	2	10249905	10024855	各类神经系统疾病	Nervous system disorders	10029205	神经类疾病（不另分类）	Neurological disorders NEC	10029305	意识障碍（不另分类）	Disturbances in consciousness NEC	10013509	意识丧失	Loss of consciousness
102499052	14	2	10249905	10027599	各类神经系统疾病	Nervous system disorders	10029205	各类头痛	Headaches	10019231	各种偏头痛	Migraine headaches	10027603	偏头痛	Migraine
102499052	14	2	10249905	10028813	胃肠系统疾病	Gastrointestinal disorders	10017947	胃肠道系统症状和体征	Gastrointestinal signs and symptoms	10018012	恶心和呕吐症状	Nausea and vomiting symptoms	10028817	恶心	Nausea
102564811	14	2	10256481	10042464	精神病类	Psychiatric disorders	10037175	各种自杀及自我伤害行为（不另分类）	Suicidal and self-injurious behaviours NEC	10042460	自杀和自我伤害行为	Suicidal and self-injurious behaviour	10042459	实施自杀行为	Suicide attempt
102697611	14	2	10269761	10000081	胃肠系统疾病	Gastrointestinal disorders	10017947	胃肠道系统症状和体征	Gastrointestinal signs and symptoms	10018012	胃肠道和腹部疼痛（不包括口腔和咽喉）	Gastrointestinal and abdominal pains (excl oral and throat)	10017926	腹痛	Abdominal pain
102697611	14	2	10269761	10017822	胃肠系统疾病	Gastrointestinal disorders	10017947	胃肠溃疡及穿孔	Gastrointestinal ulceration and perforation	10018027	胃部溃疡和穿孔	Gastric ulcers and perforation	10017847	胃溃疡	Gastric ulcer
102697611	14	2	10269761	10019842	肝胆系统疾病	Hepatobiliary disorders	10019805	肝脏及肝胆类疾病	Hepatic and hepatobiliary disorders	10019654	肝胆症状和体征	Hepatobiliary signs and symptoms	10019709	肝肿大	Hepatomegaly
102697611	14	2	10269761	10025482	全身性疾病及给药部位各种反应	General disorders and administration site conditions	10018065	全身系统疾病（不另分类）	General system disorders NEC	10018073	虚弱状态	Asthenic conditions	10003550	难受	Malaise
102697611	14	2	10269761	10060795	各类检查	Investigations	10022891	肝胆系统检查	Hepatobiliary investigations	10019809	肝胆功能诊断性操作	Hepatobiliary function diagnostic procedures	10087057	肝酶升高	Hepatic enzyme increased
102712731	14	3	10271273	10042458	精神病类	Psychiatric disorders	10037175	各种自杀及自我伤害行为（不另分类）	Suicidal and self-injurious behaviours NEC	10042460	自杀和自我伤害行为	Suicidal and self-injurious behaviour	10042459	自杀想法	Suicidal ideation
102736041	14	2	10273604	10000381	各类损伤、中毒及操作并发症	Injury, poisoning and procedural complications	10022117	用药错误及其他产品使用错误和问题	Medication errors and other product use errors and issues	10079145	各种产品给用错误和问题	Product administration errors and issues	10079147	意外用药过量	Accidental overdose
102736041	14	2	10273604	10016322	全身性疾病及给药部位各种反应	General disorders and administration site conditions	10018065	全身系统疾病（不另分类）	General system disorders NEC	10018073	各种感受与感觉（不另分类）	Feelings and sensations NEC	10068759	感受异常	Feeling abnormal
102818473	14	3	10281847	10039203	各类损伤、中毒及操作并发症	Injury, poisoning and procedural complications	10022117	各种损伤（不另分类）	Injuries NEC	10022114	部位不确定的各种损伤（不另分类）	Non-site specific injuries NEC	10029511	道路交通事故	Road traffic accident
102823671	14	3	10282367	10061877	呼吸系统、胸及纵隔疾病	Respiratory, thoracic and mediastinal disorders	10038738	支气管系统疾病（不包括肿瘤）	Bronchial disorders (excl neoplasms)	10006436	支气管痉挛和阻塞	Bronchospasm and obstruction	10006484	阻塞性气道疾病	Obstructive airways disorder
102849582	14	3	10284958	10042458	精神病类	Psychiatric disorders	10037175	各种自杀及自我伤害行为（不另分类）	Suicidal and self-injurious behaviours NEC	10042460	自杀和自我伤害行为	Suicidal and self-injurious behaviour	10042459	自杀想法	Suicidal ideation
102976202	14	3	10297620	10005750	各类检查	Investigations	10022891	心血管检查（不包括酶检测）	Cardiac and vascular investigations (excl enzyme tests)	10007512	各种血管检查（不另分类）（包括血压）	Vascular tests NEC (incl blood pressure)	10047110	血压升高	Blood pressure increased
102976202	14	3	10297620	10072141	各种手术及医疗操作	Surgical and medical procedures	10042613	眼治疗类操作	Eye therapeutic procedures	10015957	眶和眼球治疗类操作	Orbit and globe therapeutic procedures	10031028	眼眶减压术	Orbital decompression
103087151	14	3	10308715	10002855	精神病类	Psychiatric disorders	10037175	焦虑症及症状	Anxiety disorders and symptoms	10002861	焦虑症状	Anxiety symptoms	10002869	焦虑	Anxiety
103087151	14	3	10308715	10012735	胃肠系统疾病	Gastrointestinal disorders	10017947	胃肠运动及排便状况	Gastrointestinal motility and defaecation conditions	10017977	各种腹泻（不包括感染性的）	Diarrhoea (excl infective)	10012736	腹泻	Diarrhoea
103087151	14	3	10308715	10016338	全身性疾病及给药部位各种反应	General disorders and administration site conditions	10018065	全身系统疾病（不另分类）	General system disorders NEC	10018073	各种感受与感觉（不另分类）	Feelings and sensations NEC	10068759	紧张不安	Feeling jittery
103087151	14	3	10308715	10042458	精神病类	Psychiatric disorders	10037175	各种自杀及自我伤害行为（不另分类）	Suicidal and self-injurious behaviours NEC	10042460	自杀和自我伤害行为	Suicidal and self-injurious behaviour	10042459	自杀想法	Suicidal ideation
103114741	14	3	10311474	10002855	精神病类	Psychiatric disorders	10037175	焦虑症及症状	Anxiety disorders and symptoms	10002861	焦虑症状	Anxiety symptoms	10002869	焦虑	Anxiety
103114741	14	3	10311474	10016338	全身性疾病及给药部位各种反应	General disorders and administration site conditions	10018065	全身系统疾病（不另分类）	General system disorders NEC	10018073	各种感受与感觉（不另分类）	Feelings and sensations NEC	10068759	紧张不安	Feeling jittery
103114741	14	3	10311474	10042458	精神病类	Psychiatric disorders	10037175	各种自杀及自我伤害行为（不另分类）	Suicidal and self-injurious behaviours NEC	10042460	自杀和自我伤害行为	Suicidal and self-injurious behaviour	10042459	自杀想法	Suicidal ideation
103437081	14	3	10343708	10012174	代谢及营养类疾病	Metabolism and nutrition disorders	10027433	电解质及液体平衡状况	Electrolyte and fluid balance conditions	10014412	总液体体积减少	Total fluid volume decreased	10044084	脱水	Dehydration
103437081	14	3	10343708	10028813	胃肠系统疾病	Gastrointestinal disorders	10017947	胃肠道系统症状和体征	Gastrointestinal signs and symptoms	10018012	恶心和呕吐症状	Nausea and vomiting symptoms	10028817	恶心	Nausea
103437081	14	3	10343708	10047700	胃肠系统疾病	Gastrointestinal disorders	10017947	胃肠道系统症状和体征	Gastrointestinal signs and symptoms	10018012	恶心和呕吐症状	Nausea and vomiting symptoms	10028817	呕吐	Vomiting
103437091	14	3	10343709	10042458	精神病类	Psychiatric disorders	10037175	各种自杀及自我伤害行为（不另分类）	Suicidal and self-injurious behaviours NEC	10042460	自杀和自我伤害行为	Suicidal and self-injurious behaviour	10042459	自杀想法	Suicidal ideation
103555611	14	3	10355561	10000381	各类损伤、中毒及操作并发症	Injury, poisoning and procedural complications	10022117	用药错误及其他产品使用错误和问题	Medication errors and other product use errors and issues	10079145	各种产品给用错误和问题	Product administration errors and issues	10079147	意外用药过量	Accidental overdose
103555611	14	3	10355561	10042458	精神病类	Psychiatric disorders	10037175	各种自杀及自我伤害行为（不另分类）	Suicidal and self-injurious behaviours NEC	10042460	自杀和自我伤害行为	Suicidal and self-injurious behaviour	10042459	自杀想法	Suicidal ideation
103555611	14	3	10355561	10047899	各类检查	Investigations	10022891	体检和器官系统状态主题	Physical examination and organ system status topics	10071940	体检步骤和器官系统状态	Physical examination procedures and organ system status	10071941	体重增加	Weight increased
103583711	14	3	10358371	10034829	呼吸系统、胸及纵隔疾病	Respiratory, thoracic and mediastinal disorders	10038738	上呼吸道疾病（不包括感染）	Upper respiratory tract disorders (excl infections)	10046304	各种咽部疾病（不包括感染和肿瘤）	Pharyngeal disorders (excl infections and neoplasms)	10034823	咽部水肿	Pharyngeal oedema
103583711	14	3	10358371	10046735	皮肤及皮下组织类疾病	Skin and subcutaneous tissue disorders	10040785	血管性水肿和风疹	Angioedema and urticaria	10002426	各种荨麻疹	Urticarias	10046736	荨麻疹	Urticaria
103638861	14	3	10363886	10010264	全身性疾病及给药部位各种反应	General disorders and administration site conditions	10018065	全身系统疾病（不另分类）	General system disorders NEC	10018073	一般症状和体征（不另分类）	General signs and symptoms NEC	10018072	病情恶化	Condition aggravated
103638861	14	3	10363886	10013946	胃肠系统疾病	Gastrointestinal disorders	10017947	胃肠道系统症状和体征	Gastrointestinal signs and symptoms	10018012	消化不良症状和体征	Dyspeptic signs and symptoms	10013949	消化不良	Dyspepsia
103638861	14	3	10363886	10018852	血管与淋巴管类疾病	Vascular disorders	10047065	血管性出血疾病	Vascular haemorrhagic disorders	10047075	各种出血（不另分类）	Haemorrhages NEC	10018987	血肿	Haematoma
103638861	14	3	10363886	10022595	各类检查	Investigations	10022891	血液类检查（包括血型）	Haematology investigations (incl blood groups)	10018851	凝血和出血分析	Coagulation and bleeding analyses	10009728	国际标准化比率升高	International normalised ratio increased
103638861	14	3	10363886	10028331	各类损伤、中毒及操作并发症	Injury, poisoning and procedural complications	10022117	各种损伤（不另分类）	Injuries NEC	10022114	肌肉、肌腱和韧带损伤	Muscle, tendon and ligament injuries	10028288	肌肉断裂	Muscle rupture
103638861	14	3	10363886	10033425	各种肌肉骨骼及结缔组织疾病	Musculoskeletal and connective tissue disorders	10028395	肌肉骨骼和结缔组织疾病（不另分类）	Musculoskeletal and connective tissue disorders NEC	10028393	肌肉骨骼和结缔组织的各种疼痛与不适	Musculoskeletal and connective tissue pain and discomfort	10068757	肢体疼痛	Pain in extremity
103638861	14	3	10363886	10043607	血管与淋巴管类疾病	Vascular disorders	10047065	栓塞及血栓	Embolism and thrombosis	10014523	部位不确定的栓塞和血栓形成	Non-site specific embolism and thrombosis	10014524	血栓形成	Thrombosis
103638861	14	3	10363886	10047899	各类检查	Investigations	10022891	体检和器官系统状态主题	Physical examination and organ system status topics	10071940	体检步骤和器官系统状态	Physical examination procedures and organ system status	10071941	体重增加	Weight increased
103638861	14	3	10363886	10048959	全身性疾病及给药部位各种反应	General disorders and administration site conditions	10018065	全身系统疾病（不另分类）	General system disorders NEC	10018073	一般症状和体征（不另分类）	General signs and symptoms NEC	10018072	外周肿胀	Peripheral swelling
103638861	14	3	10363886	10055798	血管与淋巴管类疾病	Vascular disorders	10047065	血管性出血疾病	Vascular haemorrhagic disorders	10047075	各种出血（不另分类）	Haemorrhages NEC	10018987	出血	Haemorrhage
103666343	14	3	10366634	10013573	各类神经系统疾病	Nervous system disorders	10029205	神经类疾病（不另分类）	Neurological disorders NEC	10029305	神经学症状和体征（不另分类）	Neurological signs and symptoms NEC	10029306	头晕	Dizziness
103666343	14	3	10366634	10039906	各类神经系统疾病	Nervous system disorders	10029205	癫痫发作（包括各种亚型）	Seizures (incl subtypes)	10039911	癫痫和癫痫类疾病 （不另分类）	Seizures and seizure disorders NEC	10039912	痫性发作	Seizure
103694661	14	3	10369466	10062026	各类检查	Investigations	10022891	检查、成像、及病理组织检验操作（不另分类）	Investigations, imaging and histopathology procedures NEC	10022893	各种检查（不另分类）	Investigations NEC	10022892	检查	Investigation
103730192	14	3	10373019	10012735	胃肠系统疾病	Gastrointestinal disorders	10017947	胃肠运动及排便状况	Gastrointestinal motility and defaecation conditions	10017977	各种腹泻（不包括感染性的）	Diarrhoea (excl infective)	10012736	腹泻	Diarrhoea
103730192	14	3	10373019	10047700	胃肠系统疾病	Gastrointestinal disorders	10017947	胃肠道系统症状和体征	Gastrointestinal signs and symptoms	10018012	恶心和呕吐症状	Nausea and vomiting symptoms	10028817	呕吐	Vomiting
103784271	14	3	10378427	10042458	精神病类	Psychiatric disorders	10037175	各种自杀及自我伤害行为（不另分类）	Suicidal and self-injurious behaviours NEC	10042460	自杀和自我伤害行为	Suicidal and self-injurious behaviour	10042459	自杀想法	Suicidal ideation
103784271	14	3	10378427	10050584	各类损伤、中毒及操作并发症	Injury, poisoning and procedural complications	10022117	各种损伤（不另分类）	Injuries NEC	10022114	各种皮肤损伤（不另分类）	Skin injuries NEC	10027699	挫伤	Contusion
103796601	14	3	10379660	10039906	各类神经系统疾病	Nervous system disorders	10029205	癫痫发作（包括各种亚型）	Seizures (incl subtypes)	10039911	癫痫和癫痫类疾病 （不另分类）	Seizures and seizure disorders NEC	10039912	痫性发作	Seizure
103796601	14	3	10379660	10040108	各类神经系统疾病	Nervous system disorders	10029205	神经肌肉类疾病	Neuromuscular disorders	10029317	肌张力异常	Muscle tone abnormal	10028342	血清素综合征	Serotonin syndrome
103820711	14	3	10382071	10042772	各类神经系统疾病	Nervous system disorders	10029205	神经类疾病（不另分类）	Neurological disorders NEC	10029305	意识障碍（不另分类）	Disturbances in consciousness NEC	10013509	晕厥	Syncope
103860331	14	3	10386033	10060800	血管与淋巴管类疾病	Vascular disorders	10047065	血管疾病（不另分类）	Vascular disorders NEC	10047066	周围血管疾病（不另分类）	Peripheral vascular disorders NEC	10034638	潮热	Hot flush
103879892	14	3	10387989	10010071	各类神经系统疾病	Nervous system disorders	10029205	神经类疾病（不另分类）	Neurological disorders NEC	10029305	昏迷状态	Coma states	10052770	昏迷	Coma
103879892	14	3	10387989	10022523	各类损伤、中毒及操作并发症	Injury, poisoning and procedural complications	10022117	用药过量及用药剂量不足（不另分类）	Overdoses and underdoses NEC	10079159	用药过量（不另分类）	Overdoses NEC	10076292	有意用药过量	Intentional overdose
103879892	14	3	10387989	10042464	精神病类	Psychiatric disorders	10037175	各种自杀及自我伤害行为（不另分类）	Suicidal and self-injurious behaviours NEC	10042460	自杀和自我伤害行为	Suicidal and self-injurious behaviour	10042459	实施自杀行为	Suicide attempt
103879931	14	3	10387993	10008190	各类神经系统疾病	Nervous system disorders	10029205	中枢神经系统血管疾病	Central nervous system vascular disorders	10007963	中枢神经系统出血和脑血管意外	Central nervous system haemorrhages and cerebrovascular accidents	10007948	脑血管意外	Cerebrovascular accident
103879931	14	3	10387993	10040108	各类神经系统疾病	Nervous system disorders	10029205	神经肌肉类疾病	Neuromuscular disorders	10029317	肌张力异常	Muscle tone abnormal	10028342	血清素综合征	Serotonin syndrome
103931132	14	3	10393113	10028813	胃肠系统疾病	Gastrointestinal disorders	10017947	胃肠道系统症状和体征	Gastrointestinal signs and symptoms	10018012	恶心和呕吐症状	Nausea and vomiting symptoms	10028817	恶心	Nausea
103931132	14	3	10393113	10033557	心脏器官疾病	Cardiac disorders	10007541	心脏相关疾病、症状和体征（不另分类）	Cardiac disorders, signs and symptoms NEC	10082206	各种心脏体征和症状（不另分类）	Cardiac signs and symptoms NEC	10007609	心悸	Palpitations
103970201	14	3	10397020	10013573	各类神经系统疾病	Nervous system disorders	10029205	神经类疾病（不另分类）	Neurological disorders NEC	10029305	神经学症状和体征（不另分类）	Neurological signs and symptoms NEC	10029306	头晕	Dizziness
103970201	14	3	10397020	10028813	胃肠系统疾病	Gastrointestinal disorders	10017947	胃肠道系统症状和体征	Gastrointestinal signs and symptoms	10018012	恶心和呕吐症状	Nausea and vomiting symptoms	10028817	恶心	Nausea
103970201	14	3	10397020	10047700	胃肠系统疾病	Gastrointestinal disorders	10017947	胃肠道系统症状和体征	Gastrointestinal signs and symptoms	10018012	恶心和呕吐症状	Nausea and vomiting symptoms	10028817	呕吐	Vomiting
104017921	14	3	10401792	10010947	各类神经系统疾病	Nervous system disorders	10029205	神经类疾病（不另分类）	Neurological disorders NEC	10029305	协调与平衡障碍	Coordination and balance disturbances	10072984	协调功能失常	Coordination abnormal
104017921	14	3	10401792	10013573	各类神经系统疾病	Nervous system disorders	10029205	神经类疾病（不另分类）	Neurological disorders NEC	10029305	神经学症状和体征（不另分类）	Neurological signs and symptoms NEC	10029306	头晕	Dizziness
104017921	14	3	10401792	10013886	各类神经系统疾病	Nervous system disorders	10029205	神经类疾病（不另分类）	Neurological disorders NEC	10029305	感觉异常和感觉迟钝	Paraesthesias and dysaesthesias	10033788	感觉迟钝	Dysaesthesia
104017921	14	3	10401792	10044565	各类神经系统疾病	Nervous system disorders	10029205	运动障碍类（包括帕金森病）	Movement disorders (incl parkinsonism)	10028037	各种颤抖（不包括先天性）	Tremor (excl congenital)	10044566	震颤	Tremor
104027361	14	3	10402736	10028813	胃肠系统疾病	Gastrointestinal disorders	10017947	胃肠道系统症状和体征	Gastrointestinal signs and symptoms	10018012	恶心和呕吐症状	Nausea and vomiting symptoms	10028817	恶心	Nausea
104027361	14	3	10402736	10047895	各类检查	Investigations	10022891	体检和器官系统状态主题	Physical examination and organ system status topics	10071940	体检步骤和器官系统状态	Physical examination procedures and organ system status	10071941	体重降低	Weight decreased
104040511	14	3	10404051	10013395	精神病类	Psychiatric disorders	10037175	谵妄类（包括意识模糊）	Deliria (incl confusion)	10012221	精神错乱和定向障碍	Confusion and disorientation	10010301	定向力障碍	Disorientation
104040511	14	3	10404051	10019303	各类检查	Investigations	10022891	心血管检查（不包括酶检测）	Cardiac and vascular investigations (excl enzyme tests)	10007512	心率和脉搏检查	Heart rate and pulse investigations	10053103	心率升高	Heart rate increased
104040511	14	3	10404051	10020772	血管与淋巴管类疾病	Vascular disorders	10047065	血管性高血压疾病	Vascular hypertensive disorders	10057166	高血压类疾病（不另分类）	Vascular hypertensive disorders NEC	10020774	高血压	Hypertension
104040511	14	3	10404051	10042458	精神病类	Psychiatric disorders	10037175	各种自杀及自我伤害行为（不另分类）	Suicidal and self-injurious behaviours NEC	10042460	自杀和自我伤害行为	Suicidal and self-injurious behaviour	10042459	自杀想法	Suicidal ideation
104040511	14	3	10404051	10061422	精神病类	Psychiatric disorders	10037175	精神及行为症状（不另分类）	Psychiatric and behavioural symptoms NEC	10037173	各种异常行为（不另分类）	Abnormal behaviour NEC	10000117	异常行为	Abnormal behaviour
104093042	14	3	10409304	10010144	精神病类	Psychiatric disorders	10037175	各种自杀及自我伤害行为（不另分类）	Suicidal and self-injurious behaviours NEC	10042460	自杀和自我伤害行为	Suicidal and self-injurious behaviour	10042459	自杀既遂	Completed suicide
104156872	14	3	10415687	10002511	精神病类	Psychiatric disorders	10037175	抑郁性心境障碍和混乱	Depressed mood disorders and disturbances	10012375	伴忧郁症状的情绪变化	Mood alterations with depressive symptoms	10027938	快感缺乏	Anhedonia
104156872	14	3	10415687	10010264	全身性疾病及给药部位各种反应	General disorders and administration site conditions	10018065	全身系统疾病（不另分类）	General system disorders NEC	10018073	一般症状和体征（不另分类）	General signs and symptoms NEC	10018072	病情恶化	Condition aggravated
104156872	14	3	10415687	10011469	全身性疾病及给药部位各种反应	General disorders and administration site conditions	10018065	全身系统疾病（不另分类）	General system disorders NEC	10018073	一般症状和体征（不另分类）	General signs and symptoms NEC	10018072	哭	Crying
104156872	14	3	10415687	10016344	精神病类	Psychiatric disorders	10037175	抑郁性心境障碍和混乱	Depressed mood disorders and disturbances	10012375	伴忧郁症状的情绪变化	Mood alterations with depressive symptoms	10027938	绝望感	Feeling of despair
104156872	14	3	10415687	10024264	各类神经系统疾病	Nervous system disorders	10029205	神经类疾病（不另分类）	Neurological disorders NEC	10029305	意识障碍（不另分类）	Disturbances in consciousness NEC	10013509	困倦	Lethargy
104156872	14	3	10415687	10042458	精神病类	Psychiatric disorders	10037175	各种自杀及自我伤害行为（不另分类）	Suicidal and self-injurious behaviours NEC	10042460	自杀和自我伤害行为	Suicidal and self-injurious behaviour	10042459	自杀想法	Suicidal ideation
104169441	14	3	10416944	10019063	精神病类	Psychiatric disorders	10037175	思维及感知紊乱	Disturbances in thinking and perception	10013511	各种幻觉（睡眠相关性除外）	Hallucinations (excl sleep-related)	10082212	幻觉	Hallucination
104169441	14	3	10416944	10042458	精神病类	Psychiatric disorders	10037175	各种自杀及自我伤害行为（不另分类）	Suicidal and self-injurious behaviours NEC	10042460	自杀和自我伤害行为	Suicidal and self-injurious behaviour	10042459	自杀想法	Suicidal ideation
104175761	14	2	10417576	10028813	胃肠系统疾病	Gastrointestinal disorders	10017947	胃肠道系统症状和体征	Gastrointestinal signs and symptoms	10018012	恶心和呕吐症状	Nausea and vomiting symptoms	10028817	恶心	Nausea
104175791	14	2	10417579	10037211	各类神经系统疾病	Nervous system disorders	10029205	运动障碍类（包括帕金森病）	Movement disorders (incl parkinsonism)	10028037	运动障碍和运动失调（不另分类）	Dyskinesias and movement disorders NEC	10013929	精神运动功能亢进	Psychomotor hyperactivity
104175801	14	2	10417580	10010264	全身性疾病及给药部位各种反应	General disorders and administration site conditions	10018065	全身系统疾病（不另分类）	General system disorders NEC	10018073	一般症状和体征（不另分类）	General signs and symptoms NEC	10018072	病情恶化	Condition aggravated
104175801	14	2	10417580	10027599	各类神经系统疾病	Nervous system disorders	10029205	各类头痛	Headaches	10019231	各种偏头痛	Migraine headaches	10027603	偏头痛	Migraine
104175801	14	2	10417580	10028735	呼吸系统、胸及纵隔疾病	Respiratory, thoracic and mediastinal disorders	10038738	上呼吸道疾病（不包括感染）	Upper respiratory tract disorders (excl infections)	10046304	鼻充血和炎症	Nasal congestion and inflammations	10028736	鼻充血	Nasal congestion
104175801	14	2	10417580	10033371	全身性疾病及给药部位各种反应	General disorders and administration site conditions	10018065	全身系统疾病（不另分类）	General system disorders NEC	10018073	疼痛和不适（不另分类）	Pain and discomfort NEC	10033372	疼痛	Pain
104175801	14	2	10417580	10037087	皮肤及皮下组织类疾病	Skin and subcutaneous tissue disorders	10040785	表皮及真皮状况	Epidermal and dermal conditions	10014982	各种瘙痒（不另分类）	Pruritus NEC	10049293	瘙痒	Pruritus
104175801	14	2	10417580	10049816	各种肌肉骨骼及结缔组织疾病	Musculoskeletal and connective tissue disorders	10028395	肌肉类疾病	Muscle disorders	10028302	肌肉相关症状和体征（不另分类）	Muscle related signs and symptoms NEC	10028326	肌紧张	Muscle tightness
104175821	14	2	10417582	10028813	胃肠系统疾病	Gastrointestinal disorders	10017947	胃肠道系统症状和体征	Gastrointestinal signs and symptoms	10018012	恶心和呕吐症状	Nausea and vomiting symptoms	10028817	恶心	Nausea
104175851	14	2	10417585	10028813	胃肠系统疾病	Gastrointestinal disorders	10017947	胃肠道系统症状和体征	Gastrointestinal signs and symptoms	10018012	恶心和呕吐症状	Nausea and vomiting symptoms	10028817	恶心	Nausea
104175921	14	2	10417592	10028813	胃肠系统疾病	Gastrointestinal disorders	10017947	胃肠道系统症状和体征	Gastrointestinal signs and symptoms	10018012	恶心和呕吐症状	Nausea and vomiting symptoms	10028817	恶心	Nausea
104175941	14	2	10417594	10012735	胃肠系统疾病	Gastrointestinal disorders	10017947	胃肠运动及排便状况	Gastrointestinal motility and defaecation conditions	10017977	各种腹泻（不包括感染性的）	Diarrhoea (excl infective)	10012736	腹泻	Diarrhoea
104175941	14	2	10417594	10047700	胃肠系统疾病	Gastrointestinal disorders	10017947	胃肠道系统症状和体征	Gastrointestinal signs and symptoms	10018012	恶心和呕吐症状	Nausea and vomiting symptoms	10028817	呕吐	Vomiting
104176001	14	2	10417600	10037087	皮肤及皮下组织类疾病	Skin and subcutaneous tissue disorders	10040785	表皮及真皮状况	Epidermal and dermal conditions	10014982	各种瘙痒（不另分类）	Pruritus NEC	10049293	瘙痒	Pruritus
104176001	14	2	10417600	10037844	皮肤及皮下组织类疾病	Skin and subcutaneous tissue disorders	10040785	表皮及真皮状况	Epidermal and dermal conditions	10014982	出疹、发疹和皮疹（不另分类）	Rashes, eruptions and exanthems NEC	10052566	皮疹	Rash
104176021	14	2	10417602	10022437	精神病类	Psychiatric disorders	10037175	睡眠异常和混乱	Sleep disorders and disturbances	10040991	入睡和睡眠障碍	Disturbances in initiating and maintaining sleep	10013510	失眠	Insomnia
104176021	14	2	10417602	10025482	全身性疾病及给药部位各种反应	General disorders and administration site conditions	10018065	全身系统疾病（不另分类）	General system disorders NEC	10018073	虚弱状态	Asthenic conditions	10003550	难受	Malaise
104176021	14	2	10417602	10027175	各类神经系统疾病	Nervous system disorders	10029205	精神损害类疾病	Mental impairment disorders	10057167	记忆力丧失（不包括痴呆）	Memory loss (excl dementia)	10027177	记忆受损	Memory impairment
104176111	14	2	10417611	10001497	精神病类	Psychiatric disorders	10037175	焦虑症及症状	Anxiety disorders and symptoms	10002861	焦虑症状	Anxiety symptoms	10002869	激越	Agitation
104176121	14	2	10417612	10037087	皮肤及皮下组织类疾病	Skin and subcutaneous tissue disorders	10040785	表皮及真皮状况	Epidermal and dermal conditions	10014982	各种瘙痒（不另分类）	Pruritus NEC	10049293	瘙痒	Pruritus
104176161	14	2	10417616	10013573	各类神经系统疾病	Nervous system disorders	10029205	神经类疾病（不另分类）	Neurological disorders NEC	10029305	神经学症状和体征（不另分类）	Neurological signs and symptoms NEC	10029306	头晕	Dizziness
104176161	14	2	10417616	10016256	全身性疾病及给药部位各种反应	General disorders and administration site conditions	10018065	全身系统疾病（不另分类）	General system disorders NEC	10018073	虚弱状态	Asthenic conditions	10003550	疲劳	Fatigue
104176171	14	2	10417617	10028347	各种肌肉骨骼及结缔组织疾病	Musculoskeletal and connective tissue disorders	10028395	肌肉类疾病	Muscle disorders	10028302	肌肉相关症状和体征（不另分类）	Muscle related signs and symptoms NEC	10028326	肌肉抽搐	Muscle twitching
104176191	14	2	10417619	10001497	精神病类	Psychiatric disorders	10037175	焦虑症及症状	Anxiety disorders and symptoms	10002861	焦虑症状	Anxiety symptoms	10002869	激越	Agitation
104176191	14	2	10417619	10022437	精神病类	Psychiatric disorders	10037175	睡眠异常和混乱	Sleep disorders and disturbances	10040991	入睡和睡眠障碍	Disturbances in initiating and maintaining sleep	10013510	失眠	Insomnia
104176211	14	2	10417621	10037844	皮肤及皮下组织类疾病	Skin and subcutaneous tissue disorders	10040785	表皮及真皮状况	Epidermal and dermal conditions	10014982	出疹、发疹和皮疹（不另分类）	Rashes, eruptions and exanthems NEC	10052566	皮疹	Rash
104176221	14	2	10417622	10002855	精神病类	Psychiatric disorders	10037175	焦虑症及症状	Anxiety disorders and symptoms	10002861	焦虑症状	Anxiety symptoms	10002869	焦虑	Anxiety
104176221	14	2	10417622	10016322	全身性疾病及给药部位各种反应	General disorders and administration site conditions	10018065	全身系统疾病（不另分类）	General system disorders NEC	10018073	各种感受与感觉（不另分类）	Feelings and sensations NEC	10068759	感受异常	Feeling abnormal
104176231	14	2	10417623	10012735	胃肠系统疾病	Gastrointestinal disorders	10017947	胃肠运动及排便状况	Gastrointestinal motility and defaecation conditions	10017977	各种腹泻（不包括感染性的）	Diarrhoea (excl infective)	10012736	腹泻	Diarrhoea
104176231	14	2	10417623	10028813	胃肠系统疾病	Gastrointestinal disorders	10017947	胃肠道系统症状和体征	Gastrointestinal signs and symptoms	10018012	恶心和呕吐症状	Nausea and vomiting symptoms	10028817	恶心	Nausea
104176261	14	2	10417626	10037087	皮肤及皮下组织类疾病	Skin and subcutaneous tissue disorders	10040785	表皮及真皮状况	Epidermal and dermal conditions	10014982	各种瘙痒（不另分类）	Pruritus NEC	10049293	瘙痒	Pruritus
104176271	14	2	10417627	10033371	全身性疾病及给药部位各种反应	General disorders and administration site conditions	10018065	全身系统疾病（不另分类）	General system disorders NEC	10018073	疼痛和不适（不另分类）	Pain and discomfort NEC	10033372	疼痛	Pain
104176291	14	2	10417629	10046735	皮肤及皮下组织类疾病	Skin and subcutaneous tissue disorders	10040785	血管性水肿和风疹	Angioedema and urticaria	10002426	各种荨麻疹	Urticarias	10046736	荨麻疹	Urticaria
104176301	14	2	10417630	10037087	皮肤及皮下组织类疾病	Skin and subcutaneous tissue disorders	10040785	表皮及真皮状况	Epidermal and dermal conditions	10014982	各种瘙痒（不另分类）	Pruritus NEC	10049293	瘙痒	Pruritus
104176301	14	2	10417630	10037844	皮肤及皮下组织类疾病	Skin and subcutaneous tissue disorders	10040785	表皮及真皮状况	Epidermal and dermal conditions	10014982	出疹、发疹和皮疹（不另分类）	Rashes, eruptions and exanthems NEC	10052566	皮疹	Rash
104176301	14	2	10417630	10042674	全身性疾病及给药部位各种反应	General disorders and administration site conditions	10018065	全身系统疾病（不另分类）	General system disorders NEC	10018073	一般症状和体征（不另分类）	General signs and symptoms NEC	10018072	肿胀	Swelling
104176311	14	2	10417631	10013573	各类神经系统疾病	Nervous system disorders	10029205	神经类疾病（不另分类）	Neurological disorders NEC	10029305	神经学症状和体征（不另分类）	Neurological signs and symptoms NEC	10029306	头晕	Dizziness
104176311	14	2	10417631	10019211	各类神经系统疾病	Nervous system disorders	10029205	各类头痛	Headaches	10019231	各种头痛（不另分类）	Headaches NEC	10019233	头痛	Headache
104176311	14	2	10417631	10027599	各类神经系统疾病	Nervous system disorders	10029205	各类头痛	Headaches	10019231	各种偏头痛	Migraine headaches	10027603	偏头痛	Migraine
104176311	14	2	10417631	10028813	胃肠系统疾病	Gastrointestinal disorders	10017947	胃肠道系统症状和体征	Gastrointestinal signs and symptoms	10018012	恶心和呕吐症状	Nausea and vomiting symptoms	10028817	恶心	Nausea
104176311	14	2	10417631	10038776	胃肠系统疾病	Gastrointestinal disorders	10017947	胃肠道系统症状和体征	Gastrointestinal signs and symptoms	10018012	恶心和呕吐症状	Nausea and vomiting symptoms	10028817	干呕	Retching
104176311	14	2	10417631	10047700	胃肠系统疾病	Gastrointestinal disorders	10017947	胃肠道系统症状和体征	Gastrointestinal signs and symptoms	10018012	恶心和呕吐症状	Nausea and vomiting symptoms	10028817	呕吐	Vomiting
104176341	14	2	10417634	10046735	皮肤及皮下组织类疾病	Skin and subcutaneous tissue disorders	10040785	血管性水肿和风疹	Angioedema and urticaria	10002426	各种荨麻疹	Urticarias	10046736	荨麻疹	Urticaria
104176351	14	2	10417635	10028813	胃肠系统疾病	Gastrointestinal disorders	10017947	胃肠道系统症状和体征	Gastrointestinal signs and symptoms	10018012	恶心和呕吐症状	Nausea and vomiting symptoms	10028817	恶心	Nausea
104176381	14	2	10417638	10028813	胃肠系统疾病	Gastrointestinal disorders	10017947	胃肠道系统症状和体征	Gastrointestinal signs and symptoms	10018012	恶心和呕吐症状	Nausea and vomiting symptoms	10028817	恶心	Nausea
104176391	14	2	10417639	10037844	皮肤及皮下组织类疾病	Skin and subcutaneous tissue disorders	10040785	表皮及真皮状况	Epidermal and dermal conditions	10014982	出疹、发疹和皮疹（不另分类）	Rashes, eruptions and exanthems NEC	10052566	皮疹	Rash
104176411	14	2	10417641	10028813	胃肠系统疾病	Gastrointestinal disorders	10017947	胃肠道系统症状和体征	Gastrointestinal signs and symptoms	10018012	恶心和呕吐症状	Nausea and vomiting symptoms	10028817	恶心	Nausea
104176431	14	2	10417643	10001488	精神病类	Psychiatric disorders	10037175	人性格异常及行为混乱	Personality disorders and disturbances in behaviour	10034726	行为和社会关系障碍	Behaviour and socialisation disturbances	10004209	攻击	Aggression
104176431	14	2	10417643	10001497	精神病类	Psychiatric disorders	10037175	焦虑症及症状	Anxiety disorders and symptoms	10002861	焦虑症状	Anxiety symptoms	10002869	激越	Agitation
104176431	14	2	10417643	10022998	精神病类	Psychiatric disorders	10037175	心境障碍和混乱（不另分类）	Mood disorders and disturbances NEC	10027946	情感和情绪障碍（不另分类）	Emotional and mood disturbances NEC	10014556	易激惹	Irritability
104176461	14	3	10417646	10001497	精神病类	Psychiatric disorders	10037175	焦虑症及症状	Anxiety disorders and symptoms	10002861	焦虑症状	Anxiety symptoms	10002869	激越	Agitation
104176471	14	2	10417647	10062355	全身性疾病及给药部位各种反应	General disorders and administration site conditions	10018065	全身系统疾病（不另分类）	General system disorders NEC	10018073	一般症状和体征（不另分类）	General signs and symptoms NEC	10018072	无法评估的事件	Unevaluable event
104176481	14	3	10417648	10016322	全身性疾病及给药部位各种反应	General disorders and administration site conditions	10018065	全身系统疾病（不另分类）	General system disorders NEC	10018073	各种感受与感觉（不另分类）	Feelings and sensations NEC	10068759	感受异常	Feeling abnormal
104176491	14	2	10417649	10016338	全身性疾病及给药部位各种反应	General disorders and administration site conditions	10018065	全身系统疾病（不另分类）	General system disorders NEC	10018073	各种感受与感觉（不另分类）	Feelings and sensations NEC	10068759	紧张不安	Feeling jittery
104176491	14	2	10417649	10060800	血管与淋巴管类疾病	Vascular disorders	10047065	血管疾病（不另分类）	Vascular disorders NEC	10047066	周围血管疾病（不另分类）	Peripheral vascular disorders NEC	10034638	潮热	Hot flush
104176511	14	3	10417651	10037844	皮肤及皮下组织类疾病	Skin and subcutaneous tissue disorders	10040785	表皮及真皮状况	Epidermal and dermal conditions	10014982	出疹、发疹和皮疹（不另分类）	Rashes, eruptions and exanthems NEC	10052566	皮疹	Rash
104176521	14	2	10417652	10037087	皮肤及皮下组织类疾病	Skin and subcutaneous tissue disorders	10040785	表皮及真皮状况	Epidermal and dermal conditions	10014982	各种瘙痒（不另分类）	Pruritus NEC	10049293	瘙痒	Pruritus
104176521	14	2	10417652	10037844	皮肤及皮下组织类疾病	Skin and subcutaneous tissue disorders	10040785	表皮及真皮状况	Epidermal and dermal conditions	10014982	出疹、发疹和皮疹（不另分类）	Rashes, eruptions and exanthems NEC	10052566	皮疹	Rash
104176531	14	2	10417653	10001488	精神病类	Psychiatric disorders	10037175	人性格异常及行为混乱	Personality disorders and disturbances in behaviour	10034726	行为和社会关系障碍	Behaviour and socialisation disturbances	10004209	攻击	Aggression
104176531	14	2	10417653	10001497	精神病类	Psychiatric disorders	10037175	焦虑症及症状	Anxiety disorders and symptoms	10002861	焦虑症状	Anxiety symptoms	10002869	激越	Agitation
104176531	14	2	10417653	10022998	精神病类	Psychiatric disorders	10037175	心境障碍和混乱（不另分类）	Mood disorders and disturbances NEC	10027946	情感和情绪障碍（不另分类）	Emotional and mood disturbances NEC	10014556	易激惹	Irritability
104176561	14	3	10417656	10043528	呼吸系统、胸及纵隔疾病	Respiratory, thoracic and mediastinal disorders	10038738	呼吸道症状和体征	Respiratory tract signs and symptoms	10079101	上呼吸道症状和体征	Upper respiratory tract signs and symptoms	10046313	咽喉缩紧感	Throat tightness
104176571	14	2	10417657	10002942	精神病类	Psychiatric disorders	10037175	心境障碍和混乱（不另分类）	Mood disorders and disturbances NEC	10027946	心境障碍性疾病（不另分类）	Mood disorders NEC	10027948	情感淡漠	Apathy
104176571	14	2	10417657	10016256	全身性疾病及给药部位各种反应	General disorders and administration site conditions	10018065	全身系统疾病（不另分类）	General system disorders NEC	10018073	虚弱状态	Asthenic conditions	10003550	疲劳	Fatigue
104176571	14	2	10417657	10016322	全身性疾病及给药部位各种反应	General disorders and administration site conditions	10018065	全身系统疾病（不另分类）	General system disorders NEC	10018073	各种感受与感觉（不另分类）	Feelings and sensations NEC	10068759	感受异常	Feeling abnormal
104176571	14	2	10417657	10028813	胃肠系统疾病	Gastrointestinal disorders	10017947	胃肠道系统症状和体征	Gastrointestinal signs and symptoms	10018012	恶心和呕吐症状	Nausea and vomiting symptoms	10028817	恶心	Nausea
104176581	14	2	10417658	10028813	胃肠系统疾病	Gastrointestinal disorders	10017947	胃肠道系统症状和体征	Gastrointestinal signs and symptoms	10018012	恶心和呕吐症状	Nausea and vomiting symptoms	10028817	恶心	Nausea
104176581	14	2	10417658	10047700	胃肠系统疾病	Gastrointestinal disorders	10017947	胃肠道系统症状和体征	Gastrointestinal signs and symptoms	10018012	恶心和呕吐症状	Nausea and vomiting symptoms	10028817	呕吐	Vomiting
104176591	14	3	10417659	10001497	精神病类	Psychiatric disorders	10037175	焦虑症及症状	Anxiety disorders and symptoms	10002861	焦虑症状	Anxiety symptoms	10002869	激越	Agitation
104176591	14	3	10417659	10016322	全身性疾病及给药部位各种反应	General disorders and administration site conditions	10018065	全身系统疾病（不另分类）	General system disorders NEC	10018073	各种感受与感觉（不另分类）	Feelings and sensations NEC	10068759	感受异常	Feeling abnormal
104176591	14	3	10417659	10027374	各类神经系统疾病	Nervous system disorders	10029205	精神损害类疾病	Mental impairment disorders	10057167	精神损害（痴呆和记忆力丧失除外）	Mental impairment (excl dementia and memory loss)	10027375	精神损害	Mental impairment
104176591	14	3	10417659	10037087	皮肤及皮下组织类疾病	Skin and subcutaneous tissue disorders	10040785	表皮及真皮状况	Epidermal and dermal conditions	10014982	各种瘙痒（不另分类）	Pruritus NEC	10049293	瘙痒	Pruritus
104176601	14	2	10417660	10040108	各类神经系统疾病	Nervous system disorders	10029205	神经肌肉类疾病	Neuromuscular disorders	10029317	肌张力异常	Muscle tone abnormal	10028342	血清素综合征	Serotonin syndrome
104176621	14	2	10417662	10010264	全身性疾病及给药部位各种反应	General disorders and administration site conditions	10018065	全身系统疾病（不另分类）	General system disorders NEC	10018073	一般症状和体征（不另分类）	General signs and symptoms NEC	10018072	病情恶化	Condition aggravated
104176621	14	2	10417662	10016825	血管与淋巴管类疾病	Vascular disorders	10047065	血管疾病（不另分类）	Vascular disorders NEC	10047066	周围血管疾病（不另分类）	Peripheral vascular disorders NEC	10034638	潮红	Flushing
104176621	14	2	10417662	10020642	皮肤及皮下组织类疾病	Skin and subcutaneous tissue disorders	10040785	皮肤附属物各种状况	Skin appendage conditions	10040798	顶浆分泌腺和小汗腺疾病	Apocrine and eccrine gland disorders	10002982	多汗	Hyperhidrosis
104176621	14	2	10417662	10028813	胃肠系统疾病	Gastrointestinal disorders	10017947	胃肠道系统症状和体征	Gastrointestinal signs and symptoms	10018012	恶心和呕吐症状	Nausea and vomiting symptoms	10028817	恶心	Nausea
104176621	14	2	10417662	10037087	皮肤及皮下组织类疾病	Skin and subcutaneous tissue disorders	10040785	表皮及真皮状况	Epidermal and dermal conditions	10014982	各种瘙痒（不另分类）	Pruritus NEC	10049293	瘙痒	Pruritus
104176661	14	2	10417666	10040108	各类神经系统疾病	Nervous system disorders	10029205	神经肌肉类疾病	Neuromuscular disorders	10029317	肌张力异常	Muscle tone abnormal	10028342	血清素综合征	Serotonin syndrome
104176671	14	2	10417667	10019211	各类神经系统疾病	Nervous system disorders	10029205	各类头痛	Headaches	10019231	各种头痛（不另分类）	Headaches NEC	10019233	头痛	Headache
104176691	14	2	10417669	10040108	各类神经系统疾病	Nervous system disorders	10029205	神经肌肉类疾病	Neuromuscular disorders	10029317	肌张力异常	Muscle tone abnormal	10028342	血清素综合征	Serotonin syndrome
104176701	14	2	10417670	10040477	生殖系统及乳腺疾病	Reproductive system and breast disorders	10038604	性功能和生育疾病类	Sexual function and fertility disorders	10013356	各种性功能和生育疾病（不另分类）	Sexual function and fertility disorders NEC	10013357	性功能障碍	Sexual dysfunction
104176711	14	3	10417671	10037844	皮肤及皮下组织类疾病	Skin and subcutaneous tissue disorders	10040785	表皮及真皮状况	Epidermal and dermal conditions	10014982	出疹、发疹和皮疹（不另分类）	Rashes, eruptions and exanthems NEC	10052566	皮疹	Rash
104176731	14	2	10417673	10040108	各类神经系统疾病	Nervous system disorders	10029205	神经肌肉类疾病	Neuromuscular disorders	10029317	肌张力异常	Muscle tone abnormal	10028342	血清素综合征	Serotonin syndrome
104176741	14	2	10417674	10037087	皮肤及皮下组织类疾病	Skin and subcutaneous tissue disorders	10040785	表皮及真皮状况	Epidermal and dermal conditions	10014982	各种瘙痒（不另分类）	Pruritus NEC	10049293	瘙痒	Pruritus
104176741	14	2	10417674	10037844	皮肤及皮下组织类疾病	Skin and subcutaneous tissue disorders	10040785	表皮及真皮状况	Epidermal and dermal conditions	10014982	出疹、发疹和皮疹（不另分类）	Rashes, eruptions and exanthems NEC	10052566	皮疹	Rash
104176751	14	2	10417675	10012735	胃肠系统疾病	Gastrointestinal disorders	10017947	胃肠运动及排便状况	Gastrointestinal motility and defaecation conditions	10017977	各种腹泻（不包括感染性的）	Diarrhoea (excl infective)	10012736	腹泻	Diarrhoea
104176751	14	2	10417675	10028813	胃肠系统疾病	Gastrointestinal disorders	10017947	胃肠道系统症状和体征	Gastrointestinal signs and symptoms	10018012	恶心和呕吐症状	Nausea and vomiting symptoms	10028817	恶心	Nausea
104176761	14	2	10417676	10040108	各类神经系统疾病	Nervous system disorders	10029205	神经肌肉类疾病	Neuromuscular disorders	10029317	肌张力异常	Muscle tone abnormal	10028342	血清素综合征	Serotonin syndrome
104176831	14	2	10417683	10010774	胃肠系统疾病	Gastrointestinal disorders	10017947	胃肠运动及排便状况	Gastrointestinal motility and defaecation conditions	10017977	各种胃肠道弛缓和动力不足性疾病（不另分类）	Gastrointestinal atonic and hypomotility disorders NEC	10017933	便秘	Constipation
104176831	14	2	10417683	10019211	各类神经系统疾病	Nervous system disorders	10029205	各类头痛	Headaches	10019231	各种头痛（不另分类）	Headaches NEC	10019233	头痛	Headache
104176831	14	2	10417683	10028813	胃肠系统疾病	Gastrointestinal disorders	10017947	胃肠道系统症状和体征	Gastrointestinal signs and symptoms	10018012	恶心和呕吐症状	Nausea and vomiting symptoms	10028817	恶心	Nausea
104176851	14	2	10417685	10013573	各类神经系统疾病	Nervous system disorders	10029205	神经类疾病（不另分类）	Neurological disorders NEC	10029305	神经学症状和体征（不另分类）	Neurological signs and symptoms NEC	10029306	头晕	Dizziness
104176851	14	2	10417685	10028411	各种肌肉骨骼及结缔组织疾病	Musculoskeletal and connective tissue disorders	10028395	肌肉类疾病	Muscle disorders	10028302	肌肉疼痛	Muscle pains	10028323	肌痛	Myalgia
104176851	14	2	10417685	10028813	胃肠系统疾病	Gastrointestinal disorders	10017947	胃肠道系统症状和体征	Gastrointestinal signs and symptoms	10018012	恶心和呕吐症状	Nausea and vomiting symptoms	10028817	恶心	Nausea
104176851	14	2	10417685	10037660	全身性疾病及给药部位各种反应	General disorders and administration site conditions	10018065	体温状况类	Body temperature conditions	10005908	发热疾病	Febrile disorders	10016286	发热	Pyrexia
104176851	14	2	10417685	10040108	各类神经系统疾病	Nervous system disorders	10029205	神经肌肉类疾病	Neuromuscular disorders	10029317	肌张力异常	Muscle tone abnormal	10028342	血清素综合征	Serotonin syndrome
104176851	14	2	10417685	10044565	各类神经系统疾病	Nervous system disorders	10029205	运动障碍类（包括帕金森病）	Movement disorders (incl parkinsonism)	10028037	各种颤抖（不包括先天性）	Tremor (excl congenital)	10044566	震颤	Tremor
104176861	14	2	10417686	10036018	肾脏及泌尿系统疾病	Renal and urinary disorders	10038359	各种泌尿道体征和症状	Urinary tract signs and symptoms	10046590	膀胱和尿道症状	Bladder and urethral symptoms	10004995	尿频	Pollakiuria
104176881	14	2	10417688	10037087	皮肤及皮下组织类疾病	Skin and subcutaneous tissue disorders	10040785	表皮及真皮状况	Epidermal and dermal conditions	10014982	各种瘙痒（不另分类）	Pruritus NEC	10049293	瘙痒	Pruritus
104176881	14	2	10417688	10037844	皮肤及皮下组织类疾病	Skin and subcutaneous tissue disorders	10040785	表皮及真皮状况	Epidermal and dermal conditions	10014982	出疹、发疹和皮疹（不另分类）	Rashes, eruptions and exanthems NEC	10052566	皮疹	Rash
104177011	14	2	10417701	10034018	各类神经系统疾病	Nervous system disorders	10029205	颅神经疾病（不包括肿瘤）	Cranial nerve disorders (excl neoplasms)	10011305	各种嗅神经疾病	Olfactory nerve disorders	10030281	嗅觉异常	Parosmia
104177011	14	2	10417701	10043882	耳及迷路类疾病	Ear and labyrinth disorders	10013993	内耳及第八颅神经类疾病	Inner ear and VIIIth cranial nerve disorders	10022396	各种内耳症状和体征	Inner ear signs and symptoms	10022398	耳鸣	Tinnitus
104177021	14	2	10417702	10003549	全身性疾病及给药部位各种反应	General disorders and administration site conditions	10018065	全身系统疾病（不另分类）	General system disorders NEC	10018073	虚弱状态	Asthenic conditions	10003550	虚弱	Asthenia
104177021	14	2	10417702	10010305	精神病类	Psychiatric disorders	10037175	谵妄类（包括意识模糊）	Deliria (incl confusion)	10012221	精神错乱和定向障碍	Confusion and disorientation	10010301	意识模糊状态	Confusional state
104177021	14	2	10417702	10013496	各类神经系统疾病	Nervous system disorders	10029205	精神损害类疾病	Mental impairment disorders	10057167	精神损害（痴呆和记忆力丧失除外）	Mental impairment (excl dementia and memory loss)	10027375	注意障碍	Disturbance in attention
104177031	14	3	10417703	10016322	全身性疾病及给药部位各种反应	General disorders and administration site conditions	10018065	全身系统疾病（不另分类）	General system disorders NEC	10018073	各种感受与感觉（不另分类）	Feelings and sensations NEC	10068759	感受异常	Feeling abnormal
104177031	14	3	10417703	10019070	精神病类	Psychiatric disorders	10037175	思维及感知紊乱	Disturbances in thinking and perception	10013511	各种幻觉（睡眠相关性除外）	Hallucinations (excl sleep-related)	10082212	幻觉，听觉	Hallucination, auditory
104177031	14	3	10417703	10040108	各类神经系统疾病	Nervous system disorders	10029205	神经肌肉类疾病	Neuromuscular disorders	10029317	肌张力异常	Muscle tone abnormal	10028342	血清素综合征	Serotonin syndrome
104177041	14	2	10417704	10011469	全身性疾病及给药部位各种反应	General disorders and administration site conditions	10018065	全身系统疾病（不另分类）	General system disorders NEC	10018073	一般症状和体征（不另分类）	General signs and symptoms NEC	10018072	哭	Crying
104177051	14	2	10417705	10019211	各类神经系统疾病	Nervous system disorders	10029205	各类头痛	Headaches	10019231	各种头痛（不另分类）	Headaches NEC	10019233	头痛	Headache
104177151	14	2	10417715	10002368	精神病类	Psychiatric disorders	10037175	心境障碍和混乱（不另分类）	Mood disorders and disturbances NEC	10027946	情感和情绪障碍（不另分类）	Emotional and mood disturbances NEC	10014556	愤怒	Anger
104177151	14	2	10417715	10003549	全身性疾病及给药部位各种反应	General disorders and administration site conditions	10018065	全身系统疾病（不另分类）	General system disorders NEC	10018073	虚弱状态	Asthenic conditions	10003550	虚弱	Asthenia
104177151	14	2	10417715	10006298	生殖系统及乳腺疾病	Reproductive system and breast disorders	10038604	乳腺类疾病	Breast disorders	10006232	乳房症状和体征	Breast signs and symptoms	10052767	乳房疼痛	Breast pain
104177151	14	2	10417715	10012374	精神病类	Psychiatric disorders	10037175	抑郁性心境障碍和混乱	Depressed mood disorders and disturbances	10012375	伴忧郁症状的情绪变化	Mood alterations with depressive symptoms	10027938	心境抑郁	Depressed mood
104177151	14	2	10417715	10013496	各类神经系统疾病	Nervous system disorders	10029205	精神损害类疾病	Mental impairment disorders	10057167	精神损害（痴呆和记忆力丧失除外）	Mental impairment (excl dementia and memory loss)	10027375	注意障碍	Disturbance in attention
104177151	14	2	10417715	10013573	各类神经系统疾病	Nervous system disorders	10029205	神经类疾病（不另分类）	Neurological disorders NEC	10029305	神经学症状和体征（不另分类）	Neurological signs and symptoms NEC	10029306	头晕	Dizziness
104177151	14	2	10417715	10013709	全身性疾病及给药部位各种反应	General disorders and administration site conditions	10018065	治疗性及非治疗性反应类（不包括毒性）	Therapeutic and nontherapeutic effects (excl toxicity)	10062915	各种治疗和非治疗反应	Therapeutic and nontherapeutic responses	10043409	药物无效	Drug ineffective
104177151	14	2	10417715	10013774	眼器官疾病	Eye disorders	10015919	眼类疾病（不另分类）	Eye disorders NEC	10015917	泪液分泌类疾病	Lacrimation disorders	10072989	干眼	Dry eye
104177151	14	2	10417715	10013781	胃肠系统疾病	Gastrointestinal disorders	10017947	唾液腺疾病类	Salivary gland conditions	10039404	口腔干燥和唾液改变	Oral dryness and saliva altered	10030975	口干	Dry mouth
104177151	14	2	10417715	10016322	全身性疾病及给药部位各种反应	General disorders and administration site conditions	10018065	全身系统疾病（不另分类）	General system disorders NEC	10018073	各种感受与感觉（不另分类）	Feelings and sensations NEC	10068759	感受异常	Feeling abnormal
104177151	14	2	10417715	10016338	全身性疾病及给药部位各种反应	General disorders and administration site conditions	10018065	全身系统疾病（不另分类）	General system disorders NEC	10018073	各种感受与感觉（不另分类）	Feelings and sensations NEC	10068759	紧张不安	Feeling jittery
104177151	14	2	10417715	10016344	精神病类	Psychiatric disorders	10037175	抑郁性心境障碍和混乱	Depressed mood disorders and disturbances	10012375	伴忧郁症状的情绪变化	Mood alterations with depressive symptoms	10027938	绝望感	Feeling of despair
104177151	14	2	10417715	10022998	精神病类	Psychiatric disorders	10037175	心境障碍和混乱（不另分类）	Mood disorders and disturbances NEC	10027946	情感和情绪障碍（不另分类）	Emotional and mood disturbances NEC	10014556	易激惹	Irritability
104177151	14	2	10417715	10028813	胃肠系统疾病	Gastrointestinal disorders	10017947	胃肠道系统症状和体征	Gastrointestinal signs and symptoms	10018012	恶心和呕吐症状	Nausea and vomiting symptoms	10028817	恶心	Nausea
104177161	14	2	10417716	10028813	胃肠系统疾病	Gastrointestinal disorders	10017947	胃肠道系统症状和体征	Gastrointestinal signs and symptoms	10018012	恶心和呕吐症状	Nausea and vomiting symptoms	10028817	恶心	Nausea
104177181	14	2	10417718	10040108	各类神经系统疾病	Nervous system disorders	10029205	神经肌肉类疾病	Neuromuscular disorders	10029317	肌张力异常	Muscle tone abnormal	10028342	血清素综合征	Serotonin syndrome
104177191	14	2	10417719	10028813	胃肠系统疾病	Gastrointestinal disorders	10017947	胃肠道系统症状和体征	Gastrointestinal signs and symptoms	10018012	恶心和呕吐症状	Nausea and vomiting symptoms	10028817	恶心	Nausea
104177201	14	2	10417720	10028813	胃肠系统疾病	Gastrointestinal disorders	10017947	胃肠道系统症状和体征	Gastrointestinal signs and symptoms	10018012	恶心和呕吐症状	Nausea and vomiting symptoms	10028817	恶心	Nausea
104177201	14	2	10417720	10047700	胃肠系统疾病	Gastrointestinal disorders	10017947	胃肠道系统症状和体征	Gastrointestinal signs and symptoms	10018012	恶心和呕吐症状	Nausea and vomiting symptoms	10028817	呕吐	Vomiting
104177231	14	2	10417723	10047700	胃肠系统疾病	Gastrointestinal disorders	10017947	胃肠道系统症状和体征	Gastrointestinal signs and symptoms	10018012	恶心和呕吐症状	Nausea and vomiting symptoms	10028817	呕吐	Vomiting
104177241	14	2	10417724	10028813	胃肠系统疾病	Gastrointestinal disorders	10017947	胃肠道系统症状和体征	Gastrointestinal signs and symptoms	10018012	恶心和呕吐症状	Nausea and vomiting symptoms	10028817	恶心	Nausea
104177251	14	2	10417725	10000269	感染及侵染类疾病	Infections and infestations	10021881	感染 - 未指明病原	Infections - pathogen unspecified	10021879	各种感染（不另分类）	Infections NEC	10021902	脓肿	Abscess
104177251	14	2	10417725	10010264	全身性疾病及给药部位各种反应	General disorders and administration site conditions	10018065	全身系统疾病（不另分类）	General system disorders NEC	10018073	一般症状和体征（不另分类）	General signs and symptoms NEC	10018072	病情恶化	Condition aggravated
104177251	14	2	10417725	10055798	血管与淋巴管类疾病	Vascular disorders	10047065	血管性出血疾病	Vascular haemorrhagic disorders	10047075	各种出血（不另分类）	Haemorrhages NEC	10018987	出血	Haemorrhage
104177251	14	2	10417725	10064990	各类损伤、中毒及操作并发症	Injury, poisoning and procedural complications	10022117	各种损伤（不另分类）	Injuries NEC	10022114	各种皮肤损伤（不另分类）	Skin injuries NEC	10027699	皮肤擦伤	Skin abrasion
104177261	14	2	10417726	10040108	各类神经系统疾病	Nervous system disorders	10029205	神经肌肉类疾病	Neuromuscular disorders	10029317	肌张力异常	Muscle tone abnormal	10028342	血清素综合征	Serotonin syndrome
104177281	14	2	10417728	10046735	皮肤及皮下组织类疾病	Skin and subcutaneous tissue disorders	10040785	血管性水肿和风疹	Angioedema and urticaria	10002426	各种荨麻疹	Urticarias	10046736	荨麻疹	Urticaria
104177291	14	2	10417729	10033557	心脏器官疾病	Cardiac disorders	10007541	心脏相关疾病、症状和体征（不另分类）	Cardiac disorders, signs and symptoms NEC	10082206	各种心脏体征和症状（不另分类）	Cardiac signs and symptoms NEC	10007609	心悸	Palpitations
104177301	14	2	10417730	10042458	精神病类	Psychiatric disorders	10037175	各种自杀及自我伤害行为（不另分类）	Suicidal and self-injurious behaviours NEC	10042460	自杀和自我伤害行为	Suicidal and self-injurious behaviour	10042459	自杀想法	Suicidal ideation
104177431	14	2	10417743	10040477	生殖系统及乳腺疾病	Reproductive system and breast disorders	10038604	性功能和生育疾病类	Sexual function and fertility disorders	10013356	各种性功能和生育疾病（不另分类）	Sexual function and fertility disorders NEC	10013357	性功能障碍	Sexual dysfunction
104177431	14	2	10417743	10058929	精神病类	Psychiatric disorders	10037175	性功能障碍、异常及性认同异常	Sexual dysfunctions, disturbances and gender identity disorders	10040480	性唤醒障碍	Sexual arousal disorders	10040466	性唤起失常	Disturbance in sexual arousal
104177441	14	2	10417744	10013573	各类神经系统疾病	Nervous system disorders	10029205	神经类疾病（不另分类）	Neurological disorders NEC	10029305	神经学症状和体征（不另分类）	Neurological signs and symptoms NEC	10029306	头晕	Dizziness
104177441	14	2	10417744	10028813	胃肠系统疾病	Gastrointestinal disorders	10017947	胃肠道系统症状和体征	Gastrointestinal signs and symptoms	10018012	恶心和呕吐症状	Nausea and vomiting symptoms	10028817	恶心	Nausea
104177451	14	2	10417745	10040477	生殖系统及乳腺疾病	Reproductive system and breast disorders	10038604	性功能和生育疾病类	Sexual function and fertility disorders	10013356	各种性功能和生育疾病（不另分类）	Sexual function and fertility disorders NEC	10013357	性功能障碍	Sexual dysfunction
104177451	14	2	10417745	10058929	精神病类	Psychiatric disorders	10037175	性功能障碍、异常及性认同异常	Sexual dysfunctions, disturbances and gender identity disorders	10040480	性唤醒障碍	Sexual arousal disorders	10040466	性唤起失常	Disturbance in sexual arousal
104177501	14	2	10417750	10028813	胃肠系统疾病	Gastrointestinal disorders	10017947	胃肠道系统症状和体征	Gastrointestinal signs and symptoms	10018012	恶心和呕吐症状	Nausea and vomiting symptoms	10028817	恶心	Nausea
104177511	14	2	10417751	10016338	全身性疾病及给药部位各种反应	General disorders and administration site conditions	10018065	全身系统疾病（不另分类）	General system disorders NEC	10018073	各种感受与感觉（不另分类）	Feelings and sensations NEC	10068759	紧张不安	Feeling jittery
104177511	14	2	10417751	10029216	精神病类	Psychiatric disorders	10037175	焦虑症及症状	Anxiety disorders and symptoms	10002861	焦虑症状	Anxiety symptoms	10002869	神经紧张不安	Nervousness
104177521	14	2	10417752	10001497	精神病类	Psychiatric disorders	10037175	焦虑症及症状	Anxiety disorders and symptoms	10002861	焦虑症状	Anxiety symptoms	10002869	激越	Agitation
104177521	14	2	10417752	10013082	全身性疾病及给药部位各种反应	General disorders and administration site conditions	10018065	全身系统疾病（不另分类）	General system disorders NEC	10018073	疼痛和不适（不另分类）	Pain and discomfort NEC	10033372	不适	Discomfort
104177541	14	2	10417754	10037087	皮肤及皮下组织类疾病	Skin and subcutaneous tissue disorders	10040785	表皮及真皮状况	Epidermal and dermal conditions	10014982	各种瘙痒（不另分类）	Pruritus NEC	10049293	瘙痒	Pruritus
104177551	14	2	10417755	10002855	精神病类	Psychiatric disorders	10037175	焦虑症及症状	Anxiety disorders and symptoms	10002861	焦虑症状	Anxiety symptoms	10002869	焦虑	Anxiety
104177551	14	2	10417755	10010774	胃肠系统疾病	Gastrointestinal disorders	10017947	胃肠运动及排便状况	Gastrointestinal motility and defaecation conditions	10017977	各种胃肠道弛缓和动力不足性疾病（不另分类）	Gastrointestinal atonic and hypomotility disorders NEC	10017933	便秘	Constipation
104177551	14	2	10417755	10020765	各类神经系统疾病	Nervous system disorders	10029205	睡眠类障碍（包括各种亚型）	Sleep disturbances (incl subtypes)	10040998	发作性睡病和睡眠过度	Narcolepsy and hypersomnia	10028714	睡眠过度	Hypersomnia
104177551	14	2	10417755	10033557	心脏器官疾病	Cardiac disorders	10007541	心脏相关疾病、症状和体征（不另分类）	Cardiac disorders, signs and symptoms NEC	10082206	各种心脏体征和症状（不另分类）	Cardiac signs and symptoms NEC	10007609	心悸	Palpitations
104177561	14	2	10417756	10016766	胃肠系统疾病	Gastrointestinal disorders	10017947	胃肠道系统症状和体征	Gastrointestinal signs and symptoms	10018012	肠胃胀气、气胀和膨胀	Flatulence, bloating and distension	10016770	肠胃气胀	Flatulence
104177571	14	2	10417757	10028813	胃肠系统疾病	Gastrointestinal disorders	10017947	胃肠道系统症状和体征	Gastrointestinal signs and symptoms	10018012	恶心和呕吐症状	Nausea and vomiting symptoms	10028817	恶心	Nausea
104177592	14	3	10417759	10002855	精神病类	Psychiatric disorders	10037175	焦虑症及症状	Anxiety disorders and symptoms	10002861	焦虑症状	Anxiety symptoms	10002869	焦虑	Anxiety
104177592	14	3	10417759	10008469	全身性疾病及给药部位各种反应	General disorders and administration site conditions	10018065	全身系统疾病（不另分类）	General system disorders NEC	10018073	疼痛和不适（不另分类）	Pain and discomfort NEC	10033372	胸部不适	Chest discomfort
104177592	14	3	10417759	10010264	全身性疾病及给药部位各种反应	General disorders and administration site conditions	10018065	全身系统疾病（不另分类）	General system disorders NEC	10018073	一般症状和体征（不另分类）	General signs and symptoms NEC	10018072	病情恶化	Condition aggravated
104177592	14	3	10417759	10012374	精神病类	Psychiatric disorders	10037175	抑郁性心境障碍和混乱	Depressed mood disorders and disturbances	10012375	伴忧郁症状的情绪变化	Mood alterations with depressive symptoms	10027938	心境抑郁	Depressed mood
104177592	14	3	10417759	10012378	精神病类	Psychiatric disorders	10037175	抑郁性心境障碍和混乱	Depressed mood disorders and disturbances	10012375	各种抑郁病	Depressive disorders	10012401	抑郁	Depression
104177592	14	3	10417759	10013496	各类神经系统疾病	Nervous system disorders	10029205	精神损害类疾病	Mental impairment disorders	10057167	精神损害（痴呆和记忆力丧失除外）	Mental impairment (excl dementia and memory loss)	10027375	注意障碍	Disturbance in attention
104177592	14	3	10417759	10013709	全身性疾病及给药部位各种反应	General disorders and administration site conditions	10018065	治疗性及非治疗性反应类（不包括毒性）	Therapeutic and nontherapeutic effects (excl toxicity)	10062915	各种治疗和非治疗反应	Therapeutic and nontherapeutic responses	10043409	药物无效	Drug ineffective
104177592	14	3	10417759	10013887	各类神经系统疾病	Nervous system disorders	10029205	神经类疾病（不另分类）	Neurological disorders NEC	10029305	说话和语言异常	Speech and language abnormalities	10041460	构音不良	Dysarthria
104177592	14	3	10417759	10013968	呼吸系统、胸及纵隔疾病	Respiratory, thoracic and mediastinal disorders	10038738	呼吸系统疾病（不另分类）	Respiratory disorders NEC	10038716	各种呼吸异常	Breathing abnormalities	10006334	呼吸困难	Dyspnoea
104177592	14	3	10417759	10022437	精神病类	Psychiatric disorders	10037175	睡眠异常和混乱	Sleep disorders and disturbances	10040991	入睡和睡眠障碍	Disturbances in initiating and maintaining sleep	10013510	失眠	Insomnia
104177592	14	3	10417759	10028813	胃肠系统疾病	Gastrointestinal disorders	10017947	胃肠道系统症状和体征	Gastrointestinal signs and symptoms	10018012	恶心和呕吐症状	Nausea and vomiting symptoms	10028817	恶心	Nausea
104177592	14	3	10417759	10029216	精神病类	Psychiatric disorders	10037175	焦虑症及症状	Anxiety disorders and symptoms	10002861	焦虑症状	Anxiety symptoms	10002869	神经紧张不安	Nervousness
104177592	14	3	10417759	10033557	心脏器官疾病	Cardiac disorders	10007541	心脏相关疾病、症状和体征（不另分类）	Cardiac disorders, signs and symptoms NEC	10082206	各种心脏体征和症状（不另分类）	Cardiac signs and symptoms NEC	10007609	心悸	Palpitations
104177592	14	3	10417759	10033664	精神病类	Psychiatric disorders	10037175	焦虑症及症状	Anxiety disorders and symptoms	10002861	惊恐发作和惊恐障碍	Panic attacks and disorders	10068300	惊恐发作	Panic attack
104177592	14	3	10417759	10040753	感染及侵染类疾病	Infections and infestations	10021881	感染 - 未指明病原	Infections - pathogen unspecified	10021879	各种上呼吸道感染	Upper respiratory tract infections	10046309	鼻窦炎	Sinusitis
104177592	14	3	10417759	10041466	各类神经系统疾病	Nervous system disorders	10029205	神经类疾病（不另分类）	Neurological disorders NEC	10029305	说话和语言异常	Speech and language abnormalities	10041460	言语障碍	Speech disorder
104177592	14	3	10417759	10057392	呼吸系统、胸及纵隔疾病	Respiratory, thoracic and mediastinal disorders	10038738	上呼吸道疾病（不包括感染）	Upper respiratory tract disorders (excl infections)	10046304	副鼻窦疾病（不包括感染和肿瘤）	Paranasal sinus disorders (excl infections and neoplasms)	10040743	副鼻窦分泌过多	Paranasal sinus hypersecretion
104177592	14	3	10417759	10061472	精神病类	Psychiatric disorders	10037175	精神及行为症状（不另分类）	Psychiatric and behavioural symptoms NEC	10037173	各种精神病症状（不另分类）	Psychiatric symptoms NEC	10037180	精神病学症状	Psychiatric symptom
104177601	14	2	10417760	10003552	眼器官疾病	Eye disorders	10015919	眼感觉症状（不另分类）	Ocular sensory symptoms NEC	10030064	眼部感觉障碍	Ocular sensation disorders	10030063	视力疲劳	Asthenopia
104177601	14	2	10417760	10012374	精神病类	Psychiatric disorders	10037175	抑郁性心境障碍和混乱	Depressed mood disorders and disturbances	10012375	伴忧郁症状的情绪变化	Mood alterations with depressive symptoms	10027938	心境抑郁	Depressed mood
104177601	14	2	10417760	10012735	胃肠系统疾病	Gastrointestinal disorders	10017947	胃肠运动及排便状况	Gastrointestinal motility and defaecation conditions	10017977	各种腹泻（不包括感染性的）	Diarrhoea (excl infective)	10012736	腹泻	Diarrhoea
104177601	14	2	10417760	10028813	胃肠系统疾病	Gastrointestinal disorders	10017947	胃肠道系统症状和体征	Gastrointestinal signs and symptoms	10018012	恶心和呕吐症状	Nausea and vomiting symptoms	10028817	恶心	Nausea
104177611	14	2	10417761	10028813	胃肠系统疾病	Gastrointestinal disorders	10017947	胃肠道系统症状和体征	Gastrointestinal signs and symptoms	10018012	恶心和呕吐症状	Nausea and vomiting symptoms	10028817	恶心	Nausea
104177671	14	2	10417767	10019211	各类神经系统疾病	Nervous system disorders	10029205	各类头痛	Headaches	10019231	各种头痛（不另分类）	Headaches NEC	10019233	头痛	Headache
104177681	14	2	10417768	10028813	胃肠系统疾病	Gastrointestinal disorders	10017947	胃肠道系统症状和体征	Gastrointestinal signs and symptoms	10018012	恶心和呕吐症状	Nausea and vomiting symptoms	10028817	恶心	Nausea
104177721	14	2	10417772	10046555	肾脏及泌尿系统疾病	Renal and urinary disorders	10038359	各种泌尿道体征和症状	Urinary tract signs and symptoms	10046590	膀胱和尿道症状	Bladder and urethral symptoms	10004995	尿潴留	Urinary retention
104177731	14	2	10417773	10037087	皮肤及皮下组织类疾病	Skin and subcutaneous tissue disorders	10040785	表皮及真皮状况	Epidermal and dermal conditions	10014982	各种瘙痒（不另分类）	Pruritus NEC	10049293	瘙痒	Pruritus
104177801	14	2	10417780	10037087	皮肤及皮下组织类疾病	Skin and subcutaneous tissue disorders	10040785	表皮及真皮状况	Epidermal and dermal conditions	10014982	各种瘙痒（不另分类）	Pruritus NEC	10049293	瘙痒	Pruritus
104177811	14	2	10417781	10045178	各类神经系统疾病	Nervous system disorders	10029205	眼部神经类疾病	Neurological disorders of the eye	10029301	神经视觉障碍（不另分类）	Neurologic visual problems NEC	10029292	管状视野	Tunnel vision
104177831	14	2	10417783	10027940	精神病类	Psychiatric disorders	10037175	心境障碍和混乱（不另分类）	Mood disorders and disturbances NEC	10027946	情感和情绪障碍（不另分类）	Emotional and mood disturbances NEC	10014556	情绪改变	Mood altered
104177831	14	2	10417783	10033557	心脏器官疾病	Cardiac disorders	10007541	心脏相关疾病、症状和体征（不另分类）	Cardiac disorders, signs and symptoms NEC	10082206	各种心脏体征和症状（不另分类）	Cardiac signs and symptoms NEC	10007609	心悸	Palpitations
104177831	14	2	10417783	10060800	血管与淋巴管类疾病	Vascular disorders	10047065	血管疾病（不另分类）	Vascular disorders NEC	10047066	周围血管疾病（不另分类）	Peripheral vascular disorders NEC	10034638	潮热	Hot flush
104177841	14	2	10417784	10049666	精神病类	Psychiatric disorders	10037175	人性格异常及行为混乱	Personality disorders and disturbances in behaviour	10034726	行为和社会关系障碍	Behaviour and socialisation disturbances	10004209	杀人意念	Homicidal ideation
104177871	14	2	10417787	10037087	皮肤及皮下组织类疾病	Skin and subcutaneous tissue disorders	10040785	表皮及真皮状况	Epidermal and dermal conditions	10014982	各种瘙痒（不另分类）	Pruritus NEC	10049293	瘙痒	Pruritus
104177881	14	2	10417788	10016338	全身性疾病及给药部位各种反应	General disorders and administration site conditions	10018065	全身系统疾病（不另分类）	General system disorders NEC	10018073	各种感受与感觉（不另分类）	Feelings and sensations NEC	10068759	紧张不安	Feeling jittery
104177881	14	2	10417788	10044565	各类神经系统疾病	Nervous system disorders	10029205	运动障碍类（包括帕金森病）	Movement disorders (incl parkinsonism)	10028037	各种颤抖（不包括先天性）	Tremor (excl congenital)	10044566	震颤	Tremor
104177901	14	2	10417790	10012378	精神病类	Psychiatric disorders	10037175	抑郁性心境障碍和混乱	Depressed mood disorders and disturbances	10012375	各种抑郁病	Depressive disorders	10012401	抑郁	Depression
104177901	14	2	10417790	10028347	各种肌肉骨骼及结缔组织疾病	Musculoskeletal and connective tissue disorders	10028395	肌肉类疾病	Muscle disorders	10028302	肌肉相关症状和体征（不另分类）	Muscle related signs and symptoms NEC	10028326	肌肉抽搐	Muscle twitching
104177921	14	2	10417792	10028813	胃肠系统疾病	Gastrointestinal disorders	10017947	胃肠道系统症状和体征	Gastrointestinal signs and symptoms	10018012	恶心和呕吐症状	Nausea and vomiting symptoms	10028817	恶心	Nausea
104177931	14	2	10417793	10013457	精神病类	Psychiatric disorders	10037175	各种分离性障碍	Dissociative disorders	10013465	分离状态	Dissociative states	10013470	分裂	Dissociation
104177931	14	2	10417793	10028813	胃肠系统疾病	Gastrointestinal disorders	10017947	胃肠道系统症状和体征	Gastrointestinal signs and symptoms	10018012	恶心和呕吐症状	Nausea and vomiting symptoms	10028817	恶心	Nausea
104178021	14	2	10417802	10037087	皮肤及皮下组织类疾病	Skin and subcutaneous tissue disorders	10040785	表皮及真皮状况	Epidermal and dermal conditions	10014982	各种瘙痒（不另分类）	Pruritus NEC	10049293	瘙痒	Pruritus
104178211	14	2	10417821	10037087	皮肤及皮下组织类疾病	Skin and subcutaneous tissue disorders	10040785	表皮及真皮状况	Epidermal and dermal conditions	10014982	各种瘙痒（不另分类）	Pruritus NEC	10049293	瘙痒	Pruritus
104178261	14	2	10417826	10050584	各类损伤、中毒及操作并发症	Injury, poisoning and procedural complications	10022117	各种损伤（不另分类）	Injuries NEC	10022114	各种皮肤损伤（不另分类）	Skin injuries NEC	10027699	挫伤	Contusion
104178281	14	2	10417828	10016322	全身性疾病及给药部位各种反应	General disorders and administration site conditions	10018065	全身系统疾病（不另分类）	General system disorders NEC	10018073	各种感受与感觉（不另分类）	Feelings and sensations NEC	10068759	感受异常	Feeling abnormal
104178301	14	2	10417830	10033557	心脏器官疾病	Cardiac disorders	10007541	心脏相关疾病、症状和体征（不另分类）	Cardiac disorders, signs and symptoms NEC	10082206	各种心脏体征和症状（不另分类）	Cardiac signs and symptoms NEC	10007609	心悸	Palpitations
104178421	14	2	10417842	10037844	皮肤及皮下组织类疾病	Skin and subcutaneous tissue disorders	10040785	表皮及真皮状况	Epidermal and dermal conditions	10014982	出疹、发疹和皮疹（不另分类）	Rashes, eruptions and exanthems NEC	10052566	皮疹	Rash
104178471	14	2	10417847	10028813	胃肠系统疾病	Gastrointestinal disorders	10017947	胃肠道系统症状和体征	Gastrointestinal signs and symptoms	10018012	恶心和呕吐症状	Nausea and vomiting symptoms	10028817	恶心	Nausea
104178521	14	2	10417852	10028813	胃肠系统疾病	Gastrointestinal disorders	10017947	胃肠道系统症状和体征	Gastrointestinal signs and symptoms	10018012	恶心和呕吐症状	Nausea and vomiting symptoms	10028817	恶心	Nausea
104178571	14	2	10417857	10001488	精神病类	Psychiatric disorders	10037175	人性格异常及行为混乱	Personality disorders and disturbances in behaviour	10034726	行为和社会关系障碍	Behaviour and socialisation disturbances	10004209	攻击	Aggression
104178571	14	2	10417857	10001497	精神病类	Psychiatric disorders	10037175	焦虑症及症状	Anxiety disorders and symptoms	10002861	焦虑症状	Anxiety symptoms	10002869	激越	Agitation
104178591	14	2	10417859	10013709	全身性疾病及给药部位各种反应	General disorders and administration site conditions	10018065	治疗性及非治疗性反应类（不包括毒性）	Therapeutic and nontherapeutic effects (excl toxicity)	10062915	各种治疗和非治疗反应	Therapeutic and nontherapeutic responses	10043409	药物无效	Drug ineffective
104178631	14	2	10417863	10037087	皮肤及皮下组织类疾病	Skin and subcutaneous tissue disorders	10040785	表皮及真皮状况	Epidermal and dermal conditions	10014982	各种瘙痒（不另分类）	Pruritus NEC	10049293	瘙痒	Pruritus
104178631	14	2	10417863	10046735	皮肤及皮下组织类疾病	Skin and subcutaneous tissue disorders	10040785	血管性水肿和风疹	Angioedema and urticaria	10002426	各种荨麻疹	Urticarias	10046736	荨麻疹	Urticaria
104178651	14	2	10417865	10037844	皮肤及皮下组织类疾病	Skin and subcutaneous tissue disorders	10040785	表皮及真皮状况	Epidermal and dermal conditions	10014982	出疹、发疹和皮疹（不另分类）	Rashes, eruptions and exanthems NEC	10052566	皮疹	Rash
104178661	14	2	10417866	10037087	皮肤及皮下组织类疾病	Skin and subcutaneous tissue disorders	10040785	表皮及真皮状况	Epidermal and dermal conditions	10014982	各种瘙痒（不另分类）	Pruritus NEC	10049293	瘙痒	Pruritus
104178731	14	2	10417873	10037844	皮肤及皮下组织类疾病	Skin and subcutaneous tissue disorders	10040785	表皮及真皮状况	Epidermal and dermal conditions	10014982	出疹、发疹和皮疹（不另分类）	Rashes, eruptions and exanthems NEC	10052566	皮疹	Rash
104178741	14	2	10417874	10002855	精神病类	Psychiatric disorders	10037175	焦虑症及症状	Anxiety disorders and symptoms	10002861	焦虑症状	Anxiety symptoms	10002869	焦虑	Anxiety
104178761	14	2	10417876	10044565	各类神经系统疾病	Nervous system disorders	10029205	运动障碍类（包括帕金森病）	Movement disorders (incl parkinsonism)	10028037	各种颤抖（不包括先天性）	Tremor (excl congenital)	10044566	震颤	Tremor
104178781	14	2	10417878	10012735	胃肠系统疾病	Gastrointestinal disorders	10017947	胃肠运动及排便状况	Gastrointestinal motility and defaecation conditions	10017977	各种腹泻（不包括感染性的）	Diarrhoea (excl infective)	10012736	腹泻	Diarrhoea
104178781	14	2	10417878	10016256	全身性疾病及给药部位各种反应	General disorders and administration site conditions	10018065	全身系统疾病（不另分类）	General system disorders NEC	10018073	虚弱状态	Asthenic conditions	10003550	疲劳	Fatigue
104178781	14	2	10417878	10028813	胃肠系统疾病	Gastrointestinal disorders	10017947	胃肠道系统症状和体征	Gastrointestinal signs and symptoms	10018012	恶心和呕吐症状	Nausea and vomiting symptoms	10028817	恶心	Nausea
104178791	14	2	10417879	10028813	胃肠系统疾病	Gastrointestinal disorders	10017947	胃肠道系统症状和体征	Gastrointestinal signs and symptoms	10018012	恶心和呕吐症状	Nausea and vomiting symptoms	10028817	恶心	Nausea
104178821	14	2	10417882	10050584	各类损伤、中毒及操作并发症	Injury, poisoning and procedural complications	10022117	各种损伤（不另分类）	Injuries NEC	10022114	各种皮肤损伤（不另分类）	Skin injuries NEC	10027699	挫伤	Contusion
104178921	14	2	10417892	10028813	胃肠系统疾病	Gastrointestinal disorders	10017947	胃肠道系统症状和体征	Gastrointestinal signs and symptoms	10018012	恶心和呕吐症状	Nausea and vomiting symptoms	10028817	恶心	Nausea
104178931	14	2	10417893	10028813	胃肠系统疾病	Gastrointestinal disorders	10017947	胃肠道系统症状和体征	Gastrointestinal signs and symptoms	10018012	恶心和呕吐症状	Nausea and vomiting symptoms	10028817	恶心	Nausea
104178951	14	2	10417895	10008479	全身性疾病及给药部位各种反应	General disorders and administration site conditions	10018065	全身系统疾病（不另分类）	General system disorders NEC	10018073	疼痛和不适（不另分类）	Pain and discomfort NEC	10033372	胸痛	Chest pain
104178951	14	2	10417895	10028411	各种肌肉骨骼及结缔组织疾病	Musculoskeletal and connective tissue disorders	10028395	肌肉类疾病	Muscle disorders	10028302	肌肉疼痛	Muscle pains	10028323	肌痛	Myalgia
104178961	14	2	10417896	10033295	各类损伤、中毒及操作并发症	Injury, poisoning and procedural complications	10022117	用药过量及用药剂量不足（不另分类）	Overdoses and underdoses NEC	10079159	用药过量（不另分类）	Overdoses NEC	10076292	用药过量	Overdose
104178961	14	2	10417896	10067482	全身性疾病及给药部位各种反应	General disorders and administration site conditions	10018065	全身系统疾病（不另分类）	General system disorders NEC	10018073	没有不良反应	Adverse effect absent	10001424	无不良事件	No adverse event
104179051	14	2	10417905	10037844	皮肤及皮下组织类疾病	Skin and subcutaneous tissue disorders	10040785	表皮及真皮状况	Epidermal and dermal conditions	10014982	出疹、发疹和皮疹（不另分类）	Rashes, eruptions and exanthems NEC	10052566	皮疹	Rash
104179071	14	3	10417907	10016256	全身性疾病及给药部位各种反应	General disorders and administration site conditions	10018065	全身系统疾病（不另分类）	General system disorders NEC	10018073	虚弱状态	Asthenic conditions	10003550	疲劳	Fatigue
104179071	14	3	10417907	10041349	各类神经系统疾病	Nervous system disorders	10029205	神经类疾病（不另分类）	Neurological disorders NEC	10029305	意识障碍（不另分类）	Disturbances in consciousness NEC	10013509	嗜睡	Somnolence
104179081	14	2	10417908	10027175	各类神经系统疾病	Nervous system disorders	10029205	精神损害类疾病	Mental impairment disorders	10057167	记忆力丧失（不包括痴呆）	Memory loss (excl dementia)	10027177	记忆受损	Memory impairment
104179081	14	2	10417908	10041349	各类神经系统疾病	Nervous system disorders	10029205	神经类疾病（不另分类）	Neurological disorders NEC	10029305	意识障碍（不另分类）	Disturbances in consciousness NEC	10013509	嗜睡	Somnolence
104179101	14	2	10417910	10037087	皮肤及皮下组织类疾病	Skin and subcutaneous tissue disorders	10040785	表皮及真皮状况	Epidermal and dermal conditions	10014982	各种瘙痒（不另分类）	Pruritus NEC	10049293	瘙痒	Pruritus
104179111	14	3	10417911	10028813	胃肠系统疾病	Gastrointestinal disorders	10017947	胃肠道系统症状和体征	Gastrointestinal signs and symptoms	10018012	恶心和呕吐症状	Nausea and vomiting symptoms	10028817	恶心	Nausea
104179161	14	2	10417916	10025482	全身性疾病及给药部位各种反应	General disorders and administration site conditions	10018065	全身系统疾病（不另分类）	General system disorders NEC	10018073	虚弱状态	Asthenic conditions	10003550	难受	Malaise
104179171	14	2	10417917	10019211	各类神经系统疾病	Nervous system disorders	10029205	各类头痛	Headaches	10019231	各种头痛（不另分类）	Headaches NEC	10019233	头痛	Headache
104179181	14	2	10417918	10028813	胃肠系统疾病	Gastrointestinal disorders	10017947	胃肠道系统症状和体征	Gastrointestinal signs and symptoms	10018012	恶心和呕吐症状	Nausea and vomiting symptoms	10028817	恶心	Nausea
104179181	14	2	10417918	10047700	胃肠系统疾病	Gastrointestinal disorders	10017947	胃肠道系统症状和体征	Gastrointestinal signs and symptoms	10018012	恶心和呕吐症状	Nausea and vomiting symptoms	10028817	呕吐	Vomiting
104179191	14	2	10417919	10000059	胃肠系统疾病	Gastrointestinal disorders	10017947	胃肠道系统症状和体征	Gastrointestinal signs and symptoms	10018012	各种胃肠道症状和体征（不另分类）	Gastrointestinal signs and symptoms NEC	10027678	腹部不适	Abdominal discomfort
104179221	14	2	10417922	10001497	精神病类	Psychiatric disorders	10037175	焦虑症及症状	Anxiety disorders and symptoms	10002861	焦虑症状	Anxiety symptoms	10002869	激越	Agitation
104179231	14	2	10417923	10033557	心脏器官疾病	Cardiac disorders	10007541	心脏相关疾病、症状和体征（不另分类）	Cardiac disorders, signs and symptoms NEC	10082206	各种心脏体征和症状（不另分类）	Cardiac signs and symptoms NEC	10007609	心悸	Palpitations
104179361	14	2	10417936	10028813	胃肠系统疾病	Gastrointestinal disorders	10017947	胃肠道系统症状和体征	Gastrointestinal signs and symptoms	10018012	恶心和呕吐症状	Nausea and vomiting symptoms	10028817	恶心	Nausea
104179371	14	2	10417937	10042264	各类神经系统疾病	Nervous system disorders	10029205	神经类疾病（不另分类）	Neurological disorders NEC	10029305	意识障碍（不另分类）	Disturbances in consciousness NEC	10013509	木僵	Stupor
104179391	14	2	10417939	10013709	全身性疾病及给药部位各种反应	General disorders and administration site conditions	10018065	治疗性及非治疗性反应类（不包括毒性）	Therapeutic and nontherapeutic effects (excl toxicity)	10062915	各种治疗和非治疗反应	Therapeutic and nontherapeutic responses	10043409	药物无效	Drug ineffective
104179391	14	2	10417939	10037087	皮肤及皮下组织类疾病	Skin and subcutaneous tissue disorders	10040785	表皮及真皮状况	Epidermal and dermal conditions	10014982	各种瘙痒（不另分类）	Pruritus NEC	10049293	瘙痒	Pruritus
104179401	14	2	10417940	10010264	全身性疾病及给药部位各种反应	General disorders and administration site conditions	10018065	全身系统疾病（不另分类）	General system disorders NEC	10018073	一般症状和体征（不另分类）	General signs and symptoms NEC	10018072	病情恶化	Condition aggravated
104179401	14	2	10417940	10029216	精神病类	Psychiatric disorders	10037175	焦虑症及症状	Anxiety disorders and symptoms	10002861	焦虑症状	Anxiety symptoms	10002869	神经紧张不安	Nervousness
104179401	14	2	10417940	10037087	皮肤及皮下组织类疾病	Skin and subcutaneous tissue disorders	10040785	表皮及真皮状况	Epidermal and dermal conditions	10014982	各种瘙痒（不另分类）	Pruritus NEC	10049293	瘙痒	Pruritus
104179411	14	2	10417941	10013573	各类神经系统疾病	Nervous system disorders	10029205	神经类疾病（不另分类）	Neurological disorders NEC	10029305	神经学症状和体征（不另分类）	Neurological signs and symptoms NEC	10029306	头晕	Dizziness
104179491	14	2	10417949	10008479	全身性疾病及给药部位各种反应	General disorders and administration site conditions	10018065	全身系统疾病（不另分类）	General system disorders NEC	10018073	疼痛和不适（不另分类）	Pain and discomfort NEC	10033372	胸痛	Chest pain
104179491	14	2	10417949	10049816	各种肌肉骨骼及结缔组织疾病	Musculoskeletal and connective tissue disorders	10028395	肌肉类疾病	Muscle disorders	10028302	肌肉相关症状和体征（不另分类）	Muscle related signs and symptoms NEC	10028326	肌紧张	Muscle tightness
104179501	14	2	10417950	10037844	皮肤及皮下组织类疾病	Skin and subcutaneous tissue disorders	10040785	表皮及真皮状况	Epidermal and dermal conditions	10014982	出疹、发疹和皮疹（不另分类）	Rashes, eruptions and exanthems NEC	10052566	皮疹	Rash
104179521	14	2	10417952	10010264	全身性疾病及给药部位各种反应	General disorders and administration site conditions	10018065	全身系统疾病（不另分类）	General system disorders NEC	10018073	一般症状和体征（不另分类）	General signs and symptoms NEC	10018072	病情恶化	Condition aggravated
104179521	14	2	10417952	10037087	皮肤及皮下组织类疾病	Skin and subcutaneous tissue disorders	10040785	表皮及真皮状况	Epidermal and dermal conditions	10014982	各种瘙痒（不另分类）	Pruritus NEC	10049293	瘙痒	Pruritus
104179541	14	3	10417954	10037087	皮肤及皮下组织类疾病	Skin and subcutaneous tissue disorders	10040785	表皮及真皮状况	Epidermal and dermal conditions	10014982	各种瘙痒（不另分类）	Pruritus NEC	10049293	瘙痒	Pruritus
104179541	14	3	10417954	10037844	皮肤及皮下组织类疾病	Skin and subcutaneous tissue disorders	10040785	表皮及真皮状况	Epidermal and dermal conditions	10014982	出疹、发疹和皮疹（不另分类）	Rashes, eruptions and exanthems NEC	10052566	皮疹	Rash
104179601	14	2	10417960	10028813	胃肠系统疾病	Gastrointestinal disorders	10017947	胃肠道系统症状和体征	Gastrointestinal signs and symptoms	10018012	恶心和呕吐症状	Nausea and vomiting symptoms	10028817	恶心	Nausea
104179761	14	2	10417976	10001497	精神病类	Psychiatric disorders	10037175	焦虑症及症状	Anxiety disorders and symptoms	10002861	焦虑症状	Anxiety symptoms	10002869	激越	Agitation
104179761	14	2	10417976	10002855	精神病类	Psychiatric disorders	10037175	焦虑症及症状	Anxiety disorders and symptoms	10002861	焦虑症状	Anxiety symptoms	10002869	焦虑	Anxiety
104179791	14	2	10417979	10043833	精神病类	Psychiatric disorders	10037175	体力活动变化	Changes in physical activity	10008401	抽动障碍	Tic disorders	10043835	抽动	Tic
104179791	14	2	10417979	10052143	眼器官疾病	Eye disorders	10015919	眼类疾病（不另分类）	Eye disorders NEC	10015917	各种眼部疾病（不另分类）	Ocular disorders NEC	10030032	眼睛不适	Ocular discomfort
104179891	14	2	10417989	10028813	胃肠系统疾病	Gastrointestinal disorders	10017947	胃肠道系统症状和体征	Gastrointestinal signs and symptoms	10018012	恶心和呕吐症状	Nausea and vomiting symptoms	10028817	恶心	Nausea
104179981	14	2	10417998	10002855	精神病类	Psychiatric disorders	10037175	焦虑症及症状	Anxiety disorders and symptoms	10002861	焦虑症状	Anxiety symptoms	10002869	焦虑	Anxiety
104179981	14	2	10417998	10013990	肾脏及泌尿系统疾病	Renal and urinary disorders	10038359	各种泌尿道体征和症状	Urinary tract signs and symptoms	10046590	膀胱和尿道症状	Bladder and urethral symptoms	10004995	排尿困难	Dysuria
104179981	14	2	10417998	10016338	全身性疾病及给药部位各种反应	General disorders and administration site conditions	10018065	全身系统疾病（不另分类）	General system disorders NEC	10018073	各种感受与感觉（不另分类）	Feelings and sensations NEC	10068759	紧张不安	Feeling jittery
104180041	14	2	10418004	10005814	各类检查	Investigations	10022891	内分泌系统检查（包括性激素）	Endocrine investigations (incl sex hormones)	10014706	生殖激素分析	Reproductive hormone analyses	10038589	血睾酮降低	Blood testosterone decreased
104180041	14	2	10418004	10028813	胃肠系统疾病	Gastrointestinal disorders	10017947	胃肠道系统症状和体征	Gastrointestinal signs and symptoms	10018012	恶心和呕吐症状	Nausea and vomiting symptoms	10028817	恶心	Nausea
104180051	14	2	10418005	10037087	皮肤及皮下组织类疾病	Skin and subcutaneous tissue disorders	10040785	表皮及真皮状况	Epidermal and dermal conditions	10014982	各种瘙痒（不另分类）	Pruritus NEC	10049293	瘙痒	Pruritus
104180071	14	2	10418007	10028813	胃肠系统疾病	Gastrointestinal disorders	10017947	胃肠道系统症状和体征	Gastrointestinal signs and symptoms	10018012	恶心和呕吐症状	Nausea and vomiting symptoms	10028817	恶心	Nausea
104180091	14	2	10418009	10047700	胃肠系统疾病	Gastrointestinal disorders	10017947	胃肠道系统症状和体征	Gastrointestinal signs and symptoms	10018012	恶心和呕吐症状	Nausea and vomiting symptoms	10028817	呕吐	Vomiting
104180111	14	2	10418011	10002368	精神病类	Psychiatric disorders	10037175	心境障碍和混乱（不另分类）	Mood disorders and disturbances NEC	10027946	情感和情绪障碍（不另分类）	Emotional and mood disturbances NEC	10014556	愤怒	Anger
104180151	14	2	10418015	10037844	皮肤及皮下组织类疾病	Skin and subcutaneous tissue disorders	10040785	表皮及真皮状况	Epidermal and dermal conditions	10014982	出疹、发疹和皮疹（不另分类）	Rashes, eruptions and exanthems NEC	10052566	皮疹	Rash
104180161	14	2	10418016	10028813	胃肠系统疾病	Gastrointestinal disorders	10017947	胃肠道系统症状和体征	Gastrointestinal signs and symptoms	10018012	恶心和呕吐症状	Nausea and vomiting symptoms	10028817	恶心	Nausea
104180161	14	2	10418016	10061428	代谢及营养类疾病	Metabolism and nutrition disorders	10027433	食欲及一般性营养障碍	Appetite and general nutritional disorders	10003018	各种食欲障碍	Appetite disorders	10003022	食欲减退	Decreased appetite
104180181	14	2	10418018	10028813	胃肠系统疾病	Gastrointestinal disorders	10017947	胃肠道系统症状和体征	Gastrointestinal signs and symptoms	10018012	恶心和呕吐症状	Nausea and vomiting symptoms	10028817	恶心	Nausea
104180191	14	2	10418019	10042682	全身性疾病及给药部位各种反应	General disorders and administration site conditions	10018065	全身系统疾病（不另分类）	General system disorders NEC	10018073	一般症状和体征（不另分类）	General signs and symptoms NEC	10018072	面肿	Swelling face
104180201	14	2	10418020	10016322	全身性疾病及给药部位各种反应	General disorders and administration site conditions	10018065	全身系统疾病（不另分类）	General system disorders NEC	10018073	各种感受与感觉（不另分类）	Feelings and sensations NEC	10068759	感受异常	Feeling abnormal
104180201	14	2	10418020	10025482	全身性疾病及给药部位各种反应	General disorders and administration site conditions	10018065	全身系统疾病（不另分类）	General system disorders NEC	10018073	虚弱状态	Asthenic conditions	10003550	难受	Malaise
104180211	14	2	10418021	10013573	各类神经系统疾病	Nervous system disorders	10029205	神经类疾病（不另分类）	Neurological disorders NEC	10029305	神经学症状和体征（不另分类）	Neurological signs and symptoms NEC	10029306	头晕	Dizziness
104180211	14	2	10418021	10019211	各类神经系统疾病	Nervous system disorders	10029205	各类头痛	Headaches	10019231	各种头痛（不另分类）	Headaches NEC	10019233	头痛	Headache
104180211	14	2	10418021	10019303	各类检查	Investigations	10022891	心血管检查（不包括酶检测）	Cardiac and vascular investigations (excl enzyme tests)	10007512	心率和脉搏检查	Heart rate and pulse investigations	10053103	心率升高	Heart rate increased
104180211	14	2	10418021	10028813	胃肠系统疾病	Gastrointestinal disorders	10017947	胃肠道系统症状和体征	Gastrointestinal signs and symptoms	10018012	恶心和呕吐症状	Nausea and vomiting symptoms	10028817	恶心	Nausea
104180211	14	2	10418021	10033557	心脏器官疾病	Cardiac disorders	10007541	心脏相关疾病、症状和体征（不另分类）	Cardiac disorders, signs and symptoms NEC	10082206	各种心脏体征和症状（不另分类）	Cardiac signs and symptoms NEC	10007609	心悸	Palpitations
104180281	14	2	10418028	10028813	胃肠系统疾病	Gastrointestinal disorders	10017947	胃肠道系统症状和体征	Gastrointestinal signs and symptoms	10018012	恶心和呕吐症状	Nausea and vomiting symptoms	10028817	恶心	Nausea
104180281	14	2	10418028	10038063	胃肠系统疾病	Gastrointestinal disorders	10017947	胃肠系统出血（不另分类）	Gastrointestinal haemorrhages NEC	10017959	各种肠出血	Intestinal haemorrhages	10022653	直肠出血	Rectal haemorrhage
104180281	14	2	10418028	10047700	胃肠系统疾病	Gastrointestinal disorders	10017947	胃肠道系统症状和体征	Gastrointestinal signs and symptoms	10018012	恶心和呕吐症状	Nausea and vomiting symptoms	10028817	呕吐	Vomiting
104180291	14	2	10418029	10061458	全身性疾病及给药部位各种反应	General disorders and administration site conditions	10018065	全身系统疾病（不另分类）	General system disorders NEC	10018073	各种感受与感觉（不另分类）	Feelings and sensations NEC	10068759	体温感觉改变	Feeling of body temperature change
104180321	14	2	10418032	10037844	皮肤及皮下组织类疾病	Skin and subcutaneous tissue disorders	10040785	表皮及真皮状况	Epidermal and dermal conditions	10014982	出疹、发疹和皮疹（不另分类）	Rashes, eruptions and exanthems NEC	10052566	皮疹	Rash
104180341	14	2	10418034	10033295	各类损伤、中毒及操作并发症	Injury, poisoning and procedural complications	10022117	用药过量及用药剂量不足（不另分类）	Overdoses and underdoses NEC	10079159	用药过量（不另分类）	Overdoses NEC	10076292	用药过量	Overdose
104180341	14	2	10418034	10046735	皮肤及皮下组织类疾病	Skin and subcutaneous tissue disorders	10040785	血管性水肿和风疹	Angioedema and urticaria	10002426	各种荨麻疹	Urticarias	10046736	荨麻疹	Urticaria
104180361	14	2	10418036	10037087	皮肤及皮下组织类疾病	Skin and subcutaneous tissue disorders	10040785	表皮及真皮状况	Epidermal and dermal conditions	10014982	各种瘙痒（不另分类）	Pruritus NEC	10049293	瘙痒	Pruritus
104180441	14	2	10418044	10037087	皮肤及皮下组织类疾病	Skin and subcutaneous tissue disorders	10040785	表皮及真皮状况	Epidermal and dermal conditions	10014982	各种瘙痒（不另分类）	Pruritus NEC	10049293	瘙痒	Pruritus
104180461	14	3	10418046	10037087	皮肤及皮下组织类疾病	Skin and subcutaneous tissue disorders	10040785	表皮及真皮状况	Epidermal and dermal conditions	10014982	各种瘙痒（不另分类）	Pruritus NEC	10049293	瘙痒	Pruritus
104180511	14	2	10418051	10028813	胃肠系统疾病	Gastrointestinal disorders	10017947	胃肠道系统症状和体征	Gastrointestinal signs and symptoms	10018012	恶心和呕吐症状	Nausea and vomiting symptoms	10028817	恶心	Nausea
104180511	14	2	10418051	10047700	胃肠系统疾病	Gastrointestinal disorders	10017947	胃肠道系统症状和体征	Gastrointestinal signs and symptoms	10018012	恶心和呕吐症状	Nausea and vomiting symptoms	10028817	呕吐	Vomiting
104180521	14	2	10418052	10033557	心脏器官疾病	Cardiac disorders	10007541	心脏相关疾病、症状和体征（不另分类）	Cardiac disorders, signs and symptoms NEC	10082206	各种心脏体征和症状（不另分类）	Cardiac signs and symptoms NEC	10007609	心悸	Palpitations
104180551	14	2	10418055	10028813	胃肠系统疾病	Gastrointestinal disorders	10017947	胃肠道系统症状和体征	Gastrointestinal signs and symptoms	10018012	恶心和呕吐症状	Nausea and vomiting symptoms	10028817	恶心	Nausea
104180551	14	2	10418055	10047700	胃肠系统疾病	Gastrointestinal disorders	10017947	胃肠道系统症状和体征	Gastrointestinal signs and symptoms	10018012	恶心和呕吐症状	Nausea and vomiting symptoms	10028817	呕吐	Vomiting
104180561	14	2	10418056	10000081	胃肠系统疾病	Gastrointestinal disorders	10017947	胃肠道系统症状和体征	Gastrointestinal signs and symptoms	10018012	胃肠道和腹部疼痛（不包括口腔和咽喉）	Gastrointestinal and abdominal pains (excl oral and throat)	10017926	腹痛	Abdominal pain
104180561	14	2	10418056	10047700	胃肠系统疾病	Gastrointestinal disorders	10017947	胃肠道系统症状和体征	Gastrointestinal signs and symptoms	10018012	恶心和呕吐症状	Nausea and vomiting symptoms	10028817	呕吐	Vomiting
104180601	14	2	10418060	10067482	全身性疾病及给药部位各种反应	General disorders and administration site conditions	10018065	全身系统疾病（不另分类）	General system disorders NEC	10018073	没有不良反应	Adverse effect absent	10001424	无不良事件	No adverse event
104180601	14	2	10418060	10069332	各类损伤、中毒及操作并发症	Injury, poisoning and procedural complications	10022117	用药错误及其他产品使用错误和问题	Medication errors and other product use errors and issues	10079145	各种产品混淆错误和问题	Product confusion errors and issues	10079148	产品名称混淆	Product name confusion
104180601	14	2	10418060	10080359	各类损伤、中毒及操作并发症	Injury, poisoning and procedural complications	10022117	用药错误及其他产品使用错误和问题	Medication errors and other product use errors and issues	10079145	各种产品配发错误和问题	Product dispensing errors and issues	10079149	产品配发错误	Product dispensing error
104180611	14	2	10418061	10037844	皮肤及皮下组织类疾病	Skin and subcutaneous tissue disorders	10040785	表皮及真皮状况	Epidermal and dermal conditions	10014982	出疹、发疹和皮疹（不另分类）	Rashes, eruptions and exanthems NEC	10052566	皮疹	Rash
104180631	14	2	10418063	10037087	皮肤及皮下组织类疾病	Skin and subcutaneous tissue disorders	10040785	表皮及真皮状况	Epidermal and dermal conditions	10014982	各种瘙痒（不另分类）	Pruritus NEC	10049293	瘙痒	Pruritus
104180641	14	2	10418064	10001497	精神病类	Psychiatric disorders	10037175	焦虑症及症状	Anxiety disorders and symptoms	10002861	焦虑症状	Anxiety symptoms	10002869	激越	Agitation
104180641	14	2	10418064	10040984	精神病类	Psychiatric disorders	10037175	睡眠异常和混乱	Sleep disorders and disturbances	10040991	睡眠疾病（不另分类）	Sleep disorders NEC	10040993	睡眠障碍	Sleep disorder
104180681	14	2	10418068	10037844	皮肤及皮下组织类疾病	Skin and subcutaneous tissue disorders	10040785	表皮及真皮状况	Epidermal and dermal conditions	10014982	出疹、发疹和皮疹（不另分类）	Rashes, eruptions and exanthems NEC	10052566	皮疹	Rash
104180691	14	2	10418069	10028813	胃肠系统疾病	Gastrointestinal disorders	10017947	胃肠道系统症状和体征	Gastrointestinal signs and symptoms	10018012	恶心和呕吐症状	Nausea and vomiting symptoms	10028817	恶心	Nausea
104180711	14	2	10418071	10037087	皮肤及皮下组织类疾病	Skin and subcutaneous tissue disorders	10040785	表皮及真皮状况	Epidermal and dermal conditions	10014982	各种瘙痒（不另分类）	Pruritus NEC	10049293	瘙痒	Pruritus
104180711	14	2	10418071	10037844	皮肤及皮下组织类疾病	Skin and subcutaneous tissue disorders	10040785	表皮及真皮状况	Epidermal and dermal conditions	10014982	出疹、发疹和皮疹（不另分类）	Rashes, eruptions and exanthems NEC	10052566	皮疹	Rash
104180711	14	2	10418071	10047340	耳及迷路类疾病	Ear and labyrinth disorders	10013993	内耳及第八颅神经类疾病	Inner ear and VIIIth cranial nerve disorders	10022396	各种内耳症状和体征	Inner ear signs and symptoms	10022398	眩晕	Vertigo
104180731	14	2	10418073	10019211	各类神经系统疾病	Nervous system disorders	10029205	各类头痛	Headaches	10019231	各种头痛（不另分类）	Headaches NEC	10019233	头痛	Headache
104180731	14	2	10418073	10028836	各种肌肉骨骼及结缔组织疾病	Musculoskeletal and connective tissue disorders	10028395	肌肉骨骼和结缔组织疾病（不另分类）	Musculoskeletal and connective tissue disorders NEC	10028393	肌肉骨骼和结缔组织的各种疼痛与不适	Musculoskeletal and connective tissue pain and discomfort	10068757	颈痛	Neck pain
104180741	14	2	10418074	10028813	胃肠系统疾病	Gastrointestinal disorders	10017947	胃肠道系统症状和体征	Gastrointestinal signs and symptoms	10018012	恶心和呕吐症状	Nausea and vomiting symptoms	10028817	恶心	Nausea
104180791	14	2	10418079	10002368	精神病类	Psychiatric disorders	10037175	心境障碍和混乱（不另分类）	Mood disorders and disturbances NEC	10027946	情感和情绪障碍（不另分类）	Emotional and mood disturbances NEC	10014556	愤怒	Anger
104180801	14	2	10418080	10013709	全身性疾病及给药部位各种反应	General disorders and administration site conditions	10018065	治疗性及非治疗性反应类（不包括毒性）	Therapeutic and nontherapeutic effects (excl toxicity)	10062915	各种治疗和非治疗反应	Therapeutic and nontherapeutic responses	10043409	药物无效	Drug ineffective
104180831	14	2	10418083	10028813	胃肠系统疾病	Gastrointestinal disorders	10017947	胃肠道系统症状和体征	Gastrointestinal signs and symptoms	10018012	恶心和呕吐症状	Nausea and vomiting symptoms	10028817	恶心	Nausea
104180831	14	2	10418083	10033557	心脏器官疾病	Cardiac disorders	10007541	心脏相关疾病、症状和体征（不另分类）	Cardiac disorders, signs and symptoms NEC	10082206	各种心脏体征和症状（不另分类）	Cardiac signs and symptoms NEC	10007609	心悸	Palpitations
104180831	14	2	10418083	10047700	胃肠系统疾病	Gastrointestinal disorders	10017947	胃肠道系统症状和体征	Gastrointestinal signs and symptoms	10018012	恶心和呕吐症状	Nausea and vomiting symptoms	10028817	呕吐	Vomiting
104180841	14	2	10418084	10020642	皮肤及皮下组织类疾病	Skin and subcutaneous tissue disorders	10040785	皮肤附属物各种状况	Skin appendage conditions	10040798	顶浆分泌腺和小汗腺疾病	Apocrine and eccrine gland disorders	10002982	多汗	Hyperhidrosis
104180881	14	2	10418088	10002368	精神病类	Psychiatric disorders	10037175	心境障碍和混乱（不另分类）	Mood disorders and disturbances NEC	10027946	情感和情绪障碍（不另分类）	Emotional and mood disturbances NEC	10014556	愤怒	Anger
104180971	14	2	10418097	10037087	皮肤及皮下组织类疾病	Skin and subcutaneous tissue disorders	10040785	表皮及真皮状况	Epidermal and dermal conditions	10014982	各种瘙痒（不另分类）	Pruritus NEC	10049293	瘙痒	Pruritus
104180971	14	2	10418097	10055798	血管与淋巴管类疾病	Vascular disorders	10047065	血管性出血疾病	Vascular haemorrhagic disorders	10047075	各种出血（不另分类）	Haemorrhages NEC	10018987	出血	Haemorrhage
104180991	14	2	10418099	10037844	皮肤及皮下组织类疾病	Skin and subcutaneous tissue disorders	10040785	表皮及真皮状况	Epidermal and dermal conditions	10014982	出疹、发疹和皮疹（不另分类）	Rashes, eruptions and exanthems NEC	10052566	皮疹	Rash
104181011	14	2	10418101	10018836	胃肠系统疾病	Gastrointestinal disorders	10017947	胃肠系统出血（不另分类）	Gastrointestinal haemorrhages NEC	10017959	部位不明的胃肠出血	Non-site specific gastrointestinal haemorrhages	10017958	便血	Haematochezia
104181011	14	2	10418101	10028813	胃肠系统疾病	Gastrointestinal disorders	10017947	胃肠道系统症状和体征	Gastrointestinal signs and symptoms	10018012	恶心和呕吐症状	Nausea and vomiting symptoms	10028817	恶心	Nausea
104181011	14	2	10418101	10047700	胃肠系统疾病	Gastrointestinal disorders	10017947	胃肠道系统症状和体征	Gastrointestinal signs and symptoms	10018012	恶心和呕吐症状	Nausea and vomiting symptoms	10028817	呕吐	Vomiting
104181151	14	2	10418115	10013781	胃肠系统疾病	Gastrointestinal disorders	10017947	唾液腺疾病类	Salivary gland conditions	10039404	口腔干燥和唾液改变	Oral dryness and saliva altered	10030975	口干	Dry mouth
104181151	14	2	10418115	10044565	各类神经系统疾病	Nervous system disorders	10029205	运动障碍类（包括帕金森病）	Movement disorders (incl parkinsonism)	10028037	各种颤抖（不包括先天性）	Tremor (excl congenital)	10044566	震颤	Tremor
104181161	14	2	10418116	10041349	各类神经系统疾病	Nervous system disorders	10029205	神经类疾病（不另分类）	Neurological disorders NEC	10029305	意识障碍（不另分类）	Disturbances in consciousness NEC	10013509	嗜睡	Somnolence
104181191	14	2	10418119	10029412	精神病类	Psychiatric disorders	10037175	睡眠异常和混乱	Sleep disorders and disturbances	10040991	各种异睡症	Parasomnias	10033920	梦魇	Nightmare
104181201	14	2	10418120	10041349	各类神经系统疾病	Nervous system disorders	10029205	神经类疾病（不另分类）	Neurological disorders NEC	10029305	意识障碍（不另分类）	Disturbances in consciousness NEC	10013509	嗜睡	Somnolence
104181251	14	2	10418125	10028813	胃肠系统疾病	Gastrointestinal disorders	10017947	胃肠道系统症状和体征	Gastrointestinal signs and symptoms	10018012	恶心和呕吐症状	Nausea and vomiting symptoms	10028817	恶心	Nausea
104181251	14	2	10418125	10047700	胃肠系统疾病	Gastrointestinal disorders	10017947	胃肠道系统症状和体征	Gastrointestinal signs and symptoms	10018012	恶心和呕吐症状	Nausea and vomiting symptoms	10028817	呕吐	Vomiting
104181261	14	2	10418126	10029412	精神病类	Psychiatric disorders	10037175	睡眠异常和混乱	Sleep disorders and disturbances	10040991	各种异睡症	Parasomnias	10033920	梦魇	Nightmare
104181341	14	2	10418134	10028813	胃肠系统疾病	Gastrointestinal disorders	10017947	胃肠道系统症状和体征	Gastrointestinal signs and symptoms	10018012	恶心和呕吐症状	Nausea and vomiting symptoms	10028817	恶心	Nausea
104181341	14	2	10418134	10047700	胃肠系统疾病	Gastrointestinal disorders	10017947	胃肠道系统症状和体征	Gastrointestinal signs and symptoms	10018012	恶心和呕吐症状	Nausea and vomiting symptoms	10028817	呕吐	Vomiting
104181411	14	2	10418141	10028813	胃肠系统疾病	Gastrointestinal disorders	10017947	胃肠道系统症状和体征	Gastrointestinal signs and symptoms	10018012	恶心和呕吐症状	Nausea and vomiting symptoms	10028817	恶心	Nausea
104181411	14	2	10418141	10047700	胃肠系统疾病	Gastrointestinal disorders	10017947	胃肠道系统症状和体征	Gastrointestinal signs and symptoms	10018012	恶心和呕吐症状	Nausea and vomiting symptoms	10028817	呕吐	Vomiting
104181451	14	2	10418145	10040477	生殖系统及乳腺疾病	Reproductive system and breast disorders	10038604	性功能和生育疾病类	Sexual function and fertility disorders	10013356	各种性功能和生育疾病（不另分类）	Sexual function and fertility disorders NEC	10013357	性功能障碍	Sexual dysfunction
104181471	14	2	10418147	10028813	胃肠系统疾病	Gastrointestinal disorders	10017947	胃肠道系统症状和体征	Gastrointestinal signs and symptoms	10018012	恶心和呕吐症状	Nausea and vomiting symptoms	10028817	恶心	Nausea
104181571	14	2	10418157	10028813	胃肠系统疾病	Gastrointestinal disorders	10017947	胃肠道系统症状和体征	Gastrointestinal signs and symptoms	10018012	恶心和呕吐症状	Nausea and vomiting symptoms	10028817	恶心	Nausea
104181571	14	2	10418157	10037087	皮肤及皮下组织类疾病	Skin and subcutaneous tissue disorders	10040785	表皮及真皮状况	Epidermal and dermal conditions	10014982	各种瘙痒（不另分类）	Pruritus NEC	10049293	瘙痒	Pruritus
104181571	14	2	10418157	10047700	胃肠系统疾病	Gastrointestinal disorders	10017947	胃肠道系统症状和体征	Gastrointestinal signs and symptoms	10018012	恶心和呕吐症状	Nausea and vomiting symptoms	10028817	呕吐	Vomiting
104181601	14	2	10418160	10037844	皮肤及皮下组织类疾病	Skin and subcutaneous tissue disorders	10040785	表皮及真皮状况	Epidermal and dermal conditions	10014982	出疹、发疹和皮疹（不另分类）	Rashes, eruptions and exanthems NEC	10052566	皮疹	Rash
104181611	14	2	10418161	10002942	精神病类	Psychiatric disorders	10037175	心境障碍和混乱（不另分类）	Mood disorders and disturbances NEC	10027946	心境障碍性疾病（不另分类）	Mood disorders NEC	10027948	情感淡漠	Apathy
104181611	14	2	10418161	10016766	胃肠系统疾病	Gastrointestinal disorders	10017947	胃肠道系统症状和体征	Gastrointestinal signs and symptoms	10018012	肠胃胀气、气胀和膨胀	Flatulence, bloating and distension	10016770	肠胃气胀	Flatulence
104181611	14	2	10418161	10019211	各类神经系统疾病	Nervous system disorders	10029205	各类头痛	Headaches	10019231	各种头痛（不另分类）	Headaches NEC	10019233	头痛	Headache
104181611	14	2	10418161	10020850	内分泌系统疾病	Endocrine disorders	10014698	甲状腺类疾病	Thyroid gland disorders	10043739	各种甲状腺机能亢进疾病	Thyroid hyperfunction disorders	10043740	甲状腺功能亢进症	Hyperthyroidism
104181611	14	2	10418161	10037087	皮肤及皮下组织类疾病	Skin and subcutaneous tissue disorders	10040785	表皮及真皮状况	Epidermal and dermal conditions	10014982	各种瘙痒（不另分类）	Pruritus NEC	10049293	瘙痒	Pruritus
104181611	14	2	10418161	10047899	各类检查	Investigations	10022891	体检和器官系统状态主题	Physical examination and organ system status topics	10071940	体检步骤和器官系统状态	Physical examination procedures and organ system status	10071941	体重增加	Weight increased
104181621	14	2	10418162	10028813	胃肠系统疾病	Gastrointestinal disorders	10017947	胃肠道系统症状和体征	Gastrointestinal signs and symptoms	10018012	恶心和呕吐症状	Nausea and vomiting symptoms	10028817	恶心	Nausea
104181671	14	2	10418167	10022998	精神病类	Psychiatric disorders	10037175	心境障碍和混乱（不另分类）	Mood disorders and disturbances NEC	10027946	情感和情绪障碍（不另分类）	Emotional and mood disturbances NEC	10014556	易激惹	Irritability
104181671	14	2	10418167	10027940	精神病类	Psychiatric disorders	10037175	心境障碍和混乱（不另分类）	Mood disorders and disturbances NEC	10027946	情感和情绪障碍（不另分类）	Emotional and mood disturbances NEC	10014556	情绪改变	Mood altered
104181681	14	2	10418168	10002855	精神病类	Psychiatric disorders	10037175	焦虑症及症状	Anxiety disorders and symptoms	10002861	焦虑症状	Anxiety symptoms	10002869	焦虑	Anxiety
104181681	14	2	10418168	10010305	精神病类	Psychiatric disorders	10037175	谵妄类（包括意识模糊）	Deliria (incl confusion)	10012221	精神错乱和定向障碍	Confusion and disorientation	10010301	意识模糊状态	Confusional state
104181681	14	2	10418168	10019211	各类神经系统疾病	Nervous system disorders	10029205	各类头痛	Headaches	10019231	各种头痛（不另分类）	Headaches NEC	10019233	头痛	Headache
104181681	14	2	10418168	10028813	胃肠系统疾病	Gastrointestinal disorders	10017947	胃肠道系统症状和体征	Gastrointestinal signs and symptoms	10018012	恶心和呕吐症状	Nausea and vomiting symptoms	10028817	恶心	Nausea
104181681	14	2	10418168	10047700	胃肠系统疾病	Gastrointestinal disorders	10017947	胃肠道系统症状和体征	Gastrointestinal signs and symptoms	10018012	恶心和呕吐症状	Nausea and vomiting symptoms	10028817	呕吐	Vomiting
104181731	14	2	10418173	10002942	精神病类	Psychiatric disorders	10037175	心境障碍和混乱（不另分类）	Mood disorders and disturbances NEC	10027946	心境障碍性疾病（不另分类）	Mood disorders NEC	10027948	情感淡漠	Apathy
104181731	14	2	10418173	10016766	胃肠系统疾病	Gastrointestinal disorders	10017947	胃肠道系统症状和体征	Gastrointestinal signs and symptoms	10018012	肠胃胀气、气胀和膨胀	Flatulence, bloating and distension	10016770	肠胃气胀	Flatulence
104181731	14	2	10418173	10019211	各类神经系统疾病	Nervous system disorders	10029205	各类头痛	Headaches	10019231	各种头痛（不另分类）	Headaches NEC	10019233	头痛	Headache
104181731	14	2	10418173	10037087	皮肤及皮下组织类疾病	Skin and subcutaneous tissue disorders	10040785	表皮及真皮状况	Epidermal and dermal conditions	10014982	各种瘙痒（不另分类）	Pruritus NEC	10049293	瘙痒	Pruritus
104181731	14	2	10418173	10047899	各类检查	Investigations	10022891	体检和器官系统状态主题	Physical examination and organ system status topics	10071940	体检步骤和器官系统状态	Physical examination procedures and organ system status	10071941	体重增加	Weight increased
104181741	14	2	10418174	10013709	全身性疾病及给药部位各种反应	General disorders and administration site conditions	10018065	治疗性及非治疗性反应类（不包括毒性）	Therapeutic and nontherapeutic effects (excl toxicity)	10062915	各种治疗和非治疗反应	Therapeutic and nontherapeutic responses	10043409	药物无效	Drug ineffective
104181771	14	2	10418177	10046735	皮肤及皮下组织类疾病	Skin and subcutaneous tissue disorders	10040785	血管性水肿和风疹	Angioedema and urticaria	10002426	各种荨麻疹	Urticarias	10046736	荨麻疹	Urticaria
104181781	14	2	10418178	10000125	精神病类	Psychiatric disorders	10037175	睡眠异常和混乱	Sleep disorders and disturbances	10040991	各种异睡症	Parasomnias	10033920	异常做梦	Abnormal dreams
104181781	14	2	10418178	10016322	全身性疾病及给药部位各种反应	General disorders and administration site conditions	10018065	全身系统疾病（不另分类）	General system disorders NEC	10018073	各种感受与感觉（不另分类）	Feelings and sensations NEC	10068759	感受异常	Feeling abnormal
104181781	14	2	10418178	10019063	精神病类	Psychiatric disorders	10037175	思维及感知紊乱	Disturbances in thinking and perception	10013511	各种幻觉（睡眠相关性除外）	Hallucinations (excl sleep-related)	10082212	幻觉	Hallucination
104181861	14	2	10418186	10020751	免疫系统疾病	Immune system disorders	10021428	过敏类反应	Allergic conditions	10001708	各种过敏反应（不另分类）	Allergic conditions NEC	10027654	超敏反应	Hypersensitivity
104181911	14	2	10418191	10062355	全身性疾病及给药部位各种反应	General disorders and administration site conditions	10018065	全身系统疾病（不另分类）	General system disorders NEC	10018073	一般症状和体征（不另分类）	General signs and symptoms NEC	10018072	无法评估的事件	Unevaluable event
104182001	14	2	10418200	10010774	胃肠系统疾病	Gastrointestinal disorders	10017947	胃肠运动及排便状况	Gastrointestinal motility and defaecation conditions	10017977	各种胃肠道弛缓和动力不足性疾病（不另分类）	Gastrointestinal atonic and hypomotility disorders NEC	10017933	便秘	Constipation
104182011	14	2	10418201	10013781	胃肠系统疾病	Gastrointestinal disorders	10017947	唾液腺疾病类	Salivary gland conditions	10039404	口腔干燥和唾液改变	Oral dryness and saliva altered	10030975	口干	Dry mouth
104182011	14	2	10418201	10018388	胃肠系统疾病	Gastrointestinal disorders	10017947	舌疾病	Tongue conditions	10043946	舌部症状和体征	Tongue signs and symptoms	10043985	舌痛	Glossodynia
104182041	14	2	10418204	10047700	胃肠系统疾病	Gastrointestinal disorders	10017947	胃肠道系统症状和体征	Gastrointestinal signs and symptoms	10018012	恶心和呕吐症状	Nausea and vomiting symptoms	10028817	呕吐	Vomiting
104182071	14	2	10418207	10037844	皮肤及皮下组织类疾病	Skin and subcutaneous tissue disorders	10040785	表皮及真皮状况	Epidermal and dermal conditions	10014982	出疹、发疹和皮疹（不另分类）	Rashes, eruptions and exanthems NEC	10052566	皮疹	Rash
104182121	14	2	10418212	10000087	胃肠系统疾病	Gastrointestinal disorders	10017947	胃肠道系统症状和体征	Gastrointestinal signs and symptoms	10018012	胃肠道和腹部疼痛（不包括口腔和咽喉）	Gastrointestinal and abdominal pains (excl oral and throat)	10017926	上腹痛	Abdominal pain upper
104182181	14	2	10418218	10006784	各类神经系统疾病	Nervous system disorders	10029205	神经类疾病（不另分类）	Neurological disorders NEC	10029305	感觉异常和感觉迟钝	Paraesthesias and dysaesthesias	10033788	烧灼感	Burning sensation
104182181	14	2	10418218	10016334	全身性疾病及给药部位各种反应	General disorders and administration site conditions	10018065	全身系统疾病（不另分类）	General system disorders NEC	10018073	各种感受与感觉（不另分类）	Feelings and sensations NEC	10068759	感觉热	Feeling hot
104182211	14	2	10418221	10003658	心脏器官疾病	Cardiac disorders	10007541	心律失常类疾病	Cardiac arrhythmias	10007521	各种室上性心律失常	Supraventricular arrhythmias	10042600	房颤	Atrial fibrillation
104182211	14	2	10418221	10033557	心脏器官疾病	Cardiac disorders	10007541	心脏相关疾病、症状和体征（不另分类）	Cardiac disorders, signs and symptoms NEC	10082206	各种心脏体征和症状（不另分类）	Cardiac signs and symptoms NEC	10007609	心悸	Palpitations
104182251	14	2	10418225	10037844	皮肤及皮下组织类疾病	Skin and subcutaneous tissue disorders	10040785	表皮及真皮状况	Epidermal and dermal conditions	10014982	出疹、发疹和皮疹（不另分类）	Rashes, eruptions and exanthems NEC	10052566	皮疹	Rash
104182291	14	2	10418229	10012378	精神病类	Psychiatric disorders	10037175	抑郁性心境障碍和混乱	Depressed mood disorders and disturbances	10012375	各种抑郁病	Depressive disorders	10012401	抑郁	Depression
104182291	14	2	10418229	10019063	精神病类	Psychiatric disorders	10037175	思维及感知紊乱	Disturbances in thinking and perception	10013511	各种幻觉（睡眠相关性除外）	Hallucinations (excl sleep-related)	10082212	幻觉	Hallucination
104182331	14	2	10418233	10028813	胃肠系统疾病	Gastrointestinal disorders	10017947	胃肠道系统症状和体征	Gastrointestinal signs and symptoms	10018012	恶心和呕吐症状	Nausea and vomiting symptoms	10028817	恶心	Nausea
104182401	14	2	10418240	10061422	精神病类	Psychiatric disorders	10037175	精神及行为症状（不另分类）	Psychiatric and behavioural symptoms NEC	10037173	各种异常行为（不另分类）	Abnormal behaviour NEC	10000117	异常行为	Abnormal behaviour
104182411	14	2	10418241	10013573	各类神经系统疾病	Nervous system disorders	10029205	神经类疾病（不另分类）	Neurological disorders NEC	10029305	神经学症状和体征（不另分类）	Neurological signs and symptoms NEC	10029306	头晕	Dizziness
104182431	14	2	10418243	10046555	肾脏及泌尿系统疾病	Renal and urinary disorders	10038359	各种泌尿道体征和症状	Urinary tract signs and symptoms	10046590	膀胱和尿道症状	Bladder and urethral symptoms	10004995	尿潴留	Urinary retention
104182441	14	2	10418244	10010774	胃肠系统疾病	Gastrointestinal disorders	10017947	胃肠运动及排便状况	Gastrointestinal motility and defaecation conditions	10017977	各种胃肠道弛缓和动力不足性疾病（不另分类）	Gastrointestinal atonic and hypomotility disorders NEC	10017933	便秘	Constipation
104182461	14	2	10418246	10028813	胃肠系统疾病	Gastrointestinal disorders	10017947	胃肠道系统症状和体征	Gastrointestinal signs and symptoms	10018012	恶心和呕吐症状	Nausea and vomiting symptoms	10028817	恶心	Nausea
104182461	14	2	10418246	10040984	精神病类	Psychiatric disorders	10037175	睡眠异常和混乱	Sleep disorders and disturbances	10040991	睡眠疾病（不另分类）	Sleep disorders NEC	10040993	睡眠障碍	Sleep disorder
104182551	14	2	10418255	10028813	胃肠系统疾病	Gastrointestinal disorders	10017947	胃肠道系统症状和体征	Gastrointestinal signs and symptoms	10018012	恶心和呕吐症状	Nausea and vomiting symptoms	10028817	恶心	Nausea
104182651	14	2	10418265	10028813	胃肠系统疾病	Gastrointestinal disorders	10017947	胃肠道系统症状和体征	Gastrointestinal signs and symptoms	10018012	恶心和呕吐症状	Nausea and vomiting symptoms	10028817	恶心	Nausea
104182721	14	2	10418272	10033371	全身性疾病及给药部位各种反应	General disorders and administration site conditions	10018065	全身系统疾病（不另分类）	General system disorders NEC	10018073	疼痛和不适（不另分类）	Pain and discomfort NEC	10033372	疼痛	Pain
104182721	14	2	10418272	10037844	皮肤及皮下组织类疾病	Skin and subcutaneous tissue disorders	10040785	表皮及真皮状况	Epidermal and dermal conditions	10014982	出疹、发疹和皮疹（不另分类）	Rashes, eruptions and exanthems NEC	10052566	皮疹	Rash
104182761	14	2	10418276	10000125	精神病类	Psychiatric disorders	10037175	睡眠异常和混乱	Sleep disorders and disturbances	10040991	各种异睡症	Parasomnias	10033920	异常做梦	Abnormal dreams
104182761	14	2	10418276	10002368	精神病类	Psychiatric disorders	10037175	心境障碍和混乱（不另分类）	Mood disorders and disturbances NEC	10027946	情感和情绪障碍（不另分类）	Emotional and mood disturbances NEC	10014556	愤怒	Anger
104182911	14	2	10418291	10001497	精神病类	Psychiatric disorders	10037175	焦虑症及症状	Anxiety disorders and symptoms	10002861	焦虑症状	Anxiety symptoms	10002869	激越	Agitation
104182911	14	2	10418291	10037844	皮肤及皮下组织类疾病	Skin and subcutaneous tissue disorders	10040785	表皮及真皮状况	Epidermal and dermal conditions	10014982	出疹、发疹和皮疹（不另分类）	Rashes, eruptions and exanthems NEC	10052566	皮疹	Rash
104183071	14	2	10418307	10005750	各类检查	Investigations	10022891	心血管检查（不包括酶检测）	Cardiac and vascular investigations (excl enzyme tests)	10007512	各种血管检查（不另分类）（包括血压）	Vascular tests NEC (incl blood pressure)	10047110	血压升高	Blood pressure increased
104183161	14	2	10418316	10046542	肾脏及泌尿系统疾病	Renal and urinary disorders	10038359	各种泌尿道体征和症状	Urinary tract signs and symptoms	10046590	膀胱和尿道症状	Bladder and urethral symptoms	10004995	排尿迟缓	Urinary hesitation
104183331	14	2	10418333	10028813	胃肠系统疾病	Gastrointestinal disorders	10017947	胃肠道系统症状和体征	Gastrointestinal signs and symptoms	10018012	恶心和呕吐症状	Nausea and vomiting symptoms	10028817	恶心	Nausea
104183421	14	2	10418342	10047700	胃肠系统疾病	Gastrointestinal disorders	10017947	胃肠道系统症状和体征	Gastrointestinal signs and symptoms	10018012	恶心和呕吐症状	Nausea and vomiting symptoms	10028817	呕吐	Vomiting
104183481	14	2	10418348	10047700	胃肠系统疾病	Gastrointestinal disorders	10017947	胃肠道系统症状和体征	Gastrointestinal signs and symptoms	10018012	恶心和呕吐症状	Nausea and vomiting symptoms	10028817	呕吐	Vomiting
104184491	14	2	10418449	10050584	各类损伤、中毒及操作并发症	Injury, poisoning and procedural complications	10022117	各种损伤（不另分类）	Injuries NEC	10022114	各种皮肤损伤（不另分类）	Skin injuries NEC	10027699	挫伤	Contusion
104184671	14	2	10418467	10047700	胃肠系统疾病	Gastrointestinal disorders	10017947	胃肠道系统症状和体征	Gastrointestinal signs and symptoms	10018012	恶心和呕吐症状	Nausea and vomiting symptoms	10028817	呕吐	Vomiting
104184821	14	2	10418482	10037087	皮肤及皮下组织类疾病	Skin and subcutaneous tissue disorders	10040785	表皮及真皮状况	Epidermal and dermal conditions	10014982	各种瘙痒（不另分类）	Pruritus NEC	10049293	瘙痒	Pruritus
104185031	14	2	10418503	10015832	各类神经系统疾病	Nervous system disorders	10029205	运动障碍类（包括帕金森病）	Movement disorders (incl parkinsonism)	10028037	运动障碍和运动失调（不另分类）	Dyskinesias and movement disorders NEC	10013929	锥体外系疾病	Extrapyramidal disorder
104185231	14	2	10418523	10012735	胃肠系统疾病	Gastrointestinal disorders	10017947	胃肠运动及排便状况	Gastrointestinal motility and defaecation conditions	10017977	各种腹泻（不包括感染性的）	Diarrhoea (excl infective)	10012736	腹泻	Diarrhoea
104185381	14	2	10418538	10000381	各类损伤、中毒及操作并发症	Injury, poisoning and procedural complications	10022117	用药错误及其他产品使用错误和问题	Medication errors and other product use errors and issues	10079145	各种产品给用错误和问题	Product administration errors and issues	10079147	意外用药过量	Accidental overdose
104185381	14	2	10418538	10002855	精神病类	Psychiatric disorders	10037175	焦虑症及症状	Anxiety disorders and symptoms	10002861	焦虑症状	Anxiety symptoms	10002869	焦虑	Anxiety
104185521	14	2	10418552	10001488	精神病类	Psychiatric disorders	10037175	人性格异常及行为混乱	Personality disorders and disturbances in behaviour	10034726	行为和社会关系障碍	Behaviour and socialisation disturbances	10004209	攻击	Aggression
104185521	14	2	10418552	10001497	精神病类	Psychiatric disorders	10037175	焦虑症及症状	Anxiety disorders and symptoms	10002861	焦虑症状	Anxiety symptoms	10002869	激越	Agitation
104185521	14	2	10418552	10027951	精神病类	Psychiatric disorders	10037175	心境障碍和混乱（不另分类）	Mood disorders and disturbances NEC	10027946	情绪变动综合征	Fluctuating mood symptoms	10016798	心情波动	Mood swings
104185521	14	2	10418552	10037211	各类神经系统疾病	Nervous system disorders	10029205	运动障碍类（包括帕金森病）	Movement disorders (incl parkinsonism)	10028037	运动障碍和运动失调（不另分类）	Dyskinesias and movement disorders NEC	10013929	精神运动功能亢进	Psychomotor hyperactivity
104185541	14	2	10418554	10028813	胃肠系统疾病	Gastrointestinal disorders	10017947	胃肠道系统症状和体征	Gastrointestinal signs and symptoms	10018012	恶心和呕吐症状	Nausea and vomiting symptoms	10028817	恶心	Nausea
104185541	14	2	10418554	10047700	胃肠系统疾病	Gastrointestinal disorders	10017947	胃肠道系统症状和体征	Gastrointestinal signs and symptoms	10018012	恶心和呕吐症状	Nausea and vomiting symptoms	10028817	呕吐	Vomiting
104185561	14	2	10418556	10005750	各类检查	Investigations	10022891	心血管检查（不包括酶检测）	Cardiac and vascular investigations (excl enzyme tests)	10007512	各种血管检查（不另分类）（包括血压）	Vascular tests NEC (incl blood pressure)	10047110	血压升高	Blood pressure increased
104185721	14	2	10418572	10005750	各类检查	Investigations	10022891	心血管检查（不包括酶检测）	Cardiac and vascular investigations (excl enzyme tests)	10007512	各种血管检查（不另分类）（包括血压）	Vascular tests NEC (incl blood pressure)	10047110	血压升高	Blood pressure increased
104185721	14	2	10418572	10019211	各类神经系统疾病	Nervous system disorders	10029205	各类头痛	Headaches	10019231	各种头痛（不另分类）	Headaches NEC	10019233	头痛	Headache
104185921	14	2	10418592	10001497	精神病类	Psychiatric disorders	10037175	焦虑症及症状	Anxiety disorders and symptoms	10002861	焦虑症状	Anxiety symptoms	10002869	激越	Agitation
104185921	14	2	10418592	10012378	精神病类	Psychiatric disorders	10037175	抑郁性心境障碍和混乱	Depressed mood disorders and disturbances	10012375	各种抑郁病	Depressive disorders	10012401	抑郁	Depression
104185921	14	2	10418592	10017944	胃肠系统疾病	Gastrointestinal disorders	10017947	胃肠类疾病（不另分类）	Gastrointestinal conditions NEC	10017943	各种胃肠疾病（不另分类）	Gastrointestinal disorders NEC	10017948	胃肠疾病	Gastrointestinal disorder
104186041	14	3	10418604	10001497	精神病类	Psychiatric disorders	10037175	焦虑症及症状	Anxiety disorders and symptoms	10002861	焦虑症状	Anxiety symptoms	10002869	激越	Agitation
104186041	14	3	10418604	10012378	精神病类	Psychiatric disorders	10037175	抑郁性心境障碍和混乱	Depressed mood disorders and disturbances	10012375	各种抑郁病	Depressive disorders	10012401	抑郁	Depression
104186141	14	3	10418614	10008479	全身性疾病及给药部位各种反应	General disorders and administration site conditions	10018065	全身系统疾病（不另分类）	General system disorders NEC	10018073	疼痛和不适（不另分类）	Pain and discomfort NEC	10033372	胸痛	Chest pain
104186261	14	3	10418626	10028813	胃肠系统疾病	Gastrointestinal disorders	10017947	胃肠道系统症状和体征	Gastrointestinal signs and symptoms	10018012	恶心和呕吐症状	Nausea and vomiting symptoms	10028817	恶心	Nausea
104186381	14	3	10418638	10061461	生殖系统及乳腺疾病	Reproductive system and breast disorders	10038604	性功能和生育疾病类	Sexual function and fertility disorders	10013356	勃起和射精状态和障碍	Erection and ejaculation conditions and disorders	10013305	勃起功能障碍	Erectile dysfunction
104186451	14	3	10418645	10019211	各类神经系统疾病	Nervous system disorders	10029205	各类头痛	Headaches	10019231	各种头痛（不另分类）	Headaches NEC	10019233	头痛	Headache
104186491	14	3	10418649	10002855	精神病类	Psychiatric disorders	10037175	焦虑症及症状	Anxiety disorders and symptoms	10002861	焦虑症状	Anxiety symptoms	10002869	焦虑	Anxiety
104186491	14	3	10418649	10013709	全身性疾病及给药部位各种反应	General disorders and administration site conditions	10018065	治疗性及非治疗性反应类（不包括毒性）	Therapeutic and nontherapeutic effects (excl toxicity)	10062915	各种治疗和非治疗反应	Therapeutic and nontherapeutic responses	10043409	药物无效	Drug ineffective
104186571	14	3	10418657	10022437	精神病类	Psychiatric disorders	10037175	睡眠异常和混乱	Sleep disorders and disturbances	10040991	入睡和睡眠障碍	Disturbances in initiating and maintaining sleep	10013510	失眠	Insomnia
104186681	14	3	10418668	10008796	肾脏及泌尿系统疾病	Renal and urinary disorders	10038359	各种泌尿道体征和症状	Urinary tract signs and symptoms	10046590	各种泌尿系统障碍	Urinary abnormalities	10000196	色素尿	Chromaturia
104186681	14	3	10418668	10021654	代谢及营养类疾病	Metabolism and nutrition disorders	10027433	食欲及一般性营养障碍	Appetite and general nutritional disorders	10003018	各种食欲障碍	Appetite disorders	10003022	食欲增加	Increased appetite
104186681	14	3	10418668	10029412	精神病类	Psychiatric disorders	10037175	睡眠异常和混乱	Sleep disorders and disturbances	10040991	各种异睡症	Parasomnias	10033920	梦魇	Nightmare
104186791	14	3	10418679	10010264	全身性疾病及给药部位各种反应	General disorders and administration site conditions	10018065	全身系统疾病（不另分类）	General system disorders NEC	10018073	一般症状和体征（不另分类）	General signs and symptoms NEC	10018072	病情恶化	Condition aggravated
104186791	14	3	10418679	10044565	各类神经系统疾病	Nervous system disorders	10029205	运动障碍类（包括帕金森病）	Movement disorders (incl parkinsonism)	10028037	各种颤抖（不包括先天性）	Tremor (excl congenital)	10044566	震颤	Tremor
104194392	14	3	10419439	10012378	精神病类	Psychiatric disorders	10037175	抑郁性心境障碍和混乱	Depressed mood disorders and disturbances	10012375	各种抑郁病	Depressive disorders	10012401	抑郁	Depression
104194392	14	3	10419439	10042458	精神病类	Psychiatric disorders	10037175	各种自杀及自我伤害行为（不另分类）	Suicidal and self-injurious behaviours NEC	10042460	自杀和自我伤害行为	Suicidal and self-injurious behaviour	10042459	自杀想法	Suicidal ideation
104194392	14	3	10419439	10061284	精神病类	Psychiatric disorders	10037175	精神病类（不另分类）	Psychiatric disorders NEC	10037176	各种精神疾病（不另分类）	Mental disorders NEC	10027362	精神障碍	Mental disorder
104194431	14	3	10419443	10042458	精神病类	Psychiatric disorders	10037175	各种自杀及自我伤害行为（不另分类）	Suicidal and self-injurious behaviours NEC	10042460	自杀和自我伤害行为	Suicidal and self-injurious behaviour	10042459	自杀想法	Suicidal ideation
104194431	14	3	10419443	10061284	精神病类	Psychiatric disorders	10037175	精神病类（不另分类）	Psychiatric disorders NEC	10037176	各种精神疾病（不另分类）	Mental disorders NEC	10027362	精神障碍	Mental disorder
104194441	14	3	10419444	10013968	呼吸系统、胸及纵隔疾病	Respiratory, thoracic and mediastinal disorders	10038738	呼吸系统疾病（不另分类）	Respiratory disorders NEC	10038716	各种呼吸异常	Breathing abnormalities	10006334	呼吸困难	Dyspnoea
104198801	14	3	10419880	10042458	精神病类	Psychiatric disorders	10037175	各种自杀及自我伤害行为（不另分类）	Suicidal and self-injurious behaviours NEC	10042460	自杀和自我伤害行为	Suicidal and self-injurious behaviour	10042459	自杀想法	Suicidal ideation
104281541	14	3	10428154	10042458	精神病类	Psychiatric disorders	10037175	各种自杀及自我伤害行为（不另分类）	Suicidal and self-injurious behaviours NEC	10042460	自杀和自我伤害行为	Suicidal and self-injurious behaviour	10042459	自杀想法	Suicidal ideation
104286842	14	3	10428684	10013968	呼吸系统、胸及纵隔疾病	Respiratory, thoracic and mediastinal disorders	10038738	呼吸系统疾病（不另分类）	Respiratory disorders NEC	10038716	各种呼吸异常	Breathing abnormalities	10006334	呼吸困难	Dyspnoea
104286842	14	3	10428684	10037844	皮肤及皮下组织类疾病	Skin and subcutaneous tissue disorders	10040785	表皮及真皮状况	Epidermal and dermal conditions	10014982	出疹、发疹和皮疹（不另分类）	Rashes, eruptions and exanthems NEC	10052566	皮疹	Rash
104286862	14	3	10428686	10005169	眼器官疾病	Eye disorders	10015919	各种视觉障碍	Vision disorders	10047518	视觉损害和失明（色盲除外）	Visual impairment and blindness (excl colour blindness)	10080708	失明	Blindness
104286862	14	3	10428686	10013573	各类神经系统疾病	Nervous system disorders	10029205	神经类疾病（不另分类）	Neurological disorders NEC	10029305	神经学症状和体征（不另分类）	Neurological signs and symptoms NEC	10029306	头晕	Dizziness
104286862	14	3	10428686	10047571	眼器官疾病	Eye disorders	10015919	各种视觉障碍	Vision disorders	10047518	视觉损害和失明（色盲除外）	Visual impairment and blindness (excl colour blindness)	10080708	视觉损害	Visual impairment
104303861	14	3	10430386	10003549	全身性疾病及给药部位各种反应	General disorders and administration site conditions	10018065	全身系统疾病（不另分类）	General system disorders NEC	10018073	虚弱状态	Asthenic conditions	10003550	虚弱	Asthenia
104303861	14	3	10430386	10013950	胃肠系统疾病	Gastrointestinal disorders	10017947	胃肠道系统症状和体征	Gastrointestinal signs and symptoms	10018012	各种胃肠道症状和体征（不另分类）	Gastrointestinal signs and symptoms NEC	10027678	吞咽困难	Dysphagia
104303861	14	3	10430386	10016256	全身性疾病及给药部位各种反应	General disorders and administration site conditions	10018065	全身系统疾病（不另分类）	General system disorders NEC	10018073	虚弱状态	Asthenic conditions	10003550	疲劳	Fatigue
104303861	14	3	10430386	10028411	各种肌肉骨骼及结缔组织疾病	Musculoskeletal and connective tissue disorders	10028395	肌肉类疾病	Muscle disorders	10028302	肌肉疼痛	Muscle pains	10028323	肌痛	Myalgia
104303861	14	3	10430386	10028813	胃肠系统疾病	Gastrointestinal disorders	10017947	胃肠道系统症状和体征	Gastrointestinal signs and symptoms	10018012	恶心和呕吐症状	Nausea and vomiting symptoms	10028817	恶心	Nausea
104303861	14	3	10430386	10038776	胃肠系统疾病	Gastrointestinal disorders	10017947	胃肠道系统症状和体征	Gastrointestinal signs and symptoms	10018012	恶心和呕吐症状	Nausea and vomiting symptoms	10028817	干呕	Retching
104314712	14	3	10431471	10042458	精神病类	Psychiatric disorders	10037175	各种自杀及自我伤害行为（不另分类）	Suicidal and self-injurious behaviours NEC	10042460	自杀和自我伤害行为	Suicidal and self-injurious behaviour	10042459	自杀想法	Suicidal ideation
104314712	14	3	10431471	10051076	各类损伤、中毒及操作并发症	Injury, poisoning and procedural complications	10022117	用药过量及用药剂量不足（不另分类）	Overdoses and underdoses NEC	10079159	用药过量（不另分类）	Overdoses NEC	10076292	处方用药过量	Prescribed overdose
104314712	14	3	10431471	10053762	各类损伤、中毒及操作并发症	Injury, poisoning and procedural complications	10022117	超说明书使用及故意导致的产品误用/使用类问题	Off label uses and intentional product misuses/use issues	10079156	各种超说明书使用	Off label uses	10076291	超说明书使用	Off label use
104346711	14	3	10434671	10028813	胃肠系统疾病	Gastrointestinal disorders	10017947	胃肠道系统症状和体征	Gastrointestinal signs and symptoms	10018012	恶心和呕吐症状	Nausea and vomiting symptoms	10028817	恶心	Nausea
104346711	14	3	10434671	10047700	胃肠系统疾病	Gastrointestinal disorders	10017947	胃肠道系统症状和体征	Gastrointestinal signs and symptoms	10018012	恶心和呕吐症状	Nausea and vomiting symptoms	10028817	呕吐	Vomiting
104346731	14	3	10434673	10022437	精神病类	Psychiatric disorders	10037175	睡眠异常和混乱	Sleep disorders and disturbances	10040991	入睡和睡眠障碍	Disturbances in initiating and maintaining sleep	10013510	失眠	Insomnia
104346781	14	3	10434678	10022437	精神病类	Psychiatric disorders	10037175	睡眠异常和混乱	Sleep disorders and disturbances	10040991	入睡和睡眠障碍	Disturbances in initiating and maintaining sleep	10013510	失眠	Insomnia
104346811	14	3	10434681	10028813	胃肠系统疾病	Gastrointestinal disorders	10017947	胃肠道系统症状和体征	Gastrointestinal signs and symptoms	10018012	恶心和呕吐症状	Nausea and vomiting symptoms	10028817	恶心	Nausea
104346831	14	3	10434683	10028813	胃肠系统疾病	Gastrointestinal disorders	10017947	胃肠道系统症状和体征	Gastrointestinal signs and symptoms	10018012	恶心和呕吐症状	Nausea and vomiting symptoms	10028817	恶心	Nausea
104346841	14	3	10434684	10028813	胃肠系统疾病	Gastrointestinal disorders	10017947	胃肠道系统症状和体征	Gastrointestinal signs and symptoms	10018012	恶心和呕吐症状	Nausea and vomiting symptoms	10028817	恶心	Nausea
104346861	14	3	10434686	10019211	各类神经系统疾病	Nervous system disorders	10029205	各类头痛	Headaches	10019231	各种头痛（不另分类）	Headaches NEC	10019233	头痛	Headache
104346881	14	3	10434688	10020993	代谢及营养类疾病	Metabolism and nutrition disorders	10027433	葡萄糖代谢疾病（包括糖尿病）	Glucose metabolism disorders (incl diabetes mellitus)	10018424	各种低血糖状况（不另分类）	Hypoglycaemic conditions NEC	10021001	低血糖	Hypoglycaemia
104346881	14	3	10434688	10027599	各类神经系统疾病	Nervous system disorders	10029205	各类头痛	Headaches	10019231	各种偏头痛	Migraine headaches	10027603	偏头痛	Migraine
104346931	14	3	10434693	10013709	全身性疾病及给药部位各种反应	General disorders and administration site conditions	10018065	治疗性及非治疗性反应类（不包括毒性）	Therapeutic and nontherapeutic effects (excl toxicity)	10062915	各种治疗和非治疗反应	Therapeutic and nontherapeutic responses	10043409	药物无效	Drug ineffective
104346931	14	3	10434693	10039897	各类神经系统疾病	Nervous system disorders	10029205	神经类疾病（不另分类）	Neurological disorders NEC	10029305	意识障碍（不另分类）	Disturbances in consciousness NEC	10013509	镇静	Sedation
104346991	14	3	10434699	10028813	胃肠系统疾病	Gastrointestinal disorders	10017947	胃肠道系统症状和体征	Gastrointestinal signs and symptoms	10018012	恶心和呕吐症状	Nausea and vomiting symptoms	10028817	恶心	Nausea
104347041	14	3	10434704	10028347	各种肌肉骨骼及结缔组织疾病	Musculoskeletal and connective tissue disorders	10028395	肌肉类疾病	Muscle disorders	10028302	肌肉相关症状和体征（不另分类）	Muscle related signs and symptoms NEC	10028326	肌肉抽搐	Muscle twitching
104347081	14	3	10434708	10022437	精神病类	Psychiatric disorders	10037175	睡眠异常和混乱	Sleep disorders and disturbances	10040991	入睡和睡眠障碍	Disturbances in initiating and maintaining sleep	10013510	失眠	Insomnia
104347091	14	3	10434709	10010774	胃肠系统疾病	Gastrointestinal disorders	10017947	胃肠运动及排便状况	Gastrointestinal motility and defaecation conditions	10017977	各种胃肠道弛缓和动力不足性疾病（不另分类）	Gastrointestinal atonic and hypomotility disorders NEC	10017933	便秘	Constipation
104347101	14	3	10434710	10001488	精神病类	Psychiatric disorders	10037175	人性格异常及行为混乱	Personality disorders and disturbances in behaviour	10034726	行为和社会关系障碍	Behaviour and socialisation disturbances	10004209	攻击	Aggression
104347111	14	3	10434711	10022437	精神病类	Psychiatric disorders	10037175	睡眠异常和混乱	Sleep disorders and disturbances	10040991	入睡和睡眠障碍	Disturbances in initiating and maintaining sleep	10013510	失眠	Insomnia
104347111	14	3	10434711	10027590	精神病类	Psychiatric disorders	10037175	睡眠异常和混乱	Sleep disorders and disturbances	10040991	入睡和睡眠障碍	Disturbances in initiating and maintaining sleep	10013510	中间易醒型失眠	Middle insomnia
104347111	14	3	10434711	10028334	各种肌肉骨骼及结缔组织疾病	Musculoskeletal and connective tissue disorders	10028395	肌肉类疾病	Muscle disorders	10028302	肌肉相关症状和体征（不另分类）	Muscle related signs and symptoms NEC	10028326	肌痉挛	Muscle spasms
104347111	14	3	10434711	10028813	胃肠系统疾病	Gastrointestinal disorders	10017947	胃肠道系统症状和体征	Gastrointestinal signs and symptoms	10018012	恶心和呕吐症状	Nausea and vomiting symptoms	10028817	恶心	Nausea
104347111	14	3	10434711	10033664	精神病类	Psychiatric disorders	10037175	焦虑症及症状	Anxiety disorders and symptoms	10002861	惊恐发作和惊恐障碍	Panic attacks and disorders	10068300	惊恐发作	Panic attack
104347111	14	3	10434711	10038776	胃肠系统疾病	Gastrointestinal disorders	10017947	胃肠道系统症状和体征	Gastrointestinal signs and symptoms	10018012	恶心和呕吐症状	Nausea and vomiting symptoms	10028817	干呕	Retching
104347111	14	3	10434711	10039101	呼吸系统、胸及纵隔疾病	Respiratory, thoracic and mediastinal disorders	10038738	呼吸道症状和体征	Respiratory tract signs and symptoms	10079101	上呼吸道症状和体征	Upper respiratory tract signs and symptoms	10046313	流涕	Rhinorrhoea
104347111	14	3	10434711	10047700	胃肠系统疾病	Gastrointestinal disorders	10017947	胃肠道系统症状和体征	Gastrointestinal signs and symptoms	10018012	恶心和呕吐症状	Nausea and vomiting symptoms	10028817	呕吐	Vomiting
104347111	14	3	10434711	10064805	精神病类	Psychiatric disorders	10037175	思维及感知紊乱	Disturbances in thinking and perception	10013511	思维障碍	Thinking disturbances	10043434	精神活动过速	Tachyphrenia
104347111	14	3	10434711	10084406	各类损伤、中毒及操作并发症	Injury, poisoning and procedural complications	10022117	用药错误及其他产品使用错误和问题	Medication errors and other product use errors and issues	10079145	各种产品给用错误和问题	Product administration errors and issues	10079147	产品漏用问题	Product dose omission issue
104347121	14	3	10434712	10030095	全身性疾病及给药部位各种反应	General disorders and administration site conditions	10018065	全身系统疾病（不另分类）	General system disorders NEC	10018073	各种水肿（不另分类）	Oedema NEC	10030113	水肿	Oedema
104347131	14	3	10434713	10033433	各种肌肉骨骼及结缔组织疾病	Musculoskeletal and connective tissue disorders	10028395	骨骼类疾病（不包括先天性疾病及骨折）	Bone disorders (excl congenital and fractures)	10005959	骨相关症状和体征	Bone related signs and symptoms	10006006	颌骨疼痛	Pain in jaw
104347141	14	3	10434714	10002855	精神病类	Psychiatric disorders	10037175	焦虑症及症状	Anxiety disorders and symptoms	10002861	焦虑症状	Anxiety symptoms	10002869	焦虑	Anxiety
104347151	14	3	10434715	10012735	胃肠系统疾病	Gastrointestinal disorders	10017947	胃肠运动及排便状况	Gastrointestinal motility and defaecation conditions	10017977	各种腹泻（不包括感染性的）	Diarrhoea (excl infective)	10012736	腹泻	Diarrhoea
104347161	14	3	10434716	10015535	精神病类	Psychiatric disorders	10037175	心境障碍和混乱（不另分类）	Mood disorders and disturbances NEC	10027946	情感和情绪障碍（不另分类）	Emotional and mood disturbances NEC	10014556	欣快感	Euphoric mood
104347171	14	3	10434717	10013968	呼吸系统、胸及纵隔疾病	Respiratory, thoracic and mediastinal disorders	10038738	呼吸系统疾病（不另分类）	Respiratory disorders NEC	10038716	各种呼吸异常	Breathing abnormalities	10006334	呼吸困难	Dyspnoea
104347171	14	3	10434717	10028813	胃肠系统疾病	Gastrointestinal disorders	10017947	胃肠道系统症状和体征	Gastrointestinal signs and symptoms	10018012	恶心和呕吐症状	Nausea and vomiting symptoms	10028817	恶心	Nausea
104347171	14	3	10434717	10033775	各类神经系统疾病	Nervous system disorders	10029205	神经类疾病（不另分类）	Neurological disorders NEC	10029305	感觉异常和感觉迟钝	Paraesthesias and dysaesthesias	10033788	异常感觉	Paraesthesia
104347171	14	3	10434717	10037844	皮肤及皮下组织类疾病	Skin and subcutaneous tissue disorders	10040785	表皮及真皮状况	Epidermal and dermal conditions	10014982	出疹、发疹和皮疹（不另分类）	Rashes, eruptions and exanthems NEC	10052566	皮疹	Rash
104347171	14	3	10434717	10047700	胃肠系统疾病	Gastrointestinal disorders	10017947	胃肠道系统症状和体征	Gastrointestinal signs and symptoms	10018012	恶心和呕吐症状	Nausea and vomiting symptoms	10028817	呕吐	Vomiting
104347181	14	3	10434718	10026749	精神病类	Psychiatric disorders	10037175	躁狂及双相性心境障碍和混乱	Manic and bipolar mood disorders and disturbances	10026753	伴燥狂症状的情感变化	Mood alterations with manic symptoms	10027939	躁狂	Mania
104347191	14	3	10434719	10013950	胃肠系统疾病	Gastrointestinal disorders	10017947	胃肠道系统症状和体征	Gastrointestinal signs and symptoms	10018012	各种胃肠道症状和体征（不另分类）	Gastrointestinal signs and symptoms NEC	10027678	吞咽困难	Dysphagia
104347191	14	3	10434719	10018388	胃肠系统疾病	Gastrointestinal disorders	10017947	舌疾病	Tongue conditions	10043946	舌部症状和体征	Tongue signs and symptoms	10043985	舌痛	Glossodynia
104347191	14	3	10434719	10031009	胃肠系统疾病	Gastrointestinal disorders	10017947	口腔软组织类疾病	Oral soft tissue conditions	10031013	口部软组织症状和体征	Oral soft tissue signs and symptoms	10031021	口腔疼痛	Oral pain
104347201	14	3	10434720	10037844	皮肤及皮下组织类疾病	Skin and subcutaneous tissue disorders	10040785	表皮及真皮状况	Epidermal and dermal conditions	10014982	出疹、发疹和皮疹（不另分类）	Rashes, eruptions and exanthems NEC	10052566	皮疹	Rash
104347211	14	3	10434721	10028813	胃肠系统疾病	Gastrointestinal disorders	10017947	胃肠道系统症状和体征	Gastrointestinal signs and symptoms	10018012	恶心和呕吐症状	Nausea and vomiting symptoms	10028817	恶心	Nausea
104347231	14	3	10434723	10001497	精神病类	Psychiatric disorders	10037175	焦虑症及症状	Anxiety disorders and symptoms	10002861	焦虑症状	Anxiety symptoms	10002869	激越	Agitation
104347241	14	3	10434724	10026749	精神病类	Psychiatric disorders	10037175	躁狂及双相性心境障碍和混乱	Manic and bipolar mood disorders and disturbances	10026753	伴燥狂症状的情感变化	Mood alterations with manic symptoms	10027939	躁狂	Mania
104347251	14	3	10434725	10028813	胃肠系统疾病	Gastrointestinal disorders	10017947	胃肠道系统症状和体征	Gastrointestinal signs and symptoms	10018012	恶心和呕吐症状	Nausea and vomiting symptoms	10028817	恶心	Nausea
104347261	14	3	10434726	10060933	全身性疾病及给药部位各种反应	General disorders and administration site conditions	10018065	治疗性及非治疗性反应类（不包括毒性）	Therapeutic and nontherapeutic effects (excl toxicity)	10062915	各种治疗和非治疗反应	Therapeutic and nontherapeutic responses	10043409	不良事件	Adverse event
104347261	14	3	10434726	10062355	全身性疾病及给药部位各种反应	General disorders and administration site conditions	10018065	全身系统疾病（不另分类）	General system disorders NEC	10018073	一般症状和体征（不另分类）	General signs and symptoms NEC	10018072	无法评估的事件	Unevaluable event
104347271	14	3	10434727	10037844	皮肤及皮下组织类疾病	Skin and subcutaneous tissue disorders	10040785	表皮及真皮状况	Epidermal and dermal conditions	10014982	出疹、发疹和皮疹（不另分类）	Rashes, eruptions and exanthems NEC	10052566	皮疹	Rash
104347271	14	3	10434727	10046735	皮肤及皮下组织类疾病	Skin and subcutaneous tissue disorders	10040785	血管性水肿和风疹	Angioedema and urticaria	10002426	各种荨麻疹	Urticarias	10046736	荨麻疹	Urticaria
104347281	14	3	10434728	10047700	胃肠系统疾病	Gastrointestinal disorders	10017947	胃肠道系统症状和体征	Gastrointestinal signs and symptoms	10018012	恶心和呕吐症状	Nausea and vomiting symptoms	10028817	呕吐	Vomiting
104347291	14	3	10434729	10028813	胃肠系统疾病	Gastrointestinal disorders	10017947	胃肠道系统症状和体征	Gastrointestinal signs and symptoms	10018012	恶心和呕吐症状	Nausea and vomiting symptoms	10028817	恶心	Nausea
104347291	14	3	10434729	10047700	胃肠系统疾病	Gastrointestinal disorders	10017947	胃肠道系统症状和体征	Gastrointestinal signs and symptoms	10018012	恶心和呕吐症状	Nausea and vomiting symptoms	10028817	呕吐	Vomiting
104347301	14	3	10434730	10000496	皮肤及皮下组织类疾病	Skin and subcutaneous tissue disorders	10040785	皮肤附属物各种状况	Skin appendage conditions	10040798	各种痤疮	Acnes	10000497	痤疮	Acne
104347311	14	3	10434731	10010774	胃肠系统疾病	Gastrointestinal disorders	10017947	胃肠运动及排便状况	Gastrointestinal motility and defaecation conditions	10017977	各种胃肠道弛缓和动力不足性疾病（不另分类）	Gastrointestinal atonic and hypomotility disorders NEC	10017933	便秘	Constipation
104347311	14	3	10434731	10016256	全身性疾病及给药部位各种反应	General disorders and administration site conditions	10018065	全身系统疾病（不另分类）	General system disorders NEC	10018073	虚弱状态	Asthenic conditions	10003550	疲劳	Fatigue
104347321	14	3	10434732	10037087	皮肤及皮下组织类疾病	Skin and subcutaneous tissue disorders	10040785	表皮及真皮状况	Epidermal and dermal conditions	10014982	各种瘙痒（不另分类）	Pruritus NEC	10049293	瘙痒	Pruritus
104347331	14	3	10434733	10019211	各类神经系统疾病	Nervous system disorders	10029205	各类头痛	Headaches	10019231	各种头痛（不另分类）	Headaches NEC	10019233	头痛	Headache
104347341	14	3	10434734	10006784	各类神经系统疾病	Nervous system disorders	10029205	神经类疾病（不另分类）	Neurological disorders NEC	10029305	感觉异常和感觉迟钝	Paraesthesias and dysaesthesias	10033788	烧灼感	Burning sensation
104347371	14	3	10434737	10037844	皮肤及皮下组织类疾病	Skin and subcutaneous tissue disorders	10040785	表皮及真皮状况	Epidermal and dermal conditions	10014982	出疹、发疹和皮疹（不另分类）	Rashes, eruptions and exanthems NEC	10052566	皮疹	Rash
104347411	14	3	10434741	10015535	精神病类	Psychiatric disorders	10037175	心境障碍和混乱（不另分类）	Mood disorders and disturbances NEC	10027946	情感和情绪障碍（不另分类）	Emotional and mood disturbances NEC	10014556	欣快感	Euphoric mood
104347431	14	3	10434743	10015535	精神病类	Psychiatric disorders	10037175	心境障碍和混乱（不另分类）	Mood disorders and disturbances NEC	10027946	情感和情绪障碍（不另分类）	Emotional and mood disturbances NEC	10014556	欣快感	Euphoric mood
104347481	14	3	10434748	10016322	全身性疾病及给药部位各种反应	General disorders and administration site conditions	10018065	全身系统疾病（不另分类）	General system disorders NEC	10018073	各种感受与感觉（不另分类）	Feelings and sensations NEC	10068759	感受异常	Feeling abnormal
104347531	14	3	10434753	10019303	各类检查	Investigations	10022891	心血管检查（不包括酶检测）	Cardiac and vascular investigations (excl enzyme tests)	10007512	心率和脉搏检查	Heart rate and pulse investigations	10053103	心率升高	Heart rate increased
104347531	14	3	10434753	10029412	精神病类	Psychiatric disorders	10037175	睡眠异常和混乱	Sleep disorders and disturbances	10040991	各种异睡症	Parasomnias	10033920	梦魇	Nightmare
104347551	14	3	10434755	10012374	精神病类	Psychiatric disorders	10037175	抑郁性心境障碍和混乱	Depressed mood disorders and disturbances	10012375	伴忧郁症状的情绪变化	Mood alterations with depressive symptoms	10027938	心境抑郁	Depressed mood
104347551	14	3	10434755	10013709	全身性疾病及给药部位各种反应	General disorders and administration site conditions	10018065	治疗性及非治疗性反应类（不包括毒性）	Therapeutic and nontherapeutic effects (excl toxicity)	10062915	各种治疗和非治疗反应	Therapeutic and nontherapeutic responses	10043409	药物无效	Drug ineffective
104347581	14	3	10434758	10013573	各类神经系统疾病	Nervous system disorders	10029205	神经类疾病（不另分类）	Neurological disorders NEC	10029305	神经学症状和体征（不另分类）	Neurological signs and symptoms NEC	10029306	头晕	Dizziness
104347581	14	3	10434758	10028813	胃肠系统疾病	Gastrointestinal disorders	10017947	胃肠道系统症状和体征	Gastrointestinal signs and symptoms	10018012	恶心和呕吐症状	Nausea and vomiting symptoms	10028817	恶心	Nausea
104347651	14	3	10434765	10046735	皮肤及皮下组织类疾病	Skin and subcutaneous tissue disorders	10040785	血管性水肿和风疹	Angioedema and urticaria	10002426	各种荨麻疹	Urticarias	10046736	荨麻疹	Urticaria
104347661	14	3	10434766	10011469	全身性疾病及给药部位各种反应	General disorders and administration site conditions	10018065	全身系统疾病（不另分类）	General system disorders NEC	10018073	一般症状和体征（不另分类）	General signs and symptoms NEC	10018072	哭	Crying
104347671	14	3	10434767	10000125	精神病类	Psychiatric disorders	10037175	睡眠异常和混乱	Sleep disorders and disturbances	10040991	各种异睡症	Parasomnias	10033920	异常做梦	Abnormal dreams
104347681	14	3	10434768	10000125	精神病类	Psychiatric disorders	10037175	睡眠异常和混乱	Sleep disorders and disturbances	10040991	各种异睡症	Parasomnias	10033920	异常做梦	Abnormal dreams
104347691	14	3	10434769	10037087	皮肤及皮下组织类疾病	Skin and subcutaneous tissue disorders	10040785	表皮及真皮状况	Epidermal and dermal conditions	10014982	各种瘙痒（不另分类）	Pruritus NEC	10049293	瘙痒	Pruritus
104347701	14	3	10434770	10022437	精神病类	Psychiatric disorders	10037175	睡眠异常和混乱	Sleep disorders and disturbances	10040991	入睡和睡眠障碍	Disturbances in initiating and maintaining sleep	10013510	失眠	Insomnia
104347711	14	3	10434771	10040477	生殖系统及乳腺疾病	Reproductive system and breast disorders	10038604	性功能和生育疾病类	Sexual function and fertility disorders	10013356	各种性功能和生育疾病（不另分类）	Sexual function and fertility disorders NEC	10013357	性功能障碍	Sexual dysfunction
104347721	14	3	10434772	10013573	各类神经系统疾病	Nervous system disorders	10029205	神经类疾病（不另分类）	Neurological disorders NEC	10029305	神经学症状和体征（不另分类）	Neurological signs and symptoms NEC	10029306	头晕	Dizziness
104347721	14	3	10434772	10028813	胃肠系统疾病	Gastrointestinal disorders	10017947	胃肠道系统症状和体征	Gastrointestinal signs and symptoms	10018012	恶心和呕吐症状	Nausea and vomiting symptoms	10028817	恶心	Nausea
104347721	14	3	10434772	10033775	各类神经系统疾病	Nervous system disorders	10029205	神经类疾病（不另分类）	Neurological disorders NEC	10029305	感觉异常和感觉迟钝	Paraesthesias and dysaesthesias	10033788	异常感觉	Paraesthesia
104347731	14	3	10434773	10028813	胃肠系统疾病	Gastrointestinal disorders	10017947	胃肠道系统症状和体征	Gastrointestinal signs and symptoms	10018012	恶心和呕吐症状	Nausea and vomiting symptoms	10028817	恶心	Nausea
104347741	14	3	10434774	10000125	精神病类	Psychiatric disorders	10037175	睡眠异常和混乱	Sleep disorders and disturbances	10040991	各种异睡症	Parasomnias	10033920	异常做梦	Abnormal dreams
104347751	14	3	10434775	10013573	各类神经系统疾病	Nervous system disorders	10029205	神经类疾病（不另分类）	Neurological disorders NEC	10029305	神经学症状和体征（不另分类）	Neurological signs and symptoms NEC	10029306	头晕	Dizziness
104347761	14	3	10434776	10037844	皮肤及皮下组织类疾病	Skin and subcutaneous tissue disorders	10040785	表皮及真皮状况	Epidermal and dermal conditions	10014982	出疹、发疹和皮疹（不另分类）	Rashes, eruptions and exanthems NEC	10052566	皮疹	Rash
104347771	14	3	10434777	10037844	皮肤及皮下组织类疾病	Skin and subcutaneous tissue disorders	10040785	表皮及真皮状况	Epidermal and dermal conditions	10014982	出疹、发疹和皮疹（不另分类）	Rashes, eruptions and exanthems NEC	10052566	皮疹	Rash
104347781	14	3	10434778	10028813	胃肠系统疾病	Gastrointestinal disorders	10017947	胃肠道系统症状和体征	Gastrointestinal signs and symptoms	10018012	恶心和呕吐症状	Nausea and vomiting symptoms	10028817	恶心	Nausea
104347791	14	3	10434779	10037087	皮肤及皮下组织类疾病	Skin and subcutaneous tissue disorders	10040785	表皮及真皮状况	Epidermal and dermal conditions	10014982	各种瘙痒（不另分类）	Pruritus NEC	10049293	瘙痒	Pruritus
104347791	14	3	10434779	10037844	皮肤及皮下组织类疾病	Skin and subcutaneous tissue disorders	10040785	表皮及真皮状况	Epidermal and dermal conditions	10014982	出疹、发疹和皮疹（不另分类）	Rashes, eruptions and exanthems NEC	10052566	皮疹	Rash
104347801	14	3	10434780	10028813	胃肠系统疾病	Gastrointestinal disorders	10017947	胃肠道系统症状和体征	Gastrointestinal signs and symptoms	10018012	恶心和呕吐症状	Nausea and vomiting symptoms	10028817	恶心	Nausea
104347811	14	3	10434781	10003239	各种肌肉骨骼及结缔组织疾病	Musculoskeletal and connective tissue disorders	10028395	关节类疾病	Joint disorders	10023213	关节相关症状和体征	Joint related signs and symptoms	10023226	关节痛	Arthralgia
104347811	14	3	10434781	10023232	各种肌肉骨骼及结缔组织疾病	Musculoskeletal and connective tissue disorders	10028395	关节类疾病	Joint disorders	10023213	关节相关症状和体征	Joint related signs and symptoms	10023226	关节肿胀	Joint swelling
104347811	14	3	10434781	10052904	各种肌肉骨骼及结缔组织疾病	Musculoskeletal and connective tissue disorders	10028395	肌肉骨骼和结缔组织疾病（不另分类）	Musculoskeletal and connective tissue disorders NEC	10028393	各种肌肉骨骼和结缔组织疾病（不另分类）	Musculoskeletal and connective tissue conditions NEC	10080711	肌肉骨骼强直	Musculoskeletal stiffness
104347821	14	3	10434782	10028813	胃肠系统疾病	Gastrointestinal disorders	10017947	胃肠道系统症状和体征	Gastrointestinal signs and symptoms	10018012	恶心和呕吐症状	Nausea and vomiting symptoms	10028817	恶心	Nausea
104347831	14	3	10434783	10037087	皮肤及皮下组织类疾病	Skin and subcutaneous tissue disorders	10040785	表皮及真皮状况	Epidermal and dermal conditions	10014982	各种瘙痒（不另分类）	Pruritus NEC	10049293	瘙痒	Pruritus
104347841	14	3	10434784	10012378	精神病类	Psychiatric disorders	10037175	抑郁性心境障碍和混乱	Depressed mood disorders and disturbances	10012375	各种抑郁病	Depressive disorders	10012401	抑郁	Depression
104347841	14	3	10434784	10013709	全身性疾病及给药部位各种反应	General disorders and administration site conditions	10018065	治疗性及非治疗性反应类（不包括毒性）	Therapeutic and nontherapeutic effects (excl toxicity)	10062915	各种治疗和非治疗反应	Therapeutic and nontherapeutic responses	10043409	药物无效	Drug ineffective
104347841	14	3	10434784	10016759	精神病类	Psychiatric disorders	10037175	心境障碍和混乱（不另分类）	Mood disorders and disturbances NEC	10027946	情感变化（不另分类）	Affect alterations NEC	10001438	情感单调	Flat affect
104347841	14	3	10434784	10028813	胃肠系统疾病	Gastrointestinal disorders	10017947	胃肠道系统症状和体征	Gastrointestinal signs and symptoms	10018012	恶心和呕吐症状	Nausea and vomiting symptoms	10028817	恶心	Nausea
104347841	14	3	10434784	10061428	代谢及营养类疾病	Metabolism and nutrition disorders	10027433	食欲及一般性营养障碍	Appetite and general nutritional disorders	10003018	各种食欲障碍	Appetite disorders	10003022	食欲减退	Decreased appetite
104347851	14	3	10434785	10005555	各类检查	Investigations	10022891	代谢、营养和血气检查	Metabolic, nutritional and blood gas investigations	10027432	碳水化合物耐受性分析（包括糖尿病）	Carbohydrate tolerance analyses (incl diabetes)	10007217	血葡萄糖降低	Blood glucose decreased
104347851	14	3	10434785	10016062	各类神经系统疾病	Nervous system disorders	10029205	颅神经疾病（不包括肿瘤）	Cranial nerve disorders (excl neoplasms)	10011305	各种面部神经疾病	Facial cranial nerve disorders	10016054	面部瘫痪	Facial paralysis
104347851	14	3	10434785	10028813	胃肠系统疾病	Gastrointestinal disorders	10017947	胃肠道系统症状和体征	Gastrointestinal signs and symptoms	10018012	恶心和呕吐症状	Nausea and vomiting symptoms	10028817	恶心	Nausea
104347861	14	3	10434786	10000125	精神病类	Psychiatric disorders	10037175	睡眠异常和混乱	Sleep disorders and disturbances	10040991	各种异睡症	Parasomnias	10033920	异常做梦	Abnormal dreams
104347871	14	3	10434787	10000125	精神病类	Psychiatric disorders	10037175	睡眠异常和混乱	Sleep disorders and disturbances	10040991	各种异睡症	Parasomnias	10033920	异常做梦	Abnormal dreams
104347891	14	3	10434789	10013709	全身性疾病及给药部位各种反应	General disorders and administration site conditions	10018065	治疗性及非治疗性反应类（不包括毒性）	Therapeutic and nontherapeutic effects (excl toxicity)	10062915	各种治疗和非治疗反应	Therapeutic and nontherapeutic responses	10043409	药物无效	Drug ineffective
104347901	14	3	10434790	10037844	皮肤及皮下组织类疾病	Skin and subcutaneous tissue disorders	10040785	表皮及真皮状况	Epidermal and dermal conditions	10014982	出疹、发疹和皮疹（不另分类）	Rashes, eruptions and exanthems NEC	10052566	皮疹	Rash
104347911	14	3	10434791	10008531	全身性疾病及给药部位各种反应	General disorders and administration site conditions	10018065	全身系统疾病（不另分类）	General system disorders NEC	10018073	各种感受与感觉（不另分类）	Feelings and sensations NEC	10068759	寒战	Chills
104347911	14	3	10434791	10024421	精神病类	Psychiatric disorders	10037175	性功能障碍、异常及性认同异常	Sexual dysfunctions, disturbances and gender identity disorders	10040480	性欲障碍类	Sexual desire disorders	10040470	性欲增强	Libido increased
104347911	14	3	10434791	10047700	胃肠系统疾病	Gastrointestinal disorders	10017947	胃肠道系统症状和体征	Gastrointestinal signs and symptoms	10018012	恶心和呕吐症状	Nausea and vomiting symptoms	10028817	呕吐	Vomiting
104347921	14	3	10434792	10048959	全身性疾病及给药部位各种反应	General disorders and administration site conditions	10018065	全身系统疾病（不另分类）	General system disorders NEC	10018073	一般症状和体征（不另分类）	General signs and symptoms NEC	10018072	外周肿胀	Peripheral swelling
104347931	14	3	10434793	10037087	皮肤及皮下组织类疾病	Skin and subcutaneous tissue disorders	10040785	表皮及真皮状况	Epidermal and dermal conditions	10014982	各种瘙痒（不另分类）	Pruritus NEC	10049293	瘙痒	Pruritus
104347941	14	3	10434794	10003549	全身性疾病及给药部位各种反应	General disorders and administration site conditions	10018065	全身系统疾病（不另分类）	General system disorders NEC	10018073	虚弱状态	Asthenic conditions	10003550	虚弱	Asthenia
104347941	14	3	10434794	10011224	呼吸系统、胸及纵隔疾病	Respiratory, thoracic and mediastinal disorders	10038738	呼吸系统疾病（不另分类）	Respiratory disorders NEC	10038716	咳嗽和相关症状	Coughing and associated symptoms	10011233	咳嗽	Cough
104347941	14	3	10434794	10013573	各类神经系统疾病	Nervous system disorders	10029205	神经类疾病（不另分类）	Neurological disorders NEC	10029305	神经学症状和体征（不另分类）	Neurological signs and symptoms NEC	10029306	头晕	Dizziness
104347941	14	3	10434794	10013710	全身性疾病及给药部位各种反应	General disorders and administration site conditions	10018065	治疗性及非治疗性反应类（不包括毒性）	Therapeutic and nontherapeutic effects (excl toxicity)	10062915	各种相互作用	Interactions	10022528	药物相互作用	Drug interaction
104347941	14	3	10434794	10016256	全身性疾病及给药部位各种反应	General disorders and administration site conditions	10018065	全身系统疾病（不另分类）	General system disorders NEC	10018073	虚弱状态	Asthenic conditions	10003550	疲劳	Fatigue
104347941	14	3	10434794	10019304	各类检查	Investigations	10022891	心血管检查（不包括酶检测）	Cardiac and vascular investigations (excl enzyme tests)	10007512	心率和脉搏检查	Heart rate and pulse investigations	10053103	心率不规则	Heart rate irregular
104347941	14	3	10434794	10022437	精神病类	Psychiatric disorders	10037175	睡眠异常和混乱	Sleep disorders and disturbances	10040991	入睡和睡眠障碍	Disturbances in initiating and maintaining sleep	10013510	失眠	Insomnia
104347941	14	3	10434794	10033557	心脏器官疾病	Cardiac disorders	10007541	心脏相关疾病、症状和体征（不另分类）	Cardiac disorders, signs and symptoms NEC	10082206	各种心脏体征和症状（不另分类）	Cardiac signs and symptoms NEC	10007609	心悸	Palpitations
104347941	14	3	10434794	10040753	感染及侵染类疾病	Infections and infestations	10021881	感染 - 未指明病原	Infections - pathogen unspecified	10021879	各种上呼吸道感染	Upper respiratory tract infections	10046309	鼻窦炎	Sinusitis
104347941	14	3	10434794	10041232	呼吸系统、胸及纵隔疾病	Respiratory, thoracic and mediastinal disorders	10038738	呼吸道症状和体征	Respiratory tract signs and symptoms	10079101	上呼吸道症状和体征	Upper respiratory tract signs and symptoms	10046313	喷嚏	Sneezing
104347941	14	3	10434794	10052251	呼吸系统、胸及纵隔疾病	Respiratory, thoracic and mediastinal disorders	10038738	呼吸系统疾病（不另分类）	Respiratory disorders NEC	10038716	呼吸道疾病（不另分类）	Respiratory tract disorders NEC	10057184	呼吸道充血	Respiratory tract congestion
104347941	14	3	10434794	10068319	呼吸系统、胸及纵隔疾病	Respiratory, thoracic and mediastinal disorders	10038738	呼吸道症状和体征	Respiratory tract signs and symptoms	10079101	上呼吸道症状和体征	Upper respiratory tract signs and symptoms	10046313	口咽疼痛	Oropharyngeal pain
104347951	14	3	10434795	10012735	胃肠系统疾病	Gastrointestinal disorders	10017947	胃肠运动及排便状况	Gastrointestinal motility and defaecation conditions	10017977	各种腹泻（不包括感染性的）	Diarrhoea (excl infective)	10012736	腹泻	Diarrhoea
104347951	14	3	10434795	10028813	胃肠系统疾病	Gastrointestinal disorders	10017947	胃肠道系统症状和体征	Gastrointestinal signs and symptoms	10018012	恶心和呕吐症状	Nausea and vomiting symptoms	10028817	恶心	Nausea
104347951	14	3	10434795	10047700	胃肠系统疾病	Gastrointestinal disorders	10017947	胃肠道系统症状和体征	Gastrointestinal signs and symptoms	10018012	恶心和呕吐症状	Nausea and vomiting symptoms	10028817	呕吐	Vomiting
104347961	14	3	10434796	10022437	精神病类	Psychiatric disorders	10037175	睡眠异常和混乱	Sleep disorders and disturbances	10040991	入睡和睡眠障碍	Disturbances in initiating and maintaining sleep	10013510	失眠	Insomnia
104347961	14	3	10434796	10028813	胃肠系统疾病	Gastrointestinal disorders	10017947	胃肠道系统症状和体征	Gastrointestinal signs and symptoms	10018012	恶心和呕吐症状	Nausea and vomiting symptoms	10028817	恶心	Nausea
104347971	14	3	10434797	10016322	全身性疾病及给药部位各种反应	General disorders and administration site conditions	10018065	全身系统疾病（不另分类）	General system disorders NEC	10018073	各种感受与感觉（不另分类）	Feelings and sensations NEC	10068759	感受异常	Feeling abnormal
104347971	14	3	10434797	10028813	胃肠系统疾病	Gastrointestinal disorders	10017947	胃肠道系统症状和体征	Gastrointestinal signs and symptoms	10018012	恶心和呕吐症状	Nausea and vomiting symptoms	10028817	恶心	Nausea
104347981	14	3	10434798	10016334	全身性疾病及给药部位各种反应	General disorders and administration site conditions	10018065	全身系统疾病（不另分类）	General system disorders NEC	10018073	各种感受与感觉（不另分类）	Feelings and sensations NEC	10068759	感觉热	Feeling hot
104347981	14	3	10434798	10033775	各类神经系统疾病	Nervous system disorders	10029205	神经类疾病（不另分类）	Neurological disorders NEC	10029305	感觉异常和感觉迟钝	Paraesthesias and dysaesthesias	10033788	异常感觉	Paraesthesia
104347991	14	3	10434799	10061822	全身性疾病及给药部位各种反应	General disorders and administration site conditions	10018065	治疗性及非治疗性反应类（不包括毒性）	Therapeutic and nontherapeutic effects (excl toxicity)	10062915	各种治疗和非治疗反应	Therapeutic and nontherapeutic responses	10043409	药物不耐受	Drug intolerance
104348001	14	3	10434800	10061623	全身性疾病及给药部位各种反应	General disorders and administration site conditions	10018065	治疗性及非治疗性反应类（不包括毒性）	Therapeutic and nontherapeutic effects (excl toxicity)	10062915	各种治疗和非治疗反应	Therapeutic and nontherapeutic responses	10043409	药品不良反应	Adverse drug reaction
104348021	14	3	10434802	10022922	各类检查	Investigations	10022891	内分泌系统检查（包括性激素）	Endocrine investigations (incl sex hormones)	10014706	各种甲状腺分析	Thyroid analyses	10043692	碘摄取升高	Iodine uptake increased
104348031	14	3	10434803	10013946	胃肠系统疾病	Gastrointestinal disorders	10017947	胃肠道系统症状和体征	Gastrointestinal signs and symptoms	10018012	消化不良症状和体征	Dyspeptic signs and symptoms	10013949	消化不良	Dyspepsia
104348031	14	3	10434803	10028813	胃肠系统疾病	Gastrointestinal disorders	10017947	胃肠道系统症状和体征	Gastrointestinal signs and symptoms	10018012	恶心和呕吐症状	Nausea and vomiting symptoms	10028817	恶心	Nausea
104348041	14	3	10434804	10037087	皮肤及皮下组织类疾病	Skin and subcutaneous tissue disorders	10040785	表皮及真皮状况	Epidermal and dermal conditions	10014982	各种瘙痒（不另分类）	Pruritus NEC	10049293	瘙痒	Pruritus
104348051	14	3	10434805	10005557	各类检查	Investigations	10022891	代谢、营养和血气检查	Metabolic, nutritional and blood gas investigations	10027432	碳水化合物耐受性分析（包括糖尿病）	Carbohydrate tolerance analyses (incl diabetes)	10007217	血葡萄糖升高	Blood glucose increased
104348051	14	3	10434805	10010305	精神病类	Psychiatric disorders	10037175	谵妄类（包括意识模糊）	Deliria (incl confusion)	10012221	精神错乱和定向障碍	Confusion and disorientation	10010301	意识模糊状态	Confusional state
104348051	14	3	10434805	10010774	胃肠系统疾病	Gastrointestinal disorders	10017947	胃肠运动及排便状况	Gastrointestinal motility and defaecation conditions	10017977	各种胃肠道弛缓和动力不足性疾病（不另分类）	Gastrointestinal atonic and hypomotility disorders NEC	10017933	便秘	Constipation
104348051	14	3	10434805	10018484	各类检查	Investigations	10022891	代谢、营养和血气检查	Metabolic, nutritional and blood gas investigations	10027432	碳水化合物耐受性分析（包括糖尿病）	Carbohydrate tolerance analyses (incl diabetes)	10007217	糖化血红蛋白升高	Glycosylated haemoglobin increased
104348051	14	3	10434805	10021654	代谢及营养类疾病	Metabolism and nutrition disorders	10027433	食欲及一般性营养障碍	Appetite and general nutritional disorders	10003018	各种食欲障碍	Appetite disorders	10003022	食欲增加	Increased appetite
104348051	14	3	10434805	10024419	精神病类	Psychiatric disorders	10037175	性功能障碍、异常及性认同异常	Sexual dysfunctions, disturbances and gender identity disorders	10040480	性欲障碍类	Sexual desire disorders	10040470	性欲降低	Libido decreased
104348051	14	3	10434805	10041349	各类神经系统疾病	Nervous system disorders	10029205	神经类疾病（不另分类）	Neurological disorders NEC	10029305	意识障碍（不另分类）	Disturbances in consciousness NEC	10013509	嗜睡	Somnolence
104348051	14	3	10434805	10047899	各类检查	Investigations	10022891	体检和器官系统状态主题	Physical examination and organ system status topics	10071940	体检步骤和器官系统状态	Physical examination procedures and organ system status	10071941	体重增加	Weight increased
104348061	14	3	10434806	10028813	胃肠系统疾病	Gastrointestinal disorders	10017947	胃肠道系统症状和体征	Gastrointestinal signs and symptoms	10018012	恶心和呕吐症状	Nausea and vomiting symptoms	10028817	恶心	Nausea
104348071	14	3	10434807	10028813	胃肠系统疾病	Gastrointestinal disorders	10017947	胃肠道系统症状和体征	Gastrointestinal signs and symptoms	10018012	恶心和呕吐症状	Nausea and vomiting symptoms	10028817	恶心	Nausea
104348101	14	3	10434810	10028813	胃肠系统疾病	Gastrointestinal disorders	10017947	胃肠道系统症状和体征	Gastrointestinal signs and symptoms	10018012	恶心和呕吐症状	Nausea and vomiting symptoms	10028817	恶心	Nausea
104348101	14	3	10434810	10047700	胃肠系统疾病	Gastrointestinal disorders	10017947	胃肠道系统症状和体征	Gastrointestinal signs and symptoms	10018012	恶心和呕吐症状	Nausea and vomiting symptoms	10028817	呕吐	Vomiting
104348111	14	3	10434811	10028813	胃肠系统疾病	Gastrointestinal disorders	10017947	胃肠道系统症状和体征	Gastrointestinal signs and symptoms	10018012	恶心和呕吐症状	Nausea and vomiting symptoms	10028817	恶心	Nausea
104348121	14	3	10434812	10037844	皮肤及皮下组织类疾病	Skin and subcutaneous tissue disorders	10040785	表皮及真皮状况	Epidermal and dermal conditions	10014982	出疹、发疹和皮疹（不另分类）	Rashes, eruptions and exanthems NEC	10052566	皮疹	Rash
104348131	14	3	10434813	10049816	各种肌肉骨骼及结缔组织疾病	Musculoskeletal and connective tissue disorders	10028395	肌肉类疾病	Muscle disorders	10028302	肌肉相关症状和体征（不另分类）	Muscle related signs and symptoms NEC	10028326	肌紧张	Muscle tightness
104348141	14	3	10434814	10046735	皮肤及皮下组织类疾病	Skin and subcutaneous tissue disorders	10040785	血管性水肿和风疹	Angioedema and urticaria	10002426	各种荨麻疹	Urticarias	10046736	荨麻疹	Urticaria
104348151	14	3	10434815	10001497	精神病类	Psychiatric disorders	10037175	焦虑症及症状	Anxiety disorders and symptoms	10002861	焦虑症状	Anxiety symptoms	10002869	激越	Agitation
104348151	14	3	10434815	10015150	皮肤及皮下组织类疾病	Skin and subcutaneous tissue disorders	10040785	表皮及真皮状况	Epidermal and dermal conditions	10014982	各种皮肤红斑	Erythemas	10015151	红斑	Erythema
104348151	14	3	10434815	10016825	血管与淋巴管类疾病	Vascular disorders	10047065	血管疾病（不另分类）	Vascular disorders NEC	10047066	周围血管疾病（不另分类）	Peripheral vascular disorders NEC	10034638	潮红	Flushing
104348151	14	3	10434815	10022998	精神病类	Psychiatric disorders	10037175	心境障碍和混乱（不另分类）	Mood disorders and disturbances NEC	10027946	情感和情绪障碍（不另分类）	Emotional and mood disturbances NEC	10014556	易激惹	Irritability
104348161	14	3	10434816	10016256	全身性疾病及给药部位各种反应	General disorders and administration site conditions	10018065	全身系统疾病（不另分类）	General system disorders NEC	10018073	虚弱状态	Asthenic conditions	10003550	疲劳	Fatigue
104348171	14	3	10434817	10067482	全身性疾病及给药部位各种反应	General disorders and administration site conditions	10018065	全身系统疾病（不另分类）	General system disorders NEC	10018073	没有不良反应	Adverse effect absent	10001424	无不良事件	No adverse event
104348171	14	3	10434817	10073513	各类损伤、中毒及操作并发症	Injury, poisoning and procedural complications	10022117	暴露、化学伤和中毒	Exposures, chemical injuries and poisoning	10071947	与妊娠、分娩和泌乳有关的暴露	Exposures associated with pregnancy, delivery and lactation	10071949	妊娠过程中暴露	Exposure during pregnancy
104348181	14	3	10434818	10012735	胃肠系统疾病	Gastrointestinal disorders	10017947	胃肠运动及排便状况	Gastrointestinal motility and defaecation conditions	10017977	各种腹泻（不包括感染性的）	Diarrhoea (excl infective)	10012736	腹泻	Diarrhoea
104348181	14	3	10434818	10028813	胃肠系统疾病	Gastrointestinal disorders	10017947	胃肠道系统症状和体征	Gastrointestinal signs and symptoms	10018012	恶心和呕吐症状	Nausea and vomiting symptoms	10028817	恶心	Nausea
104348191	14	3	10434819	10028813	胃肠系统疾病	Gastrointestinal disorders	10017947	胃肠道系统症状和体征	Gastrointestinal signs and symptoms	10018012	恶心和呕吐症状	Nausea and vomiting symptoms	10028817	恶心	Nausea
104348191	14	3	10434819	10047708	胃肠系统疾病	Gastrointestinal disorders	10017947	胃肠道系统症状和体征	Gastrointestinal signs and symptoms	10018012	恶心和呕吐症状	Nausea and vomiting symptoms	10028817	喷射样呕吐	Vomiting projectile
104348201	14	3	10434820	10013573	各类神经系统疾病	Nervous system disorders	10029205	神经类疾病（不另分类）	Neurological disorders NEC	10029305	神经学症状和体征（不另分类）	Neurological signs and symptoms NEC	10029306	头晕	Dizziness
104348221	14	3	10434822	10001928	生殖系统及乳腺疾病	Reproductive system and breast disorders	10038604	月经周期及子宫出血疾病	Menstrual cycle and uterine bleeding disorders	10013326	月经量减少	Menstruation with decreased bleeding	10027341	闭经	Amenorrhoea
104348221	14	3	10434822	10028813	胃肠系统疾病	Gastrointestinal disorders	10017947	胃肠道系统症状和体征	Gastrointestinal signs and symptoms	10018012	恶心和呕吐症状	Nausea and vomiting symptoms	10028817	恶心	Nausea
104348231	14	3	10434823	10005555	各类检查	Investigations	10022891	代谢、营养和血气检查	Metabolic, nutritional and blood gas investigations	10027432	碳水化合物耐受性分析（包括糖尿病）	Carbohydrate tolerance analyses (incl diabetes)	10007217	血葡萄糖降低	Blood glucose decreased
104348231	14	3	10434823	10016322	全身性疾病及给药部位各种反应	General disorders and administration site conditions	10018065	全身系统疾病（不另分类）	General system disorders NEC	10018073	各种感受与感觉（不另分类）	Feelings and sensations NEC	10068759	感受异常	Feeling abnormal
104348241	14	3	10434824	10037087	皮肤及皮下组织类疾病	Skin and subcutaneous tissue disorders	10040785	表皮及真皮状况	Epidermal and dermal conditions	10014982	各种瘙痒（不另分类）	Pruritus NEC	10049293	瘙痒	Pruritus
104348251	14	3	10434825	10028813	胃肠系统疾病	Gastrointestinal disorders	10017947	胃肠道系统症状和体征	Gastrointestinal signs and symptoms	10018012	恶心和呕吐症状	Nausea and vomiting symptoms	10028817	恶心	Nausea
104348251	14	3	10434825	10047700	胃肠系统疾病	Gastrointestinal disorders	10017947	胃肠道系统症状和体征	Gastrointestinal signs and symptoms	10018012	恶心和呕吐症状	Nausea and vomiting symptoms	10028817	呕吐	Vomiting
104348261	14	3	10434826	10028813	胃肠系统疾病	Gastrointestinal disorders	10017947	胃肠道系统症状和体征	Gastrointestinal signs and symptoms	10018012	恶心和呕吐症状	Nausea and vomiting symptoms	10028817	恶心	Nausea
104348261	14	3	10434826	10047700	胃肠系统疾病	Gastrointestinal disorders	10017947	胃肠道系统症状和体征	Gastrointestinal signs and symptoms	10018012	恶心和呕吐症状	Nausea and vomiting symptoms	10028817	呕吐	Vomiting
104348271	14	3	10434827	10019211	各类神经系统疾病	Nervous system disorders	10029205	各类头痛	Headaches	10019231	各种头痛（不另分类）	Headaches NEC	10019233	头痛	Headache
104348281	14	3	10434828	10012378	精神病类	Psychiatric disorders	10037175	抑郁性心境障碍和混乱	Depressed mood disorders and disturbances	10012375	各种抑郁病	Depressive disorders	10012401	抑郁	Depression
104348291	14	3	10434829	10037844	皮肤及皮下组织类疾病	Skin and subcutaneous tissue disorders	10040785	表皮及真皮状况	Epidermal and dermal conditions	10014982	出疹、发疹和皮疹（不另分类）	Rashes, eruptions and exanthems NEC	10052566	皮疹	Rash
104348301	14	3	10434830	10030124	全身性疾病及给药部位各种反应	General disorders and administration site conditions	10018065	全身系统疾病（不另分类）	General system disorders NEC	10018073	各种水肿（不另分类）	Oedema NEC	10030113	外周水肿	Oedema peripheral
104348311	14	3	10434831	10012735	胃肠系统疾病	Gastrointestinal disorders	10017947	胃肠运动及排便状况	Gastrointestinal motility and defaecation conditions	10017977	各种腹泻（不包括感染性的）	Diarrhoea (excl infective)	10012736	腹泻	Diarrhoea
104348311	14	3	10434831	10028813	胃肠系统疾病	Gastrointestinal disorders	10017947	胃肠道系统症状和体征	Gastrointestinal signs and symptoms	10018012	恶心和呕吐症状	Nausea and vomiting symptoms	10028817	恶心	Nausea
104348311	14	3	10434831	10047700	胃肠系统疾病	Gastrointestinal disorders	10017947	胃肠道系统症状和体征	Gastrointestinal signs and symptoms	10018012	恶心和呕吐症状	Nausea and vomiting symptoms	10028817	呕吐	Vomiting
104348321	14	3	10434832	10002368	精神病类	Psychiatric disorders	10037175	心境障碍和混乱（不另分类）	Mood disorders and disturbances NEC	10027946	情感和情绪障碍（不另分类）	Emotional and mood disturbances NEC	10014556	愤怒	Anger
104348321	14	3	10434832	10016322	全身性疾病及给药部位各种反应	General disorders and administration site conditions	10018065	全身系统疾病（不另分类）	General system disorders NEC	10018073	各种感受与感觉（不另分类）	Feelings and sensations NEC	10068759	感受异常	Feeling abnormal
104348321	14	3	10434832	10022998	精神病类	Psychiatric disorders	10037175	心境障碍和混乱（不另分类）	Mood disorders and disturbances NEC	10027946	情感和情绪障碍（不另分类）	Emotional and mood disturbances NEC	10014556	易激惹	Irritability
104348321	14	3	10434832	10033371	全身性疾病及给药部位各种反应	General disorders and administration site conditions	10018065	全身系统疾病（不另分类）	General system disorders NEC	10018073	疼痛和不适（不另分类）	Pain and discomfort NEC	10033372	疼痛	Pain
104348321	14	3	10434832	10033864	精神病类	Psychiatric disorders	10037175	人性格异常及行为混乱	Personality disorders and disturbances in behaviour	10034726	行为和社会关系障碍	Behaviour and socialisation disturbances	10004209	偏执	Paranoia
104348331	14	3	10434833	10005750	各类检查	Investigations	10022891	心血管检查（不包括酶检测）	Cardiac and vascular investigations (excl enzyme tests)	10007512	各种血管检查（不另分类）（包括血压）	Vascular tests NEC (incl blood pressure)	10047110	血压升高	Blood pressure increased
104348331	14	3	10434833	10047513	眼器官疾病	Eye disorders	10015919	各种视觉障碍	Vision disorders	10047518	视觉障碍（不另分类）	Visual disorders NEC	10047541	视物模糊	Vision blurred
104348371	14	3	10434837	10013709	全身性疾病及给药部位各种反应	General disorders and administration site conditions	10018065	治疗性及非治疗性反应类（不包括毒性）	Therapeutic and nontherapeutic effects (excl toxicity)	10062915	各种治疗和非治疗反应	Therapeutic and nontherapeutic responses	10043409	药物无效	Drug ineffective
104348381	14	3	10434838	10013709	全身性疾病及给药部位各种反应	General disorders and administration site conditions	10018065	治疗性及非治疗性反应类（不包括毒性）	Therapeutic and nontherapeutic effects (excl toxicity)	10062915	各种治疗和非治疗反应	Therapeutic and nontherapeutic responses	10043409	药物无效	Drug ineffective
104348391	14	3	10434839	10037087	皮肤及皮下组织类疾病	Skin and subcutaneous tissue disorders	10040785	表皮及真皮状况	Epidermal and dermal conditions	10014982	各种瘙痒（不另分类）	Pruritus NEC	10049293	瘙痒	Pruritus
104348401	14	3	10434840	10001480	各类神经系统疾病	Nervous system disorders	10029205	神经类疾病（不另分类）	Neurological disorders NEC	10029305	各种感觉异常（不另分类）	Sensory abnormalities NEC	10040021	味觉丧失	Ageusia
104348411	14	3	10434841	10037087	皮肤及皮下组织类疾病	Skin and subcutaneous tissue disorders	10040785	表皮及真皮状况	Epidermal and dermal conditions	10014982	各种瘙痒（不另分类）	Pruritus NEC	10049293	瘙痒	Pruritus
104348421	14	3	10434842	10037087	皮肤及皮下组织类疾病	Skin and subcutaneous tissue disorders	10040785	表皮及真皮状况	Epidermal and dermal conditions	10014982	各种瘙痒（不另分类）	Pruritus NEC	10049293	瘙痒	Pruritus
104348431	14	3	10434843	10037087	皮肤及皮下组织类疾病	Skin and subcutaneous tissue disorders	10040785	表皮及真皮状况	Epidermal and dermal conditions	10014982	各种瘙痒（不另分类）	Pruritus NEC	10049293	瘙痒	Pruritus
104348441	14	3	10434844	10037087	皮肤及皮下组织类疾病	Skin and subcutaneous tissue disorders	10040785	表皮及真皮状况	Epidermal and dermal conditions	10014982	各种瘙痒（不另分类）	Pruritus NEC	10049293	瘙痒	Pruritus
104348451	14	3	10434845	10010774	胃肠系统疾病	Gastrointestinal disorders	10017947	胃肠运动及排便状况	Gastrointestinal motility and defaecation conditions	10017977	各种胃肠道弛缓和动力不足性疾病（不另分类）	Gastrointestinal atonic and hypomotility disorders NEC	10017933	便秘	Constipation
104348451	14	3	10434845	10017944	胃肠系统疾病	Gastrointestinal disorders	10017947	胃肠类疾病（不另分类）	Gastrointestinal conditions NEC	10017943	各种胃肠疾病（不另分类）	Gastrointestinal disorders NEC	10017948	胃肠疾病	Gastrointestinal disorder
104348451	14	3	10434845	10028813	胃肠系统疾病	Gastrointestinal disorders	10017947	胃肠道系统症状和体征	Gastrointestinal signs and symptoms	10018012	恶心和呕吐症状	Nausea and vomiting symptoms	10028817	恶心	Nausea
104348461	14	3	10434846	10058920	各类神经系统疾病	Nervous system disorders	10029205	神经类疾病（不另分类）	Neurological disorders NEC	10029305	各种感觉异常（不另分类）	Sensory abnormalities NEC	10040021	不宁腿综合征	Restless legs syndrome
104348471	14	3	10434847	10048959	全身性疾病及给药部位各种反应	General disorders and administration site conditions	10018065	全身系统疾病（不另分类）	General system disorders NEC	10018073	一般症状和体征（不另分类）	General signs and symptoms NEC	10018072	外周肿胀	Peripheral swelling
104348481	14	3	10434848	10028813	胃肠系统疾病	Gastrointestinal disorders	10017947	胃肠道系统症状和体征	Gastrointestinal signs and symptoms	10018012	恶心和呕吐症状	Nausea and vomiting symptoms	10028817	恶心	Nausea
104348491	14	3	10434849	10061284	精神病类	Psychiatric disorders	10037175	精神病类（不另分类）	Psychiatric disorders NEC	10037176	各种精神疾病（不另分类）	Mental disorders NEC	10027362	精神障碍	Mental disorder
104348501	14	3	10434850	10028813	胃肠系统疾病	Gastrointestinal disorders	10017947	胃肠道系统症状和体征	Gastrointestinal signs and symptoms	10018012	恶心和呕吐症状	Nausea and vomiting symptoms	10028817	恶心	Nausea
104348501	14	3	10434850	10047700	胃肠系统疾病	Gastrointestinal disorders	10017947	胃肠道系统症状和体征	Gastrointestinal signs and symptoms	10018012	恶心和呕吐症状	Nausea and vomiting symptoms	10028817	呕吐	Vomiting
104348511	14	3	10434851	10016825	血管与淋巴管类疾病	Vascular disorders	10047065	血管疾病（不另分类）	Vascular disorders NEC	10047066	周围血管疾病（不另分类）	Peripheral vascular disorders NEC	10034638	潮红	Flushing
104348511	14	3	10434851	10028813	胃肠系统疾病	Gastrointestinal disorders	10017947	胃肠道系统症状和体征	Gastrointestinal signs and symptoms	10018012	恶心和呕吐症状	Nausea and vomiting symptoms	10028817	恶心	Nausea
104348521	14	3	10434852	10019211	各类神经系统疾病	Nervous system disorders	10029205	各类头痛	Headaches	10019231	各种头痛（不另分类）	Headaches NEC	10019233	头痛	Headache
104348521	14	3	10434852	10028391	各种肌肉骨骼及结缔组织疾病	Musculoskeletal and connective tissue disorders	10028395	肌肉骨骼和结缔组织疾病（不另分类）	Musculoskeletal and connective tissue disorders NEC	10028393	肌肉骨骼和结缔组织的各种疼痛与不适	Musculoskeletal and connective tissue pain and discomfort	10068757	骨骼肌肉疼痛	Musculoskeletal pain
104348521	14	3	10434852	10028813	胃肠系统疾病	Gastrointestinal disorders	10017947	胃肠道系统症状和体征	Gastrointestinal signs and symptoms	10018012	恶心和呕吐症状	Nausea and vomiting symptoms	10028817	恶心	Nausea
104348531	14	3	10434853	10049177	各类检查	Investigations	10022891	毒理学及治疗药物监测	Toxicology and therapeutic drug monitoring	10044260	各种毒理学实验室分析	Toxicology laboratory analyses	10044261	药物筛查阳性	Drug screen positive
104348541	14	3	10434854	10082200	全身性疾病及给药部位各种反应	General disorders and administration site conditions	10018065	治疗性及非治疗性反应类（不包括毒性）	Therapeutic and nontherapeutic effects (excl toxicity)	10062915	各种治疗和非治疗反应	Therapeutic and nontherapeutic responses	10043409	治疗产品效果不全	Therapeutic product effect incomplete
104348551	14	3	10434855	10013573	各类神经系统疾病	Nervous system disorders	10029205	神经类疾病（不另分类）	Neurological disorders NEC	10029305	神经学症状和体征（不另分类）	Neurological signs and symptoms NEC	10029306	头晕	Dizziness
104348561	14	3	10434856	10002368	精神病类	Psychiatric disorders	10037175	心境障碍和混乱（不另分类）	Mood disorders and disturbances NEC	10027946	情感和情绪障碍（不另分类）	Emotional and mood disturbances NEC	10014556	愤怒	Anger
104348561	14	3	10434856	10013573	各类神经系统疾病	Nervous system disorders	10029205	神经类疾病（不另分类）	Neurological disorders NEC	10029305	神经学症状和体征（不另分类）	Neurological signs and symptoms NEC	10029306	头晕	Dizziness
104348571	14	3	10434857	10033371	全身性疾病及给药部位各种反应	General disorders and administration site conditions	10018065	全身系统疾病（不另分类）	General system disorders NEC	10018073	疼痛和不适（不另分类）	Pain and discomfort NEC	10033372	疼痛	Pain
104348581	14	3	10434858	10044565	各类神经系统疾病	Nervous system disorders	10029205	运动障碍类（包括帕金森病）	Movement disorders (incl parkinsonism)	10028037	各种颤抖（不包括先天性）	Tremor (excl congenital)	10044566	震颤	Tremor
104348601	14	3	10434860	10013573	各类神经系统疾病	Nervous system disorders	10029205	神经类疾病（不另分类）	Neurological disorders NEC	10029305	神经学症状和体征（不另分类）	Neurological signs and symptoms NEC	10029306	头晕	Dizziness
104348601	14	3	10434860	10028813	胃肠系统疾病	Gastrointestinal disorders	10017947	胃肠道系统症状和体征	Gastrointestinal signs and symptoms	10018012	恶心和呕吐症状	Nausea and vomiting symptoms	10028817	恶心	Nausea
104348601	14	3	10434860	10035528	各类检查	Investigations	10022891	血液类检查（包括血型）	Haematology investigations (incl blood groups)	10018851	血小板分析	Platelet analyses	10035523	血小板计数降低	Platelet count decreased
104348601	14	3	10434860	10050584	各类损伤、中毒及操作并发症	Injury, poisoning and procedural complications	10022117	各种损伤（不另分类）	Injuries NEC	10022114	各种皮肤损伤（不另分类）	Skin injuries NEC	10027699	挫伤	Contusion
104348611	14	3	10434861	10005750	各类检查	Investigations	10022891	心血管检查（不包括酶检测）	Cardiac and vascular investigations (excl enzyme tests)	10007512	各种血管检查（不另分类）（包括血压）	Vascular tests NEC (incl blood pressure)	10047110	血压升高	Blood pressure increased
104348621	14	3	10434862	10028622	各类神经系统疾病	Nervous system disorders	10029205	神经类疾病（不另分类）	Neurological disorders NEC	10029305	神经学症状和体征（不另分类）	Neurological signs and symptoms NEC	10029306	肌阵挛	Myoclonus
104348631	14	3	10434863	10028813	胃肠系统疾病	Gastrointestinal disorders	10017947	胃肠道系统症状和体征	Gastrointestinal signs and symptoms	10018012	恶心和呕吐症状	Nausea and vomiting symptoms	10028817	恶心	Nausea
104348641	14	3	10434864	10020937	各类神经系统疾病	Nervous system disorders	10029205	神经类疾病（不另分类）	Neurological disorders NEC	10029305	感觉异常和感觉迟钝	Paraesthesias and dysaesthesias	10033788	感觉减退	Hypoaesthesia
104348651	14	3	10434865	10036556	妊娠期、产褥期及围产期状况	Pregnancy, puerperium and perinatal conditions	10036585	妊娠、临产、分娩及产后状况	Pregnancy, labour, delivery and postpartum conditions	10010273	正常妊娠、临产及分娩	Normal pregnancy, labour and delivery	10029772	妊娠	Pregnancy
104348651	14	3	10434865	10067482	全身性疾病及给药部位各种反应	General disorders and administration site conditions	10018065	全身系统疾病（不另分类）	General system disorders NEC	10018073	没有不良反应	Adverse effect absent	10001424	无不良事件	No adverse event
104348661	14	3	10434866	10028813	胃肠系统疾病	Gastrointestinal disorders	10017947	胃肠道系统症状和体征	Gastrointestinal signs and symptoms	10018012	恶心和呕吐症状	Nausea and vomiting symptoms	10028817	恶心	Nausea
104348661	14	3	10434866	10047700	胃肠系统疾病	Gastrointestinal disorders	10017947	胃肠道系统症状和体征	Gastrointestinal signs and symptoms	10018012	恶心和呕吐症状	Nausea and vomiting symptoms	10028817	呕吐	Vomiting
104348671	14	3	10434867	10028813	胃肠系统疾病	Gastrointestinal disorders	10017947	胃肠道系统症状和体征	Gastrointestinal signs and symptoms	10018012	恶心和呕吐症状	Nausea and vomiting symptoms	10028817	恶心	Nausea
104348681	14	3	10434868	10013709	全身性疾病及给药部位各种反应	General disorders and administration site conditions	10018065	治疗性及非治疗性反应类（不包括毒性）	Therapeutic and nontherapeutic effects (excl toxicity)	10062915	各种治疗和非治疗反应	Therapeutic and nontherapeutic responses	10043409	药物无效	Drug ineffective
104348691	14	3	10434869	10012174	代谢及营养类疾病	Metabolism and nutrition disorders	10027433	电解质及液体平衡状况	Electrolyte and fluid balance conditions	10014412	总液体体积减少	Total fluid volume decreased	10044084	脱水	Dehydration
104348691	14	3	10434869	10019211	各类神经系统疾病	Nervous system disorders	10029205	各类头痛	Headaches	10019231	各种头痛（不另分类）	Headaches NEC	10019233	头痛	Headache
104348691	14	3	10434869	10044565	各类神经系统疾病	Nervous system disorders	10029205	运动障碍类（包括帕金森病）	Movement disorders (incl parkinsonism)	10028037	各种颤抖（不包括先天性）	Tremor (excl congenital)	10044566	震颤	Tremor
104348691	14	3	10434869	10047700	胃肠系统疾病	Gastrointestinal disorders	10017947	胃肠道系统症状和体征	Gastrointestinal signs and symptoms	10018012	恶心和呕吐症状	Nausea and vomiting symptoms	10028817	呕吐	Vomiting
104348701	14	3	10434870	10037087	皮肤及皮下组织类疾病	Skin and subcutaneous tissue disorders	10040785	表皮及真皮状况	Epidermal and dermal conditions	10014982	各种瘙痒（不另分类）	Pruritus NEC	10049293	瘙痒	Pruritus
104348711	14	3	10434871	10037087	皮肤及皮下组织类疾病	Skin and subcutaneous tissue disorders	10040785	表皮及真皮状况	Epidermal and dermal conditions	10014982	各种瘙痒（不另分类）	Pruritus NEC	10049293	瘙痒	Pruritus
104348721	14	3	10434872	10000059	胃肠系统疾病	Gastrointestinal disorders	10017947	胃肠道系统症状和体征	Gastrointestinal signs and symptoms	10018012	各种胃肠道症状和体征（不另分类）	Gastrointestinal signs and symptoms NEC	10027678	腹部不适	Abdominal discomfort
104348721	14	3	10434872	10010264	全身性疾病及给药部位各种反应	General disorders and administration site conditions	10018065	全身系统疾病（不另分类）	General system disorders NEC	10018073	一般症状和体征（不另分类）	General signs and symptoms NEC	10018072	病情恶化	Condition aggravated
104348721	14	3	10434872	10028813	胃肠系统疾病	Gastrointestinal disorders	10017947	胃肠道系统症状和体征	Gastrointestinal signs and symptoms	10018012	恶心和呕吐症状	Nausea and vomiting symptoms	10028817	恶心	Nausea
104348721	14	3	10434872	10047531	眼器官疾病	Eye disorders	10015919	各种视觉障碍	Vision disorders	10047518	视觉损害和失明（色盲除外）	Visual impairment and blindness (excl colour blindness)	10080708	视力减退	Visual acuity reduced
104348721	14	3	10434872	10047555	眼器官疾病	Eye disorders	10015919	各种视觉障碍	Vision disorders	10047518	视野障碍	Visual field disorders	10047559	视野缺损	Visual field defect
104348721	14	3	10434872	10047700	胃肠系统疾病	Gastrointestinal disorders	10017947	胃肠道系统症状和体征	Gastrointestinal signs and symptoms	10018012	恶心和呕吐症状	Nausea and vomiting symptoms	10028817	呕吐	Vomiting
104348731	14	3	10434873	10001949	各类神经系统疾病	Nervous system disorders	10029205	精神损害类疾病	Mental impairment disorders	10057167	记忆力丧失（不包括痴呆）	Memory loss (excl dementia)	10027177	失忆症	Amnesia
104348741	14	3	10434874	10041349	各类神经系统疾病	Nervous system disorders	10029205	神经类疾病（不另分类）	Neurological disorders NEC	10029305	意识障碍（不另分类）	Disturbances in consciousness NEC	10013509	嗜睡	Somnolence
104348751	14	3	10434875	10016256	全身性疾病及给药部位各种反应	General disorders and administration site conditions	10018065	全身系统疾病（不另分类）	General system disorders NEC	10018073	虚弱状态	Asthenic conditions	10003550	疲劳	Fatigue
104348761	14	3	10434876	10002959	胃肠系统疾病	Gastrointestinal disorders	10017947	口腔软组织类疾病	Oral soft tissue conditions	10031013	口腔黏膜炎和溃疡	Stomatitis and ulceration	10042129	阿弗他溃疡	Aphthous ulcer
104348771	14	3	10434877	10060800	血管与淋巴管类疾病	Vascular disorders	10047065	血管疾病（不另分类）	Vascular disorders NEC	10047066	周围血管疾病（不另分类）	Peripheral vascular disorders NEC	10034638	潮热	Hot flush
104348781	14	3	10434878	10002368	精神病类	Psychiatric disorders	10037175	心境障碍和混乱（不另分类）	Mood disorders and disturbances NEC	10027946	情感和情绪障碍（不另分类）	Emotional and mood disturbances NEC	10014556	愤怒	Anger
104348791	14	3	10434879	10060800	血管与淋巴管类疾病	Vascular disorders	10047065	血管疾病（不另分类）	Vascular disorders NEC	10047066	周围血管疾病（不另分类）	Peripheral vascular disorders NEC	10034638	潮热	Hot flush
104348801	14	3	10434880	10013573	各类神经系统疾病	Nervous system disorders	10029205	神经类疾病（不另分类）	Neurological disorders NEC	10029305	神经学症状和体征（不另分类）	Neurological signs and symptoms NEC	10029306	头晕	Dizziness
104348811	14	3	10434881	10000125	精神病类	Psychiatric disorders	10037175	睡眠异常和混乱	Sleep disorders and disturbances	10040991	各种异睡症	Parasomnias	10033920	异常做梦	Abnormal dreams
104348811	14	3	10434881	10028813	胃肠系统疾病	Gastrointestinal disorders	10017947	胃肠道系统症状和体征	Gastrointestinal signs and symptoms	10018012	恶心和呕吐症状	Nausea and vomiting symptoms	10028817	恶心	Nausea
104348811	14	3	10434881	10033371	全身性疾病及给药部位各种反应	General disorders and administration site conditions	10018065	全身系统疾病（不另分类）	General system disorders NEC	10018073	疼痛和不适（不另分类）	Pain and discomfort NEC	10033372	疼痛	Pain
104348821	14	3	10434882	10037087	皮肤及皮下组织类疾病	Skin and subcutaneous tissue disorders	10040785	表皮及真皮状况	Epidermal and dermal conditions	10014982	各种瘙痒（不另分类）	Pruritus NEC	10049293	瘙痒	Pruritus
104348851	14	3	10434885	10037087	皮肤及皮下组织类疾病	Skin and subcutaneous tissue disorders	10040785	表皮及真皮状况	Epidermal and dermal conditions	10014982	各种瘙痒（不另分类）	Pruritus NEC	10049293	瘙痒	Pruritus
104348851	14	3	10434885	10037844	皮肤及皮下组织类疾病	Skin and subcutaneous tissue disorders	10040785	表皮及真皮状况	Epidermal and dermal conditions	10014982	出疹、发疹和皮疹（不另分类）	Rashes, eruptions and exanthems NEC	10052566	皮疹	Rash
104348861	14	3	10434886	10000059	胃肠系统疾病	Gastrointestinal disorders	10017947	胃肠道系统症状和体征	Gastrointestinal signs and symptoms	10018012	各种胃肠道症状和体征（不另分类）	Gastrointestinal signs and symptoms NEC	10027678	腹部不适	Abdominal discomfort
104348861	14	3	10434886	10028813	胃肠系统疾病	Gastrointestinal disorders	10017947	胃肠道系统症状和体征	Gastrointestinal signs and symptoms	10018012	恶心和呕吐症状	Nausea and vomiting symptoms	10028817	恶心	Nausea
104348871	14	3	10434887	10013946	胃肠系统疾病	Gastrointestinal disorders	10017947	胃肠道系统症状和体征	Gastrointestinal signs and symptoms	10018012	消化不良症状和体征	Dyspeptic signs and symptoms	10013949	消化不良	Dyspepsia
104348871	14	3	10434887	10019211	各类神经系统疾病	Nervous system disorders	10029205	各类头痛	Headaches	10019231	各种头痛（不另分类）	Headaches NEC	10019233	头痛	Headache
104348871	14	3	10434887	10028813	胃肠系统疾病	Gastrointestinal disorders	10017947	胃肠道系统症状和体征	Gastrointestinal signs and symptoms	10018012	恶心和呕吐症状	Nausea and vomiting symptoms	10028817	恶心	Nausea
104348871	14	3	10434887	10038776	胃肠系统疾病	Gastrointestinal disorders	10017947	胃肠道系统症状和体征	Gastrointestinal signs and symptoms	10018012	恶心和呕吐症状	Nausea and vomiting symptoms	10028817	干呕	Retching
104348871	14	3	10434887	10041349	各类神经系统疾病	Nervous system disorders	10029205	神经类疾病（不另分类）	Neurological disorders NEC	10029305	意识障碍（不另分类）	Disturbances in consciousness NEC	10013509	嗜睡	Somnolence
104348881	14	3	10434888	10013709	全身性疾病及给药部位各种反应	General disorders and administration site conditions	10018065	治疗性及非治疗性反应类（不包括毒性）	Therapeutic and nontherapeutic effects (excl toxicity)	10062915	各种治疗和非治疗反应	Therapeutic and nontherapeutic responses	10043409	药物无效	Drug ineffective
104348891	14	3	10434889	10022998	精神病类	Psychiatric disorders	10037175	心境障碍和混乱（不另分类）	Mood disorders and disturbances NEC	10027946	情感和情绪障碍（不另分类）	Emotional and mood disturbances NEC	10014556	易激惹	Irritability
104348901	14	3	10434890	10026749	精神病类	Psychiatric disorders	10037175	躁狂及双相性心境障碍和混乱	Manic and bipolar mood disorders and disturbances	10026753	伴燥狂症状的情感变化	Mood alterations with manic symptoms	10027939	躁狂	Mania
104348911	14	3	10434891	10016322	全身性疾病及给药部位各种反应	General disorders and administration site conditions	10018065	全身系统疾病（不另分类）	General system disorders NEC	10018073	各种感受与感觉（不另分类）	Feelings and sensations NEC	10068759	感受异常	Feeling abnormal
104348921	14	3	10434892	10037087	皮肤及皮下组织类疾病	Skin and subcutaneous tissue disorders	10040785	表皮及真皮状况	Epidermal and dermal conditions	10014982	各种瘙痒（不另分类）	Pruritus NEC	10049293	瘙痒	Pruritus
104348921	14	3	10434892	10037844	皮肤及皮下组织类疾病	Skin and subcutaneous tissue disorders	10040785	表皮及真皮状况	Epidermal and dermal conditions	10014982	出疹、发疹和皮疹（不另分类）	Rashes, eruptions and exanthems NEC	10052566	皮疹	Rash
104348931	14	3	10434893	10016322	全身性疾病及给药部位各种反应	General disorders and administration site conditions	10018065	全身系统疾病（不另分类）	General system disorders NEC	10018073	各种感受与感觉（不另分类）	Feelings and sensations NEC	10068759	感受异常	Feeling abnormal
104348941	14	3	10434894	10028813	胃肠系统疾病	Gastrointestinal disorders	10017947	胃肠道系统症状和体征	Gastrointestinal signs and symptoms	10018012	恶心和呕吐症状	Nausea and vomiting symptoms	10028817	恶心	Nausea
104348952	14	4	10434895	10003549	全身性疾病及给药部位各种反应	General disorders and administration site conditions	10018065	全身系统疾病（不另分类）	General system disorders NEC	10018073	虚弱状态	Asthenic conditions	10003550	虚弱	Asthenia
104348952	14	4	10434895	10010264	全身性疾病及给药部位各种反应	General disorders and administration site conditions	10018065	全身系统疾病（不另分类）	General system disorders NEC	10018073	一般症状和体征（不另分类）	General signs and symptoms NEC	10018072	病情恶化	Condition aggravated
104348952	14	4	10434895	10013573	各类神经系统疾病	Nervous system disorders	10029205	神经类疾病（不另分类）	Neurological disorders NEC	10029305	神经学症状和体征（不另分类）	Neurological signs and symptoms NEC	10029306	头晕	Dizziness
104348952	14	4	10434895	10016256	全身性疾病及给药部位各种反应	General disorders and administration site conditions	10018065	全身系统疾病（不另分类）	General system disorders NEC	10018073	虚弱状态	Asthenic conditions	10003550	疲劳	Fatigue
104348952	14	4	10434895	10016322	全身性疾病及给药部位各种反应	General disorders and administration site conditions	10018065	全身系统疾病（不另分类）	General system disorders NEC	10018073	各种感受与感觉（不另分类）	Feelings and sensations NEC	10068759	感受异常	Feeling abnormal
104348952	14	4	10434895	10028813	胃肠系统疾病	Gastrointestinal disorders	10017947	胃肠道系统症状和体征	Gastrointestinal signs and symptoms	10018012	恶心和呕吐症状	Nausea and vomiting symptoms	10028817	恶心	Nausea
104348952	14	4	10434895	10033775	各类神经系统疾病	Nervous system disorders	10029205	神经类疾病（不另分类）	Neurological disorders NEC	10029305	感觉异常和感觉迟钝	Paraesthesias and dysaesthesias	10033788	异常感觉	Paraesthesia
104348952	14	4	10434895	10049816	各种肌肉骨骼及结缔组织疾病	Musculoskeletal and connective tissue disorders	10028395	肌肉类疾病	Muscle disorders	10028302	肌肉相关症状和体征（不另分类）	Muscle related signs and symptoms NEC	10028326	肌紧张	Muscle tightness
104348952	14	4	10434895	10052904	各种肌肉骨骼及结缔组织疾病	Musculoskeletal and connective tissue disorders	10028395	肌肉骨骼和结缔组织疾病（不另分类）	Musculoskeletal and connective tissue disorders NEC	10028393	各种肌肉骨骼和结缔组织疾病（不另分类）	Musculoskeletal and connective tissue conditions NEC	10080711	肌肉骨骼强直	Musculoskeletal stiffness
104348961	14	3	10434896	10047899	各类检查	Investigations	10022891	体检和器官系统状态主题	Physical examination and organ system status topics	10071940	体检步骤和器官系统状态	Physical examination procedures and organ system status	10071941	体重增加	Weight increased
104348971	14	3	10434897	10008469	全身性疾病及给药部位各种反应	General disorders and administration site conditions	10018065	全身系统疾病（不另分类）	General system disorders NEC	10018073	疼痛和不适（不另分类）	Pain and discomfort NEC	10033372	胸部不适	Chest discomfort
104348971	14	3	10434897	10013968	呼吸系统、胸及纵隔疾病	Respiratory, thoracic and mediastinal disorders	10038738	呼吸系统疾病（不另分类）	Respiratory disorders NEC	10038716	各种呼吸异常	Breathing abnormalities	10006334	呼吸困难	Dyspnoea
104348981	14	3	10434898	10037087	皮肤及皮下组织类疾病	Skin and subcutaneous tissue disorders	10040785	表皮及真皮状况	Epidermal and dermal conditions	10014982	各种瘙痒（不另分类）	Pruritus NEC	10049293	瘙痒	Pruritus
104348981	14	3	10434898	10050584	各类损伤、中毒及操作并发症	Injury, poisoning and procedural complications	10022117	各种损伤（不另分类）	Injuries NEC	10022114	各种皮肤损伤（不另分类）	Skin injuries NEC	10027699	挫伤	Contusion
104349001	14	3	10434900	10029216	精神病类	Psychiatric disorders	10037175	焦虑症及症状	Anxiety disorders and symptoms	10002861	焦虑症状	Anxiety symptoms	10002869	神经紧张不安	Nervousness
104349001	14	3	10434900	10040984	精神病类	Psychiatric disorders	10037175	睡眠异常和混乱	Sleep disorders and disturbances	10040991	睡眠疾病（不另分类）	Sleep disorders NEC	10040993	睡眠障碍	Sleep disorder
104349011	14	3	10434901	10020751	免疫系统疾病	Immune system disorders	10021428	过敏类反应	Allergic conditions	10001708	各种过敏反应（不另分类）	Allergic conditions NEC	10027654	超敏反应	Hypersensitivity
104349021	14	3	10434902	10037087	皮肤及皮下组织类疾病	Skin and subcutaneous tissue disorders	10040785	表皮及真皮状况	Epidermal and dermal conditions	10014982	各种瘙痒（不另分类）	Pruritus NEC	10049293	瘙痒	Pruritus
104349031	14	3	10434903	10033425	各种肌肉骨骼及结缔组织疾病	Musculoskeletal and connective tissue disorders	10028395	肌肉骨骼和结缔组织疾病（不另分类）	Musculoskeletal and connective tissue disorders NEC	10028393	肌肉骨骼和结缔组织的各种疼痛与不适	Musculoskeletal and connective tissue pain and discomfort	10068757	肢体疼痛	Pain in extremity
104349031	14	3	10434903	10049816	各种肌肉骨骼及结缔组织疾病	Musculoskeletal and connective tissue disorders	10028395	肌肉类疾病	Muscle disorders	10028302	肌肉相关症状和体征（不另分类）	Muscle related signs and symptoms NEC	10028326	肌紧张	Muscle tightness
104349041	14	3	10434904	10017533	感染及侵染类疾病	Infections and infestations	10021881	真菌感染性疾病	Fungal infectious disorders	10017528	各种真菌感染（不另分类）	Fungal infections NEC	10017536	真菌感染	Fungal infection
104349051	14	3	10434905	10037087	皮肤及皮下组织类疾病	Skin and subcutaneous tissue disorders	10040785	表皮及真皮状况	Epidermal and dermal conditions	10014982	各种瘙痒（不另分类）	Pruritus NEC	10049293	瘙痒	Pruritus
104349061	14	3	10434906	10042458	精神病类	Psychiatric disorders	10037175	各种自杀及自我伤害行为（不另分类）	Suicidal and self-injurious behaviours NEC	10042460	自杀和自我伤害行为	Suicidal and self-injurious behaviour	10042459	自杀想法	Suicidal ideation
104349071	14	3	10434907	10040108	各类神经系统疾病	Nervous system disorders	10029205	神经肌肉类疾病	Neuromuscular disorders	10029317	肌张力异常	Muscle tone abnormal	10028342	血清素综合征	Serotonin syndrome
104349091	14	3	10434909	10041347	精神病类	Psychiatric disorders	10037175	睡眠异常和混乱	Sleep disorders and disturbances	10040991	各种异睡症	Parasomnias	10033920	梦游症	Somnambulism
104349101	14	3	10434910	10024855	各类神经系统疾病	Nervous system disorders	10029205	神经类疾病（不另分类）	Neurological disorders NEC	10029305	意识障碍（不另分类）	Disturbances in consciousness NEC	10013509	意识丧失	Loss of consciousness
104349101	14	3	10434910	10027599	各类神经系统疾病	Nervous system disorders	10029205	各类头痛	Headaches	10019231	各种偏头痛	Migraine headaches	10027603	偏头痛	Migraine
104349101	14	3	10434910	10028813	胃肠系统疾病	Gastrointestinal disorders	10017947	胃肠道系统症状和体征	Gastrointestinal signs and symptoms	10018012	恶心和呕吐症状	Nausea and vomiting symptoms	10028817	恶心	Nausea
104349111	14	3	10434911	10040108	各类神经系统疾病	Nervous system disorders	10029205	神经肌肉类疾病	Neuromuscular disorders	10029317	肌张力异常	Muscle tone abnormal	10028342	血清素综合征	Serotonin syndrome
104349121	14	3	10434912	10037087	皮肤及皮下组织类疾病	Skin and subcutaneous tissue disorders	10040785	表皮及真皮状况	Epidermal and dermal conditions	10014982	各种瘙痒（不另分类）	Pruritus NEC	10049293	瘙痒	Pruritus
104349131	14	3	10434913	10013573	各类神经系统疾病	Nervous system disorders	10029205	神经类疾病（不另分类）	Neurological disorders NEC	10029305	神经学症状和体征（不另分类）	Neurological signs and symptoms NEC	10029306	头晕	Dizziness
104349131	14	3	10434913	10019211	各类神经系统疾病	Nervous system disorders	10029205	各类头痛	Headaches	10019231	各种头痛（不另分类）	Headaches NEC	10019233	头痛	Headache
104349131	14	3	10434913	10028813	胃肠系统疾病	Gastrointestinal disorders	10017947	胃肠道系统症状和体征	Gastrointestinal signs and symptoms	10018012	恶心和呕吐症状	Nausea and vomiting symptoms	10028817	恶心	Nausea
104349141	14	3	10434914	10037087	皮肤及皮下组织类疾病	Skin and subcutaneous tissue disorders	10040785	表皮及真皮状况	Epidermal and dermal conditions	10014982	各种瘙痒（不另分类）	Pruritus NEC	10049293	瘙痒	Pruritus
104349141	14	3	10434914	10052140	眼器官疾病	Eye disorders	10015919	眼部感染、刺激及炎症	Ocular infections, irritations and inflammations	10021877	眼部感染、炎症和相关征象	Ocular infections, inflammations and associated manifestations	10030045	眼睛瘙痒	Eye pruritus
104349151	14	3	10434915	10013036	眼器官疾病	Eye disorders	10015919	各种视觉障碍	Vision disorders	10047518	视觉障碍（不另分类）	Visual disorders NEC	10047541	复视	Diplopia
104349161	14	3	10434916	10037087	皮肤及皮下组织类疾病	Skin and subcutaneous tissue disorders	10040785	表皮及真皮状况	Epidermal and dermal conditions	10014982	各种瘙痒（不另分类）	Pruritus NEC	10049293	瘙痒	Pruritus
104349171	14	3	10434917	10040108	各类神经系统疾病	Nervous system disorders	10029205	神经肌肉类疾病	Neuromuscular disorders	10029317	肌张力异常	Muscle tone abnormal	10028342	血清素综合征	Serotonin syndrome
104349171	14	3	10434917	10049816	各种肌肉骨骼及结缔组织疾病	Musculoskeletal and connective tissue disorders	10028395	肌肉类疾病	Muscle disorders	10028302	肌肉相关症状和体征（不另分类）	Muscle related signs and symptoms NEC	10028326	肌紧张	Muscle tightness
104349181	14	3	10434918	10028813	胃肠系统疾病	Gastrointestinal disorders	10017947	胃肠道系统症状和体征	Gastrointestinal signs and symptoms	10018012	恶心和呕吐症状	Nausea and vomiting symptoms	10028817	恶心	Nausea
104349211	14	3	10434921	10015535	精神病类	Psychiatric disorders	10037175	心境障碍和混乱（不另分类）	Mood disorders and disturbances NEC	10027946	情感和情绪障碍（不另分类）	Emotional and mood disturbances NEC	10014556	欣快感	Euphoric mood
104349221	14	3	10434922	10003549	全身性疾病及给药部位各种反应	General disorders and administration site conditions	10018065	全身系统疾病（不另分类）	General system disorders NEC	10018073	虚弱状态	Asthenic conditions	10003550	虚弱	Asthenia
104349221	14	3	10434922	10008531	全身性疾病及给药部位各种反应	General disorders and administration site conditions	10018065	全身系统疾病（不另分类）	General system disorders NEC	10018073	各种感受与感觉（不另分类）	Feelings and sensations NEC	10068759	寒战	Chills
104349221	14	3	10434922	10013573	各类神经系统疾病	Nervous system disorders	10029205	神经类疾病（不另分类）	Neurological disorders NEC	10029305	神经学症状和体征（不另分类）	Neurological signs and symptoms NEC	10029306	头晕	Dizziness
104349221	14	3	10434922	10028813	胃肠系统疾病	Gastrointestinal disorders	10017947	胃肠道系统症状和体征	Gastrointestinal signs and symptoms	10018012	恶心和呕吐症状	Nausea and vomiting symptoms	10028817	恶心	Nausea
104349221	14	3	10434922	10046571	感染及侵染类疾病	Infections and infestations	10021881	感染 - 未指明病原	Infections - pathogen unspecified	10021879	各种尿路感染	Urinary tract infections	10046577	尿路感染	Urinary tract infection
104349221	14	3	10434922	10047942	各类检查	Investigations	10022891	血液类检查（包括血型）	Haematology investigations (incl blood groups)	10018851	各种白细胞分析	White blood cell analyses	10047938	白细胞计数降低	White blood cell count decreased
104349221	14	3	10434922	10049565	各种肌肉骨骼及结缔组织疾病	Musculoskeletal and connective tissue disorders	10028395	肌肉类疾病	Muscle disorders	10028302	肌肉相关症状和体征（不另分类）	Muscle related signs and symptoms NEC	10028326	肌肉疲劳	Muscle fatigue
104349231	14	3	10434923	10007882	感染及侵染类疾病	Infections and infestations	10021881	细菌感染性疾病	Bacterial infectious disorders	10004018	各种细菌感染（不另分类）	Bacterial infections NEC	10004047	蜂窝织炎	Cellulitis
104349241	14	3	10434924	10016322	全身性疾病及给药部位各种反应	General disorders and administration site conditions	10018065	全身系统疾病（不另分类）	General system disorders NEC	10018073	各种感受与感觉（不另分类）	Feelings and sensations NEC	10068759	感受异常	Feeling abnormal
104349251	14	3	10434925	10037087	皮肤及皮下组织类疾病	Skin and subcutaneous tissue disorders	10040785	表皮及真皮状况	Epidermal and dermal conditions	10014982	各种瘙痒（不另分类）	Pruritus NEC	10049293	瘙痒	Pruritus
104349261	14	3	10434926	10037087	皮肤及皮下组织类疾病	Skin and subcutaneous tissue disorders	10040785	表皮及真皮状况	Epidermal and dermal conditions	10014982	各种瘙痒（不另分类）	Pruritus NEC	10049293	瘙痒	Pruritus
104349271	14	3	10434927	10011469	全身性疾病及给药部位各种反应	General disorders and administration site conditions	10018065	全身系统疾病（不另分类）	General system disorders NEC	10018073	一般症状和体征（不另分类）	General signs and symptoms NEC	10018072	哭	Crying
104349271	14	3	10434927	10013496	各类神经系统疾病	Nervous system disorders	10029205	精神损害类疾病	Mental impairment disorders	10057167	精神损害（痴呆和记忆力丧失除外）	Mental impairment (excl dementia and memory loss)	10027375	注意障碍	Disturbance in attention
104349271	14	3	10434927	10016344	精神病类	Psychiatric disorders	10037175	抑郁性心境障碍和混乱	Depressed mood disorders and disturbances	10012375	伴忧郁症状的情绪变化	Mood alterations with depressive symptoms	10027938	绝望感	Feeling of despair
104349271	14	3	10434927	10019211	各类神经系统疾病	Nervous system disorders	10029205	各类头痛	Headaches	10019231	各种头痛（不另分类）	Headaches NEC	10019233	头痛	Headache
104349281	14	3	10434928	10028813	胃肠系统疾病	Gastrointestinal disorders	10017947	胃肠道系统症状和体征	Gastrointestinal signs and symptoms	10018012	恶心和呕吐症状	Nausea and vomiting symptoms	10028817	恶心	Nausea
104349291	14	3	10434929	10028813	胃肠系统疾病	Gastrointestinal disorders	10017947	胃肠道系统症状和体征	Gastrointestinal signs and symptoms	10018012	恶心和呕吐症状	Nausea and vomiting symptoms	10028817	恶心	Nausea
104349301	14	3	10434930	10037087	皮肤及皮下组织类疾病	Skin and subcutaneous tissue disorders	10040785	表皮及真皮状况	Epidermal and dermal conditions	10014982	各种瘙痒（不另分类）	Pruritus NEC	10049293	瘙痒	Pruritus
104349311	14	3	10434931	10028813	胃肠系统疾病	Gastrointestinal disorders	10017947	胃肠道系统症状和体征	Gastrointestinal signs and symptoms	10018012	恶心和呕吐症状	Nausea and vomiting symptoms	10028817	恶心	Nausea
104349311	14	3	10434931	10038776	胃肠系统疾病	Gastrointestinal disorders	10017947	胃肠道系统症状和体征	Gastrointestinal signs and symptoms	10018012	恶心和呕吐症状	Nausea and vomiting symptoms	10028817	干呕	Retching
104349311	14	3	10434931	10047700	胃肠系统疾病	Gastrointestinal disorders	10017947	胃肠道系统症状和体征	Gastrointestinal signs and symptoms	10018012	恶心和呕吐症状	Nausea and vomiting symptoms	10028817	呕吐	Vomiting
104349321	14	3	10434932	10028813	胃肠系统疾病	Gastrointestinal disorders	10017947	胃肠道系统症状和体征	Gastrointestinal signs and symptoms	10018012	恶心和呕吐症状	Nausea and vomiting symptoms	10028817	恶心	Nausea
104349331	14	3	10434933	10013709	全身性疾病及给药部位各种反应	General disorders and administration site conditions	10018065	治疗性及非治疗性反应类（不包括毒性）	Therapeutic and nontherapeutic effects (excl toxicity)	10062915	各种治疗和非治疗反应	Therapeutic and nontherapeutic responses	10043409	药物无效	Drug ineffective
104349341	14	3	10434934	10028813	胃肠系统疾病	Gastrointestinal disorders	10017947	胃肠道系统症状和体征	Gastrointestinal signs and symptoms	10018012	恶心和呕吐症状	Nausea and vomiting symptoms	10028817	恶心	Nausea
104349341	14	3	10434934	10047700	胃肠系统疾病	Gastrointestinal disorders	10017947	胃肠道系统症状和体征	Gastrointestinal signs and symptoms	10018012	恶心和呕吐症状	Nausea and vomiting symptoms	10028817	呕吐	Vomiting
104349351	14	3	10434935	10027599	各类神经系统疾病	Nervous system disorders	10029205	各类头痛	Headaches	10019231	各种偏头痛	Migraine headaches	10027603	偏头痛	Migraine
104349361	14	3	10434936	10044565	各类神经系统疾病	Nervous system disorders	10029205	运动障碍类（包括帕金森病）	Movement disorders (incl parkinsonism)	10028037	各种颤抖（不包括先天性）	Tremor (excl congenital)	10044566	震颤	Tremor
104349371	14	3	10434937	10019211	各类神经系统疾病	Nervous system disorders	10029205	各类头痛	Headaches	10019231	各种头痛（不另分类）	Headaches NEC	10019233	头痛	Headache
104349381	14	3	10434938	10028813	胃肠系统疾病	Gastrointestinal disorders	10017947	胃肠道系统症状和体征	Gastrointestinal signs and symptoms	10018012	恶心和呕吐症状	Nausea and vomiting symptoms	10028817	恶心	Nausea
104349381	14	3	10434938	10047700	胃肠系统疾病	Gastrointestinal disorders	10017947	胃肠道系统症状和体征	Gastrointestinal signs and symptoms	10018012	恶心和呕吐症状	Nausea and vomiting symptoms	10028817	呕吐	Vomiting
104349391	14	3	10434939	10019063	精神病类	Psychiatric disorders	10037175	思维及感知紊乱	Disturbances in thinking and perception	10013511	各种幻觉（睡眠相关性除外）	Hallucinations (excl sleep-related)	10082212	幻觉	Hallucination
104349391	14	3	10434939	10033557	心脏器官疾病	Cardiac disorders	10007541	心脏相关疾病、症状和体征（不另分类）	Cardiac disorders, signs and symptoms NEC	10082206	各种心脏体征和症状（不另分类）	Cardiac signs and symptoms NEC	10007609	心悸	Palpitations
104349391	14	3	10434939	10040742	呼吸系统、胸及纵隔疾病	Respiratory, thoracic and mediastinal disorders	10038738	上呼吸道疾病（不包括感染）	Upper respiratory tract disorders (excl infections)	10046304	副鼻窦疾病（不包括感染和肿瘤）	Paranasal sinus disorders (excl infections and neoplasms)	10040743	鼻窦充血	Sinus congestion
104349401	14	3	10434940	10005750	各类检查	Investigations	10022891	心血管检查（不包括酶检测）	Cardiac and vascular investigations (excl enzyme tests)	10007512	各种血管检查（不另分类）（包括血压）	Vascular tests NEC (incl blood pressure)	10047110	血压升高	Blood pressure increased
104349411	14	3	10434941	10001497	精神病类	Psychiatric disorders	10037175	焦虑症及症状	Anxiety disorders and symptoms	10002861	焦虑症状	Anxiety symptoms	10002869	激越	Agitation
104349411	14	3	10434941	10002855	精神病类	Psychiatric disorders	10037175	焦虑症及症状	Anxiety disorders and symptoms	10002861	焦虑症状	Anxiety symptoms	10002869	焦虑	Anxiety
104349411	14	3	10434941	10013573	各类神经系统疾病	Nervous system disorders	10029205	神经类疾病（不另分类）	Neurological disorders NEC	10029305	神经学症状和体征（不另分类）	Neurological signs and symptoms NEC	10029306	头晕	Dizziness
104349411	14	3	10434941	10013709	全身性疾病及给药部位各种反应	General disorders and administration site conditions	10018065	治疗性及非治疗性反应类（不包括毒性）	Therapeutic and nontherapeutic effects (excl toxicity)	10062915	各种治疗和非治疗反应	Therapeutic and nontherapeutic responses	10043409	药物无效	Drug ineffective
104349411	14	3	10434941	10016326	全身性疾病及给药部位各种反应	General disorders and administration site conditions	10018065	全身系统疾病（不另分类）	General system disorders NEC	10018073	各种感受与感觉（不另分类）	Feelings and sensations NEC	10068759	感到寒冷	Feeling cold
104349411	14	3	10434941	10016825	血管与淋巴管类疾病	Vascular disorders	10047065	血管疾病（不另分类）	Vascular disorders NEC	10047066	周围血管疾病（不另分类）	Peripheral vascular disorders NEC	10034638	潮红	Flushing
104349411	14	3	10434941	10022998	精神病类	Psychiatric disorders	10037175	心境障碍和混乱（不另分类）	Mood disorders and disturbances NEC	10027946	情感和情绪障碍（不另分类）	Emotional and mood disturbances NEC	10014556	易激惹	Irritability
104349421	14	3	10434942	10040477	生殖系统及乳腺疾病	Reproductive system and breast disorders	10038604	性功能和生育疾病类	Sexual function and fertility disorders	10013356	各种性功能和生育疾病（不另分类）	Sexual function and fertility disorders NEC	10013357	性功能障碍	Sexual dysfunction
104349431	14	3	10434943	10019063	精神病类	Psychiatric disorders	10037175	思维及感知紊乱	Disturbances in thinking and perception	10013511	各种幻觉（睡眠相关性除外）	Hallucinations (excl sleep-related)	10082212	幻觉	Hallucination
104349441	14	3	10434944	10016322	全身性疾病及给药部位各种反应	General disorders and administration site conditions	10018065	全身系统疾病（不另分类）	General system disorders NEC	10018073	各种感受与感觉（不另分类）	Feelings and sensations NEC	10068759	感受异常	Feeling abnormal
104349451	14	3	10434945	10000125	精神病类	Psychiatric disorders	10037175	睡眠异常和混乱	Sleep disorders and disturbances	10040991	各种异睡症	Parasomnias	10033920	异常做梦	Abnormal dreams
104349451	14	3	10434945	10002368	精神病类	Psychiatric disorders	10037175	心境障碍和混乱（不另分类）	Mood disorders and disturbances NEC	10027946	情感和情绪障碍（不另分类）	Emotional and mood disturbances NEC	10014556	愤怒	Anger
104349461	14	3	10434946	10013911	各类神经系统疾病	Nervous system disorders	10029205	神经类疾病（不另分类）	Neurological disorders NEC	10029305	各种感觉异常（不另分类）	Sensory abnormalities NEC	10040021	味觉倒错	Dysgeusia
104349461	14	3	10434946	10028813	胃肠系统疾病	Gastrointestinal disorders	10017947	胃肠道系统症状和体征	Gastrointestinal signs and symptoms	10018012	恶心和呕吐症状	Nausea and vomiting symptoms	10028817	恶心	Nausea
104349461	14	3	10434946	10040026	各类神经系统疾病	Nervous system disorders	10029205	神经类疾病（不另分类）	Neurological disorders NEC	10029305	各种感觉异常（不另分类）	Sensory abnormalities NEC	10040021	感觉障碍	Sensory disturbance
104349471	14	3	10434947	10067482	全身性疾病及给药部位各种反应	General disorders and administration site conditions	10018065	全身系统疾病（不另分类）	General system disorders NEC	10018073	没有不良反应	Adverse effect absent	10001424	无不良事件	No adverse event
104349471	14	3	10434947	10069332	各类损伤、中毒及操作并发症	Injury, poisoning and procedural complications	10022117	用药错误及其他产品使用错误和问题	Medication errors and other product use errors and issues	10079145	各种产品混淆错误和问题	Product confusion errors and issues	10079148	产品名称混淆	Product name confusion
104349471	14	3	10434947	10080359	各类损伤、中毒及操作并发症	Injury, poisoning and procedural complications	10022117	用药错误及其他产品使用错误和问题	Medication errors and other product use errors and issues	10079145	各种产品配发错误和问题	Product dispensing errors and issues	10079149	产品配发错误	Product dispensing error
104349481	14	3	10434948	10037087	皮肤及皮下组织类疾病	Skin and subcutaneous tissue disorders	10040785	表皮及真皮状况	Epidermal and dermal conditions	10014982	各种瘙痒（不另分类）	Pruritus NEC	10049293	瘙痒	Pruritus
104349491	14	3	10434949	10049821	各类检查	Investigations	10022891	肾脏、泌尿道检查及尿液分析	Renal and urinary tract investigations and urinalyses	10038362	各种尿分析（不另分类）	Urinalysis NEC	10046512	尿沉渣检出	Urinary sediment present
104349501	14	3	10434950	10013968	呼吸系统、胸及纵隔疾病	Respiratory, thoracic and mediastinal disorders	10038738	呼吸系统疾病（不另分类）	Respiratory disorders NEC	10038716	各种呼吸异常	Breathing abnormalities	10006334	呼吸困难	Dyspnoea
104349511	14	3	10434951	10013709	全身性疾病及给药部位各种反应	General disorders and administration site conditions	10018065	治疗性及非治疗性反应类（不包括毒性）	Therapeutic and nontherapeutic effects (excl toxicity)	10062915	各种治疗和非治疗反应	Therapeutic and nontherapeutic responses	10043409	药物无效	Drug ineffective
104349521	14	3	10434952	10036018	肾脏及泌尿系统疾病	Renal and urinary disorders	10038359	各种泌尿道体征和症状	Urinary tract signs and symptoms	10046590	膀胱和尿道症状	Bladder and urethral symptoms	10004995	尿频	Pollakiuria
104349531	14	3	10434953	10000059	胃肠系统疾病	Gastrointestinal disorders	10017947	胃肠道系统症状和体征	Gastrointestinal signs and symptoms	10018012	各种胃肠道症状和体征（不另分类）	Gastrointestinal signs and symptoms NEC	10027678	腹部不适	Abdominal discomfort
104349531	14	3	10434953	10013781	胃肠系统疾病	Gastrointestinal disorders	10017947	唾液腺疾病类	Salivary gland conditions	10039404	口腔干燥和唾液改变	Oral dryness and saliva altered	10030975	口干	Dry mouth
104349531	14	3	10434953	10041349	各类神经系统疾病	Nervous system disorders	10029205	神经类疾病（不另分类）	Neurological disorders NEC	10029305	意识障碍（不另分类）	Disturbances in consciousness NEC	10013509	嗜睡	Somnolence
104349531	14	3	10434953	10057371	胃肠系统疾病	Gastrointestinal disorders	10017947	口腔软组织类疾病	Oral soft tissue conditions	10031013	口部软组织症状和体征	Oral soft tissue signs and symptoms	10031021	口腔感觉减退	Hypoaesthesia oral
104349541	14	3	10434954	10054089	精神病类	Psychiatric disorders	10037175	抑郁性心境障碍和混乱	Depressed mood disorders and disturbances	10012375	伴忧郁症状的情绪变化	Mood alterations with depressive symptoms	10027938	抑郁症状	Depressive symptom
104349551	14	3	10434955	10037844	皮肤及皮下组织类疾病	Skin and subcutaneous tissue disorders	10040785	表皮及真皮状况	Epidermal and dermal conditions	10014982	出疹、发疹和皮疹（不另分类）	Rashes, eruptions and exanthems NEC	10052566	皮疹	Rash
104349561	14	3	10434956	10037087	皮肤及皮下组织类疾病	Skin and subcutaneous tissue disorders	10040785	表皮及真皮状况	Epidermal and dermal conditions	10014982	各种瘙痒（不另分类）	Pruritus NEC	10049293	瘙痒	Pruritus
104349571	14	3	10434957	10033775	各类神经系统疾病	Nervous system disorders	10029205	神经类疾病（不另分类）	Neurological disorders NEC	10029305	感觉异常和感觉迟钝	Paraesthesias and dysaesthesias	10033788	异常感觉	Paraesthesia
104349581	14	3	10434958	10001488	精神病类	Psychiatric disorders	10037175	人性格异常及行为混乱	Personality disorders and disturbances in behaviour	10034726	行为和社会关系障碍	Behaviour and socialisation disturbances	10004209	攻击	Aggression
104349591	14	3	10434959	10008590	呼吸系统、胸及纵隔疾病	Respiratory, thoracic and mediastinal disorders	10038738	呼吸道症状和体征	Respiratory tract signs and symptoms	10079101	上呼吸道症状和体征	Upper respiratory tract signs and symptoms	10046313	呛噎感	Choking sensation
104349591	14	3	10434959	10038776	胃肠系统疾病	Gastrointestinal disorders	10017947	胃肠道系统症状和体征	Gastrointestinal signs and symptoms	10018012	恶心和呕吐症状	Nausea and vomiting symptoms	10028817	干呕	Retching
104349591	14	3	10434959	10054761	呼吸系统、胸及纵隔疾病	Respiratory, thoracic and mediastinal disorders	10038738	呼吸道症状和体征	Respiratory tract signs and symptoms	10079101	下呼吸道症状和体征	Lower respiratory tract signs and symptoms	10024976	支气管分泌物粘性增加	Increased viscosity of bronchial secretion
104349601	14	3	10434960	10016825	血管与淋巴管类疾病	Vascular disorders	10047065	血管疾病（不另分类）	Vascular disorders NEC	10047066	周围血管疾病（不另分类）	Peripheral vascular disorders NEC	10034638	潮红	Flushing
104349611	14	3	10434961	10013709	全身性疾病及给药部位各种反应	General disorders and administration site conditions	10018065	治疗性及非治疗性反应类（不包括毒性）	Therapeutic and nontherapeutic effects (excl toxicity)	10062915	各种治疗和非治疗反应	Therapeutic and nontherapeutic responses	10043409	药物无效	Drug ineffective
104349621	14	3	10434962	10047340	耳及迷路类疾病	Ear and labyrinth disorders	10013993	内耳及第八颅神经类疾病	Inner ear and VIIIth cranial nerve disorders	10022396	各种内耳症状和体征	Inner ear signs and symptoms	10022398	眩晕	Vertigo
104349631	14	3	10434963	10011469	全身性疾病及给药部位各种反应	General disorders and administration site conditions	10018065	全身系统疾病（不另分类）	General system disorders NEC	10018073	一般症状和体征（不另分类）	General signs and symptoms NEC	10018072	哭	Crying
104349631	14	3	10434963	10012378	精神病类	Psychiatric disorders	10037175	抑郁性心境障碍和混乱	Depressed mood disorders and disturbances	10012375	各种抑郁病	Depressive disorders	10012401	抑郁	Depression
104349631	14	3	10434963	10016338	全身性疾病及给药部位各种反应	General disorders and administration site conditions	10018065	全身系统疾病（不另分类）	General system disorders NEC	10018073	各种感受与感觉（不另分类）	Feelings and sensations NEC	10068759	紧张不安	Feeling jittery
104349631	14	3	10434963	10033557	心脏器官疾病	Cardiac disorders	10007541	心脏相关疾病、症状和体征（不另分类）	Cardiac disorders, signs and symptoms NEC	10082206	各种心脏体征和症状（不另分类）	Cardiac signs and symptoms NEC	10007609	心悸	Palpitations
104349641	14	3	10434964	10013911	各类神经系统疾病	Nervous system disorders	10029205	神经类疾病（不另分类）	Neurological disorders NEC	10029305	各种感觉异常（不另分类）	Sensory abnormalities NEC	10040021	味觉倒错	Dysgeusia
104349641	14	3	10434964	10019211	各类神经系统疾病	Nervous system disorders	10029205	各类头痛	Headaches	10019231	各种头痛（不另分类）	Headaches NEC	10019233	头痛	Headache
104349641	14	3	10434964	10028813	胃肠系统疾病	Gastrointestinal disorders	10017947	胃肠道系统症状和体征	Gastrointestinal signs and symptoms	10018012	恶心和呕吐症状	Nausea and vomiting symptoms	10028817	恶心	Nausea
104349651	14	3	10434965	10011469	全身性疾病及给药部位各种反应	General disorders and administration site conditions	10018065	全身系统疾病（不另分类）	General system disorders NEC	10018073	一般症状和体征（不另分类）	General signs and symptoms NEC	10018072	哭	Crying
104349661	14	3	10434966	10010774	胃肠系统疾病	Gastrointestinal disorders	10017947	胃肠运动及排便状况	Gastrointestinal motility and defaecation conditions	10017977	各种胃肠道弛缓和动力不足性疾病（不另分类）	Gastrointestinal atonic and hypomotility disorders NEC	10017933	便秘	Constipation
104349661	14	3	10434966	10034972	皮肤及皮下组织类疾病	Skin and subcutaneous tissue disorders	10040785	表皮及真皮状况	Epidermal and dermal conditions	10014982	光敏感性和光照性皮肤病	Photosensitivity and photodermatosis conditions	10072982	光敏性反应	Photosensitivity reaction
104349661	14	3	10434966	10044565	各类神经系统疾病	Nervous system disorders	10029205	运动障碍类（包括帕金森病）	Movement disorders (incl parkinsonism)	10028037	各种颤抖（不包括先天性）	Tremor (excl congenital)	10044566	震颤	Tremor
104349671	14	3	10434967	10010305	精神病类	Psychiatric disorders	10037175	谵妄类（包括意识模糊）	Deliria (incl confusion)	10012221	精神错乱和定向障碍	Confusion and disorientation	10010301	意识模糊状态	Confusional state
104349671	14	3	10434967	10013573	各类神经系统疾病	Nervous system disorders	10029205	神经类疾病（不另分类）	Neurological disorders NEC	10029305	神经学症状和体征（不另分类）	Neurological signs and symptoms NEC	10029306	头晕	Dizziness
104349671	14	3	10434967	10028813	胃肠系统疾病	Gastrointestinal disorders	10017947	胃肠道系统症状和体征	Gastrointestinal signs and symptoms	10018012	恶心和呕吐症状	Nausea and vomiting symptoms	10028817	恶心	Nausea
104349681	14	3	10434968	10043882	耳及迷路类疾病	Ear and labyrinth disorders	10013993	内耳及第八颅神经类疾病	Inner ear and VIIIth cranial nerve disorders	10022396	各种内耳症状和体征	Inner ear signs and symptoms	10022398	耳鸣	Tinnitus
104349691	14	3	10434969	10037087	皮肤及皮下组织类疾病	Skin and subcutaneous tissue disorders	10040785	表皮及真皮状况	Epidermal and dermal conditions	10014982	各种瘙痒（不另分类）	Pruritus NEC	10049293	瘙痒	Pruritus
104349691	14	3	10434969	10037844	皮肤及皮下组织类疾病	Skin and subcutaneous tissue disorders	10040785	表皮及真皮状况	Epidermal and dermal conditions	10014982	出疹、发疹和皮疹（不另分类）	Rashes, eruptions and exanthems NEC	10052566	皮疹	Rash
104349701	14	3	10434970	10047700	胃肠系统疾病	Gastrointestinal disorders	10017947	胃肠道系统症状和体征	Gastrointestinal signs and symptoms	10018012	恶心和呕吐症状	Nausea and vomiting symptoms	10028817	呕吐	Vomiting
104349711	14	3	10434971	10037844	皮肤及皮下组织类疾病	Skin and subcutaneous tissue disorders	10040785	表皮及真皮状况	Epidermal and dermal conditions	10014982	出疹、发疹和皮疹（不另分类）	Rashes, eruptions and exanthems NEC	10052566	皮疹	Rash
104349721	14	3	10434972	10019063	精神病类	Psychiatric disorders	10037175	思维及感知紊乱	Disturbances in thinking and perception	10013511	各种幻觉（睡眠相关性除外）	Hallucinations (excl sleep-related)	10082212	幻觉	Hallucination
104349741	14	3	10434974	10033557	心脏器官疾病	Cardiac disorders	10007541	心脏相关疾病、症状和体征（不另分类）	Cardiac disorders, signs and symptoms NEC	10082206	各种心脏体征和症状（不另分类）	Cardiac signs and symptoms NEC	10007609	心悸	Palpitations
104349751	14	3	10434975	10033371	全身性疾病及给药部位各种反应	General disorders and administration site conditions	10018065	全身系统疾病（不另分类）	General system disorders NEC	10018073	疼痛和不适（不另分类）	Pain and discomfort NEC	10033372	疼痛	Pain
104349761	14	3	10434976	10037087	皮肤及皮下组织类疾病	Skin and subcutaneous tissue disorders	10040785	表皮及真皮状况	Epidermal and dermal conditions	10014982	各种瘙痒（不另分类）	Pruritus NEC	10049293	瘙痒	Pruritus
104349771	14	3	10434977	10037087	皮肤及皮下组织类疾病	Skin and subcutaneous tissue disorders	10040785	表皮及真皮状况	Epidermal and dermal conditions	10014982	各种瘙痒（不另分类）	Pruritus NEC	10049293	瘙痒	Pruritus
104349781	14	3	10434978	10044565	各类神经系统疾病	Nervous system disorders	10029205	运动障碍类（包括帕金森病）	Movement disorders (incl parkinsonism)	10028037	各种颤抖（不包括先天性）	Tremor (excl congenital)	10044566	震颤	Tremor
104349791	14	3	10434979	10001760	皮肤及皮下组织类疾病	Skin and subcutaneous tissue disorders	10040785	皮肤附属物各种状况	Skin appendage conditions	10040798	各种秃头症	Alopecias	10001769	脱发	Alopecia
104349801	14	3	10434980	10012741	胃肠系统疾病	Gastrointestinal disorders	10017947	胃肠运动及排便状况	Gastrointestinal motility and defaecation conditions	10017977	各种腹泻（不包括感染性的）	Diarrhoea (excl infective)	10012736	出血性腹泻	Diarrhoea haemorrhagic
104349801	14	3	10434980	10022437	精神病类	Psychiatric disorders	10037175	睡眠异常和混乱	Sleep disorders and disturbances	10040991	入睡和睡眠障碍	Disturbances in initiating and maintaining sleep	10013510	失眠	Insomnia
104349811	14	3	10434981	10026749	精神病类	Psychiatric disorders	10037175	躁狂及双相性心境障碍和混乱	Manic and bipolar mood disorders and disturbances	10026753	伴燥狂症状的情感变化	Mood alterations with manic symptoms	10027939	躁狂	Mania
104349821	14	3	10434982	10001497	精神病类	Psychiatric disorders	10037175	焦虑症及症状	Anxiety disorders and symptoms	10002861	焦虑症状	Anxiety symptoms	10002869	激越	Agitation
104349821	14	3	10434982	10012735	胃肠系统疾病	Gastrointestinal disorders	10017947	胃肠运动及排便状况	Gastrointestinal motility and defaecation conditions	10017977	各种腹泻（不包括感染性的）	Diarrhoea (excl infective)	10012736	腹泻	Diarrhoea
104349821	14	3	10434982	10017999	胃肠系统疾病	Gastrointestinal disorders	10017947	胃肠道系统症状和体征	Gastrointestinal signs and symptoms	10018012	胃肠道和腹部疼痛（不包括口腔和咽喉）	Gastrointestinal and abdominal pains (excl oral and throat)	10017926	胃肠痛	Gastrointestinal pain
104349831	14	3	10434983	10028813	胃肠系统疾病	Gastrointestinal disorders	10017947	胃肠道系统症状和体征	Gastrointestinal signs and symptoms	10018012	恶心和呕吐症状	Nausea and vomiting symptoms	10028817	恶心	Nausea
104349831	14	3	10434983	10047700	胃肠系统疾病	Gastrointestinal disorders	10017947	胃肠道系统症状和体征	Gastrointestinal signs and symptoms	10018012	恶心和呕吐症状	Nausea and vomiting symptoms	10028817	呕吐	Vomiting
104349841	14	3	10434984	10019211	各类神经系统疾病	Nervous system disorders	10029205	各类头痛	Headaches	10019231	各种头痛（不另分类）	Headaches NEC	10019233	头痛	Headache
104349871	14	3	10434987	10044565	各类神经系统疾病	Nervous system disorders	10029205	运动障碍类（包括帕金森病）	Movement disorders (incl parkinsonism)	10028037	各种颤抖（不包括先天性）	Tremor (excl congenital)	10044566	震颤	Tremor
104349881	14	3	10434988	10001497	精神病类	Psychiatric disorders	10037175	焦虑症及症状	Anxiety disorders and symptoms	10002861	焦虑症状	Anxiety symptoms	10002869	激越	Agitation
104349881	14	3	10434988	10028813	胃肠系统疾病	Gastrointestinal disorders	10017947	胃肠道系统症状和体征	Gastrointestinal signs and symptoms	10018012	恶心和呕吐症状	Nausea and vomiting symptoms	10028817	恶心	Nausea
104349891	14	3	10434989	10044565	各类神经系统疾病	Nervous system disorders	10029205	运动障碍类（包括帕金森病）	Movement disorders (incl parkinsonism)	10028037	各种颤抖（不包括先天性）	Tremor (excl congenital)	10044566	震颤	Tremor
104349901	14	3	10434990	10028813	胃肠系统疾病	Gastrointestinal disorders	10017947	胃肠道系统症状和体征	Gastrointestinal signs and symptoms	10018012	恶心和呕吐症状	Nausea and vomiting symptoms	10028817	恶心	Nausea
104349931	14	3	10434993	10037087	皮肤及皮下组织类疾病	Skin and subcutaneous tissue disorders	10040785	表皮及真皮状况	Epidermal and dermal conditions	10014982	各种瘙痒（不另分类）	Pruritus NEC	10049293	瘙痒	Pruritus
104349941	14	3	10434994	10002368	精神病类	Psychiatric disorders	10037175	心境障碍和混乱（不另分类）	Mood disorders and disturbances NEC	10027946	情感和情绪障碍（不另分类）	Emotional and mood disturbances NEC	10014556	愤怒	Anger
104349941	14	3	10434994	10005750	各类检查	Investigations	10022891	心血管检查（不包括酶检测）	Cardiac and vascular investigations (excl enzyme tests)	10007512	各种血管检查（不另分类）（包括血压）	Vascular tests NEC (incl blood pressure)	10047110	血压升高	Blood pressure increased
104349951	14	3	10434995	10026749	精神病类	Psychiatric disorders	10037175	躁狂及双相性心境障碍和混乱	Manic and bipolar mood disorders and disturbances	10026753	伴燥狂症状的情感变化	Mood alterations with manic symptoms	10027939	躁狂	Mania
104349961	14	3	10434996	10037087	皮肤及皮下组织类疾病	Skin and subcutaneous tissue disorders	10040785	表皮及真皮状况	Epidermal and dermal conditions	10014982	各种瘙痒（不另分类）	Pruritus NEC	10049293	瘙痒	Pruritus
104350001	14	3	10435000	10046910	生殖系统及乳腺疾病	Reproductive system and breast disorders	10038604	外阴阴道疾病（不包括感染和炎症）	Vulvovaginal disorders (excl infections and inflammations)	10047789	各种外阴阴道疾病（不另分类）	Vulvovaginal disorders NEC	10047790	阴道出血	Vaginal haemorrhage
104350011	14	3	10435001	10026749	精神病类	Psychiatric disorders	10037175	躁狂及双相性心境障碍和混乱	Manic and bipolar mood disorders and disturbances	10026753	伴燥狂症状的情感变化	Mood alterations with manic symptoms	10027939	躁狂	Mania
104350021	14	3	10435002	10012735	胃肠系统疾病	Gastrointestinal disorders	10017947	胃肠运动及排便状况	Gastrointestinal motility and defaecation conditions	10017977	各种腹泻（不包括感染性的）	Diarrhoea (excl infective)	10012736	腹泻	Diarrhoea
104350021	14	3	10435002	10028813	胃肠系统疾病	Gastrointestinal disorders	10017947	胃肠道系统症状和体征	Gastrointestinal signs and symptoms	10018012	恶心和呕吐症状	Nausea and vomiting symptoms	10028817	恶心	Nausea
104350031	14	3	10435003	10002855	精神病类	Psychiatric disorders	10037175	焦虑症及症状	Anxiety disorders and symptoms	10002861	焦虑症状	Anxiety symptoms	10002869	焦虑	Anxiety
104350031	14	3	10435003	10016338	全身性疾病及给药部位各种反应	General disorders and administration site conditions	10018065	全身系统疾病（不另分类）	General system disorders NEC	10018073	各种感受与感觉（不另分类）	Feelings and sensations NEC	10068759	紧张不安	Feeling jittery
104350031	14	3	10435003	10033557	心脏器官疾病	Cardiac disorders	10007541	心脏相关疾病、症状和体征（不另分类）	Cardiac disorders, signs and symptoms NEC	10082206	各种心脏体征和症状（不另分类）	Cardiac signs and symptoms NEC	10007609	心悸	Palpitations
104350041	14	3	10435004	10000087	胃肠系统疾病	Gastrointestinal disorders	10017947	胃肠道系统症状和体征	Gastrointestinal signs and symptoms	10018012	胃肠道和腹部疼痛（不包括口腔和咽喉）	Gastrointestinal and abdominal pains (excl oral and throat)	10017926	上腹痛	Abdominal pain upper
104350041	14	3	10435004	10028813	胃肠系统疾病	Gastrointestinal disorders	10017947	胃肠道系统症状和体征	Gastrointestinal signs and symptoms	10018012	恶心和呕吐症状	Nausea and vomiting symptoms	10028817	恶心	Nausea
104350041	14	3	10435004	10047895	各类检查	Investigations	10022891	体检和器官系统状态主题	Physical examination and organ system status topics	10071940	体检步骤和器官系统状态	Physical examination procedures and organ system status	10071941	体重降低	Weight decreased
104350051	14	3	10435005	10037855	皮肤及皮下组织类疾病	Skin and subcutaneous tissue disorders	10040785	表皮及真皮状况	Epidermal and dermal conditions	10014982	出疹、发疹和皮疹（不另分类）	Rashes, eruptions and exanthems NEC	10052566	红色皮疹	Rash erythematous
104350061	14	3	10435006	10018800	生殖系统及乳腺疾病	Reproductive system and breast disorders	10038604	乳腺类疾病	Breast disorders	10006232	各种乳腺疾病（不另分类）	Breast disorders NEC	10040675	男性乳腺发育	Gynaecomastia
104350071	14	3	10435007	10002855	精神病类	Psychiatric disorders	10037175	焦虑症及症状	Anxiety disorders and symptoms	10002861	焦虑症状	Anxiety symptoms	10002869	焦虑	Anxiety
104350071	14	3	10435007	10016338	全身性疾病及给药部位各种反应	General disorders and administration site conditions	10018065	全身系统疾病（不另分类）	General system disorders NEC	10018073	各种感受与感觉（不另分类）	Feelings and sensations NEC	10068759	紧张不安	Feeling jittery
104350071	14	3	10435007	10033557	心脏器官疾病	Cardiac disorders	10007541	心脏相关疾病、症状和体征（不另分类）	Cardiac disorders, signs and symptoms NEC	10082206	各种心脏体征和症状（不另分类）	Cardiac signs and symptoms NEC	10007609	心悸	Palpitations
104350081	14	3	10435008	10005802	各类检查	Investigations	10022891	水、电解质及矿物质的各种检查	Water, electrolyte and mineral investigations	10047843	各种矿物质和电解质分析	Mineral and electrolyte analyses	10027637	血钠降低	Blood sodium decreased
104350081	14	3	10435008	10012735	胃肠系统疾病	Gastrointestinal disorders	10017947	胃肠运动及排便状况	Gastrointestinal motility and defaecation conditions	10017977	各种腹泻（不包括感染性的）	Diarrhoea (excl infective)	10012736	腹泻	Diarrhoea
104350081	14	3	10435008	10020642	皮肤及皮下组织类疾病	Skin and subcutaneous tissue disorders	10040785	皮肤附属物各种状况	Skin appendage conditions	10040798	顶浆分泌腺和小汗腺疾病	Apocrine and eccrine gland disorders	10002982	多汗	Hyperhidrosis
104350081	14	3	10435008	10028334	各种肌肉骨骼及结缔组织疾病	Musculoskeletal and connective tissue disorders	10028395	肌肉类疾病	Muscle disorders	10028302	肌肉相关症状和体征（不另分类）	Muscle related signs and symptoms NEC	10028326	肌痉挛	Muscle spasms
104350091	14	3	10435009	10013573	各类神经系统疾病	Nervous system disorders	10029205	神经类疾病（不另分类）	Neurological disorders NEC	10029305	神经学症状和体征（不另分类）	Neurological signs and symptoms NEC	10029306	头晕	Dizziness
104350101	14	3	10435010	10010774	胃肠系统疾病	Gastrointestinal disorders	10017947	胃肠运动及排便状况	Gastrointestinal motility and defaecation conditions	10017977	各种胃肠道弛缓和动力不足性疾病（不另分类）	Gastrointestinal atonic and hypomotility disorders NEC	10017933	便秘	Constipation
104350101	14	3	10435010	10013946	胃肠系统疾病	Gastrointestinal disorders	10017947	胃肠道系统症状和体征	Gastrointestinal signs and symptoms	10018012	消化不良症状和体征	Dyspeptic signs and symptoms	10013949	消化不良	Dyspepsia
104350101	14	3	10435010	10016322	全身性疾病及给药部位各种反应	General disorders and administration site conditions	10018065	全身系统疾病（不另分类）	General system disorders NEC	10018073	各种感受与感觉（不另分类）	Feelings and sensations NEC	10068759	感受异常	Feeling abnormal
104350101	14	3	10435010	10019211	各类神经系统疾病	Nervous system disorders	10029205	各类头痛	Headaches	10019231	各种头痛（不另分类）	Headaches NEC	10019233	头痛	Headache
104350101	14	3	10435010	10028813	胃肠系统疾病	Gastrointestinal disorders	10017947	胃肠道系统症状和体征	Gastrointestinal signs and symptoms	10018012	恶心和呕吐症状	Nausea and vomiting symptoms	10028817	恶心	Nausea
104350101	14	3	10435010	10043882	耳及迷路类疾病	Ear and labyrinth disorders	10013993	内耳及第八颅神经类疾病	Inner ear and VIIIth cranial nerve disorders	10022396	各种内耳症状和体征	Inner ear signs and symptoms	10022398	耳鸣	Tinnitus
104350111	14	3	10435011	10016322	全身性疾病及给药部位各种反应	General disorders and administration site conditions	10018065	全身系统疾病（不另分类）	General system disorders NEC	10018073	各种感受与感觉（不另分类）	Feelings and sensations NEC	10068759	感受异常	Feeling abnormal
104350121	14	3	10435012	10016322	全身性疾病及给药部位各种反应	General disorders and administration site conditions	10018065	全身系统疾病（不另分类）	General system disorders NEC	10018073	各种感受与感觉（不另分类）	Feelings and sensations NEC	10068759	感受异常	Feeling abnormal
104350131	14	3	10435013	10013709	全身性疾病及给药部位各种反应	General disorders and administration site conditions	10018065	治疗性及非治疗性反应类（不包括毒性）	Therapeutic and nontherapeutic effects (excl toxicity)	10062915	各种治疗和非治疗反应	Therapeutic and nontherapeutic responses	10043409	药物无效	Drug ineffective
104350141	14	3	10435014	10016322	全身性疾病及给药部位各种反应	General disorders and administration site conditions	10018065	全身系统疾病（不另分类）	General system disorders NEC	10018073	各种感受与感觉（不另分类）	Feelings and sensations NEC	10068759	感受异常	Feeling abnormal
104350151	14	3	10435015	10002855	精神病类	Psychiatric disorders	10037175	焦虑症及症状	Anxiety disorders and symptoms	10002861	焦虑症状	Anxiety symptoms	10002869	焦虑	Anxiety
104350151	14	3	10435015	10013573	各类神经系统疾病	Nervous system disorders	10029205	神经类疾病（不另分类）	Neurological disorders NEC	10029305	神经学症状和体征（不另分类）	Neurological signs and symptoms NEC	10029306	头晕	Dizziness
104350161	14	3	10435016	10002855	精神病类	Psychiatric disorders	10037175	焦虑症及症状	Anxiety disorders and symptoms	10002861	焦虑症状	Anxiety symptoms	10002869	焦虑	Anxiety
104350161	14	3	10435016	10028813	胃肠系统疾病	Gastrointestinal disorders	10017947	胃肠道系统症状和体征	Gastrointestinal signs and symptoms	10018012	恶心和呕吐症状	Nausea and vomiting symptoms	10028817	恶心	Nausea
104350171	14	3	10435017	10013573	各类神经系统疾病	Nervous system disorders	10029205	神经类疾病（不另分类）	Neurological disorders NEC	10029305	神经学症状和体征（不另分类）	Neurological signs and symptoms NEC	10029306	头晕	Dizziness
104350171	14	3	10435017	10020642	皮肤及皮下组织类疾病	Skin and subcutaneous tissue disorders	10040785	皮肤附属物各种状况	Skin appendage conditions	10040798	顶浆分泌腺和小汗腺疾病	Apocrine and eccrine gland disorders	10002982	多汗	Hyperhidrosis
104350171	14	3	10435017	10021097	血管与淋巴管类疾病	Vascular disorders	10047065	血压降低和性质不明的血压异常及休克	Decreased and nonspecific blood pressure disorders and shock	10011954	血管低血压疾病	Vascular hypotensive disorders	10057181	低血压	Hypotension
104350181	14	3	10435018	10010264	全身性疾病及给药部位各种反应	General disorders and administration site conditions	10018065	全身系统疾病（不另分类）	General system disorders NEC	10018073	一般症状和体征（不另分类）	General signs and symptoms NEC	10018072	病情恶化	Condition aggravated
104350181	14	3	10435018	10012735	胃肠系统疾病	Gastrointestinal disorders	10017947	胃肠运动及排便状况	Gastrointestinal motility and defaecation conditions	10017977	各种腹泻（不包括感染性的）	Diarrhoea (excl infective)	10012736	腹泻	Diarrhoea
104350181	14	3	10435018	10039897	各类神经系统疾病	Nervous system disorders	10029205	神经类疾病（不另分类）	Neurological disorders NEC	10029305	意识障碍（不另分类）	Disturbances in consciousness NEC	10013509	镇静	Sedation
104350181	14	3	10435018	10061461	生殖系统及乳腺疾病	Reproductive system and breast disorders	10038604	性功能和生育疾病类	Sexual function and fertility disorders	10013356	勃起和射精状态和障碍	Erection and ejaculation conditions and disorders	10013305	勃起功能障碍	Erectile dysfunction
104350191	14	3	10435019	10028813	胃肠系统疾病	Gastrointestinal disorders	10017947	胃肠道系统症状和体征	Gastrointestinal signs and symptoms	10018012	恶心和呕吐症状	Nausea and vomiting symptoms	10028817	恶心	Nausea
104350201	14	3	10435020	10002855	精神病类	Psychiatric disorders	10037175	焦虑症及症状	Anxiety disorders and symptoms	10002861	焦虑症状	Anxiety symptoms	10002869	焦虑	Anxiety
104350201	14	3	10435020	10013709	全身性疾病及给药部位各种反应	General disorders and administration site conditions	10018065	治疗性及非治疗性反应类（不包括毒性）	Therapeutic and nontherapeutic effects (excl toxicity)	10062915	各种治疗和非治疗反应	Therapeutic and nontherapeutic responses	10043409	药物无效	Drug ineffective
104350211	14	3	10435021	10013968	呼吸系统、胸及纵隔疾病	Respiratory, thoracic and mediastinal disorders	10038738	呼吸系统疾病（不另分类）	Respiratory disorders NEC	10038716	各种呼吸异常	Breathing abnormalities	10006334	呼吸困难	Dyspnoea
104350211	14	3	10435021	10043414	全身性疾病及给药部位各种反应	General disorders and administration site conditions	10018065	治疗性及非治疗性反应类（不包括毒性）	Therapeutic and nontherapeutic effects (excl toxicity)	10062915	各种治疗和非治疗反应	Therapeutic and nontherapeutic responses	10043409	治疗反应减弱	Therapeutic response decreased
104350211	14	3	10435021	10058920	各类神经系统疾病	Nervous system disorders	10029205	神经类疾病（不另分类）	Neurological disorders NEC	10029305	各种感觉异常（不另分类）	Sensory abnormalities NEC	10040021	不宁腿综合征	Restless legs syndrome
104350221	14	3	10435022	10002942	精神病类	Psychiatric disorders	10037175	心境障碍和混乱（不另分类）	Mood disorders and disturbances NEC	10027946	心境障碍性疾病（不另分类）	Mood disorders NEC	10027948	情感淡漠	Apathy
104350221	14	3	10435022	10016256	全身性疾病及给药部位各种反应	General disorders and administration site conditions	10018065	全身系统疾病（不另分类）	General system disorders NEC	10018073	虚弱状态	Asthenic conditions	10003550	疲劳	Fatigue
104350221	14	3	10435022	10016322	全身性疾病及给药部位各种反应	General disorders and administration site conditions	10018065	全身系统疾病（不另分类）	General system disorders NEC	10018073	各种感受与感觉（不另分类）	Feelings and sensations NEC	10068759	感受异常	Feeling abnormal
104350231	14	3	10435023	10010264	全身性疾病及给药部位各种反应	General disorders and administration site conditions	10018065	全身系统疾病（不另分类）	General system disorders NEC	10018073	一般症状和体征（不另分类）	General signs and symptoms NEC	10018072	病情恶化	Condition aggravated
104350231	14	3	10435023	10028813	胃肠系统疾病	Gastrointestinal disorders	10017947	胃肠道系统症状和体征	Gastrointestinal signs and symptoms	10018012	恶心和呕吐症状	Nausea and vomiting symptoms	10028817	恶心	Nausea
104350231	14	3	10435023	10040477	生殖系统及乳腺疾病	Reproductive system and breast disorders	10038604	性功能和生育疾病类	Sexual function and fertility disorders	10013356	各种性功能和生育疾病（不另分类）	Sexual function and fertility disorders NEC	10013357	性功能障碍	Sexual dysfunction
104350231	14	3	10435023	10047700	胃肠系统疾病	Gastrointestinal disorders	10017947	胃肠道系统症状和体征	Gastrointestinal signs and symptoms	10018012	恶心和呕吐症状	Nausea and vomiting symptoms	10028817	呕吐	Vomiting
104350261	14	3	10435026	10037087	皮肤及皮下组织类疾病	Skin and subcutaneous tissue disorders	10040785	表皮及真皮状况	Epidermal and dermal conditions	10014982	各种瘙痒（不另分类）	Pruritus NEC	10049293	瘙痒	Pruritus
104350281	14	3	10435028	10043071	心脏器官疾病	Cardiac disorders	10007541	心律失常类疾病	Cardiac arrhythmias	10007521	心率和节律异常（不另分类）	Rate and rhythm disorders NEC	10037908	心动过速	Tachycardia
104350291	14	3	10435029	10026749	精神病类	Psychiatric disorders	10037175	躁狂及双相性心境障碍和混乱	Manic and bipolar mood disorders and disturbances	10026753	伴燥狂症状的情感变化	Mood alterations with manic symptoms	10027939	躁狂	Mania
104350311	14	3	10435031	10013709	全身性疾病及给药部位各种反应	General disorders and administration site conditions	10018065	治疗性及非治疗性反应类（不包括毒性）	Therapeutic and nontherapeutic effects (excl toxicity)	10062915	各种治疗和非治疗反应	Therapeutic and nontherapeutic responses	10043409	药物无效	Drug ineffective
104350321	14	3	10435032	10037087	皮肤及皮下组织类疾病	Skin and subcutaneous tissue disorders	10040785	表皮及真皮状况	Epidermal and dermal conditions	10014982	各种瘙痒（不另分类）	Pruritus NEC	10049293	瘙痒	Pruritus
104350321	14	3	10435032	10037844	皮肤及皮下组织类疾病	Skin and subcutaneous tissue disorders	10040785	表皮及真皮状况	Epidermal and dermal conditions	10014982	出疹、发疹和皮疹（不另分类）	Rashes, eruptions and exanthems NEC	10052566	皮疹	Rash
104350331	14	3	10435033	10016256	全身性疾病及给药部位各种反应	General disorders and administration site conditions	10018065	全身系统疾病（不另分类）	General system disorders NEC	10018073	虚弱状态	Asthenic conditions	10003550	疲劳	Fatigue
104350331	14	3	10435033	10028813	胃肠系统疾病	Gastrointestinal disorders	10017947	胃肠道系统症状和体征	Gastrointestinal signs and symptoms	10018012	恶心和呕吐症状	Nausea and vomiting symptoms	10028817	恶心	Nausea
104350331	14	3	10435033	10041349	各类神经系统疾病	Nervous system disorders	10029205	神经类疾病（不另分类）	Neurological disorders NEC	10029305	意识障碍（不另分类）	Disturbances in consciousness NEC	10013509	嗜睡	Somnolence
104350341	14	3	10435034	10019211	各类神经系统疾病	Nervous system disorders	10029205	各类头痛	Headaches	10019231	各种头痛（不另分类）	Headaches NEC	10019233	头痛	Headache
104350341	14	3	10435034	10028813	胃肠系统疾病	Gastrointestinal disorders	10017947	胃肠道系统症状和体征	Gastrointestinal signs and symptoms	10018012	恶心和呕吐症状	Nausea and vomiting symptoms	10028817	恶心	Nausea
104350341	14	3	10435034	10037087	皮肤及皮下组织类疾病	Skin and subcutaneous tissue disorders	10040785	表皮及真皮状况	Epidermal and dermal conditions	10014982	各种瘙痒（不另分类）	Pruritus NEC	10049293	瘙痒	Pruritus
104350351	14	3	10435035	10037844	皮肤及皮下组织类疾病	Skin and subcutaneous tissue disorders	10040785	表皮及真皮状况	Epidermal and dermal conditions	10014982	出疹、发疹和皮疹（不另分类）	Rashes, eruptions and exanthems NEC	10052566	皮疹	Rash
104350361	14	3	10435036	10037087	皮肤及皮下组织类疾病	Skin and subcutaneous tissue disorders	10040785	表皮及真皮状况	Epidermal and dermal conditions	10014982	各种瘙痒（不另分类）	Pruritus NEC	10049293	瘙痒	Pruritus
104350371	14	3	10435037	10037087	皮肤及皮下组织类疾病	Skin and subcutaneous tissue disorders	10040785	表皮及真皮状况	Epidermal and dermal conditions	10014982	各种瘙痒（不另分类）	Pruritus NEC	10049293	瘙痒	Pruritus
104350381	14	3	10435038	10039897	各类神经系统疾病	Nervous system disorders	10029205	神经类疾病（不另分类）	Neurological disorders NEC	10029305	意识障碍（不另分类）	Disturbances in consciousness NEC	10013509	镇静	Sedation
104350381	14	3	10435038	10041349	各类神经系统疾病	Nervous system disorders	10029205	神经类疾病（不另分类）	Neurological disorders NEC	10029305	意识障碍（不另分类）	Disturbances in consciousness NEC	10013509	嗜睡	Somnolence
104350391	14	3	10435039	10022437	精神病类	Psychiatric disorders	10037175	睡眠异常和混乱	Sleep disorders and disturbances	10040991	入睡和睡眠障碍	Disturbances in initiating and maintaining sleep	10013510	失眠	Insomnia
104350391	14	3	10435039	10037211	各类神经系统疾病	Nervous system disorders	10029205	运动障碍类（包括帕金森病）	Movement disorders (incl parkinsonism)	10028037	运动障碍和运动失调（不另分类）	Dyskinesias and movement disorders NEC	10013929	精神运动功能亢进	Psychomotor hyperactivity
104350402	14	4	10435040	10013573	各类神经系统疾病	Nervous system disorders	10029205	神经类疾病（不另分类）	Neurological disorders NEC	10029305	神经学症状和体征（不另分类）	Neurological signs and symptoms NEC	10029306	头晕	Dizziness
104350402	14	4	10435040	10013887	各类神经系统疾病	Nervous system disorders	10029205	神经类疾病（不另分类）	Neurological disorders NEC	10029305	说话和语言异常	Speech and language abnormalities	10041460	构音不良	Dysarthria
104350402	14	4	10435040	10042772	各类神经系统疾病	Nervous system disorders	10029205	神经类疾病（不另分类）	Neurological disorders NEC	10029305	意识障碍（不另分类）	Disturbances in consciousness NEC	10013509	晕厥	Syncope
104350411	14	3	10435041	10040477	生殖系统及乳腺疾病	Reproductive system and breast disorders	10038604	性功能和生育疾病类	Sexual function and fertility disorders	10013356	各种性功能和生育疾病（不另分类）	Sexual function and fertility disorders NEC	10013357	性功能障碍	Sexual dysfunction
104350411	14	3	10435041	10047899	各类检查	Investigations	10022891	体检和器官系统状态主题	Physical examination and organ system status topics	10071940	体检步骤和器官系统状态	Physical examination procedures and organ system status	10071941	体重增加	Weight increased
104350421	14	3	10435042	10037844	皮肤及皮下组织类疾病	Skin and subcutaneous tissue disorders	10040785	表皮及真皮状况	Epidermal and dermal conditions	10014982	出疹、发疹和皮疹（不另分类）	Rashes, eruptions and exanthems NEC	10052566	皮疹	Rash
104350421	14	3	10435042	10046735	皮肤及皮下组织类疾病	Skin and subcutaneous tissue disorders	10040785	血管性水肿和风疹	Angioedema and urticaria	10002426	各种荨麻疹	Urticarias	10046736	荨麻疹	Urticaria
104350431	14	3	10435043	10028813	胃肠系统疾病	Gastrointestinal disorders	10017947	胃肠道系统症状和体征	Gastrointestinal signs and symptoms	10018012	恶心和呕吐症状	Nausea and vomiting symptoms	10028817	恶心	Nausea
104350441	14	3	10435044	10001497	精神病类	Psychiatric disorders	10037175	焦虑症及症状	Anxiety disorders and symptoms	10002861	焦虑症状	Anxiety symptoms	10002869	激越	Agitation
104350441	14	3	10435044	10013709	全身性疾病及给药部位各种反应	General disorders and administration site conditions	10018065	治疗性及非治疗性反应类（不包括毒性）	Therapeutic and nontherapeutic effects (excl toxicity)	10062915	各种治疗和非治疗反应	Therapeutic and nontherapeutic responses	10043409	药物无效	Drug ineffective
104350441	14	3	10435044	10020772	血管与淋巴管类疾病	Vascular disorders	10047065	血管性高血压疾病	Vascular hypertensive disorders	10057166	高血压类疾病（不另分类）	Vascular hypertensive disorders NEC	10020774	高血压	Hypertension
104350441	14	3	10435044	10021097	血管与淋巴管类疾病	Vascular disorders	10047065	血压降低和性质不明的血压异常及休克	Decreased and nonspecific blood pressure disorders and shock	10011954	血管低血压疾病	Vascular hypotensive disorders	10057181	低血压	Hypotension
104350451	14	3	10435045	10040984	精神病类	Psychiatric disorders	10037175	睡眠异常和混乱	Sleep disorders and disturbances	10040991	睡眠疾病（不另分类）	Sleep disorders NEC	10040993	睡眠障碍	Sleep disorder
104350461	14	3	10435046	10082200	全身性疾病及给药部位各种反应	General disorders and administration site conditions	10018065	治疗性及非治疗性反应类（不包括毒性）	Therapeutic and nontherapeutic effects (excl toxicity)	10062915	各种治疗和非治疗反应	Therapeutic and nontherapeutic responses	10043409	治疗产品效果不全	Therapeutic product effect incomplete
104350611	14	3	10435061	10027951	精神病类	Psychiatric disorders	10037175	心境障碍和混乱（不另分类）	Mood disorders and disturbances NEC	10027946	情绪变动综合征	Fluctuating mood symptoms	10016798	心情波动	Mood swings
104350621	14	3	10435062	10028813	胃肠系统疾病	Gastrointestinal disorders	10017947	胃肠道系统症状和体征	Gastrointestinal signs and symptoms	10018012	恶心和呕吐症状	Nausea and vomiting symptoms	10028817	恶心	Nausea
104350631	14	3	10435063	10043607	血管与淋巴管类疾病	Vascular disorders	10047065	栓塞及血栓	Embolism and thrombosis	10014523	部位不确定的栓塞和血栓形成	Non-site specific embolism and thrombosis	10014524	血栓形成	Thrombosis
104350641	14	3	10435064	10069332	各类损伤、中毒及操作并发症	Injury, poisoning and procedural complications	10022117	用药错误及其他产品使用错误和问题	Medication errors and other product use errors and issues	10079145	各种产品混淆错误和问题	Product confusion errors and issues	10079148	产品名称混淆	Product name confusion
104350651	14	3	10435065	10002368	精神病类	Psychiatric disorders	10037175	心境障碍和混乱（不另分类）	Mood disorders and disturbances NEC	10027946	情感和情绪障碍（不另分类）	Emotional and mood disturbances NEC	10014556	愤怒	Anger
104350661	14	3	10435066	10013709	全身性疾病及给药部位各种反应	General disorders and administration site conditions	10018065	治疗性及非治疗性反应类（不包括毒性）	Therapeutic and nontherapeutic effects (excl toxicity)	10062915	各种治疗和非治疗反应	Therapeutic and nontherapeutic responses	10043409	药物无效	Drug ineffective
104350671	14	3	10435067	10037087	皮肤及皮下组织类疾病	Skin and subcutaneous tissue disorders	10040785	表皮及真皮状况	Epidermal and dermal conditions	10014982	各种瘙痒（不另分类）	Pruritus NEC	10049293	瘙痒	Pruritus
104350671	14	3	10435067	10037844	皮肤及皮下组织类疾病	Skin and subcutaneous tissue disorders	10040785	表皮及真皮状况	Epidermal and dermal conditions	10014982	出疹、发疹和皮疹（不另分类）	Rashes, eruptions and exanthems NEC	10052566	皮疹	Rash
104350681	14	3	10435068	10017944	胃肠系统疾病	Gastrointestinal disorders	10017947	胃肠类疾病（不另分类）	Gastrointestinal conditions NEC	10017943	各种胃肠疾病（不另分类）	Gastrointestinal disorders NEC	10017948	胃肠疾病	Gastrointestinal disorder
104350681	14	3	10435068	10047899	各类检查	Investigations	10022891	体检和器官系统状态主题	Physical examination and organ system status topics	10071940	体检步骤和器官系统状态	Physical examination procedures and organ system status	10071941	体重增加	Weight increased
104350691	14	3	10435069	10028813	胃肠系统疾病	Gastrointestinal disorders	10017947	胃肠道系统症状和体征	Gastrointestinal signs and symptoms	10018012	恶心和呕吐症状	Nausea and vomiting symptoms	10028817	恶心	Nausea
104350691	14	3	10435069	10047700	胃肠系统疾病	Gastrointestinal disorders	10017947	胃肠道系统症状和体征	Gastrointestinal signs and symptoms	10018012	恶心和呕吐症状	Nausea and vomiting symptoms	10028817	呕吐	Vomiting
104350701	14	3	10435070	10037087	皮肤及皮下组织类疾病	Skin and subcutaneous tissue disorders	10040785	表皮及真皮状况	Epidermal and dermal conditions	10014982	各种瘙痒（不另分类）	Pruritus NEC	10049293	瘙痒	Pruritus
104350711	14	3	10435071	10000125	精神病类	Psychiatric disorders	10037175	睡眠异常和混乱	Sleep disorders and disturbances	10040991	各种异睡症	Parasomnias	10033920	异常做梦	Abnormal dreams
104350721	14	3	10435072	10000059	胃肠系统疾病	Gastrointestinal disorders	10017947	胃肠道系统症状和体征	Gastrointestinal signs and symptoms	10018012	各种胃肠道症状和体征（不另分类）	Gastrointestinal signs and symptoms NEC	10027678	腹部不适	Abdominal discomfort
104350721	14	3	10435072	10010264	全身性疾病及给药部位各种反应	General disorders and administration site conditions	10018065	全身系统疾病（不另分类）	General system disorders NEC	10018073	一般症状和体征（不另分类）	General signs and symptoms NEC	10018072	病情恶化	Condition aggravated
104350721	14	3	10435072	10019211	各类神经系统疾病	Nervous system disorders	10029205	各类头痛	Headaches	10019231	各种头痛（不另分类）	Headaches NEC	10019233	头痛	Headache
104350721	14	3	10435072	10037087	皮肤及皮下组织类疾病	Skin and subcutaneous tissue disorders	10040785	表皮及真皮状况	Epidermal and dermal conditions	10014982	各种瘙痒（不另分类）	Pruritus NEC	10049293	瘙痒	Pruritus
104350732	14	4	10435073	10009696	各类神经系统疾病	Nervous system disorders	10029205	运动障碍类（包括帕金森病）	Movement disorders (incl parkinsonism)	10028037	运动障碍和运动失调（不另分类）	Dyskinesias and movement disorders NEC	10013929	笨拙	Clumsiness
104350732	14	4	10435073	10027175	各类神经系统疾病	Nervous system disorders	10029205	精神损害类疾病	Mental impairment disorders	10057167	记忆力丧失（不包括痴呆）	Memory loss (excl dementia)	10027177	记忆受损	Memory impairment
104350732	14	4	10435073	10028813	胃肠系统疾病	Gastrointestinal disorders	10017947	胃肠道系统症状和体征	Gastrointestinal signs and symptoms	10018012	恶心和呕吐症状	Nausea and vomiting symptoms	10028817	恶心	Nausea
104350732	14	4	10435073	10049848	各类神经系统疾病	Nervous system disorders	10029205	神经类疾病（不另分类）	Neurological disorders NEC	10029305	协调与平衡障碍	Coordination and balance disturbances	10072984	平衡障碍	Balance disorder
104350741	14	3	10435074	10041349	各类神经系统疾病	Nervous system disorders	10029205	神经类疾病（不另分类）	Neurological disorders NEC	10029305	意识障碍（不另分类）	Disturbances in consciousness NEC	10013509	嗜睡	Somnolence
104350751	14	3	10435075	10020642	皮肤及皮下组织类疾病	Skin and subcutaneous tissue disorders	10040785	皮肤附属物各种状况	Skin appendage conditions	10040798	顶浆分泌腺和小汗腺疾病	Apocrine and eccrine gland disorders	10002982	多汗	Hyperhidrosis
104350761	14	3	10435076	10016322	全身性疾病及给药部位各种反应	General disorders and administration site conditions	10018065	全身系统疾病（不另分类）	General system disorders NEC	10018073	各种感受与感觉（不另分类）	Feelings and sensations NEC	10068759	感受异常	Feeling abnormal
104350771	14	3	10435077	10029412	精神病类	Psychiatric disorders	10037175	睡眠异常和混乱	Sleep disorders and disturbances	10040991	各种异睡症	Parasomnias	10033920	梦魇	Nightmare
104350781	14	3	10435078	10028813	胃肠系统疾病	Gastrointestinal disorders	10017947	胃肠道系统症状和体征	Gastrointestinal signs and symptoms	10018012	恶心和呕吐症状	Nausea and vomiting symptoms	10028817	恶心	Nausea
104350791	14	3	10435079	10028813	胃肠系统疾病	Gastrointestinal disorders	10017947	胃肠道系统症状和体征	Gastrointestinal signs and symptoms	10018012	恶心和呕吐症状	Nausea and vomiting symptoms	10028817	恶心	Nausea
104350801	14	3	10435080	10015137	胃肠系统疾病	Gastrointestinal disorders	10017947	胃肠道系统症状和体征	Gastrointestinal signs and symptoms	10018012	消化不良症状和体征	Dyspeptic signs and symptoms	10013949	嗳气	Eructation
104350801	14	3	10435080	10037087	皮肤及皮下组织类疾病	Skin and subcutaneous tissue disorders	10040785	表皮及真皮状况	Epidermal and dermal conditions	10014982	各种瘙痒（不另分类）	Pruritus NEC	10049293	瘙痒	Pruritus
104350811	14	3	10435081	10013573	各类神经系统疾病	Nervous system disorders	10029205	神经类疾病（不另分类）	Neurological disorders NEC	10029305	神经学症状和体征（不另分类）	Neurological signs and symptoms NEC	10029306	头晕	Dizziness
104350811	14	3	10435081	10019211	各类神经系统疾病	Nervous system disorders	10029205	各类头痛	Headaches	10019231	各种头痛（不另分类）	Headaches NEC	10019233	头痛	Headache
104350811	14	3	10435081	10047340	耳及迷路类疾病	Ear and labyrinth disorders	10013993	内耳及第八颅神经类疾病	Inner ear and VIIIth cranial nerve disorders	10022396	各种内耳症状和体征	Inner ear signs and symptoms	10022398	眩晕	Vertigo
104350821	14	3	10435082	10002855	精神病类	Psychiatric disorders	10037175	焦虑症及症状	Anxiety disorders and symptoms	10002861	焦虑症状	Anxiety symptoms	10002869	焦虑	Anxiety
104350821	14	3	10435082	10029216	精神病类	Psychiatric disorders	10037175	焦虑症及症状	Anxiety disorders and symptoms	10002861	焦虑症状	Anxiety symptoms	10002869	神经紧张不安	Nervousness
104350831	14	3	10435083	10002368	精神病类	Psychiatric disorders	10037175	心境障碍和混乱（不另分类）	Mood disorders and disturbances NEC	10027946	情感和情绪障碍（不另分类）	Emotional and mood disturbances NEC	10014556	愤怒	Anger
104350831	14	3	10435083	10022998	精神病类	Psychiatric disorders	10037175	心境障碍和混乱（不另分类）	Mood disorders and disturbances NEC	10027946	情感和情绪障碍（不另分类）	Emotional and mood disturbances NEC	10014556	易激惹	Irritability
104350841	14	3	10435084	10013709	全身性疾病及给药部位各种反应	General disorders and administration site conditions	10018065	治疗性及非治疗性反应类（不包括毒性）	Therapeutic and nontherapeutic effects (excl toxicity)	10062915	各种治疗和非治疗反应	Therapeutic and nontherapeutic responses	10043409	药物无效	Drug ineffective
104350851	14	3	10435085	10060800	血管与淋巴管类疾病	Vascular disorders	10047065	血管疾病（不另分类）	Vascular disorders NEC	10047066	周围血管疾病（不另分类）	Peripheral vascular disorders NEC	10034638	潮热	Hot flush
104350861	14	3	10435086	10037844	皮肤及皮下组织类疾病	Skin and subcutaneous tissue disorders	10040785	表皮及真皮状况	Epidermal and dermal conditions	10014982	出疹、发疹和皮疹（不另分类）	Rashes, eruptions and exanthems NEC	10052566	皮疹	Rash
104350871	14	3	10435087	10028347	各种肌肉骨骼及结缔组织疾病	Musculoskeletal and connective tissue disorders	10028395	肌肉类疾病	Muscle disorders	10028302	肌肉相关症状和体征（不另分类）	Muscle related signs and symptoms NEC	10028326	肌肉抽搐	Muscle twitching
104350871	14	3	10435087	10043833	精神病类	Psychiatric disorders	10037175	体力活动变化	Changes in physical activity	10008401	抽动障碍	Tic disorders	10043835	抽动	Tic
104350881	14	3	10435088	10000125	精神病类	Psychiatric disorders	10037175	睡眠异常和混乱	Sleep disorders and disturbances	10040991	各种异睡症	Parasomnias	10033920	异常做梦	Abnormal dreams
104350881	14	3	10435088	10012735	胃肠系统疾病	Gastrointestinal disorders	10017947	胃肠运动及排便状况	Gastrointestinal motility and defaecation conditions	10017977	各种腹泻（不包括感染性的）	Diarrhoea (excl infective)	10012736	腹泻	Diarrhoea
104350881	14	3	10435088	10015535	精神病类	Psychiatric disorders	10037175	心境障碍和混乱（不另分类）	Mood disorders and disturbances NEC	10027946	情感和情绪障碍（不另分类）	Emotional and mood disturbances NEC	10014556	欣快感	Euphoric mood
104350881	14	3	10435088	10028813	胃肠系统疾病	Gastrointestinal disorders	10017947	胃肠道系统症状和体征	Gastrointestinal signs and symptoms	10018012	恶心和呕吐症状	Nausea and vomiting symptoms	10028817	恶心	Nausea
104350881	14	3	10435088	10047700	胃肠系统疾病	Gastrointestinal disorders	10017947	胃肠道系统症状和体征	Gastrointestinal signs and symptoms	10018012	恶心和呕吐症状	Nausea and vomiting symptoms	10028817	呕吐	Vomiting
104350881	14	3	10435088	10067484	全身性疾病及给药部位各种反应	General disorders and administration site conditions	10018065	治疗性及非治疗性反应类（不包括毒性）	Therapeutic and nontherapeutic effects (excl toxicity)	10062915	各种治疗和非治疗反应	Therapeutic and nontherapeutic responses	10043409	不良反应	Adverse reaction
104350891	14	3	10435089	10003239	各种肌肉骨骼及结缔组织疾病	Musculoskeletal and connective tissue disorders	10028395	关节类疾病	Joint disorders	10023213	关节相关症状和体征	Joint related signs and symptoms	10023226	关节痛	Arthralgia
104350891	14	3	10435089	10037844	皮肤及皮下组织类疾病	Skin and subcutaneous tissue disorders	10040785	表皮及真皮状况	Epidermal and dermal conditions	10014982	出疹、发疹和皮疹（不另分类）	Rashes, eruptions and exanthems NEC	10052566	皮疹	Rash
104350901	14	3	10435090	10013573	各类神经系统疾病	Nervous system disorders	10029205	神经类疾病（不另分类）	Neurological disorders NEC	10029305	神经学症状和体征（不另分类）	Neurological signs and symptoms NEC	10029306	头晕	Dizziness
104350901	14	3	10435090	10016173	各类损伤、中毒及操作并发症	Injury, poisoning and procedural complications	10022117	各种损伤（不另分类）	Injuries NEC	10022114	部位不确定的各种损伤（不另分类）	Non-site specific injuries NEC	10029511	跌倒	Fall
104350901	14	3	10435090	10019196	各类损伤、中毒及操作并发症	Injury, poisoning and procedural complications	10022117	各种损伤（不另分类）	Injuries NEC	10022114	部位确定的各种损伤（不另分类）	Site specific injuries NEC	10040759	头部损伤	Head injury
104350941	14	3	10435094	10012735	胃肠系统疾病	Gastrointestinal disorders	10017947	胃肠运动及排便状况	Gastrointestinal motility and defaecation conditions	10017977	各种腹泻（不包括感染性的）	Diarrhoea (excl infective)	10012736	腹泻	Diarrhoea
104350951	14	3	10435095	10028813	胃肠系统疾病	Gastrointestinal disorders	10017947	胃肠道系统症状和体征	Gastrointestinal signs and symptoms	10018012	恶心和呕吐症状	Nausea and vomiting symptoms	10028817	恶心	Nausea
104350961	14	3	10435096	10028813	胃肠系统疾病	Gastrointestinal disorders	10017947	胃肠道系统症状和体征	Gastrointestinal signs and symptoms	10018012	恶心和呕吐症状	Nausea and vomiting symptoms	10028817	恶心	Nausea
104350971	14	3	10435097	10028813	胃肠系统疾病	Gastrointestinal disorders	10017947	胃肠道系统症状和体征	Gastrointestinal signs and symptoms	10018012	恶心和呕吐症状	Nausea and vomiting symptoms	10028817	恶心	Nausea
104350981	14	3	10435098	10028813	胃肠系统疾病	Gastrointestinal disorders	10017947	胃肠道系统症状和体征	Gastrointestinal signs and symptoms	10018012	恶心和呕吐症状	Nausea and vomiting symptoms	10028817	恶心	Nausea
104350991	14	3	10435099	10047513	眼器官疾病	Eye disorders	10015919	各种视觉障碍	Vision disorders	10047518	视觉障碍（不另分类）	Visual disorders NEC	10047541	视物模糊	Vision blurred
104351021	14	3	10435102	10053762	各类损伤、中毒及操作并发症	Injury, poisoning and procedural complications	10022117	超说明书使用及故意导致的产品误用/使用类问题	Off label uses and intentional product misuses/use issues	10079156	各种超说明书使用	Off label uses	10076291	超说明书使用	Off label use
104351031	14	3	10435103	10019211	各类神经系统疾病	Nervous system disorders	10029205	各类头痛	Headaches	10019231	各种头痛（不另分类）	Headaches NEC	10019233	头痛	Headache
104351041	14	3	10435104	10028813	胃肠系统疾病	Gastrointestinal disorders	10017947	胃肠道系统症状和体征	Gastrointestinal signs and symptoms	10018012	恶心和呕吐症状	Nausea and vomiting symptoms	10028817	恶心	Nausea
104351041	14	3	10435104	10047700	胃肠系统疾病	Gastrointestinal disorders	10017947	胃肠道系统症状和体征	Gastrointestinal signs and symptoms	10018012	恶心和呕吐症状	Nausea and vomiting symptoms	10028817	呕吐	Vomiting
104351061	14	3	10435106	10034972	皮肤及皮下组织类疾病	Skin and subcutaneous tissue disorders	10040785	表皮及真皮状况	Epidermal and dermal conditions	10014982	光敏感性和光照性皮肤病	Photosensitivity and photodermatosis conditions	10072982	光敏性反应	Photosensitivity reaction
104376041	14	3	10437604	10037087	皮肤及皮下组织类疾病	Skin and subcutaneous tissue disorders	10040785	表皮及真皮状况	Epidermal and dermal conditions	10014982	各种瘙痒（不另分类）	Pruritus NEC	10049293	瘙痒	Pruritus
104376271	14	3	10437627	10000125	精神病类	Psychiatric disorders	10037175	睡眠异常和混乱	Sleep disorders and disturbances	10040991	各种异睡症	Parasomnias	10033920	异常做梦	Abnormal dreams
104376991	14	3	10437699	10026749	精神病类	Psychiatric disorders	10037175	躁狂及双相性心境障碍和混乱	Manic and bipolar mood disorders and disturbances	10026753	伴燥狂症状的情感变化	Mood alterations with manic symptoms	10027939	躁狂	Mania
104376991	14	3	10437699	10037087	皮肤及皮下组织类疾病	Skin and subcutaneous tissue disorders	10040785	表皮及真皮状况	Epidermal and dermal conditions	10014982	各种瘙痒（不另分类）	Pruritus NEC	10049293	瘙痒	Pruritus
104377281	14	3	10437728	10050584	各类损伤、中毒及操作并发症	Injury, poisoning and procedural complications	10022117	各种损伤（不另分类）	Injuries NEC	10022114	各种皮肤损伤（不另分类）	Skin injuries NEC	10027699	挫伤	Contusion
104377361	14	3	10437736	10037087	皮肤及皮下组织类疾病	Skin and subcutaneous tissue disorders	10040785	表皮及真皮状况	Epidermal and dermal conditions	10014982	各种瘙痒（不另分类）	Pruritus NEC	10049293	瘙痒	Pruritus
104377361	14	3	10437736	10037844	皮肤及皮下组织类疾病	Skin and subcutaneous tissue disorders	10040785	表皮及真皮状况	Epidermal and dermal conditions	10014982	出疹、发疹和皮疹（不另分类）	Rashes, eruptions and exanthems NEC	10052566	皮疹	Rash
104378591	14	3	10437859	10022437	精神病类	Psychiatric disorders	10037175	睡眠异常和混乱	Sleep disorders and disturbances	10040991	入睡和睡眠障碍	Disturbances in initiating and maintaining sleep	10013510	失眠	Insomnia
104378871	14	3	10437887	10037087	皮肤及皮下组织类疾病	Skin and subcutaneous tissue disorders	10040785	表皮及真皮状况	Epidermal and dermal conditions	10014982	各种瘙痒（不另分类）	Pruritus NEC	10049293	瘙痒	Pruritus
104378871	14	3	10437887	10050584	各类损伤、中毒及操作并发症	Injury, poisoning and procedural complications	10022117	各种损伤（不另分类）	Injuries NEC	10022114	各种皮肤损伤（不另分类）	Skin injuries NEC	10027699	挫伤	Contusion
104379711	14	3	10437971	10037844	皮肤及皮下组织类疾病	Skin and subcutaneous tissue disorders	10040785	表皮及真皮状况	Epidermal and dermal conditions	10014982	出疹、发疹和皮疹（不另分类）	Rashes, eruptions and exanthems NEC	10052566	皮疹	Rash
104380791	14	3	10438079	10028813	胃肠系统疾病	Gastrointestinal disorders	10017947	胃肠道系统症状和体征	Gastrointestinal signs and symptoms	10018012	恶心和呕吐症状	Nausea and vomiting symptoms	10028817	恶心	Nausea
104380791	14	3	10438079	10047700	胃肠系统疾病	Gastrointestinal disorders	10017947	胃肠道系统症状和体征	Gastrointestinal signs and symptoms	10018012	恶心和呕吐症状	Nausea and vomiting symptoms	10028817	呕吐	Vomiting
104380971	14	3	10438097	10000125	精神病类	Psychiatric disorders	10037175	睡眠异常和混乱	Sleep disorders and disturbances	10040991	各种异睡症	Parasomnias	10033920	异常做梦	Abnormal dreams
104380971	14	3	10438097	10029412	精神病类	Psychiatric disorders	10037175	睡眠异常和混乱	Sleep disorders and disturbances	10040991	各种异睡症	Parasomnias	10033920	梦魇	Nightmare
104381141	14	3	10438114	10025482	全身性疾病及给药部位各种反应	General disorders and administration site conditions	10018065	全身系统疾病（不另分类）	General system disorders NEC	10018073	虚弱状态	Asthenic conditions	10003550	难受	Malaise
104381251	14	3	10438125	10037087	皮肤及皮下组织类疾病	Skin and subcutaneous tissue disorders	10040785	表皮及真皮状况	Epidermal and dermal conditions	10014982	各种瘙痒（不另分类）	Pruritus NEC	10049293	瘙痒	Pruritus
104381251	14	3	10438125	10046735	皮肤及皮下组织类疾病	Skin and subcutaneous tissue disorders	10040785	血管性水肿和风疹	Angioedema and urticaria	10002426	各种荨麻疹	Urticarias	10046736	荨麻疹	Urticaria
104381841	14	3	10438184	10037087	皮肤及皮下组织类疾病	Skin and subcutaneous tissue disorders	10040785	表皮及真皮状况	Epidermal and dermal conditions	10014982	各种瘙痒（不另分类）	Pruritus NEC	10049293	瘙痒	Pruritus
104382361	14	3	10438236	10037087	皮肤及皮下组织类疾病	Skin and subcutaneous tissue disorders	10040785	表皮及真皮状况	Epidermal and dermal conditions	10014982	各种瘙痒（不另分类）	Pruritus NEC	10049293	瘙痒	Pruritus
104382361	14	3	10438236	10037844	皮肤及皮下组织类疾病	Skin and subcutaneous tissue disorders	10040785	表皮及真皮状况	Epidermal and dermal conditions	10014982	出疹、发疹和皮疹（不另分类）	Rashes, eruptions and exanthems NEC	10052566	皮疹	Rash
104382401	14	3	10438240	10037087	皮肤及皮下组织类疾病	Skin and subcutaneous tissue disorders	10040785	表皮及真皮状况	Epidermal and dermal conditions	10014982	各种瘙痒（不另分类）	Pruritus NEC	10049293	瘙痒	Pruritus
104382401	14	3	10438240	10037844	皮肤及皮下组织类疾病	Skin and subcutaneous tissue disorders	10040785	表皮及真皮状况	Epidermal and dermal conditions	10014982	出疹、发疹和皮疹（不另分类）	Rashes, eruptions and exanthems NEC	10052566	皮疹	Rash
104382401	14	3	10438240	10047700	胃肠系统疾病	Gastrointestinal disorders	10017947	胃肠道系统症状和体征	Gastrointestinal signs and symptoms	10018012	恶心和呕吐症状	Nausea and vomiting symptoms	10028817	呕吐	Vomiting
104382661	14	3	10438266	10000125	精神病类	Psychiatric disorders	10037175	睡眠异常和混乱	Sleep disorders and disturbances	10040991	各种异睡症	Parasomnias	10033920	异常做梦	Abnormal dreams
104382781	14	3	10438278	10028813	胃肠系统疾病	Gastrointestinal disorders	10017947	胃肠道系统症状和体征	Gastrointestinal signs and symptoms	10018012	恶心和呕吐症状	Nausea and vomiting symptoms	10028817	恶心	Nausea
104383301	14	3	10438330	10000059	胃肠系统疾病	Gastrointestinal disorders	10017947	胃肠道系统症状和体征	Gastrointestinal signs and symptoms	10018012	各种胃肠道症状和体征（不另分类）	Gastrointestinal signs and symptoms NEC	10027678	腹部不适	Abdominal discomfort
104383301	14	3	10438330	10012735	胃肠系统疾病	Gastrointestinal disorders	10017947	胃肠运动及排便状况	Gastrointestinal motility and defaecation conditions	10017977	各种腹泻（不包括感染性的）	Diarrhoea (excl infective)	10012736	腹泻	Diarrhoea
104383301	14	3	10438330	10041349	各类神经系统疾病	Nervous system disorders	10029205	神经类疾病（不另分类）	Neurological disorders NEC	10029305	意识障碍（不另分类）	Disturbances in consciousness NEC	10013509	嗜睡	Somnolence
104383301	14	3	10438330	10047899	各类检查	Investigations	10022891	体检和器官系统状态主题	Physical examination and organ system status topics	10071940	体检步骤和器官系统状态	Physical examination procedures and organ system status	10071941	体重增加	Weight increased
104384191	14	3	10438419	10070325	各类检查	Investigations	10022891	微生物和血清检查	Microbiology and serology investigations	10027529	分支杆菌鉴定和血清学	Mycobacteria identification and serology	10028431	结核分枝杆菌复合检测阳性	Mycobacterium tuberculosis complex test positive
104384501	14	3	10438450	10016825	血管与淋巴管类疾病	Vascular disorders	10047065	血管疾病（不另分类）	Vascular disorders NEC	10047066	周围血管疾病（不另分类）	Peripheral vascular disorders NEC	10034638	潮红	Flushing
104384501	14	3	10438450	10028813	胃肠系统疾病	Gastrointestinal disorders	10017947	胃肠道系统症状和体征	Gastrointestinal signs and symptoms	10018012	恶心和呕吐症状	Nausea and vomiting symptoms	10028817	恶心	Nausea
104388862	14	4	10438886	10000087	胃肠系统疾病	Gastrointestinal disorders	10017947	胃肠道系统症状和体征	Gastrointestinal signs and symptoms	10018012	胃肠道和腹部疼痛（不包括口腔和咽喉）	Gastrointestinal and abdominal pains (excl oral and throat)	10017926	上腹痛	Abdominal pain upper
104388862	14	4	10438886	10028813	胃肠系统疾病	Gastrointestinal disorders	10017947	胃肠道系统症状和体征	Gastrointestinal signs and symptoms	10018012	恶心和呕吐症状	Nausea and vomiting symptoms	10028817	恶心	Nausea
104388862	14	4	10438886	10033371	全身性疾病及给药部位各种反应	General disorders and administration site conditions	10018065	全身系统疾病（不另分类）	General system disorders NEC	10018073	疼痛和不适（不另分类）	Pain and discomfort NEC	10033372	疼痛	Pain
104388862	14	4	10438886	10047700	胃肠系统疾病	Gastrointestinal disorders	10017947	胃肠道系统症状和体征	Gastrointestinal signs and symptoms	10018012	恶心和呕吐症状	Nausea and vomiting symptoms	10028817	呕吐	Vomiting
104388862	14	4	10438886	10061148	代谢及营养类疾病	Metabolism and nutrition disorders	10027433	食欲及一般性营养障碍	Appetite and general nutritional disorders	10003018	一般性营养障碍（不另分类）	General nutritional disorders NEC	10018067	喂养障碍	Feeding disorder
104388862	14	4	10438886	10061284	精神病类	Psychiatric disorders	10037175	精神病类（不另分类）	Psychiatric disorders NEC	10037176	各种精神疾病（不另分类）	Mental disorders NEC	10027362	精神障碍	Mental disorder
104459032	14	3	10445903	10042458	精神病类	Psychiatric disorders	10037175	各种自杀及自我伤害行为（不另分类）	Suicidal and self-injurious behaviours NEC	10042460	自杀和自我伤害行为	Suicidal and self-injurious behaviour	10042459	自杀想法	Suicidal ideation
104460621	14	3	10446062	10013968	呼吸系统、胸及纵隔疾病	Respiratory, thoracic and mediastinal disorders	10038738	呼吸系统疾病（不另分类）	Respiratory disorders NEC	10038716	各种呼吸异常	Breathing abnormalities	10006334	呼吸困难	Dyspnoea
104460621	14	3	10446062	10043528	呼吸系统、胸及纵隔疾病	Respiratory, thoracic and mediastinal disorders	10038738	呼吸道症状和体征	Respiratory tract signs and symptoms	10079101	上呼吸道症状和体征	Upper respiratory tract signs and symptoms	10046313	咽喉缩紧感	Throat tightness
104465301	14	3	10446530	10008589	呼吸系统、胸及纵隔疾病	Respiratory, thoracic and mediastinal disorders	10038738	呼吸道症状和体征	Respiratory tract signs and symptoms	10079101	上呼吸道症状和体征	Upper respiratory tract signs and symptoms	10046313	呛噎	Choking
104543762	14	3	10454376	10000081	胃肠系统疾病	Gastrointestinal disorders	10017947	胃肠道系统症状和体征	Gastrointestinal signs and symptoms	10018012	胃肠道和腹部疼痛（不包括口腔和咽喉）	Gastrointestinal and abdominal pains (excl oral and throat)	10017926	腹痛	Abdominal pain
104543762	14	3	10454376	10002424	皮肤及皮下组织类疾病	Skin and subcutaneous tissue disorders	10040785	血管性水肿和风疹	Angioedema and urticaria	10002426	各种血管性水肿	Angioedemas	10002425	血管性水肿	Angioedema
104543762	14	3	10454376	10008531	全身性疾病及给药部位各种反应	General disorders and administration site conditions	10018065	全身系统疾病（不另分类）	General system disorders NEC	10018073	各种感受与感觉（不另分类）	Feelings and sensations NEC	10068759	寒战	Chills
104543762	14	3	10454376	10012735	胃肠系统疾病	Gastrointestinal disorders	10017947	胃肠运动及排便状况	Gastrointestinal motility and defaecation conditions	10017977	各种腹泻（不包括感染性的）	Diarrhoea (excl infective)	10012736	腹泻	Diarrhoea
104543762	14	3	10454376	10037844	皮肤及皮下组织类疾病	Skin and subcutaneous tissue disorders	10040785	表皮及真皮状况	Epidermal and dermal conditions	10014982	出疹、发疹和皮疹（不另分类）	Rashes, eruptions and exanthems NEC	10052566	皮疹	Rash
104543771	14	3	10454377	10008190	各类神经系统疾病	Nervous system disorders	10029205	中枢神经系统血管疾病	Central nervous system vascular disorders	10007963	中枢神经系统出血和脑血管意外	Central nervous system haemorrhages and cerebrovascular accidents	10007948	脑血管意外	Cerebrovascular accident
104543791	14	3	10454379	10049666	精神病类	Psychiatric disorders	10037175	人性格异常及行为混乱	Personality disorders and disturbances in behaviour	10034726	行为和社会关系障碍	Behaviour and socialisation disturbances	10004209	杀人意念	Homicidal ideation
104544541	14	3	10454454	10026749	精神病类	Psychiatric disorders	10037175	躁狂及双相性心境障碍和混乱	Manic and bipolar mood disorders and disturbances	10026753	伴燥狂症状的情感变化	Mood alterations with manic symptoms	10027939	躁狂	Mania
104554111	14	3	10455411	10003239	各种肌肉骨骼及结缔组织疾病	Musculoskeletal and connective tissue disorders	10028395	关节类疾病	Joint disorders	10023213	关节相关症状和体征	Joint related signs and symptoms	10023226	关节痛	Arthralgia
104554111	14	3	10455411	10013573	各类神经系统疾病	Nervous system disorders	10029205	神经类疾病（不另分类）	Neurological disorders NEC	10029305	神经学症状和体征（不另分类）	Neurological signs and symptoms NEC	10029306	头晕	Dizziness
104554111	14	3	10455411	10016322	全身性疾病及给药部位各种反应	General disorders and administration site conditions	10018065	全身系统疾病（不另分类）	General system disorders NEC	10018073	各种感受与感觉（不另分类）	Feelings and sensations NEC	10068759	感受异常	Feeling abnormal
104554111	14	3	10455411	10017577	全身性疾病及给药部位各种反应	General disorders and administration site conditions	10018065	全身系统疾病（不另分类）	General system disorders NEC	10018073	行走障碍	Gait disturbances	10017578	步态障碍	Gait disturbance
104554111	14	3	10455411	10022437	精神病类	Psychiatric disorders	10037175	睡眠异常和混乱	Sleep disorders and disturbances	10040991	入睡和睡眠障碍	Disturbances in initiating and maintaining sleep	10013510	失眠	Insomnia
104554111	14	3	10455411	10028411	各种肌肉骨骼及结缔组织疾病	Musculoskeletal and connective tissue disorders	10028395	肌肉类疾病	Muscle disorders	10028302	肌肉疼痛	Muscle pains	10028323	肌痛	Myalgia
104554111	14	3	10455411	10029410	皮肤及皮下组织类疾病	Skin and subcutaneous tissue disorders	10040785	皮肤附属物各种状况	Skin appendage conditions	10040798	顶浆分泌腺和小汗腺疾病	Apocrine and eccrine gland disorders	10002982	盗汗	Night sweats
104554111	14	3	10455411	10029412	精神病类	Psychiatric disorders	10037175	睡眠异常和混乱	Sleep disorders and disturbances	10040991	各种异睡症	Parasomnias	10033920	梦魇	Nightmare
104554111	14	3	10455411	10060800	血管与淋巴管类疾病	Vascular disorders	10047065	血管疾病（不另分类）	Vascular disorders NEC	10047066	周围血管疾病（不另分类）	Peripheral vascular disorders NEC	10034638	潮热	Hot flush
104571431	14	3	10457143	10012735	胃肠系统疾病	Gastrointestinal disorders	10017947	胃肠运动及排便状况	Gastrointestinal motility and defaecation conditions	10017977	各种腹泻（不包括感染性的）	Diarrhoea (excl infective)	10012736	腹泻	Diarrhoea
104623853	14	4	10462385	10001540	各类神经系统疾病	Nervous system disorders	10029205	运动障碍类（包括帕金森病）	Movement disorders (incl parkinsonism)	10028037	运动障碍和运动失调（不另分类）	Dyskinesias and movement disorders NEC	10013929	静坐不能	Akathisia
104623853	14	4	10462385	10002855	精神病类	Psychiatric disorders	10037175	焦虑症及症状	Anxiety disorders and symptoms	10002861	焦虑症状	Anxiety symptoms	10002869	焦虑	Anxiety
104623853	14	4	10462385	10061536	各类神经系统疾病	Nervous system disorders	10029205	运动障碍类（包括帕金森病）	Movement disorders (incl parkinsonism)	10028037	帕金森病和帕金森综合征	Parkinson's disease and parkinsonism	10034005	帕金森病	Parkinson's disease
104623853	14	4	10462385	10076309	各类损伤、中毒及操作并发症	Injury, poisoning and procedural complications	10022117	用药错误及其他产品使用错误和问题	Medication errors and other product use errors and issues	10079145	不另分类的各种用药错误、产品使用错误和问题	Medication errors, product use errors and issues NEC	10079146	产品使用问题	Product use issue
104628291	14	3	10462829	10042458	精神病类	Psychiatric disorders	10037175	各种自杀及自我伤害行为（不另分类）	Suicidal and self-injurious behaviours NEC	10042460	自杀和自我伤害行为	Suicidal and self-injurious behaviour	10042459	自杀想法	Suicidal ideation
104652202	14	3	10465220	10012218	精神病类	Psychiatric disorders	10037175	谵妄类（包括意识模糊）	Deliria (incl confusion)	10012221	各种谵妄	Deliria	10012219	谵妄	Delirium
104652202	14	3	10465220	10016256	全身性疾病及给药部位各种反应	General disorders and administration site conditions	10018065	全身系统疾病（不另分类）	General system disorders NEC	10018073	虚弱状态	Asthenic conditions	10003550	疲劳	Fatigue
104652202	14	3	10465220	10019063	精神病类	Psychiatric disorders	10037175	思维及感知紊乱	Disturbances in thinking and perception	10013511	各种幻觉（睡眠相关性除外）	Hallucinations (excl sleep-related)	10082212	幻觉	Hallucination
104652202	14	3	10465220	10027599	各类神经系统疾病	Nervous system disorders	10029205	各类头痛	Headaches	10019231	各种偏头痛	Migraine headaches	10027603	偏头痛	Migraine
104652202	14	3	10465220	10028813	胃肠系统疾病	Gastrointestinal disorders	10017947	胃肠道系统症状和体征	Gastrointestinal signs and symptoms	10018012	恶心和呕吐症状	Nausea and vomiting symptoms	10028817	恶心	Nausea
104652202	14	3	10465220	10061920	精神病类	Psychiatric disorders	10037175	精神分裂症和其他精神疾病	Schizophrenia and other psychotic disorders	10039628	精神类疾病（不另分类）	Psychotic disorder NEC	10037252	精神病性障碍	Psychotic disorder
104652202	14	3	10465220	10081581	各类损伤、中毒及操作并发症	Injury, poisoning and procedural complications	10022117	用药错误及其他产品使用错误和问题	Medication errors and other product use errors and issues	10079145	各种产品给用错误和问题	Product administration errors and issues	10079147	产品给用持续时间有误	Incorrect product administration duration
104678502	14	4	10467850	10042458	精神病类	Psychiatric disorders	10037175	各种自杀及自我伤害行为（不另分类）	Suicidal and self-injurious behaviours NEC	10042460	自杀和自我伤害行为	Suicidal and self-injurious behaviour	10042459	自杀想法	Suicidal ideation
104686642	14	4	10468664	10049666	精神病类	Psychiatric disorders	10037175	人性格异常及行为混乱	Personality disorders and disturbances in behaviour	10034726	行为和社会关系障碍	Behaviour and socialisation disturbances	10004209	杀人意念	Homicidal ideation
104686652	14	4	10468665	10042458	精神病类	Psychiatric disorders	10037175	各种自杀及自我伤害行为（不另分类）	Suicidal and self-injurious behaviours NEC	10042460	自杀和自我伤害行为	Suicidal and self-injurious behaviour	10042459	自杀想法	Suicidal ideation
104695241	14	3	10469524	10020751	免疫系统疾病	Immune system disorders	10021428	过敏类反应	Allergic conditions	10001708	各种过敏反应（不另分类）	Allergic conditions NEC	10027654	超敏反应	Hypersensitivity
104757372	14	3	10475737	10000269	感染及侵染类疾病	Infections and infestations	10021881	感染 - 未指明病原	Infections - pathogen unspecified	10021879	各种感染（不另分类）	Infections NEC	10021902	脓肿	Abscess
104757372	14	3	10475737	10010144	精神病类	Psychiatric disorders	10037175	各种自杀及自我伤害行为（不另分类）	Suicidal and self-injurious behaviours NEC	10042460	自杀和自我伤害行为	Suicidal and self-injurious behaviour	10042459	自杀既遂	Completed suicide
104757372	14	3	10475737	10028813	胃肠系统疾病	Gastrointestinal disorders	10017947	胃肠道系统症状和体征	Gastrointestinal signs and symptoms	10018012	恶心和呕吐症状	Nausea and vomiting symptoms	10028817	恶心	Nausea
104757372	14	3	10475737	10042464	精神病类	Psychiatric disorders	10037175	各种自杀及自我伤害行为（不另分类）	Suicidal and self-injurious behaviours NEC	10042460	自杀和自我伤害行为	Suicidal and self-injurious behaviour	10042459	实施自杀行为	Suicide attempt
104757372	14	3	10475737	10053762	各类损伤、中毒及操作并发症	Injury, poisoning and procedural complications	10022117	超说明书使用及故意导致的产品误用/使用类问题	Off label uses and intentional product misuses/use issues	10079156	各种超说明书使用	Off label uses	10076291	超说明书使用	Off label use
104757391	14	3	10475739	10010144	精神病类	Psychiatric disorders	10037175	各种自杀及自我伤害行为（不另分类）	Suicidal and self-injurious behaviours NEC	10042460	自杀和自我伤害行为	Suicidal and self-injurious behaviour	10042459	自杀既遂	Completed suicide
104757391	14	3	10475739	10018794	各类损伤、中毒及操作并发症	Injury, poisoning and procedural complications	10022117	各种损伤（不另分类）	Injuries NEC	10022114	部位不确定的各种损伤（不另分类）	Non-site specific injuries NEC	10029511	枪伤	Gun shot wound
104788961	14	3	10478896	10042458	精神病类	Psychiatric disorders	10037175	各种自杀及自我伤害行为（不另分类）	Suicidal and self-injurious behaviours NEC	10042460	自杀和自我伤害行为	Suicidal and self-injurious behaviour	10042459	自杀想法	Suicidal ideation
104794691	14	3	10479469	10059193	感染及侵染类疾病	Infections and infestations	10021881	病毒感染性疾病	Viral infectious disorders	10047438	肝炎病毒感染	Hepatitis virus infections	10085260	急性乙型肝炎	Acute hepatitis B
104794701	14	3	10479470	10010264	全身性疾病及给药部位各种反应	General disorders and administration site conditions	10018065	全身系统疾病（不另分类）	General system disorders NEC	10018073	一般症状和体征（不另分类）	General signs and symptoms NEC	10018072	病情恶化	Condition aggravated
104794701	14	3	10479470	10042458	精神病类	Psychiatric disorders	10037175	各种自杀及自我伤害行为（不另分类）	Suicidal and self-injurious behaviours NEC	10042460	自杀和自我伤害行为	Suicidal and self-injurious behaviour	10042459	自杀想法	Suicidal ideation
104794711	14	3	10479471	10002855	精神病类	Psychiatric disorders	10037175	焦虑症及症状	Anxiety disorders and symptoms	10002861	焦虑症状	Anxiety symptoms	10002869	焦虑	Anxiety
104794711	14	3	10479471	10012735	胃肠系统疾病	Gastrointestinal disorders	10017947	胃肠运动及排便状况	Gastrointestinal motility and defaecation conditions	10017977	各种腹泻（不包括感染性的）	Diarrhoea (excl infective)	10012736	腹泻	Diarrhoea
104794711	14	3	10479471	10022004	全身性疾病及给药部位各种反应	General disorders and administration site conditions	10018065	全身系统疾病（不另分类）	General system disorders NEC	10018073	一般症状和体征（不另分类）	General signs and symptoms NEC	10018072	流感样疾病	Influenza like illness
104794711	14	3	10479471	10028334	各种肌肉骨骼及结缔组织疾病	Musculoskeletal and connective tissue disorders	10028395	肌肉类疾病	Muscle disorders	10028302	肌肉相关症状和体征（不另分类）	Muscle related signs and symptoms NEC	10028326	肌痉挛	Muscle spasms
104794711	14	3	10479471	10028813	胃肠系统疾病	Gastrointestinal disorders	10017947	胃肠道系统症状和体征	Gastrointestinal signs and symptoms	10018012	恶心和呕吐症状	Nausea and vomiting symptoms	10028817	恶心	Nausea
104794711	14	3	10479471	10033670	精神病类	Psychiatric disorders	10037175	焦虑症及症状	Anxiety disorders and symptoms	10002861	惊恐发作和惊恐障碍	Panic attacks and disorders	10068300	惊恐反应	Panic reaction
104794711	14	3	10479471	10042458	精神病类	Psychiatric disorders	10037175	各种自杀及自我伤害行为（不另分类）	Suicidal and self-injurious behaviours NEC	10042460	自杀和自我伤害行为	Suicidal and self-injurious behaviour	10042459	自杀想法	Suicidal ideation
104853241	14	3	10485324	10013983	各类神经系统疾病	Nervous system disorders	10029205	运动障碍类（包括帕金森病）	Movement disorders (incl parkinsonism)	10028037	各种肌张力障碍	Dystonias	10013985	肌张力障碍	Dystonia
104896472	14	4	10489647	10018100	各类神经系统疾病	Nervous system disorders	10029205	癫痫发作（包括各种亚型）	Seizures (incl subtypes)	10039911	全面性强直-痉挛性癫痫发作	Generalised tonic-clonic seizures	10018101	全身强直阵挛性癫痫发作	Generalised tonic-clonic seizure
105006673	14	4	10500667	10033295	各类损伤、中毒及操作并发症	Injury, poisoning and procedural complications	10022117	用药过量及用药剂量不足（不另分类）	Overdoses and underdoses NEC	10079159	用药过量（不另分类）	Overdoses NEC	10076292	用药过量	Overdose
105006673	14	4	10500667	10042464	精神病类	Psychiatric disorders	10037175	各种自杀及自我伤害行为（不另分类）	Suicidal and self-injurious behaviours NEC	10042460	自杀和自我伤害行为	Suicidal and self-injurious behaviour	10042459	实施自杀行为	Suicide attempt
105144633	14	4	10514463	10033645	胃肠系统疾病	Gastrointestinal disorders	10017947	胰腺外分泌疾病	Exocrine pancreas conditions	10015674	急性及慢性胰腺炎	Acute and chronic pancreatitis	10033646	胰腺炎	Pancreatitis
105189931	14	4	10518993	10002855	精神病类	Psychiatric disorders	10037175	焦虑症及症状	Anxiety disorders and symptoms	10002861	焦虑症状	Anxiety symptoms	10002869	焦虑	Anxiety
105189931	14	4	10518993	10033557	心脏器官疾病	Cardiac disorders	10007541	心脏相关疾病、症状和体征（不另分类）	Cardiac disorders, signs and symptoms NEC	10082206	各种心脏体征和症状（不另分类）	Cardiac signs and symptoms NEC	10007609	心悸	Palpitations
105189931	14	4	10518993	10041466	各类神经系统疾病	Nervous system disorders	10029205	神经类疾病（不另分类）	Neurological disorders NEC	10029305	说话和语言异常	Speech and language abnormalities	10041460	言语障碍	Speech disorder
105189931	14	4	10518993	10044565	各类神经系统疾病	Nervous system disorders	10029205	运动障碍类（包括帕金森病）	Movement disorders (incl parkinsonism)	10028037	各种颤抖（不包括先天性）	Tremor (excl congenital)	10044566	震颤	Tremor
105238061	14	4	10523806	10069332	各类损伤、中毒及操作并发症	Injury, poisoning and procedural complications	10022117	用药错误及其他产品使用错误和问题	Medication errors and other product use errors and issues	10079145	各种产品混淆错误和问题	Product confusion errors and issues	10079148	产品名称混淆	Product name confusion
105258871	14	4	10525887	10012378	精神病类	Psychiatric disorders	10037175	抑郁性心境障碍和混乱	Depressed mood disorders and disturbances	10012375	各种抑郁病	Depressive disorders	10012401	抑郁	Depression
105258871	14	4	10525887	10013709	全身性疾病及给药部位各种反应	General disorders and administration site conditions	10018065	治疗性及非治疗性反应类（不包括毒性）	Therapeutic and nontherapeutic effects (excl toxicity)	10062915	各种治疗和非治疗反应	Therapeutic and nontherapeutic responses	10043409	药物无效	Drug ineffective
105286761	14	4	10528676	10022523	各类损伤、中毒及操作并发症	Injury, poisoning and procedural complications	10022117	用药过量及用药剂量不足（不另分类）	Overdoses and underdoses NEC	10079159	用药过量（不另分类）	Overdoses NEC	10076292	有意用药过量	Intentional overdose
105286761	14	4	10528676	10042464	精神病类	Psychiatric disorders	10037175	各种自杀及自我伤害行为（不另分类）	Suicidal and self-injurious behaviours NEC	10042460	自杀和自我伤害行为	Suicidal and self-injurious behaviour	10042459	实施自杀行为	Suicide attempt
105286761	14	4	10528676	10048921	社会环境	Social circumstances	10041244	生活方式问题	Lifestyle issues	10024450	酒精类产品的使用	Alcohol product use	10049180	饮酒	Alcohol use
105292022	14	4	10529202	10028813	胃肠系统疾病	Gastrointestinal disorders	10017947	胃肠道系统症状和体征	Gastrointestinal signs and symptoms	10018012	恶心和呕吐症状	Nausea and vomiting symptoms	10028817	恶心	Nausea
105292022	14	4	10529202	10029148	肾脏及泌尿系统疾病	Renal and urinary disorders	10038359	尿石类疾病	Urolithiases	10046708	肾脏结石	Renal lithiasis	10038478	肾结石	Nephrolithiasis
105292022	14	4	10529202	10037844	皮肤及皮下组织类疾病	Skin and subcutaneous tissue disorders	10040785	表皮及真皮状况	Epidermal and dermal conditions	10014982	出疹、发疹和皮疹（不另分类）	Rashes, eruptions and exanthems NEC	10052566	皮疹	Rash
105292443	14	4	10529244	10039906	各类神经系统疾病	Nervous system disorders	10029205	癫痫发作（包括各种亚型）	Seizures (incl subtypes)	10039911	癫痫和癫痫类疾病 （不另分类）	Seizures and seizure disorders NEC	10039912	痫性发作	Seizure
105292443	14	4	10529244	10076309	各类损伤、中毒及操作并发症	Injury, poisoning and procedural complications	10022117	用药错误及其他产品使用错误和问题	Medication errors and other product use errors and issues	10079145	不另分类的各种用药错误、产品使用错误和问题	Medication errors, product use errors and issues NEC	10079146	产品使用问题	Product use issue
105292451	14	4	10529245	10039906	各类神经系统疾病	Nervous system disorders	10029205	癫痫发作（包括各种亚型）	Seizures (incl subtypes)	10039911	癫痫和癫痫类疾病 （不另分类）	Seizures and seizure disorders NEC	10039912	痫性发作	Seizure
105468951	14	4	10546895	10042458	精神病类	Psychiatric disorders	10037175	各种自杀及自我伤害行为（不另分类）	Suicidal and self-injurious behaviours NEC	10042460	自杀和自我伤害行为	Suicidal and self-injurious behaviour	10042459	自杀想法	Suicidal ideation
105502102	14	4	10550210	10010144	精神病类	Psychiatric disorders	10037175	各种自杀及自我伤害行为（不另分类）	Suicidal and self-injurious behaviours NEC	10042460	自杀和自我伤害行为	Suicidal and self-injurious behaviour	10042459	自杀既遂	Completed suicide
105530131	14	4	10553013	10043431	精神病类	Psychiatric disorders	10037175	思维及感知紊乱	Disturbances in thinking and perception	10013511	思维障碍	Thinking disturbances	10043434	思维异常	Thinking abnormal
105589241	14	4	10558924	10002855	精神病类	Psychiatric disorders	10037175	焦虑症及症状	Anxiety disorders and symptoms	10002861	焦虑症状	Anxiety symptoms	10002869	焦虑	Anxiety
105589241	14	4	10558924	10042458	精神病类	Psychiatric disorders	10037175	各种自杀及自我伤害行为（不另分类）	Suicidal and self-injurious behaviours NEC	10042460	自杀和自我伤害行为	Suicidal and self-injurious behaviour	10042459	自杀想法	Suicidal ideation
105612821	14	4	10561282	10013709	全身性疾病及给药部位各种反应	General disorders and administration site conditions	10018065	治疗性及非治疗性反应类（不包括毒性）	Therapeutic and nontherapeutic effects (excl toxicity)	10062915	各种治疗和非治疗反应	Therapeutic and nontherapeutic responses	10043409	药物无效	Drug ineffective
105612821	14	4	10561282	10042458	精神病类	Psychiatric disorders	10037175	各种自杀及自我伤害行为（不另分类）	Suicidal and self-injurious behaviours NEC	10042460	自杀和自我伤害行为	Suicidal and self-injurious behaviour	10042459	自杀想法	Suicidal ideation
105633361	14	4	10563336	10010947	各类神经系统疾病	Nervous system disorders	10029205	神经类疾病（不另分类）	Neurological disorders NEC	10029305	协调与平衡障碍	Coordination and balance disturbances	10072984	协调功能失常	Coordination abnormal
105633361	14	4	10563336	10016322	全身性疾病及给药部位各种反应	General disorders and administration site conditions	10018065	全身系统疾病（不另分类）	General system disorders NEC	10018073	各种感受与感觉（不另分类）	Feelings and sensations NEC	10068759	感受异常	Feeling abnormal
105633361	14	4	10563336	10026749	精神病类	Psychiatric disorders	10037175	躁狂及双相性心境障碍和混乱	Manic and bipolar mood disorders and disturbances	10026753	伴燥狂症状的情感变化	Mood alterations with manic symptoms	10027939	躁狂	Mania
105633361	14	4	10563336	10047513	眼器官疾病	Eye disorders	10015919	各种视觉障碍	Vision disorders	10047518	视觉障碍（不另分类）	Visual disorders NEC	10047541	视物模糊	Vision blurred
105633361	14	4	10563336	10049848	各类神经系统疾病	Nervous system disorders	10029205	神经类疾病（不另分类）	Neurological disorders NEC	10029305	协调与平衡障碍	Coordination and balance disturbances	10072984	平衡障碍	Balance disorder
105644601	14	4	10564460	10014551	精神病类	Psychiatric disorders	10037175	心境障碍和混乱（不另分类）	Mood disorders and disturbances NEC	10027946	情感和情绪障碍（不另分类）	Emotional and mood disturbances NEC	10014556	情绪障碍	Emotional disorder
105644601	14	4	10564460	10042458	精神病类	Psychiatric disorders	10037175	各种自杀及自我伤害行为（不另分类）	Suicidal and self-injurious behaviours NEC	10042460	自杀和自我伤害行为	Suicidal and self-injurious behaviour	10042459	自杀想法	Suicidal ideation
105716241	14	4	10571624	10042458	精神病类	Psychiatric disorders	10037175	各种自杀及自我伤害行为（不另分类）	Suicidal and self-injurious behaviours NEC	10042460	自杀和自我伤害行为	Suicidal and self-injurious behaviour	10042459	自杀想法	Suicidal ideation
105718871	14	4	10571887	10001497	精神病类	Psychiatric disorders	10037175	焦虑症及症状	Anxiety disorders and symptoms	10002861	焦虑症状	Anxiety symptoms	10002869	激越	Agitation
105718871	14	4	10571887	10022998	精神病类	Psychiatric disorders	10037175	心境障碍和混乱（不另分类）	Mood disorders and disturbances NEC	10027946	情感和情绪障碍（不另分类）	Emotional and mood disturbances NEC	10014556	易激惹	Irritability
105718871	14	4	10571887	10042458	精神病类	Psychiatric disorders	10037175	各种自杀及自我伤害行为（不另分类）	Suicidal and self-injurious behaviours NEC	10042460	自杀和自我伤害行为	Suicidal and self-injurious behaviour	10042459	自杀想法	Suicidal ideation
105740152	14	4	10574015	10043528	呼吸系统、胸及纵隔疾病	Respiratory, thoracic and mediastinal disorders	10038738	呼吸道症状和体征	Respiratory tract signs and symptoms	10079101	上呼吸道症状和体征	Upper respiratory tract signs and symptoms	10046313	咽喉缩紧感	Throat tightness
105746841	14	4	10574684	10016173	各类损伤、中毒及操作并发症	Injury, poisoning and procedural complications	10022117	各种损伤（不另分类）	Injuries NEC	10022114	部位不确定的各种损伤（不另分类）	Non-site specific injuries NEC	10029511	跌倒	Fall
105746841	14	4	10574684	10019465	各类神经系统疾病	Nervous system disorders	10029205	运动障碍类（包括帕金森病）	Movement disorders (incl parkinsonism)	10028037	瘫痪和轻瘫（不包括颅神经）	Paralysis and paresis (excl cranial nerve)	10033800	单侧轻瘫	Hemiparesis
105746841	14	4	10574684	10028330	各种肌肉骨骼及结缔组织疾病	Musculoskeletal and connective tissue disorders	10028395	肌肉类疾病	Muscle disorders	10028302	各种肌张力异常	Muscle tone abnormalities	10028343	肌肉强直	Muscle rigidity
105746841	14	4	10574684	10047700	胃肠系统疾病	Gastrointestinal disorders	10017947	胃肠道系统症状和体征	Gastrointestinal signs and symptoms	10018012	恶心和呕吐症状	Nausea and vomiting symptoms	10028817	呕吐	Vomiting
105746841	14	4	10574684	10048294	精神病类	Psychiatric disorders	10037175	精神病类（不另分类）	Psychiatric disorders NEC	10037176	各种精神疾病（不另分类）	Mental disorders NEC	10027362	精神状态改变	Mental status changes
105777241	14	4	10577724	10027199	感染及侵染类疾病	Infections and infestations	10021881	感染 - 未指明病原	Infections - pathogen unspecified	10021879	中枢神经系统和脊髓感染	Central nervous system and spinal infections	10007935	脑膜炎	Meningitis
105883562	14	4	10588356	10024570	胃肠系统疾病	Gastrointestinal disorders	10017947	口腔软组织类疾病	Oral soft tissue conditions	10031013	口部软组织肿胀和水肿	Oral soft tissue swelling and oedema	10031020	唇部肿胀	Lip swelling
105883562	14	4	10588356	10043528	呼吸系统、胸及纵隔疾病	Respiratory, thoracic and mediastinal disorders	10038738	呼吸道症状和体征	Respiratory tract signs and symptoms	10079101	上呼吸道症状和体征	Upper respiratory tract signs and symptoms	10046313	咽喉缩紧感	Throat tightness
105888572	14	4	10588857	10042458	精神病类	Psychiatric disorders	10037175	各种自杀及自我伤害行为（不另分类）	Suicidal and self-injurious behaviours NEC	10042460	自杀和自我伤害行为	Suicidal and self-injurious behaviour	10042459	自杀想法	Suicidal ideation
105900441	14	4	10590044	10012735	胃肠系统疾病	Gastrointestinal disorders	10017947	胃肠运动及排便状况	Gastrointestinal motility and defaecation conditions	10017977	各种腹泻（不包括感染性的）	Diarrhoea (excl infective)	10012736	腹泻	Diarrhoea
105900441	14	4	10590044	10037087	皮肤及皮下组织类疾病	Skin and subcutaneous tissue disorders	10040785	表皮及真皮状况	Epidermal and dermal conditions	10014982	各种瘙痒（不另分类）	Pruritus NEC	10049293	瘙痒	Pruritus
105938181	14	4	10593818	10003791	各类神经系统疾病	Nervous system disorders	10029205	神经类疾病（不另分类）	Neurological disorders NEC	10029305	各种感觉异常（不另分类）	Sensory abnormalities NEC	10040021	先兆	Aura
105938181	14	4	10593818	10039906	各类神经系统疾病	Nervous system disorders	10029205	癫痫发作（包括各种亚型）	Seizures (incl subtypes)	10039911	癫痫和癫痫类疾病 （不另分类）	Seizures and seizure disorders NEC	10039912	痫性发作	Seizure
105952781	14	4	10595278	10013916	各类神经系统疾病	Nervous system disorders	10029205	运动障碍类（包括帕金森病）	Movement disorders (incl parkinsonism)	10028037	运动障碍和运动失调（不另分类）	Dyskinesias and movement disorders NEC	10013929	运动障碍	Dyskinesia
105952781	14	4	10595278	10044684	各种肌肉骨骼及结缔组织疾病	Musculoskeletal and connective tissue disorders	10028395	肌肉类疾病	Muscle disorders	10028302	各种肌张力异常	Muscle tone abnormalities	10028343	牙关紧闭	Trismus
105967032	14	4	10596703	10043118	各类神经系统疾病	Nervous system disorders	10029205	运动障碍类（包括帕金森病）	Movement disorders (incl parkinsonism)	10028037	运动障碍和运动失调（不另分类）	Dyskinesias and movement disorders NEC	10013929	迟发性运动障碍	Tardive dyskinesia
105968561	14	4	10596856	10049666	精神病类	Psychiatric disorders	10037175	人性格异常及行为混乱	Personality disorders and disturbances in behaviour	10034726	行为和社会关系障碍	Behaviour and socialisation disturbances	10004209	杀人意念	Homicidal ideation
105968561	14	4	10596856	10051154	精神病类	Psychiatric disorders	10037175	各种自杀及自我伤害行为（不另分类）	Suicidal and self-injurious behaviours NEC	10042460	自杀和自我伤害行为	Suicidal and self-injurious behaviour	10042459	自我伤害意念	Self-injurious ideation
105997092	14	4	10599709	10043118	各类神经系统疾病	Nervous system disorders	10029205	运动障碍类（包括帕金森病）	Movement disorders (incl parkinsonism)	10028037	运动障碍和运动失调（不另分类）	Dyskinesias and movement disorders NEC	10013929	迟发性运动障碍	Tardive dyskinesia
106027452	14	4	10602745	10000059	胃肠系统疾病	Gastrointestinal disorders	10017947	胃肠道系统症状和体征	Gastrointestinal signs and symptoms	10018012	各种胃肠道症状和体征（不另分类）	Gastrointestinal signs and symptoms NEC	10027678	腹部不适	Abdominal discomfort
106027452	14	4	10602745	10000081	胃肠系统疾病	Gastrointestinal disorders	10017947	胃肠道系统症状和体征	Gastrointestinal signs and symptoms	10018012	胃肠道和腹部疼痛（不包括口腔和咽喉）	Gastrointestinal and abdominal pains (excl oral and throat)	10017926	腹痛	Abdominal pain
106027452	14	4	10602745	10002368	精神病类	Psychiatric disorders	10037175	心境障碍和混乱（不另分类）	Mood disorders and disturbances NEC	10027946	情感和情绪障碍（不另分类）	Emotional and mood disturbances NEC	10014556	愤怒	Anger
106027452	14	4	10602745	10002855	精神病类	Psychiatric disorders	10037175	焦虑症及症状	Anxiety disorders and symptoms	10002861	焦虑症状	Anxiety symptoms	10002869	焦虑	Anxiety
106027452	14	4	10602745	10012374	精神病类	Psychiatric disorders	10037175	抑郁性心境障碍和混乱	Depressed mood disorders and disturbances	10012375	伴忧郁症状的情绪变化	Mood alterations with depressive symptoms	10027938	心境抑郁	Depressed mood
106027452	14	4	10602745	10013709	全身性疾病及给药部位各种反应	General disorders and administration site conditions	10018065	治疗性及非治疗性反应类（不包括毒性）	Therapeutic and nontherapeutic effects (excl toxicity)	10062915	各种治疗和非治疗反应	Therapeutic and nontherapeutic responses	10043409	药物无效	Drug ineffective
106027452	14	4	10602745	10013946	胃肠系统疾病	Gastrointestinal disorders	10017947	胃肠道系统症状和体征	Gastrointestinal signs and symptoms	10018012	消化不良症状和体征	Dyspeptic signs and symptoms	10013949	消化不良	Dyspepsia
106027452	14	4	10602745	10028813	胃肠系统疾病	Gastrointestinal disorders	10017947	胃肠道系统症状和体征	Gastrointestinal signs and symptoms	10018012	恶心和呕吐症状	Nausea and vomiting symptoms	10028817	恶心	Nausea
106027452	14	4	10602745	10033664	精神病类	Psychiatric disorders	10037175	焦虑症及症状	Anxiety disorders and symptoms	10002861	惊恐发作和惊恐障碍	Panic attacks and disorders	10068300	惊恐发作	Panic attack
106027452	14	4	10602745	10037211	各类神经系统疾病	Nervous system disorders	10029205	运动障碍类（包括帕金森病）	Movement disorders (incl parkinsonism)	10028037	运动障碍和运动失调（不另分类）	Dyskinesias and movement disorders NEC	10013929	精神运动功能亢进	Psychomotor hyperactivity
106027452	14	4	10602745	10040108	各类神经系统疾病	Nervous system disorders	10029205	神经肌肉类疾病	Neuromuscular disorders	10029317	肌张力异常	Muscle tone abnormal	10028342	血清素综合征	Serotonin syndrome
106027452	14	4	10602745	10042458	精神病类	Psychiatric disorders	10037175	各种自杀及自我伤害行为（不另分类）	Suicidal and self-injurious behaviours NEC	10042460	自杀和自我伤害行为	Suicidal and self-injurious behaviour	10042459	自杀想法	Suicidal ideation
106027452	14	4	10602745	10060795	各类检查	Investigations	10022891	肝胆系统检查	Hepatobiliary investigations	10019809	肝胆功能诊断性操作	Hepatobiliary function diagnostic procedures	10087057	肝酶升高	Hepatic enzyme increased
106087132	14	4	10608713	10011469	全身性疾病及给药部位各种反应	General disorders and administration site conditions	10018065	全身系统疾病（不另分类）	General system disorders NEC	10018073	一般症状和体征（不另分类）	General signs and symptoms NEC	10018072	哭	Crying
106087132	14	4	10608713	10013573	各类神经系统疾病	Nervous system disorders	10029205	神经类疾病（不另分类）	Neurological disorders NEC	10029305	神经学症状和体征（不另分类）	Neurological signs and symptoms NEC	10029306	头晕	Dizziness
106087132	14	4	10608713	10016275	精神病类	Psychiatric disorders	10037175	焦虑症及症状	Anxiety disorders and symptoms	10002861	恐惧症状和恐怖症（包括社会恐怖症）	Fear symptoms and phobic disorders (incl social phobia)	10068299	恐惧	Fear
106087132	14	4	10608713	10016322	全身性疾病及给药部位各种反应	General disorders and administration site conditions	10018065	全身系统疾病（不另分类）	General system disorders NEC	10018073	各种感受与感觉（不另分类）	Feelings and sensations NEC	10068759	感受异常	Feeling abnormal
106087132	14	4	10608713	10025482	全身性疾病及给药部位各种反应	General disorders and administration site conditions	10018065	全身系统疾病（不另分类）	General system disorders NEC	10018073	虚弱状态	Asthenic conditions	10003550	难受	Malaise
106087132	14	4	10608713	10033557	心脏器官疾病	Cardiac disorders	10007541	心脏相关疾病、症状和体征（不另分类）	Cardiac disorders, signs and symptoms NEC	10082206	各种心脏体征和症状（不另分类）	Cardiac signs and symptoms NEC	10007609	心悸	Palpitations
106118272	14	4	10611827	10010774	胃肠系统疾病	Gastrointestinal disorders	10017947	胃肠运动及排便状况	Gastrointestinal motility and defaecation conditions	10017977	各种胃肠道弛缓和动力不足性疾病（不另分类）	Gastrointestinal atonic and hypomotility disorders NEC	10017933	便秘	Constipation
106118272	14	4	10611827	10011469	全身性疾病及给药部位各种反应	General disorders and administration site conditions	10018065	全身系统疾病（不另分类）	General system disorders NEC	10018073	一般症状和体征（不另分类）	General signs and symptoms NEC	10018072	哭	Crying
106118272	14	4	10611827	10020642	皮肤及皮下组织类疾病	Skin and subcutaneous tissue disorders	10040785	皮肤附属物各种状况	Skin appendage conditions	10040798	顶浆分泌腺和小汗腺疾病	Apocrine and eccrine gland disorders	10002982	多汗	Hyperhidrosis
106118272	14	4	10611827	10020772	血管与淋巴管类疾病	Vascular disorders	10047065	血管性高血压疾病	Vascular hypertensive disorders	10057166	高血压类疾病（不另分类）	Vascular hypertensive disorders NEC	10020774	高血压	Hypertension
106118272	14	4	10611827	10042458	精神病类	Psychiatric disorders	10037175	各种自杀及自我伤害行为（不另分类）	Suicidal and self-injurious behaviours NEC	10042460	自杀和自我伤害行为	Suicidal and self-injurious behaviour	10042459	自杀想法	Suicidal ideation
106118272	14	4	10611827	10060800	血管与淋巴管类疾病	Vascular disorders	10047065	血管疾病（不另分类）	Vascular disorders NEC	10047066	周围血管疾病（不另分类）	Peripheral vascular disorders NEC	10034638	潮热	Hot flush
106118402	15	1	10611840	10010144	精神病类	Psychiatric disorders	10037175	各种自杀及自我伤害行为（不另分类）	Suicidal and self-injurious behaviours NEC	10042460	自杀和自我伤害行为	Suicidal and self-injurious behaviour	10042459	自杀既遂	Completed suicide
106118402	15	1	10611840	10070863	各类损伤、中毒及操作并发症	Injury, poisoning and procedural complications	10022117	暴露、化学伤和中毒	Exposures, chemical injuries and poisoning	10071947	中毒与毒性	Poisoning and toxicity	10035777	各种制剂毒性	Toxicity to various agents
106119841	14	4	10611984	10010144	精神病类	Psychiatric disorders	10037175	各种自杀及自我伤害行为（不另分类）	Suicidal and self-injurious behaviours NEC	10042460	自杀和自我伤害行为	Suicidal and self-injurious behaviour	10042459	自杀既遂	Completed suicide
106128621	14	4	10612862	10042458	精神病类	Psychiatric disorders	10037175	各种自杀及自我伤害行为（不另分类）	Suicidal and self-injurious behaviours NEC	10042460	自杀和自我伤害行为	Suicidal and self-injurious behaviour	10042459	自杀想法	Suicidal ideation
106128753	15	4	10612875	10013709	全身性疾病及给药部位各种反应	General disorders and administration site conditions	10018065	治疗性及非治疗性反应类（不包括毒性）	Therapeutic and nontherapeutic effects (excl toxicity)	10062915	各种治疗和非治疗反应	Therapeutic and nontherapeutic responses	10043409	药物无效	Drug ineffective
106128753	15	4	10612875	10022004	全身性疾病及给药部位各种反应	General disorders and administration site conditions	10018065	全身系统疾病（不另分类）	General system disorders NEC	10018073	一般症状和体征（不另分类）	General signs and symptoms NEC	10018072	流感样疾病	Influenza like illness
106128753	15	4	10612875	10042609	各种手术及医疗操作	Surgical and medical procedures	10042613	治疗类操作和支持性护理（不另分类）	Therapeutic procedures and supportive care NEC	10043413	治疗类操作（不另分类）	Therapeutic procedures NEC	10027700	手术	Surgery
106129311	14	4	10612931	10011469	全身性疾病及给药部位各种反应	General disorders and administration site conditions	10018065	全身系统疾病（不另分类）	General system disorders NEC	10018073	一般症状和体征（不另分类）	General signs and symptoms NEC	10018072	哭	Crying
106129311	14	4	10612931	10012378	精神病类	Psychiatric disorders	10037175	抑郁性心境障碍和混乱	Depressed mood disorders and disturbances	10012375	各种抑郁病	Depressive disorders	10012401	抑郁	Depression
106129311	14	4	10612931	10017885	胃肠系统疾病	Gastrointestinal disorders	10017947	胃肠运动及排便状况	Gastrointestinal motility and defaecation conditions	10017977	各种胃肠道弛缓和动力不足性疾病（不另分类）	Gastrointestinal atonic and hypomotility disorders NEC	10017933	胃食管反流病	Gastrooesophageal reflux disease
106129311	14	4	10612931	10042458	精神病类	Psychiatric disorders	10037175	各种自杀及自我伤害行为（不另分类）	Suicidal and self-injurious behaviours NEC	10042460	自杀和自我伤害行为	Suicidal and self-injurious behaviour	10042459	自杀想法	Suicidal ideation
106142812	14	4	10614281	10013709	全身性疾病及给药部位各种反应	General disorders and administration site conditions	10018065	治疗性及非治疗性反应类（不包括毒性）	Therapeutic and nontherapeutic effects (excl toxicity)	10062915	各种治疗和非治疗反应	Therapeutic and nontherapeutic responses	10043409	药物无效	Drug ineffective
106142812	14	4	10614281	10042458	精神病类	Psychiatric disorders	10037175	各种自杀及自我伤害行为（不另分类）	Suicidal and self-injurious behaviours NEC	10042460	自杀和自我伤害行为	Suicidal and self-injurious behaviour	10042459	自杀想法	Suicidal ideation
106151371	14	4	10615137	10047289	心脏器官疾病	Cardiac disorders	10007541	心律失常类疾病	Cardiac arrhythmias	10007521	室性心律失常和心搏停止	Ventricular arrhythmias and cardiac arrest	10047283	室性期外收缩	Ventricular extrasystoles
106218381	14	4	10621838	10042674	全身性疾病及给药部位各种反应	General disorders and administration site conditions	10018065	全身系统疾病（不另分类）	General system disorders NEC	10018073	一般症状和体征（不另分类）	General signs and symptoms NEC	10018072	肿胀	Swelling
106386712	15	1	10638671	10013710	全身性疾病及给药部位各种反应	General disorders and administration site conditions	10018065	治疗性及非治疗性反应类（不包括毒性）	Therapeutic and nontherapeutic effects (excl toxicity)	10062915	各种相互作用	Interactions	10022528	药物相互作用	Drug interaction
106386712	15	1	10638671	10042033	皮肤及皮下组织类疾病	Skin and subcutaneous tissue disorders	10040785	表皮及真皮状况	Epidermal and dermal conditions	10014982	各种大疱性皮肤病	Bullous conditions	10006555	史蒂文斯-约翰逊综合征	Stevens-Johnson syndrome
106392652	14	4	10639265	10011469	全身性疾病及给药部位各种反应	General disorders and administration site conditions	10018065	全身系统疾病（不另分类）	General system disorders NEC	10018073	一般症状和体征（不另分类）	General signs and symptoms NEC	10018072	哭	Crying
106392652	14	4	10639265	10042458	精神病类	Psychiatric disorders	10037175	各种自杀及自我伤害行为（不另分类）	Suicidal and self-injurious behaviours NEC	10042460	自杀和自我伤害行为	Suicidal and self-injurious behaviour	10042459	自杀想法	Suicidal ideation
106413971	14	4	10641397	10010264	全身性疾病及给药部位各种反应	General disorders and administration site conditions	10018065	全身系统疾病（不另分类）	General system disorders NEC	10018073	一般症状和体征（不另分类）	General signs and symptoms NEC	10018072	病情恶化	Condition aggravated
106413971	14	4	10641397	10042458	精神病类	Psychiatric disorders	10037175	各种自杀及自我伤害行为（不另分类）	Suicidal and self-injurious behaviours NEC	10042460	自杀和自我伤害行为	Suicidal and self-injurious behaviour	10042459	自杀想法	Suicidal ideation
106414001	14	4	10641400	10042458	精神病类	Psychiatric disorders	10037175	各种自杀及自我伤害行为（不另分类）	Suicidal and self-injurious behaviours NEC	10042460	自杀和自我伤害行为	Suicidal and self-injurious behaviour	10042459	自杀想法	Suicidal ideation
106414001	14	4	10641400	10064805	精神病类	Psychiatric disorders	10037175	思维及感知紊乱	Disturbances in thinking and perception	10013511	思维障碍	Thinking disturbances	10043434	精神活动过速	Tachyphrenia
106414052	14	4	10641405	10012378	精神病类	Psychiatric disorders	10037175	抑郁性心境障碍和混乱	Depressed mood disorders and disturbances	10012375	各种抑郁病	Depressive disorders	10012401	抑郁	Depression
106414052	14	4	10641405	10028813	胃肠系统疾病	Gastrointestinal disorders	10017947	胃肠道系统症状和体征	Gastrointestinal signs and symptoms	10018012	恶心和呕吐症状	Nausea and vomiting symptoms	10028817	恶心	Nausea
106414052	14	4	10641405	10042458	精神病类	Psychiatric disorders	10037175	各种自杀及自我伤害行为（不另分类）	Suicidal and self-injurious behaviours NEC	10042460	自杀和自我伤害行为	Suicidal and self-injurious behaviour	10042459	自杀想法	Suicidal ideation
106424031	14	4	10642403	10006313	生殖系统及乳腺疾病	Reproductive system and breast disorders	10038604	乳腺类疾病	Breast disorders	10006232	乳房症状和体征	Breast signs and symptoms	10052767	乳房压痛	Breast tenderness
106424031	14	4	10642403	10013710	全身性疾病及给药部位各种反应	General disorders and administration site conditions	10018065	治疗性及非治疗性反应类（不包括毒性）	Therapeutic and nontherapeutic effects (excl toxicity)	10062915	各种相互作用	Interactions	10022528	药物相互作用	Drug interaction
106424031	14	4	10642403	10028813	胃肠系统疾病	Gastrointestinal disorders	10017947	胃肠道系统症状和体征	Gastrointestinal signs and symptoms	10018012	恶心和呕吐症状	Nausea and vomiting symptoms	10028817	恶心	Nausea
106424031	14	4	10642403	10029421	生殖系统及乳腺疾病	Reproductive system and breast disorders	10038604	乳腺类疾病	Breast disorders	10006232	乳房症状和体征	Breast signs and symptoms	10052767	乳头疼痛	Nipple pain
106424031	14	4	10642403	10047700	胃肠系统疾病	Gastrointestinal disorders	10017947	胃肠道系统症状和体征	Gastrointestinal signs and symptoms	10018012	恶心和呕吐症状	Nausea and vomiting symptoms	10028817	呕吐	Vomiting
106424031	14	4	10642403	10049816	各种肌肉骨骼及结缔组织疾病	Musculoskeletal and connective tissue disorders	10028395	肌肉类疾病	Muscle disorders	10028302	肌肉相关症状和体征（不另分类）	Muscle related signs and symptoms NEC	10028326	肌紧张	Muscle tightness
106431461	14	4	10643146	10037087	皮肤及皮下组织类疾病	Skin and subcutaneous tissue disorders	10040785	表皮及真皮状况	Epidermal and dermal conditions	10014982	各种瘙痒（不另分类）	Pruritus NEC	10049293	瘙痒	Pruritus
106431461	14	4	10643146	10042674	全身性疾病及给药部位各种反应	General disorders and administration site conditions	10018065	全身系统疾病（不另分类）	General system disorders NEC	10018073	一般症状和体征（不另分类）	General signs and symptoms NEC	10018072	肿胀	Swelling
106431461	14	4	10643146	10046735	皮肤及皮下组织类疾病	Skin and subcutaneous tissue disorders	10040785	血管性水肿和风疹	Angioedema and urticaria	10002426	各种荨麻疹	Urticarias	10046736	荨麻疹	Urticaria
106437181	14	4	10643718	10042458	精神病类	Psychiatric disorders	10037175	各种自杀及自我伤害行为（不另分类）	Suicidal and self-injurious behaviours NEC	10042460	自杀和自我伤害行为	Suicidal and self-injurious behaviour	10042459	自杀想法	Suicidal ideation
106437181	14	4	10643718	10051154	精神病类	Psychiatric disorders	10037175	各种自杀及自我伤害行为（不另分类）	Suicidal and self-injurious behaviours NEC	10042460	自杀和自我伤害行为	Suicidal and self-injurious behaviour	10042459	自我伤害意念	Self-injurious ideation
106446941	14	4	10644694	10042458	精神病类	Psychiatric disorders	10037175	各种自杀及自我伤害行为（不另分类）	Suicidal and self-injurious behaviours NEC	10042460	自杀和自我伤害行为	Suicidal and self-injurious behaviour	10042459	自杀想法	Suicidal ideation
106446951	14	4	10644695	10065604	精神病类	Psychiatric disorders	10037175	各种自杀及自我伤害行为（不另分类）	Suicidal and self-injurious behaviours NEC	10042460	自杀和自我伤害行为	Suicidal and self-injurious behaviour	10042459	自杀行为	Suicidal behaviour
106522031	14	4	10652203	10002855	精神病类	Psychiatric disorders	10037175	焦虑症及症状	Anxiety disorders and symptoms	10002861	焦虑症状	Anxiety symptoms	10002869	焦虑	Anxiety
106522031	14	4	10652203	10033664	精神病类	Psychiatric disorders	10037175	焦虑症及症状	Anxiety disorders and symptoms	10002861	惊恐发作和惊恐障碍	Panic attacks and disorders	10068300	惊恐发作	Panic attack
106533191	14	4	10653319	10042458	精神病类	Psychiatric disorders	10037175	各种自杀及自我伤害行为（不另分类）	Suicidal and self-injurious behaviours NEC	10042460	自杀和自我伤害行为	Suicidal and self-injurious behaviour	10042459	自杀想法	Suicidal ideation
106587831	14	4	10658783	10000059	胃肠系统疾病	Gastrointestinal disorders	10017947	胃肠道系统症状和体征	Gastrointestinal signs and symptoms	10018012	各种胃肠道症状和体征（不另分类）	Gastrointestinal signs and symptoms NEC	10027678	腹部不适	Abdominal discomfort
106587891	14	4	10658789	10028813	胃肠系统疾病	Gastrointestinal disorders	10017947	胃肠道系统症状和体征	Gastrointestinal signs and symptoms	10018012	恶心和呕吐症状	Nausea and vomiting symptoms	10028817	恶心	Nausea
106587891	14	4	10658789	10047700	胃肠系统疾病	Gastrointestinal disorders	10017947	胃肠道系统症状和体征	Gastrointestinal signs and symptoms	10018012	恶心和呕吐症状	Nausea and vomiting symptoms	10028817	呕吐	Vomiting
106587901	14	4	10658790	10013968	呼吸系统、胸及纵隔疾病	Respiratory, thoracic and mediastinal disorders	10038738	呼吸系统疾病（不另分类）	Respiratory disorders NEC	10038716	各种呼吸异常	Breathing abnormalities	10006334	呼吸困难	Dyspnoea
106587901	14	4	10658790	10037211	各类神经系统疾病	Nervous system disorders	10029205	运动障碍类（包括帕金森病）	Movement disorders (incl parkinsonism)	10028037	运动障碍和运动失调（不另分类）	Dyskinesias and movement disorders NEC	10013929	精神运动功能亢进	Psychomotor hyperactivity
106587931	14	4	10658793	10033557	心脏器官疾病	Cardiac disorders	10007541	心脏相关疾病、症状和体征（不另分类）	Cardiac disorders, signs and symptoms NEC	10082206	各种心脏体征和症状（不另分类）	Cardiac signs and symptoms NEC	10007609	心悸	Palpitations
106587931	14	4	10658793	10042674	全身性疾病及给药部位各种反应	General disorders and administration site conditions	10018065	全身系统疾病（不另分类）	General system disorders NEC	10018073	一般症状和体征（不另分类）	General signs and symptoms NEC	10018072	肿胀	Swelling
106587941	14	4	10658794	10003988	各种肌肉骨骼及结缔组织疾病	Musculoskeletal and connective tissue disorders	10028395	肌肉骨骼和结缔组织疾病（不另分类）	Musculoskeletal and connective tissue disorders NEC	10028393	肌肉骨骼和结缔组织的各种疼痛与不适	Musculoskeletal and connective tissue pain and discomfort	10068757	背痛	Back pain
106587941	14	4	10658794	10037844	皮肤及皮下组织类疾病	Skin and subcutaneous tissue disorders	10040785	表皮及真皮状况	Epidermal and dermal conditions	10014982	出疹、发疹和皮疹（不另分类）	Rashes, eruptions and exanthems NEC	10052566	皮疹	Rash
106588091	14	4	10658809	10047899	各类检查	Investigations	10022891	体检和器官系统状态主题	Physical examination and organ system status topics	10071940	体检步骤和器官系统状态	Physical examination procedures and organ system status	10071941	体重增加	Weight increased
106588321	14	4	10658832	10037087	皮肤及皮下组织类疾病	Skin and subcutaneous tissue disorders	10040785	表皮及真皮状况	Epidermal and dermal conditions	10014982	各种瘙痒（不另分类）	Pruritus NEC	10049293	瘙痒	Pruritus
106588351	14	4	10658835	10012735	胃肠系统疾病	Gastrointestinal disorders	10017947	胃肠运动及排便状况	Gastrointestinal motility and defaecation conditions	10017977	各种腹泻（不包括感染性的）	Diarrhoea (excl infective)	10012736	腹泻	Diarrhoea
106588351	14	4	10658835	10020642	皮肤及皮下组织类疾病	Skin and subcutaneous tissue disorders	10040785	皮肤附属物各种状况	Skin appendage conditions	10040798	顶浆分泌腺和小汗腺疾病	Apocrine and eccrine gland disorders	10002982	多汗	Hyperhidrosis
106588351	14	4	10658835	10047700	胃肠系统疾病	Gastrointestinal disorders	10017947	胃肠道系统症状和体征	Gastrointestinal signs and symptoms	10018012	恶心和呕吐症状	Nausea and vomiting symptoms	10028817	呕吐	Vomiting
106588531	14	4	10658853	10001551	各类检查	Investigations	10022891	肝胆系统检查	Hepatobiliary investigations	10019809	肝胆功能诊断性操作	Hepatobiliary function diagnostic procedures	10087057	丙氨酸氨基转移酶升高	Alanine aminotransferase increased
106588531	14	4	10658853	10003481	各类检查	Investigations	10022891	肝胆系统检查	Hepatobiliary investigations	10019809	肝胆功能诊断性操作	Hepatobiliary function diagnostic procedures	10087057	天门冬氨酸氨基转移酶升高	Aspartate aminotransferase increased
106588581	14	4	10658858	10016334	全身性疾病及给药部位各种反应	General disorders and administration site conditions	10018065	全身系统疾病（不另分类）	General system disorders NEC	10018073	各种感受与感觉（不另分类）	Feelings and sensations NEC	10068759	感觉热	Feeling hot
106588581	14	4	10658858	10028813	胃肠系统疾病	Gastrointestinal disorders	10017947	胃肠道系统症状和体征	Gastrointestinal signs and symptoms	10018012	恶心和呕吐症状	Nausea and vomiting symptoms	10028817	恶心	Nausea
106588711	14	4	10658871	10000059	胃肠系统疾病	Gastrointestinal disorders	10017947	胃肠道系统症状和体征	Gastrointestinal signs and symptoms	10018012	各种胃肠道症状和体征（不另分类）	Gastrointestinal signs and symptoms NEC	10027678	腹部不适	Abdominal discomfort
106588711	14	4	10658871	10005750	各类检查	Investigations	10022891	心血管检查（不包括酶检测）	Cardiac and vascular investigations (excl enzyme tests)	10007512	各种血管检查（不另分类）（包括血压）	Vascular tests NEC (incl blood pressure)	10047110	血压升高	Blood pressure increased
106588711	14	4	10658871	10013573	各类神经系统疾病	Nervous system disorders	10029205	神经类疾病（不另分类）	Neurological disorders NEC	10029305	神经学症状和体征（不另分类）	Neurological signs and symptoms NEC	10029306	头晕	Dizziness
106588711	14	4	10658871	10016338	全身性疾病及给药部位各种反应	General disorders and administration site conditions	10018065	全身系统疾病（不另分类）	General system disorders NEC	10018073	各种感受与感觉（不另分类）	Feelings and sensations NEC	10068759	紧张不安	Feeling jittery
106588711	14	4	10658871	10017367	胃肠系统疾病	Gastrointestinal disorders	10017947	胃肠运动及排便状况	Gastrointestinal motility and defaecation conditions	10017977	各种胃肠道痉挛和蠕动过强性疾病	Gastrointestinal spastic and hypermotility disorders	10018006	排便频率增加	Frequent bowel movements
106588711	14	4	10658871	10019211	各类神经系统疾病	Nervous system disorders	10029205	各类头痛	Headaches	10019231	各种头痛（不另分类）	Headaches NEC	10019233	头痛	Headache
106588711	14	4	10658871	10037087	皮肤及皮下组织类疾病	Skin and subcutaneous tissue disorders	10040785	表皮及真皮状况	Epidermal and dermal conditions	10014982	各种瘙痒（不另分类）	Pruritus NEC	10049293	瘙痒	Pruritus
106588891	14	4	10658889	10028813	胃肠系统疾病	Gastrointestinal disorders	10017947	胃肠道系统症状和体征	Gastrointestinal signs and symptoms	10018012	恶心和呕吐症状	Nausea and vomiting symptoms	10028817	恶心	Nausea
106588891	14	4	10658889	10047700	胃肠系统疾病	Gastrointestinal disorders	10017947	胃肠道系统症状和体征	Gastrointestinal signs and symptoms	10018012	恶心和呕吐症状	Nausea and vomiting symptoms	10028817	呕吐	Vomiting
106588941	14	4	10658894	10037844	皮肤及皮下组织类疾病	Skin and subcutaneous tissue disorders	10040785	表皮及真皮状况	Epidermal and dermal conditions	10014982	出疹、发疹和皮疹（不另分类）	Rashes, eruptions and exanthems NEC	10052566	皮疹	Rash
106589081	14	4	10658908	10019063	精神病类	Psychiatric disorders	10037175	思维及感知紊乱	Disturbances in thinking and perception	10013511	各种幻觉（睡眠相关性除外）	Hallucinations (excl sleep-related)	10082212	幻觉	Hallucination
106589181	14	4	10658918	10039897	各类神经系统疾病	Nervous system disorders	10029205	神经类疾病（不另分类）	Neurological disorders NEC	10029305	意识障碍（不另分类）	Disturbances in consciousness NEC	10013509	镇静	Sedation
106589401	14	4	10658940	10021654	代谢及营养类疾病	Metabolism and nutrition disorders	10027433	食欲及一般性营养障碍	Appetite and general nutritional disorders	10003018	各种食欲障碍	Appetite disorders	10003022	食欲增加	Increased appetite
106589401	14	4	10658940	10061461	生殖系统及乳腺疾病	Reproductive system and breast disorders	10038604	性功能和生育疾病类	Sexual function and fertility disorders	10013356	勃起和射精状态和障碍	Erection and ejaculation conditions and disorders	10013305	勃起功能障碍	Erectile dysfunction
106589551	14	4	10658955	10028813	胃肠系统疾病	Gastrointestinal disorders	10017947	胃肠道系统症状和体征	Gastrointestinal signs and symptoms	10018012	恶心和呕吐症状	Nausea and vomiting symptoms	10028817	恶心	Nausea
106589701	14	4	10658970	10028813	胃肠系统疾病	Gastrointestinal disorders	10017947	胃肠道系统症状和体征	Gastrointestinal signs and symptoms	10018012	恶心和呕吐症状	Nausea and vomiting symptoms	10028817	恶心	Nausea
106589841	14	4	10658984	10051400	各类检查	Investigations	10022891	毒理学及治疗药物监测	Toxicology and therapeutic drug monitoring	10044260	各种毒理学实验室分析	Toxicology laboratory analyses	10044261	尿安非他明阳性	Urine amphetamine positive
106589891	14	4	10658989	10050584	各类损伤、中毒及操作并发症	Injury, poisoning and procedural complications	10022117	各种损伤（不另分类）	Injuries NEC	10022114	各种皮肤损伤（不另分类）	Skin injuries NEC	10027699	挫伤	Contusion
106590081	14	4	10659008	10037844	皮肤及皮下组织类疾病	Skin and subcutaneous tissue disorders	10040785	表皮及真皮状况	Epidermal and dermal conditions	10014982	出疹、发疹和皮疹（不另分类）	Rashes, eruptions and exanthems NEC	10052566	皮疹	Rash
106590221	14	4	10659022	10057668	各类神经系统疾病	Nervous system disorders	10029205	精神损害类疾病	Mental impairment disorders	10057167	精神损害（痴呆和记忆力丧失除外）	Mental impairment (excl dementia and memory loss)	10027375	认知障碍	Cognitive disorder
106613591	14	4	10661359	10003549	全身性疾病及给药部位各种反应	General disorders and administration site conditions	10018065	全身系统疾病（不另分类）	General system disorders NEC	10018073	虚弱状态	Asthenic conditions	10003550	虚弱	Asthenia
106613591	14	4	10661359	10016256	全身性疾病及给药部位各种反应	General disorders and administration site conditions	10018065	全身系统疾病（不另分类）	General system disorders NEC	10018073	虚弱状态	Asthenic conditions	10003550	疲劳	Fatigue
106613591	14	4	10661359	10041349	各类神经系统疾病	Nervous system disorders	10029205	神经类疾病（不另分类）	Neurological disorders NEC	10029305	意识障碍（不另分类）	Disturbances in consciousness NEC	10013509	嗜睡	Somnolence
106613591	14	4	10661359	10050014	各类神经系统疾病	Nervous system disorders	10029205	睡眠类障碍（包括各种亚型）	Sleep disturbances (incl subtypes)	10040998	各种睡眠障碍（不另分类）	Sleep disturbances NEC	10040996	突发睡眠	Sudden onset of sleep
106614071	14	4	10661407	10008590	呼吸系统、胸及纵隔疾病	Respiratory, thoracic and mediastinal disorders	10038738	呼吸道症状和体征	Respiratory tract signs and symptoms	10079101	上呼吸道症状和体征	Upper respiratory tract signs and symptoms	10046313	呛噎感	Choking sensation
106614071	14	4	10661407	10010893	精神病类	Psychiatric disorders	10037175	躯体症状及相关障碍	Somatic symptom and related disorders	10077546	各种躯体症状障碍	Somatic symptom disorders	10077547	转变障碍	Conversion disorder
106614071	14	4	10661407	10011469	全身性疾病及给药部位各种反应	General disorders and administration site conditions	10018065	全身系统疾病（不另分类）	General system disorders NEC	10018073	一般症状和体征（不另分类）	General signs and symptoms NEC	10018072	哭	Crying
106614071	14	4	10661407	10013573	各类神经系统疾病	Nervous system disorders	10029205	神经类疾病（不另分类）	Neurological disorders NEC	10029305	神经学症状和体征（不另分类）	Neurological signs and symptoms NEC	10029306	头晕	Dizziness
106614071	14	4	10661407	10019075	精神病类	Psychiatric disorders	10037175	思维及感知紊乱	Disturbances in thinking and perception	10013511	各种幻觉（睡眠相关性除外）	Hallucinations (excl sleep-related)	10082212	幻觉，视觉	Hallucination, visual
106614071	14	4	10661407	10039740	全身性疾病及给药部位各种反应	General disorders and administration site conditions	10018065	全身系统疾病（不另分类）	General system disorders NEC	10018073	一般症状和体征（不另分类）	General signs and symptoms NEC	10018072	尖叫	Screaming
106614071	14	4	10661407	10041349	各类神经系统疾病	Nervous system disorders	10029205	神经类疾病（不另分类）	Neurological disorders NEC	10029305	意识障碍（不另分类）	Disturbances in consciousness NEC	10013509	嗜睡	Somnolence
106614071	14	4	10661407	10044565	各类神经系统疾病	Nervous system disorders	10029205	运动障碍类（包括帕金森病）	Movement disorders (incl parkinsonism)	10028037	各种颤抖（不包括先天性）	Tremor (excl congenital)	10044566	震颤	Tremor
106624251	14	4	10662425	10046735	皮肤及皮下组织类疾病	Skin and subcutaneous tissue disorders	10040785	血管性水肿和风疹	Angioedema and urticaria	10002426	各种荨麻疹	Urticarias	10046736	荨麻疹	Urticaria
106624441	14	4	10662444	10017853	胃肠系统疾病	Gastrointestinal disorders	10017947	胃肠系统炎症	Gastrointestinal inflammatory conditions	10017969	各种胃炎（不包括感染性的）	Gastritis (excl infective)	10017854	胃炎	Gastritis
106624441	14	4	10662444	10047700	胃肠系统疾病	Gastrointestinal disorders	10017947	胃肠道系统症状和体征	Gastrointestinal signs and symptoms	10018012	恶心和呕吐症状	Nausea and vomiting symptoms	10028817	呕吐	Vomiting
106624441	14	4	10662444	10047895	各类检查	Investigations	10022891	体检和器官系统状态主题	Physical examination and organ system status topics	10071940	体检步骤和器官系统状态	Physical examination procedures and organ system status	10071941	体重降低	Weight decreased
106624651	14	4	10662465	10037087	皮肤及皮下组织类疾病	Skin and subcutaneous tissue disorders	10040785	表皮及真皮状况	Epidermal and dermal conditions	10014982	各种瘙痒（不另分类）	Pruritus NEC	10049293	瘙痒	Pruritus
106624731	14	4	10662473	10047700	胃肠系统疾病	Gastrointestinal disorders	10017947	胃肠道系统症状和体征	Gastrointestinal signs and symptoms	10018012	恶心和呕吐症状	Nausea and vomiting symptoms	10028817	呕吐	Vomiting
106624801	14	4	10662480	10046543	肾脏及泌尿系统疾病	Renal and urinary disorders	10038359	各种泌尿道体征和症状	Urinary tract signs and symptoms	10046590	膀胱和尿道症状	Bladder and urethral symptoms	10004995	尿失禁	Urinary incontinence
106624951	14	4	10662495	10013722	各类检查	Investigations	10022891	毒理学及治疗药物监测	Toxicology and therapeutic drug monitoring	10044260	各种治疗药物监测分析	Therapeutic drug monitoring analyses	10043411	药物水平升高	Drug level increased
106625041	14	4	10662504	10020937	各类神经系统疾病	Nervous system disorders	10029205	神经类疾病（不另分类）	Neurological disorders NEC	10029305	感觉异常和感觉迟钝	Paraesthesias and dysaesthesias	10033788	感觉减退	Hypoaesthesia
106625041	14	4	10662504	10033775	各类神经系统疾病	Nervous system disorders	10029205	神经类疾病（不另分类）	Neurological disorders NEC	10029305	感觉异常和感觉迟钝	Paraesthesias and dysaesthesias	10033788	异常感觉	Paraesthesia
106625081	14	4	10662508	10036975	各类检查	Investigations	10022891	细胞遗传学检查和遗传学分析	Cytogenetic investigations and genetic analyses	10087058	细胞标记物分析	Cell marker analyses	10072981	前列腺特异性抗原升高	Prostatic specific antigen increased
106625181	14	4	10662518	10037884	皮肤及皮下组织类疾病	Skin and subcutaneous tissue disorders	10040785	表皮及真皮状况	Epidermal and dermal conditions	10014982	出疹、发疹和皮疹（不另分类）	Rashes, eruptions and exanthems NEC	10052566	瘙痒性皮疹	Rash pruritic
106625371	14	4	10662537	10037087	皮肤及皮下组织类疾病	Skin and subcutaneous tissue disorders	10040785	表皮及真皮状况	Epidermal and dermal conditions	10014982	各种瘙痒（不另分类）	Pruritus NEC	10049293	瘙痒	Pruritus
106627841	14	4	10662784	10016322	全身性疾病及给药部位各种反应	General disorders and administration site conditions	10018065	全身系统疾病（不另分类）	General system disorders NEC	10018073	各种感受与感觉（不另分类）	Feelings and sensations NEC	10068759	感受异常	Feeling abnormal
106627841	14	4	10662784	10022004	全身性疾病及给药部位各种反应	General disorders and administration site conditions	10018065	全身系统疾病（不另分类）	General system disorders NEC	10018073	一般症状和体征（不另分类）	General signs and symptoms NEC	10018072	流感样疾病	Influenza like illness
106627841	14	4	10662784	10043414	全身性疾病及给药部位各种反应	General disorders and administration site conditions	10018065	治疗性及非治疗性反应类（不包括毒性）	Therapeutic and nontherapeutic effects (excl toxicity)	10062915	各种治疗和非治疗反应	Therapeutic and nontherapeutic responses	10043409	治疗反应减弱	Therapeutic response decreased
106628071	14	4	10662807	10012735	胃肠系统疾病	Gastrointestinal disorders	10017947	胃肠运动及排便状况	Gastrointestinal motility and defaecation conditions	10017977	各种腹泻（不包括感染性的）	Diarrhoea (excl infective)	10012736	腹泻	Diarrhoea
106628401	14	4	10662840	10024690	各类检查	Investigations	10022891	肝胆系统检查	Hepatobiliary investigations	10019809	肝胆功能诊断性操作	Hepatobiliary function diagnostic procedures	10087057	肝功检查异常	Liver function test abnormal
106628591	14	4	10662859	10016256	全身性疾病及给药部位各种反应	General disorders and administration site conditions	10018065	全身系统疾病（不另分类）	General system disorders NEC	10018073	虚弱状态	Asthenic conditions	10003550	疲劳	Fatigue
106628591	14	4	10662859	10028813	胃肠系统疾病	Gastrointestinal disorders	10017947	胃肠道系统症状和体征	Gastrointestinal signs and symptoms	10018012	恶心和呕吐症状	Nausea and vomiting symptoms	10028817	恶心	Nausea
106628641	14	4	10662864	10002368	精神病类	Psychiatric disorders	10037175	心境障碍和混乱（不另分类）	Mood disorders and disturbances NEC	10027946	情感和情绪障碍（不另分类）	Emotional and mood disturbances NEC	10014556	愤怒	Anger
106629281	14	4	10662928	10013916	各类神经系统疾病	Nervous system disorders	10029205	运动障碍类（包括帕金森病）	Movement disorders (incl parkinsonism)	10028037	运动障碍和运动失调（不另分类）	Dyskinesias and movement disorders NEC	10013929	运动障碍	Dyskinesia
106629711	14	4	10662971	10040984	精神病类	Psychiatric disorders	10037175	睡眠异常和混乱	Sleep disorders and disturbances	10040991	睡眠疾病（不另分类）	Sleep disorders NEC	10040993	睡眠障碍	Sleep disorder
106629751	14	4	10662975	10002855	精神病类	Psychiatric disorders	10037175	焦虑症及症状	Anxiety disorders and symptoms	10002861	焦虑症状	Anxiety symptoms	10002869	焦虑	Anxiety
106629781	14	4	10662978	10037087	皮肤及皮下组织类疾病	Skin and subcutaneous tissue disorders	10040785	表皮及真皮状况	Epidermal and dermal conditions	10014982	各种瘙痒（不另分类）	Pruritus NEC	10049293	瘙痒	Pruritus
106629781	14	4	10662978	10037844	皮肤及皮下组织类疾病	Skin and subcutaneous tissue disorders	10040785	表皮及真皮状况	Epidermal and dermal conditions	10014982	出疹、发疹和皮疹（不另分类）	Rashes, eruptions and exanthems NEC	10052566	皮疹	Rash
106629791	14	4	10662979	10016338	全身性疾病及给药部位各种反应	General disorders and administration site conditions	10018065	全身系统疾病（不另分类）	General system disorders NEC	10018073	各种感受与感觉（不另分类）	Feelings and sensations NEC	10068759	紧张不安	Feeling jittery
106629941	14	4	10662994	10013573	各类神经系统疾病	Nervous system disorders	10029205	神经类疾病（不另分类）	Neurological disorders NEC	10029305	神经学症状和体征（不另分类）	Neurological signs and symptoms NEC	10029306	头晕	Dizziness
106629941	14	4	10662994	10028813	胃肠系统疾病	Gastrointestinal disorders	10017947	胃肠道系统症状和体征	Gastrointestinal signs and symptoms	10018012	恶心和呕吐症状	Nausea and vomiting symptoms	10028817	恶心	Nausea
106629951	14	4	10662995	10002855	精神病类	Psychiatric disorders	10037175	焦虑症及症状	Anxiety disorders and symptoms	10002861	焦虑症状	Anxiety symptoms	10002869	焦虑	Anxiety
106629951	14	4	10662995	10020642	皮肤及皮下组织类疾病	Skin and subcutaneous tissue disorders	10040785	皮肤附属物各种状况	Skin appendage conditions	10040798	顶浆分泌腺和小汗腺疾病	Apocrine and eccrine gland disorders	10002982	多汗	Hyperhidrosis
106630001	14	4	10663000	10039897	各类神经系统疾病	Nervous system disorders	10029205	神经类疾病（不另分类）	Neurological disorders NEC	10029305	意识障碍（不另分类）	Disturbances in consciousness NEC	10013509	镇静	Sedation
106630091	14	4	10663009	10028813	胃肠系统疾病	Gastrointestinal disorders	10017947	胃肠道系统症状和体征	Gastrointestinal signs and symptoms	10018012	恶心和呕吐症状	Nausea and vomiting symptoms	10028817	恶心	Nausea
106630101	14	4	10663010	10001497	精神病类	Psychiatric disorders	10037175	焦虑症及症状	Anxiety disorders and symptoms	10002861	焦虑症状	Anxiety symptoms	10002869	激越	Agitation
106630101	14	4	10663010	10002368	精神病类	Psychiatric disorders	10037175	心境障碍和混乱（不另分类）	Mood disorders and disturbances NEC	10027946	情感和情绪障碍（不另分类）	Emotional and mood disturbances NEC	10014556	愤怒	Anger
106630151	14	4	10663015	10039897	各类神经系统疾病	Nervous system disorders	10029205	神经类疾病（不另分类）	Neurological disorders NEC	10029305	意识障碍（不另分类）	Disturbances in consciousness NEC	10013509	镇静	Sedation
106630161	14	4	10663016	10020751	免疫系统疾病	Immune system disorders	10021428	过敏类反应	Allergic conditions	10001708	各种过敏反应（不另分类）	Allergic conditions NEC	10027654	超敏反应	Hypersensitivity
106630211	14	4	10663021	10047700	胃肠系统疾病	Gastrointestinal disorders	10017947	胃肠道系统症状和体征	Gastrointestinal signs and symptoms	10018012	恶心和呕吐症状	Nausea and vomiting symptoms	10028817	呕吐	Vomiting
106630301	14	4	10663030	10015150	皮肤及皮下组织类疾病	Skin and subcutaneous tissue disorders	10040785	表皮及真皮状况	Epidermal and dermal conditions	10014982	各种皮肤红斑	Erythemas	10015151	红斑	Erythema
106630301	14	4	10663030	10037087	皮肤及皮下组织类疾病	Skin and subcutaneous tissue disorders	10040785	表皮及真皮状况	Epidermal and dermal conditions	10014982	各种瘙痒（不另分类）	Pruritus NEC	10049293	瘙痒	Pruritus
106630461	14	4	10663046	10037087	皮肤及皮下组织类疾病	Skin and subcutaneous tissue disorders	10040785	表皮及真皮状况	Epidermal and dermal conditions	10014982	各种瘙痒（不另分类）	Pruritus NEC	10049293	瘙痒	Pruritus
106632802	14	4	10663280	10012174	代谢及营养类疾病	Metabolism and nutrition disorders	10027433	电解质及液体平衡状况	Electrolyte and fluid balance conditions	10014412	总液体体积减少	Total fluid volume decreased	10044084	脱水	Dehydration
106632802	14	4	10663280	10012735	胃肠系统疾病	Gastrointestinal disorders	10017947	胃肠运动及排便状况	Gastrointestinal motility and defaecation conditions	10017977	各种腹泻（不包括感染性的）	Diarrhoea (excl infective)	10012736	腹泻	Diarrhoea
106632802	14	4	10663280	10061428	代谢及营养类疾病	Metabolism and nutrition disorders	10027433	食欲及一般性营养障碍	Appetite and general nutritional disorders	10003018	各种食欲障碍	Appetite disorders	10003022	食欲减退	Decreased appetite
106632802	14	4	10663280	10069339	肾脏及泌尿系统疾病	Renal and urinary disorders	10038359	肾脏各种异常（不包括肾病）	Renal disorders (excl nephropathies)	10038430	肾衰和肾损害	Renal failure and impairment	10038443	急性肾损伤	Acute kidney injury
106639011	14	4	10663901	10001443	精神病类	Psychiatric disorders	10037175	心境障碍和混乱（不另分类）	Mood disorders and disturbances NEC	10027946	心境障碍性疾病（不另分类）	Mood disorders NEC	10027948	情感障碍	Affective disorder
106639011	14	4	10663901	10002368	精神病类	Psychiatric disorders	10037175	心境障碍和混乱（不另分类）	Mood disorders and disturbances NEC	10027946	情感和情绪障碍（不另分类）	Emotional and mood disturbances NEC	10014556	愤怒	Anger
106639011	14	4	10663901	10002855	精神病类	Psychiatric disorders	10037175	焦虑症及症状	Anxiety disorders and symptoms	10002861	焦虑症状	Anxiety symptoms	10002869	焦虑	Anxiety
106639011	14	4	10663901	10003239	各种肌肉骨骼及结缔组织疾病	Musculoskeletal and connective tissue disorders	10028395	关节类疾病	Joint disorders	10023213	关节相关症状和体征	Joint related signs and symptoms	10023226	关节痛	Arthralgia
106639011	14	4	10663901	10016322	全身性疾病及给药部位各种反应	General disorders and administration site conditions	10018065	全身系统疾病（不另分类）	General system disorders NEC	10018073	各种感受与感觉（不另分类）	Feelings and sensations NEC	10068759	感受异常	Feeling abnormal
106639811	14	4	10663981	10016256	全身性疾病及给药部位各种反应	General disorders and administration site conditions	10018065	全身系统疾病（不另分类）	General system disorders NEC	10018073	虚弱状态	Asthenic conditions	10003550	疲劳	Fatigue
106639811	14	4	10663981	10041349	各类神经系统疾病	Nervous system disorders	10029205	神经类疾病（不另分类）	Neurological disorders NEC	10029305	意识障碍（不另分类）	Disturbances in consciousness NEC	10013509	嗜睡	Somnolence
106639881	14	4	10663988	10005750	各类检查	Investigations	10022891	心血管检查（不包括酶检测）	Cardiac and vascular investigations (excl enzyme tests)	10007512	各种血管检查（不另分类）（包括血压）	Vascular tests NEC (incl blood pressure)	10047110	血压升高	Blood pressure increased
106639911	14	4	10663991	10000125	精神病类	Psychiatric disorders	10037175	睡眠异常和混乱	Sleep disorders and disturbances	10040991	各种异睡症	Parasomnias	10033920	异常做梦	Abnormal dreams
106640011	14	4	10664001	10028813	胃肠系统疾病	Gastrointestinal disorders	10017947	胃肠道系统症状和体征	Gastrointestinal signs and symptoms	10018012	恶心和呕吐症状	Nausea and vomiting symptoms	10028817	恶心	Nausea
106640071	14	4	10664007	10005750	各类检查	Investigations	10022891	心血管检查（不包括酶检测）	Cardiac and vascular investigations (excl enzyme tests)	10007512	各种血管检查（不另分类）（包括血压）	Vascular tests NEC (incl blood pressure)	10047110	血压升高	Blood pressure increased
106640071	14	4	10664007	10043071	心脏器官疾病	Cardiac disorders	10007541	心律失常类疾病	Cardiac arrhythmias	10007521	心率和节律异常（不另分类）	Rate and rhythm disorders NEC	10037908	心动过速	Tachycardia
106640121	14	4	10664012	10024419	精神病类	Psychiatric disorders	10037175	性功能障碍、异常及性认同异常	Sexual dysfunctions, disturbances and gender identity disorders	10040480	性欲障碍类	Sexual desire disorders	10040470	性欲降低	Libido decreased
106640251	14	4	10664025	10028334	各种肌肉骨骼及结缔组织疾病	Musculoskeletal and connective tissue disorders	10028395	肌肉类疾病	Muscle disorders	10028302	肌肉相关症状和体征（不另分类）	Muscle related signs and symptoms NEC	10028326	肌痉挛	Muscle spasms
106640261	14	4	10664026	10000125	精神病类	Psychiatric disorders	10037175	睡眠异常和混乱	Sleep disorders and disturbances	10040991	各种异睡症	Parasomnias	10033920	异常做梦	Abnormal dreams
106640261	14	4	10664026	10016322	全身性疾病及给药部位各种反应	General disorders and administration site conditions	10018065	全身系统疾病（不另分类）	General system disorders NEC	10018073	各种感受与感觉（不另分类）	Feelings and sensations NEC	10068759	感受异常	Feeling abnormal
106640261	14	4	10664026	10028813	胃肠系统疾病	Gastrointestinal disorders	10017947	胃肠道系统症状和体征	Gastrointestinal signs and symptoms	10018012	恶心和呕吐症状	Nausea and vomiting symptoms	10028817	恶心	Nausea
106640261	14	4	10664026	10033557	心脏器官疾病	Cardiac disorders	10007541	心脏相关疾病、症状和体征（不另分类）	Cardiac disorders, signs and symptoms NEC	10082206	各种心脏体征和症状（不另分类）	Cardiac signs and symptoms NEC	10007609	心悸	Palpitations
106640291	14	4	10664029	10037087	皮肤及皮下组织类疾病	Skin and subcutaneous tissue disorders	10040785	表皮及真皮状况	Epidermal and dermal conditions	10014982	各种瘙痒（不另分类）	Pruritus NEC	10049293	瘙痒	Pruritus
106640391	14	4	10664039	10037844	皮肤及皮下组织类疾病	Skin and subcutaneous tissue disorders	10040785	表皮及真皮状况	Epidermal and dermal conditions	10014982	出疹、发疹和皮疹（不另分类）	Rashes, eruptions and exanthems NEC	10052566	皮疹	Rash
106640521	14	4	10664052	10050584	各类损伤、中毒及操作并发症	Injury, poisoning and procedural complications	10022117	各种损伤（不另分类）	Injuries NEC	10022114	各种皮肤损伤（不另分类）	Skin injuries NEC	10027699	挫伤	Contusion
106640621	14	4	10664062	10001497	精神病类	Psychiatric disorders	10037175	焦虑症及症状	Anxiety disorders and symptoms	10002861	焦虑症状	Anxiety symptoms	10002869	激越	Agitation
106640661	14	4	10664066	10041349	各类神经系统疾病	Nervous system disorders	10029205	神经类疾病（不另分类）	Neurological disorders NEC	10029305	意识障碍（不另分类）	Disturbances in consciousness NEC	10013509	嗜睡	Somnolence
106640751	14	4	10664075	10003239	各种肌肉骨骼及结缔组织疾病	Musculoskeletal and connective tissue disorders	10028395	关节类疾病	Joint disorders	10023213	关节相关症状和体征	Joint related signs and symptoms	10023226	关节痛	Arthralgia
106640751	14	4	10664075	10012607	代谢及营养类疾病	Metabolism and nutrition disorders	10027433	葡萄糖代谢疾病（包括糖尿病）	Glucose metabolism disorders (incl diabetes mellitus)	10018424	各种糖尿病（包括亚型）	Diabetes mellitus (incl subtypes)	10012602	糖尿病控制不佳	Diabetes mellitus inadequate control
106640751	14	4	10664075	10028813	胃肠系统疾病	Gastrointestinal disorders	10017947	胃肠道系统症状和体征	Gastrointestinal signs and symptoms	10018012	恶心和呕吐症状	Nausea and vomiting symptoms	10028817	恶心	Nausea
106640751	14	4	10664075	10033425	各种肌肉骨骼及结缔组织疾病	Musculoskeletal and connective tissue disorders	10028395	肌肉骨骼和结缔组织疾病（不另分类）	Musculoskeletal and connective tissue disorders NEC	10028393	肌肉骨骼和结缔组织的各种疼痛与不适	Musculoskeletal and connective tissue pain and discomfort	10068757	肢体疼痛	Pain in extremity
106640751	14	4	10664075	10062556	各类检查	Investigations	10022891	体检和器官系统状态主题	Physical examination and organ system status topics	10071940	体检步骤和器官系统状态	Physical examination procedures and organ system status	10071941	握力减弱	Grip strength decreased
106640781	14	4	10664078	10012735	胃肠系统疾病	Gastrointestinal disorders	10017947	胃肠运动及排便状况	Gastrointestinal motility and defaecation conditions	10017977	各种腹泻（不包括感染性的）	Diarrhoea (excl infective)	10012736	腹泻	Diarrhoea
106640821	14	4	10664082	10000125	精神病类	Psychiatric disorders	10037175	睡眠异常和混乱	Sleep disorders and disturbances	10040991	各种异睡症	Parasomnias	10033920	异常做梦	Abnormal dreams
106640821	14	4	10664082	10013573	各类神经系统疾病	Nervous system disorders	10029205	神经类疾病（不另分类）	Neurological disorders NEC	10029305	神经学症状和体征（不另分类）	Neurological signs and symptoms NEC	10029306	头晕	Dizziness
106640821	14	4	10664082	10016256	全身性疾病及给药部位各种反应	General disorders and administration site conditions	10018065	全身系统疾病（不另分类）	General system disorders NEC	10018073	虚弱状态	Asthenic conditions	10003550	疲劳	Fatigue
106640821	14	4	10664082	10016322	全身性疾病及给药部位各种反应	General disorders and administration site conditions	10018065	全身系统疾病（不另分类）	General system disorders NEC	10018073	各种感受与感觉（不另分类）	Feelings and sensations NEC	10068759	感受异常	Feeling abnormal
106640821	14	4	10664082	10019211	各类神经系统疾病	Nervous system disorders	10029205	各类头痛	Headaches	10019231	各种头痛（不另分类）	Headaches NEC	10019233	头痛	Headache
106640821	14	4	10664082	10027940	精神病类	Psychiatric disorders	10037175	心境障碍和混乱（不另分类）	Mood disorders and disturbances NEC	10027946	情感和情绪障碍（不另分类）	Emotional and mood disturbances NEC	10014556	情绪改变	Mood altered
106640821	14	4	10664082	10028813	胃肠系统疾病	Gastrointestinal disorders	10017947	胃肠道系统症状和体征	Gastrointestinal signs and symptoms	10018012	恶心和呕吐症状	Nausea and vomiting symptoms	10028817	恶心	Nausea
106640821	14	4	10664082	10034960	眼器官疾病	Eye disorders	10015919	眼感觉症状（不另分类）	Ocular sensory symptoms NEC	10030064	眼部感觉障碍	Ocular sensation disorders	10030063	畏光	Photophobia
106640921	14	4	10664092	10028813	胃肠系统疾病	Gastrointestinal disorders	10017947	胃肠道系统症状和体征	Gastrointestinal signs and symptoms	10018012	恶心和呕吐症状	Nausea and vomiting symptoms	10028817	恶心	Nausea
106640921	14	4	10664092	10037087	皮肤及皮下组织类疾病	Skin and subcutaneous tissue disorders	10040785	表皮及真皮状况	Epidermal and dermal conditions	10014982	各种瘙痒（不另分类）	Pruritus NEC	10049293	瘙痒	Pruritus
106641021	14	4	10664102	10013709	全身性疾病及给药部位各种反应	General disorders and administration site conditions	10018065	治疗性及非治疗性反应类（不包括毒性）	Therapeutic and nontherapeutic effects (excl toxicity)	10062915	各种治疗和非治疗反应	Therapeutic and nontherapeutic responses	10043409	药物无效	Drug ineffective
106641181	14	4	10664118	10028813	胃肠系统疾病	Gastrointestinal disorders	10017947	胃肠道系统症状和体征	Gastrointestinal signs and symptoms	10018012	恶心和呕吐症状	Nausea and vomiting symptoms	10028817	恶心	Nausea
106641301	14	4	10664130	10012735	胃肠系统疾病	Gastrointestinal disorders	10017947	胃肠运动及排便状况	Gastrointestinal motility and defaecation conditions	10017977	各种腹泻（不包括感染性的）	Diarrhoea (excl infective)	10012736	腹泻	Diarrhoea
106641301	14	4	10664130	10028813	胃肠系统疾病	Gastrointestinal disorders	10017947	胃肠道系统症状和体征	Gastrointestinal signs and symptoms	10018012	恶心和呕吐症状	Nausea and vomiting symptoms	10028817	恶心	Nausea
106641301	14	4	10664130	10047700	胃肠系统疾病	Gastrointestinal disorders	10017947	胃肠道系统症状和体征	Gastrointestinal signs and symptoms	10018012	恶心和呕吐症状	Nausea and vomiting symptoms	10028817	呕吐	Vomiting
106641301	14	4	10664130	10067715	胃肠系统疾病	Gastrointestinal disorders	10017947	胃肠道系统症状和体征	Gastrointestinal signs and symptoms	10018012	腹部检查异常	Abdominal findings abnormal	10000063	胃肠鸣音异常	Gastrointestinal sounds abnormal
106641531	14	4	10664153	10012378	精神病类	Psychiatric disorders	10037175	抑郁性心境障碍和混乱	Depressed mood disorders and disturbances	10012375	各种抑郁病	Depressive disorders	10012401	抑郁	Depression
106641721	14	4	10664172	10037844	皮肤及皮下组织类疾病	Skin and subcutaneous tissue disorders	10040785	表皮及真皮状况	Epidermal and dermal conditions	10014982	出疹、发疹和皮疹（不另分类）	Rashes, eruptions and exanthems NEC	10052566	皮疹	Rash
106641881	14	4	10664188	10028813	胃肠系统疾病	Gastrointestinal disorders	10017947	胃肠道系统症状和体征	Gastrointestinal signs and symptoms	10018012	恶心和呕吐症状	Nausea and vomiting symptoms	10028817	恶心	Nausea
106641881	14	4	10664188	10047700	胃肠系统疾病	Gastrointestinal disorders	10017947	胃肠道系统症状和体征	Gastrointestinal signs and symptoms	10018012	恶心和呕吐症状	Nausea and vomiting symptoms	10028817	呕吐	Vomiting
106641961	14	4	10664196	10041349	各类神经系统疾病	Nervous system disorders	10029205	神经类疾病（不另分类）	Neurological disorders NEC	10029305	意识障碍（不另分类）	Disturbances in consciousness NEC	10013509	嗜睡	Somnolence
106642191	14	4	10664219	10013573	各类神经系统疾病	Nervous system disorders	10029205	神经类疾病（不另分类）	Neurological disorders NEC	10029305	神经学症状和体征（不另分类）	Neurological signs and symptoms NEC	10029306	头晕	Dizziness
106642511	14	4	10664251	10019211	各类神经系统疾病	Nervous system disorders	10029205	各类头痛	Headaches	10019231	各种头痛（不另分类）	Headaches NEC	10019233	头痛	Headache
106642911	14	4	10664291	10046735	皮肤及皮下组织类疾病	Skin and subcutaneous tissue disorders	10040785	血管性水肿和风疹	Angioedema and urticaria	10002426	各种荨麻疹	Urticarias	10046736	荨麻疹	Urticaria
106643141	14	4	10664314	10050584	各类损伤、中毒及操作并发症	Injury, poisoning and procedural complications	10022117	各种损伤（不另分类）	Injuries NEC	10022114	各种皮肤损伤（不另分类）	Skin injuries NEC	10027699	挫伤	Contusion
106643191	14	4	10664319	10008469	全身性疾病及给药部位各种反应	General disorders and administration site conditions	10018065	全身系统疾病（不另分类）	General system disorders NEC	10018073	疼痛和不适（不另分类）	Pain and discomfort NEC	10033372	胸部不适	Chest discomfort
106643191	14	4	10664319	10008479	全身性疾病及给药部位各种反应	General disorders and administration site conditions	10018065	全身系统疾病（不另分类）	General system disorders NEC	10018073	疼痛和不适（不另分类）	Pain and discomfort NEC	10033372	胸痛	Chest pain
106643971	14	4	10664397	10000269	感染及侵染类疾病	Infections and infestations	10021881	感染 - 未指明病原	Infections - pathogen unspecified	10021879	各种感染（不另分类）	Infections NEC	10021902	脓肿	Abscess
106643971	14	4	10664397	10010144	精神病类	Psychiatric disorders	10037175	各种自杀及自我伤害行为（不另分类）	Suicidal and self-injurious behaviours NEC	10042460	自杀和自我伤害行为	Suicidal and self-injurious behaviour	10042459	自杀既遂	Completed suicide
106643971	14	4	10664397	10028813	胃肠系统疾病	Gastrointestinal disorders	10017947	胃肠道系统症状和体征	Gastrointestinal signs and symptoms	10018012	恶心和呕吐症状	Nausea and vomiting symptoms	10028817	恶心	Nausea
106643971	14	4	10664397	10042464	精神病类	Psychiatric disorders	10037175	各种自杀及自我伤害行为（不另分类）	Suicidal and self-injurious behaviours NEC	10042460	自杀和自我伤害行为	Suicidal and self-injurious behaviour	10042459	实施自杀行为	Suicide attempt
106643971	14	4	10664397	10053762	各类损伤、中毒及操作并发症	Injury, poisoning and procedural complications	10022117	超说明书使用及故意导致的产品误用/使用类问题	Off label uses and intentional product misuses/use issues	10079156	各种超说明书使用	Off label uses	10076291	超说明书使用	Off label use
106644521	14	4	10664452	10037844	皮肤及皮下组织类疾病	Skin and subcutaneous tissue disorders	10040785	表皮及真皮状况	Epidermal and dermal conditions	10014982	出疹、发疹和皮疹（不另分类）	Rashes, eruptions and exanthems NEC	10052566	皮疹	Rash
106644771	14	4	10664477	10028813	胃肠系统疾病	Gastrointestinal disorders	10017947	胃肠道系统症状和体征	Gastrointestinal signs and symptoms	10018012	恶心和呕吐症状	Nausea and vomiting symptoms	10028817	恶心	Nausea
106644771	14	4	10664477	10047700	胃肠系统疾病	Gastrointestinal disorders	10017947	胃肠道系统症状和体征	Gastrointestinal signs and symptoms	10018012	恶心和呕吐症状	Nausea and vomiting symptoms	10028817	呕吐	Vomiting
106644911	14	4	10664491	10037087	皮肤及皮下组织类疾病	Skin and subcutaneous tissue disorders	10040785	表皮及真皮状况	Epidermal and dermal conditions	10014982	各种瘙痒（不另分类）	Pruritus NEC	10049293	瘙痒	Pruritus
106645021	14	4	10664502	10033664	精神病类	Psychiatric disorders	10037175	焦虑症及症状	Anxiety disorders and symptoms	10002861	惊恐发作和惊恐障碍	Panic attacks and disorders	10068300	惊恐发作	Panic attack
106645151	14	4	10664515	10001949	各类神经系统疾病	Nervous system disorders	10029205	精神损害类疾病	Mental impairment disorders	10057167	记忆力丧失（不包括痴呆）	Memory loss (excl dementia)	10027177	失忆症	Amnesia
106645351	14	4	10664535	10028813	胃肠系统疾病	Gastrointestinal disorders	10017947	胃肠道系统症状和体征	Gastrointestinal signs and symptoms	10018012	恶心和呕吐症状	Nausea and vomiting symptoms	10028817	恶心	Nausea
106645351	14	4	10664535	10047700	胃肠系统疾病	Gastrointestinal disorders	10017947	胃肠道系统症状和体征	Gastrointestinal signs and symptoms	10018012	恶心和呕吐症状	Nausea and vomiting symptoms	10028817	呕吐	Vomiting
106645501	14	4	10664550	10005728	各类检查	Investigations	10022891	心血管检查（不包括酶检测）	Cardiac and vascular investigations (excl enzyme tests)	10007512	各种血管检查（不另分类）（包括血压）	Vascular tests NEC (incl blood pressure)	10047110	血压异常	Blood pressure abnormal
106645501	14	4	10664550	10010774	胃肠系统疾病	Gastrointestinal disorders	10017947	胃肠运动及排便状况	Gastrointestinal motility and defaecation conditions	10017977	各种胃肠道弛缓和动力不足性疾病（不另分类）	Gastrointestinal atonic and hypomotility disorders NEC	10017933	便秘	Constipation
106645501	14	4	10664550	10016256	全身性疾病及给药部位各种反应	General disorders and administration site conditions	10018065	全身系统疾病（不另分类）	General system disorders NEC	10018073	虚弱状态	Asthenic conditions	10003550	疲劳	Fatigue
106645501	14	4	10664550	10028813	胃肠系统疾病	Gastrointestinal disorders	10017947	胃肠道系统症状和体征	Gastrointestinal signs and symptoms	10018012	恶心和呕吐症状	Nausea and vomiting symptoms	10028817	恶心	Nausea
106645501	14	4	10664550	10029216	精神病类	Psychiatric disorders	10037175	焦虑症及症状	Anxiety disorders and symptoms	10002861	焦虑症状	Anxiety symptoms	10002869	神经紧张不安	Nervousness
106645501	14	4	10664550	10043528	呼吸系统、胸及纵隔疾病	Respiratory, thoracic and mediastinal disorders	10038738	呼吸道症状和体征	Respiratory tract signs and symptoms	10079101	上呼吸道症状和体征	Upper respiratory tract signs and symptoms	10046313	咽喉缩紧感	Throat tightness
106645501	14	4	10664550	10047899	各类检查	Investigations	10022891	体检和器官系统状态主题	Physical examination and organ system status topics	10071940	体检步骤和器官系统状态	Physical examination procedures and organ system status	10071941	体重增加	Weight increased
106645501	14	4	10664550	10061008	肝胆系统疾病	Hepatobiliary disorders	10019805	胆管系统疾病	Bile duct disorders	10004606	结构性和其他胆道疾病	Structural and other bile duct disorders	10042257	胆道病	Biliary tract disorder
106645601	14	4	10664560	10058920	各类神经系统疾病	Nervous system disorders	10029205	神经类疾病（不另分类）	Neurological disorders NEC	10029305	各种感觉异常（不另分类）	Sensory abnormalities NEC	10040021	不宁腿综合征	Restless legs syndrome
106645721	14	4	10664572	10010774	胃肠系统疾病	Gastrointestinal disorders	10017947	胃肠运动及排便状况	Gastrointestinal motility and defaecation conditions	10017977	各种胃肠道弛缓和动力不足性疾病（不另分类）	Gastrointestinal atonic and hypomotility disorders NEC	10017933	便秘	Constipation
106645721	14	4	10664572	10019022	胃肠系统疾病	Gastrointestinal disorders	10017947	胃肠系统血管疾病	Gastrointestinal vascular conditions	10018031	痔和胃肠道静脉曲张（不包括食管）	Haemorrhoids and gastrointestinal varices (excl oesophageal)	10018029	痔疮	Haemorrhoids
106645721	14	4	10664572	10028813	胃肠系统疾病	Gastrointestinal disorders	10017947	胃肠道系统症状和体征	Gastrointestinal signs and symptoms	10018012	恶心和呕吐症状	Nausea and vomiting symptoms	10028817	恶心	Nausea
106645821	14	4	10664582	10047899	各类检查	Investigations	10022891	体检和器官系统状态主题	Physical examination and organ system status topics	10071940	体检步骤和器官系统状态	Physical examination procedures and organ system status	10071941	体重增加	Weight increased
106646531	14	4	10664653	10016322	全身性疾病及给药部位各种反应	General disorders and administration site conditions	10018065	全身系统疾病（不另分类）	General system disorders NEC	10018073	各种感受与感觉（不另分类）	Feelings and sensations NEC	10068759	感受异常	Feeling abnormal
106646561	14	4	10664656	10048049	各类损伤、中毒及操作并发症	Injury, poisoning and procedural complications	10022117	骨骼及关节损伤	Bone and joint injuries	10005942	四肢骨折与脱位	Limb fractures and dislocations	10075886	腕部骨折	Wrist fracture
106646571	14	4	10664657	10037884	皮肤及皮下组织类疾病	Skin and subcutaneous tissue disorders	10040785	表皮及真皮状况	Epidermal and dermal conditions	10014982	出疹、发疹和皮疹（不另分类）	Rashes, eruptions and exanthems NEC	10052566	瘙痒性皮疹	Rash pruritic
106646641	14	4	10664664	10005687	各类检查	Investigations	10022891	内分泌系统检查（包括性激素）	Endocrine investigations (incl sex hormones)	10014706	生殖激素分析	Reproductive hormone analyses	10038589	血雌激素降低	Blood oestrogen decreased
106646641	14	4	10664664	10042868	各种肌肉骨骼及结缔组织疾病	Musculoskeletal and connective tissue disorders	10028395	滑液及滑膜囊疾病	Synovial and bursal disorders	10013361	关节滑膜疾病	Synovial disorders	10013360	滑膜炎	Synovitis
106646641	14	4	10664664	10046779	生殖系统及乳腺疾病	Reproductive system and breast disorders	10038604	子宫、盆腔和阔韧带疾病	Uterine, pelvic and broad ligament disorders	10046828	各种子宫疾病（不另分类）	Uterine disorders NEC	10013376	子宫疾病	Uterine disorder
106646641	14	4	10664664	10046910	生殖系统及乳腺疾病	Reproductive system and breast disorders	10038604	外阴阴道疾病（不包括感染和炎症）	Vulvovaginal disorders (excl infections and inflammations)	10047789	各种外阴阴道疾病（不另分类）	Vulvovaginal disorders NEC	10047790	阴道出血	Vaginal haemorrhage
106646661	14	4	10664666	10037844	皮肤及皮下组织类疾病	Skin and subcutaneous tissue disorders	10040785	表皮及真皮状况	Epidermal and dermal conditions	10014982	出疹、发疹和皮疹（不另分类）	Rashes, eruptions and exanthems NEC	10052566	皮疹	Rash
106646741	14	4	10664674	10017944	胃肠系统疾病	Gastrointestinal disorders	10017947	胃肠类疾病（不另分类）	Gastrointestinal conditions NEC	10017943	各种胃肠疾病（不另分类）	Gastrointestinal disorders NEC	10017948	胃肠疾病	Gastrointestinal disorder
106646811	14	4	10664681	10013573	各类神经系统疾病	Nervous system disorders	10029205	神经类疾病（不另分类）	Neurological disorders NEC	10029305	神经学症状和体征（不另分类）	Neurological signs and symptoms NEC	10029306	头晕	Dizziness
106646891	14	4	10664689	10019211	各类神经系统疾病	Nervous system disorders	10029205	各类头痛	Headaches	10019231	各种头痛（不另分类）	Headaches NEC	10019233	头痛	Headache
106647001	14	4	10664700	10051076	各类损伤、中毒及操作并发症	Injury, poisoning and procedural complications	10022117	用药过量及用药剂量不足（不另分类）	Overdoses and underdoses NEC	10079159	用药过量（不另分类）	Overdoses NEC	10076292	处方用药过量	Prescribed overdose
106647001	14	4	10664700	10053762	各类损伤、中毒及操作并发症	Injury, poisoning and procedural complications	10022117	超说明书使用及故意导致的产品误用/使用类问题	Off label uses and intentional product misuses/use issues	10079156	各种超说明书使用	Off label uses	10076291	超说明书使用	Off label use
106647001	14	4	10664700	10067482	全身性疾病及给药部位各种反应	General disorders and administration site conditions	10018065	全身系统疾病（不另分类）	General system disorders NEC	10018073	没有不良反应	Adverse effect absent	10001424	无不良事件	No adverse event
106647101	14	4	10664710	10037844	皮肤及皮下组织类疾病	Skin and subcutaneous tissue disorders	10040785	表皮及真皮状况	Epidermal and dermal conditions	10014982	出疹、发疹和皮疹（不另分类）	Rashes, eruptions and exanthems NEC	10052566	皮疹	Rash
106647701	14	4	10664770	10010305	精神病类	Psychiatric disorders	10037175	谵妄类（包括意识模糊）	Deliria (incl confusion)	10012221	精神错乱和定向障碍	Confusion and disorientation	10010301	意识模糊状态	Confusional state
106647731	14	4	10664773	10019211	各类神经系统疾病	Nervous system disorders	10029205	各类头痛	Headaches	10019231	各种头痛（不另分类）	Headaches NEC	10019233	头痛	Headache
106647741	14	4	10664774	10037087	皮肤及皮下组织类疾病	Skin and subcutaneous tissue disorders	10040785	表皮及真皮状况	Epidermal and dermal conditions	10014982	各种瘙痒（不另分类）	Pruritus NEC	10049293	瘙痒	Pruritus
106647751	14	4	10664775	10037087	皮肤及皮下组织类疾病	Skin and subcutaneous tissue disorders	10040785	表皮及真皮状况	Epidermal and dermal conditions	10014982	各种瘙痒（不另分类）	Pruritus NEC	10049293	瘙痒	Pruritus
106647761	14	4	10664776	10028813	胃肠系统疾病	Gastrointestinal disorders	10017947	胃肠道系统症状和体征	Gastrointestinal signs and symptoms	10018012	恶心和呕吐症状	Nausea and vomiting symptoms	10028817	恶心	Nausea
106647771	14	4	10664777	10013709	全身性疾病及给药部位各种反应	General disorders and administration site conditions	10018065	治疗性及非治疗性反应类（不包括毒性）	Therapeutic and nontherapeutic effects (excl toxicity)	10062915	各种治疗和非治疗反应	Therapeutic and nontherapeutic responses	10043409	药物无效	Drug ineffective
106647781	14	4	10664778	10028813	胃肠系统疾病	Gastrointestinal disorders	10017947	胃肠道系统症状和体征	Gastrointestinal signs and symptoms	10018012	恶心和呕吐症状	Nausea and vomiting symptoms	10028817	恶心	Nausea
106647791	14	4	10664779	10028813	胃肠系统疾病	Gastrointestinal disorders	10017947	胃肠道系统症状和体征	Gastrointestinal signs and symptoms	10018012	恶心和呕吐症状	Nausea and vomiting symptoms	10028817	恶心	Nausea
106647791	14	4	10664779	10047700	胃肠系统疾病	Gastrointestinal disorders	10017947	胃肠道系统症状和体征	Gastrointestinal signs and symptoms	10018012	恶心和呕吐症状	Nausea and vomiting symptoms	10028817	呕吐	Vomiting
106647801	14	4	10664780	10013709	全身性疾病及给药部位各种反应	General disorders and administration site conditions	10018065	治疗性及非治疗性反应类（不包括毒性）	Therapeutic and nontherapeutic effects (excl toxicity)	10062915	各种治疗和非治疗反应	Therapeutic and nontherapeutic responses	10043409	药物无效	Drug ineffective
106647811	14	4	10664781	10000059	胃肠系统疾病	Gastrointestinal disorders	10017947	胃肠道系统症状和体征	Gastrointestinal signs and symptoms	10018012	各种胃肠道症状和体征（不另分类）	Gastrointestinal signs and symptoms NEC	10027678	腹部不适	Abdominal discomfort
106647811	14	4	10664781	10028813	胃肠系统疾病	Gastrointestinal disorders	10017947	胃肠道系统症状和体征	Gastrointestinal signs and symptoms	10018012	恶心和呕吐症状	Nausea and vomiting symptoms	10028817	恶心	Nausea
106647821	14	4	10664782	10000059	胃肠系统疾病	Gastrointestinal disorders	10017947	胃肠道系统症状和体征	Gastrointestinal signs and symptoms	10018012	各种胃肠道症状和体征（不另分类）	Gastrointestinal signs and symptoms NEC	10027678	腹部不适	Abdominal discomfort
106647821	14	4	10664782	10001497	精神病类	Psychiatric disorders	10037175	焦虑症及症状	Anxiety disorders and symptoms	10002861	焦虑症状	Anxiety symptoms	10002869	激越	Agitation
106647821	14	4	10664782	10010774	胃肠系统疾病	Gastrointestinal disorders	10017947	胃肠运动及排便状况	Gastrointestinal motility and defaecation conditions	10017977	各种胃肠道弛缓和动力不足性疾病（不另分类）	Gastrointestinal atonic and hypomotility disorders NEC	10017933	便秘	Constipation
106647821	14	4	10664782	10012378	精神病类	Psychiatric disorders	10037175	抑郁性心境障碍和混乱	Depressed mood disorders and disturbances	10012375	各种抑郁病	Depressive disorders	10012401	抑郁	Depression
106647821	14	4	10664782	10016101	胃肠系统疾病	Gastrointestinal disorders	10017947	胃肠道系统症状和体征	Gastrointestinal signs and symptoms	10018012	大便异常（不另分类）	Faecal abnormalities NEC	10016097	硬便	Faeces hard
106647821	14	4	10664782	10022437	精神病类	Psychiatric disorders	10037175	睡眠异常和混乱	Sleep disorders and disturbances	10040991	入睡和睡眠障碍	Disturbances in initiating and maintaining sleep	10013510	失眠	Insomnia
106647821	14	4	10664782	10028813	胃肠系统疾病	Gastrointestinal disorders	10017947	胃肠道系统症状和体征	Gastrointestinal signs and symptoms	10018012	恶心和呕吐症状	Nausea and vomiting symptoms	10028817	恶心	Nausea
106647821	14	4	10664782	10029410	皮肤及皮下组织类疾病	Skin and subcutaneous tissue disorders	10040785	皮肤附属物各种状况	Skin appendage conditions	10040798	顶浆分泌腺和小汗腺疾病	Apocrine and eccrine gland disorders	10002982	盗汗	Night sweats
106647821	14	4	10664782	10040829	皮肤及皮下组织类疾病	Skin and subcutaneous tissue disorders	10040785	表皮及真皮状况	Epidermal and dermal conditions	10014982	各种表皮和真皮病症（不另分类）	Dermal and epidermal conditions NEC	10012424	皮肤变色	Skin discolouration
106647821	14	4	10664782	10053762	各类损伤、中毒及操作并发症	Injury, poisoning and procedural complications	10022117	超说明书使用及故意导致的产品误用/使用类问题	Off label uses and intentional product misuses/use issues	10079156	各种超说明书使用	Off label uses	10076291	超说明书使用	Off label use
106647821	14	4	10664782	10061428	代谢及营养类疾病	Metabolism and nutrition disorders	10027433	食欲及一般性营养障碍	Appetite and general nutritional disorders	10003018	各种食欲障碍	Appetite disorders	10003022	食欲减退	Decreased appetite
106647831	14	4	10664783	10000059	胃肠系统疾病	Gastrointestinal disorders	10017947	胃肠道系统症状和体征	Gastrointestinal signs and symptoms	10018012	各种胃肠道症状和体征（不另分类）	Gastrointestinal signs and symptoms NEC	10027678	腹部不适	Abdominal discomfort
106647831	14	4	10664783	10028813	胃肠系统疾病	Gastrointestinal disorders	10017947	胃肠道系统症状和体征	Gastrointestinal signs and symptoms	10018012	恶心和呕吐症状	Nausea and vomiting symptoms	10028817	恶心	Nausea
106647841	14	4	10664784	10016256	全身性疾病及给药部位各种反应	General disorders and administration site conditions	10018065	全身系统疾病（不另分类）	General system disorders NEC	10018073	虚弱状态	Asthenic conditions	10003550	疲劳	Fatigue
106647841	14	4	10664784	10019211	各类神经系统疾病	Nervous system disorders	10029205	各类头痛	Headaches	10019231	各种头痛（不另分类）	Headaches NEC	10019233	头痛	Headache
106647851	14	4	10664785	10011469	全身性疾病及给药部位各种反应	General disorders and administration site conditions	10018065	全身系统疾病（不另分类）	General system disorders NEC	10018073	一般症状和体征（不另分类）	General signs and symptoms NEC	10018072	哭	Crying
106647861	14	4	10664786	10010774	胃肠系统疾病	Gastrointestinal disorders	10017947	胃肠运动及排便状况	Gastrointestinal motility and defaecation conditions	10017977	各种胃肠道弛缓和动力不足性疾病（不另分类）	Gastrointestinal atonic and hypomotility disorders NEC	10017933	便秘	Constipation
106647861	14	4	10664786	10037087	皮肤及皮下组织类疾病	Skin and subcutaneous tissue disorders	10040785	表皮及真皮状况	Epidermal and dermal conditions	10014982	各种瘙痒（不另分类）	Pruritus NEC	10049293	瘙痒	Pruritus
106647881	14	4	10664788	10018800	生殖系统及乳腺疾病	Reproductive system and breast disorders	10038604	乳腺类疾病	Breast disorders	10006232	各种乳腺疾病（不另分类）	Breast disorders NEC	10040675	男性乳腺发育	Gynaecomastia
106647891	14	4	10664789	10010774	胃肠系统疾病	Gastrointestinal disorders	10017947	胃肠运动及排便状况	Gastrointestinal motility and defaecation conditions	10017977	各种胃肠道弛缓和动力不足性疾病（不另分类）	Gastrointestinal atonic and hypomotility disorders NEC	10017933	便秘	Constipation
106647891	14	4	10664789	10037087	皮肤及皮下组织类疾病	Skin and subcutaneous tissue disorders	10040785	表皮及真皮状况	Epidermal and dermal conditions	10014982	各种瘙痒（不另分类）	Pruritus NEC	10049293	瘙痒	Pruritus
106647891	14	4	10664789	10053762	各类损伤、中毒及操作并发症	Injury, poisoning and procedural complications	10022117	超说明书使用及故意导致的产品误用/使用类问题	Off label uses and intentional product misuses/use issues	10079156	各种超说明书使用	Off label uses	10076291	超说明书使用	Off label use
106647901	14	4	10664790	10028813	胃肠系统疾病	Gastrointestinal disorders	10017947	胃肠道系统症状和体征	Gastrointestinal signs and symptoms	10018012	恶心和呕吐症状	Nausea and vomiting symptoms	10028817	恶心	Nausea
106647911	14	4	10664791	10001949	各类神经系统疾病	Nervous system disorders	10029205	精神损害类疾病	Mental impairment disorders	10057167	记忆力丧失（不包括痴呆）	Memory loss (excl dementia)	10027177	失忆症	Amnesia
106647931	14	4	10664793	10037087	皮肤及皮下组织类疾病	Skin and subcutaneous tissue disorders	10040785	表皮及真皮状况	Epidermal and dermal conditions	10014982	各种瘙痒（不另分类）	Pruritus NEC	10049293	瘙痒	Pruritus
106647941	14	4	10664794	10028813	胃肠系统疾病	Gastrointestinal disorders	10017947	胃肠道系统症状和体征	Gastrointestinal signs and symptoms	10018012	恶心和呕吐症状	Nausea and vomiting symptoms	10028817	恶心	Nausea
106647961	14	4	10664796	10047700	胃肠系统疾病	Gastrointestinal disorders	10017947	胃肠道系统症状和体征	Gastrointestinal signs and symptoms	10018012	恶心和呕吐症状	Nausea and vomiting symptoms	10028817	呕吐	Vomiting
106648061	14	4	10664806	10008417	胃肠系统疾病	Gastrointestinal disorders	10017947	口腔软组织类疾病	Oral soft tissue conditions	10031013	口部软组织疾病（不另分类）	Oral soft tissue disorders NEC	10031015	唇炎	Cheilitis
106648061	14	4	10664806	10016322	全身性疾病及给药部位各种反应	General disorders and administration site conditions	10018065	全身系统疾病（不另分类）	General system disorders NEC	10018073	各种感受与感觉（不另分类）	Feelings and sensations NEC	10068759	感受异常	Feeling abnormal
106648061	14	4	10664806	10024570	胃肠系统疾病	Gastrointestinal disorders	10017947	口腔软组织类疾病	Oral soft tissue conditions	10031013	口部软组织肿胀和水肿	Oral soft tissue swelling and oedema	10031020	唇部肿胀	Lip swelling
106648061	14	4	10664806	10075203	胃肠系统疾病	Gastrointestinal disorders	10017947	口腔软组织类疾病	Oral soft tissue conditions	10031013	口部软组织肿胀和水肿	Oral soft tissue swelling and oedema	10031020	口肿胀	Mouth swelling
106648121	14	4	10664812	10013573	各类神经系统疾病	Nervous system disorders	10029205	神经类疾病（不另分类）	Neurological disorders NEC	10029305	神经学症状和体征（不另分类）	Neurological signs and symptoms NEC	10029306	头晕	Dizziness
106648121	14	4	10664812	10028813	胃肠系统疾病	Gastrointestinal disorders	10017947	胃肠道系统症状和体征	Gastrointestinal signs and symptoms	10018012	恶心和呕吐症状	Nausea and vomiting symptoms	10028817	恶心	Nausea
106648121	14	4	10664812	10049564	社会环境	Social circumstances	10041244	生活方式问题	Lifestyle issues	10024450	残疾问题	Disability issues	10057171	驾驶能力受损	Impaired driving ability
106648231	14	4	10664823	10013709	全身性疾病及给药部位各种反应	General disorders and administration site conditions	10018065	治疗性及非治疗性反应类（不包括毒性）	Therapeutic and nontherapeutic effects (excl toxicity)	10062915	各种治疗和非治疗反应	Therapeutic and nontherapeutic responses	10043409	药物无效	Drug ineffective
106648261	14	4	10664826	10044565	各类神经系统疾病	Nervous system disorders	10029205	运动障碍类（包括帕金森病）	Movement disorders (incl parkinsonism)	10028037	各种颤抖（不包括先天性）	Tremor (excl congenital)	10044566	震颤	Tremor
106648321	14	4	10664832	10037087	皮肤及皮下组织类疾病	Skin and subcutaneous tissue disorders	10040785	表皮及真皮状况	Epidermal and dermal conditions	10014982	各种瘙痒（不另分类）	Pruritus NEC	10049293	瘙痒	Pruritus
106648521	14	4	10664852	10003549	全身性疾病及给药部位各种反应	General disorders and administration site conditions	10018065	全身系统疾病（不另分类）	General system disorders NEC	10018073	虚弱状态	Asthenic conditions	10003550	虚弱	Asthenia
106648521	14	4	10664852	10011469	全身性疾病及给药部位各种反应	General disorders and administration site conditions	10018065	全身系统疾病（不另分类）	General system disorders NEC	10018073	一般症状和体征（不另分类）	General signs and symptoms NEC	10018072	哭	Crying
106648521	14	4	10664852	10013709	全身性疾病及给药部位各种反应	General disorders and administration site conditions	10018065	治疗性及非治疗性反应类（不包括毒性）	Therapeutic and nontherapeutic effects (excl toxicity)	10062915	各种治疗和非治疗反应	Therapeutic and nontherapeutic responses	10043409	药物无效	Drug ineffective
106648521	14	4	10664852	10040477	生殖系统及乳腺疾病	Reproductive system and breast disorders	10038604	性功能和生育疾病类	Sexual function and fertility disorders	10013356	各种性功能和生育疾病（不另分类）	Sexual function and fertility disorders NEC	10013357	性功能障碍	Sexual dysfunction
106648541	14	4	10664854	10037087	皮肤及皮下组织类疾病	Skin and subcutaneous tissue disorders	10040785	表皮及真皮状况	Epidermal and dermal conditions	10014982	各种瘙痒（不另分类）	Pruritus NEC	10049293	瘙痒	Pruritus
106648591	14	4	10664859	10028813	胃肠系统疾病	Gastrointestinal disorders	10017947	胃肠道系统症状和体征	Gastrointestinal signs and symptoms	10018012	恶心和呕吐症状	Nausea and vomiting symptoms	10028817	恶心	Nausea
106648651	14	4	10664865	10028813	胃肠系统疾病	Gastrointestinal disorders	10017947	胃肠道系统症状和体征	Gastrointestinal signs and symptoms	10018012	恶心和呕吐症状	Nausea and vomiting symptoms	10028817	恶心	Nausea
106648651	14	4	10664865	10037087	皮肤及皮下组织类疾病	Skin and subcutaneous tissue disorders	10040785	表皮及真皮状况	Epidermal and dermal conditions	10014982	各种瘙痒（不另分类）	Pruritus NEC	10049293	瘙痒	Pruritus
106648721	14	4	10664872	10001497	精神病类	Psychiatric disorders	10037175	焦虑症及症状	Anxiety disorders and symptoms	10002861	焦虑症状	Anxiety symptoms	10002869	激越	Agitation
106648821	14	4	10664882	10002855	精神病类	Psychiatric disorders	10037175	焦虑症及症状	Anxiety disorders and symptoms	10002861	焦虑症状	Anxiety symptoms	10002869	焦虑	Anxiety
106648831	14	4	10664883	10010264	全身性疾病及给药部位各种反应	General disorders and administration site conditions	10018065	全身系统疾病（不另分类）	General system disorders NEC	10018073	一般症状和体征（不另分类）	General signs and symptoms NEC	10018072	病情恶化	Condition aggravated
106648831	14	4	10664883	10043833	精神病类	Psychiatric disorders	10037175	体力活动变化	Changes in physical activity	10008401	抽动障碍	Tic disorders	10043835	抽动	Tic
106648851	14	4	10664885	10012735	胃肠系统疾病	Gastrointestinal disorders	10017947	胃肠运动及排便状况	Gastrointestinal motility and defaecation conditions	10017977	各种腹泻（不包括感染性的）	Diarrhoea (excl infective)	10012736	腹泻	Diarrhoea
106648851	14	4	10664885	10013573	各类神经系统疾病	Nervous system disorders	10029205	神经类疾病（不另分类）	Neurological disorders NEC	10029305	神经学症状和体征（不另分类）	Neurological signs and symptoms NEC	10029306	头晕	Dizziness
106648961	14	4	10664896	10047899	各类检查	Investigations	10022891	体检和器官系统状态主题	Physical examination and organ system status topics	10071940	体检步骤和器官系统状态	Physical examination procedures and organ system status	10071941	体重增加	Weight increased
106648971	14	4	10664897	10028813	胃肠系统疾病	Gastrointestinal disorders	10017947	胃肠道系统症状和体征	Gastrointestinal signs and symptoms	10018012	恶心和呕吐症状	Nausea and vomiting symptoms	10028817	恶心	Nausea
106649011	14	4	10664901	10013983	各类神经系统疾病	Nervous system disorders	10029205	运动障碍类（包括帕金森病）	Movement disorders (incl parkinsonism)	10028037	各种肌张力障碍	Dystonias	10013985	肌张力障碍	Dystonia
106649031	14	4	10664903	10010774	胃肠系统疾病	Gastrointestinal disorders	10017947	胃肠运动及排便状况	Gastrointestinal motility and defaecation conditions	10017977	各种胃肠道弛缓和动力不足性疾病（不另分类）	Gastrointestinal atonic and hypomotility disorders NEC	10017933	便秘	Constipation
106649031	14	4	10664903	10012735	胃肠系统疾病	Gastrointestinal disorders	10017947	胃肠运动及排便状况	Gastrointestinal motility and defaecation conditions	10017977	各种腹泻（不包括感染性的）	Diarrhoea (excl infective)	10012736	腹泻	Diarrhoea
106649181	14	4	10664918	10046735	皮肤及皮下组织类疾病	Skin and subcutaneous tissue disorders	10040785	血管性水肿和风疹	Angioedema and urticaria	10002426	各种荨麻疹	Urticarias	10046736	荨麻疹	Urticaria
106649251	14	4	10664925	10005750	各类检查	Investigations	10022891	心血管检查（不包括酶检测）	Cardiac and vascular investigations (excl enzyme tests)	10007512	各种血管检查（不另分类）（包括血压）	Vascular tests NEC (incl blood pressure)	10047110	血压升高	Blood pressure increased
106649251	14	4	10664925	10013950	胃肠系统疾病	Gastrointestinal disorders	10017947	胃肠道系统症状和体征	Gastrointestinal signs and symptoms	10018012	各种胃肠道症状和体征（不另分类）	Gastrointestinal signs and symptoms NEC	10027678	吞咽困难	Dysphagia
106649251	14	4	10664925	10019303	各类检查	Investigations	10022891	心血管检查（不包括酶检测）	Cardiac and vascular investigations (excl enzyme tests)	10007512	心率和脉搏检查	Heart rate and pulse investigations	10053103	心率升高	Heart rate increased
106649251	14	4	10664925	10022437	精神病类	Psychiatric disorders	10037175	睡眠异常和混乱	Sleep disorders and disturbances	10040991	入睡和睡眠障碍	Disturbances in initiating and maintaining sleep	10013510	失眠	Insomnia
106649251	14	4	10664925	10028813	胃肠系统疾病	Gastrointestinal disorders	10017947	胃肠道系统症状和体征	Gastrointestinal signs and symptoms	10018012	恶心和呕吐症状	Nausea and vomiting symptoms	10028817	恶心	Nausea
106649271	14	4	10664927	10028813	胃肠系统疾病	Gastrointestinal disorders	10017947	胃肠道系统症状和体征	Gastrointestinal signs and symptoms	10018012	恶心和呕吐症状	Nausea and vomiting symptoms	10028817	恶心	Nausea
106649381	14	4	10664938	10019211	各类神经系统疾病	Nervous system disorders	10029205	各类头痛	Headaches	10019231	各种头痛（不另分类）	Headaches NEC	10019233	头痛	Headache
106649381	14	4	10664938	10022437	精神病类	Psychiatric disorders	10037175	睡眠异常和混乱	Sleep disorders and disturbances	10040991	入睡和睡眠障碍	Disturbances in initiating and maintaining sleep	10013510	失眠	Insomnia
106649381	14	4	10664938	10022998	精神病类	Psychiatric disorders	10037175	心境障碍和混乱（不另分类）	Mood disorders and disturbances NEC	10027946	情感和情绪障碍（不另分类）	Emotional and mood disturbances NEC	10014556	易激惹	Irritability
106649381	14	4	10664938	10030041	眼器官疾病	Eye disorders	10015919	眼部感染、刺激及炎症	Ocular infections, irritations and inflammations	10021877	眼部感染、炎症和相关征象	Ocular infections, inflammations and associated manifestations	10030045	眼充血	Ocular hyperaemia
106649401	14	4	10664940	10037884	皮肤及皮下组织类疾病	Skin and subcutaneous tissue disorders	10040785	表皮及真皮状况	Epidermal and dermal conditions	10014982	出疹、发疹和皮疹（不另分类）	Rashes, eruptions and exanthems NEC	10052566	瘙痒性皮疹	Rash pruritic
106649501	14	4	10664950	10037844	皮肤及皮下组织类疾病	Skin and subcutaneous tissue disorders	10040785	表皮及真皮状况	Epidermal and dermal conditions	10014982	出疹、发疹和皮疹（不另分类）	Rashes, eruptions and exanthems NEC	10052566	皮疹	Rash
106649561	14	4	10664956	10037087	皮肤及皮下组织类疾病	Skin and subcutaneous tissue disorders	10040785	表皮及真皮状况	Epidermal and dermal conditions	10014982	各种瘙痒（不另分类）	Pruritus NEC	10049293	瘙痒	Pruritus
106649671	14	4	10664967	10001760	皮肤及皮下组织类疾病	Skin and subcutaneous tissue disorders	10040785	皮肤附属物各种状况	Skin appendage conditions	10040798	各种秃头症	Alopecias	10001769	脱发	Alopecia
106649671	14	4	10664967	10002855	精神病类	Psychiatric disorders	10037175	焦虑症及症状	Anxiety disorders and symptoms	10002861	焦虑症状	Anxiety symptoms	10002869	焦虑	Anxiety
106649671	14	4	10664967	10010305	精神病类	Psychiatric disorders	10037175	谵妄类（包括意识模糊）	Deliria (incl confusion)	10012221	精神错乱和定向障碍	Confusion and disorientation	10010301	意识模糊状态	Confusional state
106649671	14	4	10664967	10012378	精神病类	Psychiatric disorders	10037175	抑郁性心境障碍和混乱	Depressed mood disorders and disturbances	10012375	各种抑郁病	Depressive disorders	10012401	抑郁	Depression
106649671	14	4	10664967	10019211	各类神经系统疾病	Nervous system disorders	10029205	各类头痛	Headaches	10019231	各种头痛（不另分类）	Headaches NEC	10019233	头痛	Headache
106649671	14	4	10664967	10028813	胃肠系统疾病	Gastrointestinal disorders	10017947	胃肠道系统症状和体征	Gastrointestinal signs and symptoms	10018012	恶心和呕吐症状	Nausea and vomiting symptoms	10028817	恶心	Nausea
106649671	14	4	10664967	10029410	皮肤及皮下组织类疾病	Skin and subcutaneous tissue disorders	10040785	皮肤附属物各种状况	Skin appendage conditions	10040798	顶浆分泌腺和小汗腺疾病	Apocrine and eccrine gland disorders	10002982	盗汗	Night sweats
106649671	14	4	10664967	10040984	精神病类	Psychiatric disorders	10037175	睡眠异常和混乱	Sleep disorders and disturbances	10040991	睡眠疾病（不另分类）	Sleep disorders NEC	10040993	睡眠障碍	Sleep disorder
106649671	14	4	10664967	10043431	精神病类	Psychiatric disorders	10037175	思维及感知紊乱	Disturbances in thinking and perception	10013511	思维障碍	Thinking disturbances	10043434	思维异常	Thinking abnormal
106649841	14	4	10664984	10019211	各类神经系统疾病	Nervous system disorders	10029205	各类头痛	Headaches	10019231	各种头痛（不另分类）	Headaches NEC	10019233	头痛	Headache
106649951	14	4	10664995	10026749	精神病类	Psychiatric disorders	10037175	躁狂及双相性心境障碍和混乱	Manic and bipolar mood disorders and disturbances	10026753	伴燥狂症状的情感变化	Mood alterations with manic symptoms	10027939	躁狂	Mania
106650081	14	4	10665008	10028813	胃肠系统疾病	Gastrointestinal disorders	10017947	胃肠道系统症状和体征	Gastrointestinal signs and symptoms	10018012	恶心和呕吐症状	Nausea and vomiting symptoms	10028817	恶心	Nausea
106650141	14	4	10665014	10037884	皮肤及皮下组织类疾病	Skin and subcutaneous tissue disorders	10040785	表皮及真皮状况	Epidermal and dermal conditions	10014982	出疹、发疹和皮疹（不另分类）	Rashes, eruptions and exanthems NEC	10052566	瘙痒性皮疹	Rash pruritic
106650231	14	4	10665023	10037884	皮肤及皮下组织类疾病	Skin and subcutaneous tissue disorders	10040785	表皮及真皮状况	Epidermal and dermal conditions	10014982	出疹、发疹和皮疹（不另分类）	Rashes, eruptions and exanthems NEC	10052566	瘙痒性皮疹	Rash pruritic
106650261	14	4	10665026	10010774	胃肠系统疾病	Gastrointestinal disorders	10017947	胃肠运动及排便状况	Gastrointestinal motility and defaecation conditions	10017977	各种胃肠道弛缓和动力不足性疾病（不另分类）	Gastrointestinal atonic and hypomotility disorders NEC	10017933	便秘	Constipation
106650261	14	4	10665026	10028813	胃肠系统疾病	Gastrointestinal disorders	10017947	胃肠道系统症状和体征	Gastrointestinal signs and symptoms	10018012	恶心和呕吐症状	Nausea and vomiting symptoms	10028817	恶心	Nausea
106650261	14	4	10665026	10047513	眼器官疾病	Eye disorders	10015919	各种视觉障碍	Vision disorders	10047518	视觉障碍（不另分类）	Visual disorders NEC	10047541	视物模糊	Vision blurred
106650311	14	4	10665031	10012735	胃肠系统疾病	Gastrointestinal disorders	10017947	胃肠运动及排便状况	Gastrointestinal motility and defaecation conditions	10017977	各种腹泻（不包括感染性的）	Diarrhoea (excl infective)	10012736	腹泻	Diarrhoea
106650311	14	4	10665031	10016100	胃肠系统疾病	Gastrointestinal disorders	10017947	胃肠道系统症状和体征	Gastrointestinal signs and symptoms	10018012	大便异常（不另分类）	Faecal abnormalities NEC	10016097	粪便变色	Faeces discoloured
106650381	14	4	10665038	10028347	各种肌肉骨骼及结缔组织疾病	Musculoskeletal and connective tissue disorders	10028395	肌肉类疾病	Muscle disorders	10028302	肌肉相关症状和体征（不另分类）	Muscle related signs and symptoms NEC	10028326	肌肉抽搐	Muscle twitching
106650511	14	4	10665051	10016322	全身性疾病及给药部位各种反应	General disorders and administration site conditions	10018065	全身系统疾病（不另分类）	General system disorders NEC	10018073	各种感受与感觉（不另分类）	Feelings and sensations NEC	10068759	感受异常	Feeling abnormal
106650511	14	4	10665051	10028813	胃肠系统疾病	Gastrointestinal disorders	10017947	胃肠道系统症状和体征	Gastrointestinal signs and symptoms	10018012	恶心和呕吐症状	Nausea and vomiting symptoms	10028817	恶心	Nausea
106650541	14	4	10665054	10028813	胃肠系统疾病	Gastrointestinal disorders	10017947	胃肠道系统症状和体征	Gastrointestinal signs and symptoms	10018012	恶心和呕吐症状	Nausea and vomiting symptoms	10028817	恶心	Nausea
106650591	14	4	10665059	10013911	各类神经系统疾病	Nervous system disorders	10029205	神经类疾病（不另分类）	Neurological disorders NEC	10029305	各种感觉异常（不另分类）	Sensory abnormalities NEC	10040021	味觉倒错	Dysgeusia
106650621	14	4	10665062	10012432	皮肤及皮下组织类疾病	Skin and subcutaneous tissue disorders	10040785	皮肤附属物各种状况	Skin appendage conditions	10040798	各种痤疮	Acnes	10000497	痤疮样皮炎	Dermatitis acneiform
106650771	14	4	10665077	10037844	皮肤及皮下组织类疾病	Skin and subcutaneous tissue disorders	10040785	表皮及真皮状况	Epidermal and dermal conditions	10014982	出疹、发疹和皮疹（不另分类）	Rashes, eruptions and exanthems NEC	10052566	皮疹	Rash
106650961	14	4	10665096	10012735	胃肠系统疾病	Gastrointestinal disorders	10017947	胃肠运动及排便状况	Gastrointestinal motility and defaecation conditions	10017977	各种腹泻（不包括感染性的）	Diarrhoea (excl infective)	10012736	腹泻	Diarrhoea
106650961	14	4	10665096	10028813	胃肠系统疾病	Gastrointestinal disorders	10017947	胃肠道系统症状和体征	Gastrointestinal signs and symptoms	10018012	恶心和呕吐症状	Nausea and vomiting symptoms	10028817	恶心	Nausea
106650961	14	4	10665096	10046735	皮肤及皮下组织类疾病	Skin and subcutaneous tissue disorders	10040785	血管性水肿和风疹	Angioedema and urticaria	10002426	各种荨麻疹	Urticarias	10046736	荨麻疹	Urticaria
106650961	14	4	10665096	10047700	胃肠系统疾病	Gastrointestinal disorders	10017947	胃肠道系统症状和体征	Gastrointestinal signs and symptoms	10018012	恶心和呕吐症状	Nausea and vomiting symptoms	10028817	呕吐	Vomiting
106651101	14	4	10665110	10001497	精神病类	Psychiatric disorders	10037175	焦虑症及症状	Anxiety disorders and symptoms	10002861	焦虑症状	Anxiety symptoms	10002869	激越	Agitation
106651261	14	4	10665126	10012378	精神病类	Psychiatric disorders	10037175	抑郁性心境障碍和混乱	Depressed mood disorders and disturbances	10012375	各种抑郁病	Depressive disorders	10012401	抑郁	Depression
106651351	14	4	10665135	10028813	胃肠系统疾病	Gastrointestinal disorders	10017947	胃肠道系统症状和体征	Gastrointestinal signs and symptoms	10018012	恶心和呕吐症状	Nausea and vomiting symptoms	10028817	恶心	Nausea
106651411	14	4	10665141	10028813	胃肠系统疾病	Gastrointestinal disorders	10017947	胃肠道系统症状和体征	Gastrointestinal signs and symptoms	10018012	恶心和呕吐症状	Nausea and vomiting symptoms	10028817	恶心	Nausea
106651421	14	4	10665142	10019211	各类神经系统疾病	Nervous system disorders	10029205	各类头痛	Headaches	10019231	各种头痛（不另分类）	Headaches NEC	10019233	头痛	Headache
106651541	14	4	10665154	10046735	皮肤及皮下组织类疾病	Skin and subcutaneous tissue disorders	10040785	血管性水肿和风疹	Angioedema and urticaria	10002426	各种荨麻疹	Urticarias	10046736	荨麻疹	Urticaria
106651561	14	4	10665156	10044565	各类神经系统疾病	Nervous system disorders	10029205	运动障碍类（包括帕金森病）	Movement disorders (incl parkinsonism)	10028037	各种颤抖（不包括先天性）	Tremor (excl congenital)	10044566	震颤	Tremor
106651561	14	4	10665156	10049816	各种肌肉骨骼及结缔组织疾病	Musculoskeletal and connective tissue disorders	10028395	肌肉类疾病	Muscle disorders	10028302	肌肉相关症状和体征（不另分类）	Muscle related signs and symptoms NEC	10028326	肌紧张	Muscle tightness
106651671	14	4	10665167	10013573	各类神经系统疾病	Nervous system disorders	10029205	神经类疾病（不另分类）	Neurological disorders NEC	10029305	神经学症状和体征（不另分类）	Neurological signs and symptoms NEC	10029306	头晕	Dizziness
106651671	14	4	10665167	10028813	胃肠系统疾病	Gastrointestinal disorders	10017947	胃肠道系统症状和体征	Gastrointestinal signs and symptoms	10018012	恶心和呕吐症状	Nausea and vomiting symptoms	10028817	恶心	Nausea
106651711	14	4	10665171	10024690	各类检查	Investigations	10022891	肝胆系统检查	Hepatobiliary investigations	10019809	肝胆功能诊断性操作	Hepatobiliary function diagnostic procedures	10087057	肝功检查异常	Liver function test abnormal
106651801	14	4	10665180	10000125	精神病类	Psychiatric disorders	10037175	睡眠异常和混乱	Sleep disorders and disturbances	10040991	各种异睡症	Parasomnias	10033920	异常做梦	Abnormal dreams
106651851	14	4	10665185	10028813	胃肠系统疾病	Gastrointestinal disorders	10017947	胃肠道系统症状和体征	Gastrointestinal signs and symptoms	10018012	恶心和呕吐症状	Nausea and vomiting symptoms	10028817	恶心	Nausea
106651851	14	4	10665185	10037087	皮肤及皮下组织类疾病	Skin and subcutaneous tissue disorders	10040785	表皮及真皮状况	Epidermal and dermal conditions	10014982	各种瘙痒（不另分类）	Pruritus NEC	10049293	瘙痒	Pruritus
106651851	14	4	10665185	10047700	胃肠系统疾病	Gastrointestinal disorders	10017947	胃肠道系统症状和体征	Gastrointestinal signs and symptoms	10018012	恶心和呕吐症状	Nausea and vomiting symptoms	10028817	呕吐	Vomiting
106651871	14	4	10665187	10028813	胃肠系统疾病	Gastrointestinal disorders	10017947	胃肠道系统症状和体征	Gastrointestinal signs and symptoms	10018012	恶心和呕吐症状	Nausea and vomiting symptoms	10028817	恶心	Nausea
106652011	14	4	10665201	10013573	各类神经系统疾病	Nervous system disorders	10029205	神经类疾病（不另分类）	Neurological disorders NEC	10029305	神经学症状和体征（不另分类）	Neurological signs and symptoms NEC	10029306	头晕	Dizziness
106652041	14	4	10665204	10037844	皮肤及皮下组织类疾病	Skin and subcutaneous tissue disorders	10040785	表皮及真皮状况	Epidermal and dermal conditions	10014982	出疹、发疹和皮疹（不另分类）	Rashes, eruptions and exanthems NEC	10052566	皮疹	Rash
106652141	14	4	10665214	10037087	皮肤及皮下组织类疾病	Skin and subcutaneous tissue disorders	10040785	表皮及真皮状况	Epidermal and dermal conditions	10014982	各种瘙痒（不另分类）	Pruritus NEC	10049293	瘙痒	Pruritus
106652141	14	4	10665214	10037844	皮肤及皮下组织类疾病	Skin and subcutaneous tissue disorders	10040785	表皮及真皮状况	Epidermal and dermal conditions	10014982	出疹、发疹和皮疹（不另分类）	Rashes, eruptions and exanthems NEC	10052566	皮疹	Rash
106652201	14	4	10665220	10013709	全身性疾病及给药部位各种反应	General disorders and administration site conditions	10018065	治疗性及非治疗性反应类（不包括毒性）	Therapeutic and nontherapeutic effects (excl toxicity)	10062915	各种治疗和非治疗反应	Therapeutic and nontherapeutic responses	10043409	药物无效	Drug ineffective
106652341	14	4	10665234	10028813	胃肠系统疾病	Gastrointestinal disorders	10017947	胃肠道系统症状和体征	Gastrointestinal signs and symptoms	10018012	恶心和呕吐症状	Nausea and vomiting symptoms	10028817	恶心	Nausea
106652341	14	4	10665234	10037087	皮肤及皮下组织类疾病	Skin and subcutaneous tissue disorders	10040785	表皮及真皮状况	Epidermal and dermal conditions	10014982	各种瘙痒（不另分类）	Pruritus NEC	10049293	瘙痒	Pruritus
106652461	14	4	10665246	10028813	胃肠系统疾病	Gastrointestinal disorders	10017947	胃肠道系统症状和体征	Gastrointestinal signs and symptoms	10018012	恶心和呕吐症状	Nausea and vomiting symptoms	10028817	恶心	Nausea
106652501	14	4	10665250	10037087	皮肤及皮下组织类疾病	Skin and subcutaneous tissue disorders	10040785	表皮及真皮状况	Epidermal and dermal conditions	10014982	各种瘙痒（不另分类）	Pruritus NEC	10049293	瘙痒	Pruritus
106652661	14	4	10665266	10026749	精神病类	Psychiatric disorders	10037175	躁狂及双相性心境障碍和混乱	Manic and bipolar mood disorders and disturbances	10026753	伴燥狂症状的情感变化	Mood alterations with manic symptoms	10027939	躁狂	Mania
106652691	14	4	10665269	10005750	各类检查	Investigations	10022891	心血管检查（不包括酶检测）	Cardiac and vascular investigations (excl enzyme tests)	10007512	各种血管检查（不另分类）（包括血压）	Vascular tests NEC (incl blood pressure)	10047110	血压升高	Blood pressure increased
106652691	14	4	10665269	10061920	精神病类	Psychiatric disorders	10037175	精神分裂症和其他精神疾病	Schizophrenia and other psychotic disorders	10039628	精神类疾病（不另分类）	Psychotic disorder NEC	10037252	精神病性障碍	Psychotic disorder
106652821	14	4	10665282	10000087	胃肠系统疾病	Gastrointestinal disorders	10017947	胃肠道系统症状和体征	Gastrointestinal signs and symptoms	10018012	胃肠道和腹部疼痛（不包括口腔和咽喉）	Gastrointestinal and abdominal pains (excl oral and throat)	10017926	上腹痛	Abdominal pain upper
106652821	14	4	10665282	10007882	感染及侵染类疾病	Infections and infestations	10021881	细菌感染性疾病	Bacterial infectious disorders	10004018	各种细菌感染（不另分类）	Bacterial infections NEC	10004047	蜂窝织炎	Cellulitis
106652821	14	4	10665282	10010264	全身性疾病及给药部位各种反应	General disorders and administration site conditions	10018065	全身系统疾病（不另分类）	General system disorders NEC	10018073	一般症状和体征（不另分类）	General signs and symptoms NEC	10018072	病情恶化	Condition aggravated
106652821	14	4	10665282	10012378	精神病类	Psychiatric disorders	10037175	抑郁性心境障碍和混乱	Depressed mood disorders and disturbances	10012375	各种抑郁病	Depressive disorders	10012401	抑郁	Depression
106652821	14	4	10665282	10012735	胃肠系统疾病	Gastrointestinal disorders	10017947	胃肠运动及排便状况	Gastrointestinal motility and defaecation conditions	10017977	各种腹泻（不包括感染性的）	Diarrhoea (excl infective)	10012736	腹泻	Diarrhoea
106652821	14	4	10665282	10013950	胃肠系统疾病	Gastrointestinal disorders	10017947	胃肠道系统症状和体征	Gastrointestinal signs and symptoms	10018012	各种胃肠道症状和体征（不另分类）	Gastrointestinal signs and symptoms NEC	10027678	吞咽困难	Dysphagia
106652821	14	4	10665282	10016256	全身性疾病及给药部位各种反应	General disorders and administration site conditions	10018065	全身系统疾病（不另分类）	General system disorders NEC	10018073	虚弱状态	Asthenic conditions	10003550	疲劳	Fatigue
106652821	14	4	10665282	10019211	各类神经系统疾病	Nervous system disorders	10029205	各类头痛	Headaches	10019231	各种头痛（不另分类）	Headaches NEC	10019233	头痛	Headache
106652821	14	4	10665282	10019974	感染及侵染类疾病	Infections and infestations	10021881	病毒感染性疾病	Viral infectious disorders	10047438	各种疱疹病毒感染	Herpes viral infections	10019972	带状疱疹	Herpes zoster
106652821	14	4	10665282	10028813	胃肠系统疾病	Gastrointestinal disorders	10017947	胃肠道系统症状和体征	Gastrointestinal signs and symptoms	10018012	恶心和呕吐症状	Nausea and vomiting symptoms	10028817	恶心	Nausea
106652821	14	4	10665282	10030094	胃肠系统疾病	Gastrointestinal disorders	10017947	胃肠道系统症状和体征	Gastrointestinal signs and symptoms	10018012	各种胃肠道症状和体征（不另分类）	Gastrointestinal signs and symptoms NEC	10027678	吞咽痛	Odynophagia
106652821	14	4	10665282	10034835	感染及侵染类疾病	Infections and infestations	10021881	感染 - 未指明病原	Infections - pathogen unspecified	10021879	各种上呼吸道感染	Upper respiratory tract infections	10046309	咽炎	Pharyngitis
106652821	14	4	10665282	10037660	全身性疾病及给药部位各种反应	General disorders and administration site conditions	10018065	体温状况类	Body temperature conditions	10005908	发热疾病	Febrile disorders	10016286	发热	Pyrexia
106652821	14	4	10665282	10040984	精神病类	Psychiatric disorders	10037175	睡眠异常和混乱	Sleep disorders and disturbances	10040991	睡眠疾病（不另分类）	Sleep disorders NEC	10040993	睡眠障碍	Sleep disorder
106652821	14	4	10665282	10046735	皮肤及皮下组织类疾病	Skin and subcutaneous tissue disorders	10040785	血管性水肿和风疹	Angioedema and urticaria	10002426	各种荨麻疹	Urticarias	10046736	荨麻疹	Urticaria
106652821	14	4	10665282	10047700	胃肠系统疾病	Gastrointestinal disorders	10017947	胃肠道系统症状和体征	Gastrointestinal signs and symptoms	10018012	恶心和呕吐症状	Nausea and vomiting symptoms	10028817	呕吐	Vomiting
106652821	14	4	10665282	10047943	各类检查	Investigations	10022891	血液类检查（包括血型）	Haematology investigations (incl blood groups)	10018851	各种白细胞分析	White blood cell analyses	10047938	白细胞计数升高	White blood cell count increased
106652821	14	4	10665282	10057969	胃肠系统疾病	Gastrointestinal disorders	10017947	胃肠系统炎症	Gastrointestinal inflammatory conditions	10017969	各种胃炎（不包括感染性的）	Gastritis (excl infective)	10017854	反流性胃炎	Reflux gastritis
106652821	14	4	10665282	10068319	呼吸系统、胸及纵隔疾病	Respiratory, thoracic and mediastinal disorders	10038738	呼吸道症状和体征	Respiratory tract signs and symptoms	10079101	上呼吸道症状和体征	Upper respiratory tract signs and symptoms	10046313	口咽疼痛	Oropharyngeal pain
106652951	14	4	10665295	10016322	全身性疾病及给药部位各种反应	General disorders and administration site conditions	10018065	全身系统疾病（不另分类）	General system disorders NEC	10018073	各种感受与感觉（不另分类）	Feelings and sensations NEC	10068759	感受异常	Feeling abnormal
106653161	14	4	10665316	10000125	精神病类	Psychiatric disorders	10037175	睡眠异常和混乱	Sleep disorders and disturbances	10040991	各种异睡症	Parasomnias	10033920	异常做梦	Abnormal dreams
106653161	14	4	10665316	10001497	精神病类	Psychiatric disorders	10037175	焦虑症及症状	Anxiety disorders and symptoms	10002861	焦虑症状	Anxiety symptoms	10002869	激越	Agitation
106653201	14	4	10665320	10040844	皮肤及皮下组织类疾病	Skin and subcutaneous tissue disorders	10040785	表皮及真皮状况	Epidermal and dermal conditions	10014982	表皮脱落状况	Exfoliative conditions	10015664	皮肤剥脱	Skin exfoliation
106653241	14	4	10665324	10061461	生殖系统及乳腺疾病	Reproductive system and breast disorders	10038604	性功能和生育疾病类	Sexual function and fertility disorders	10013356	勃起和射精状态和障碍	Erection and ejaculation conditions and disorders	10013305	勃起功能障碍	Erectile dysfunction
106653331	14	4	10665333	10016322	全身性疾病及给药部位各种反应	General disorders and administration site conditions	10018065	全身系统疾病（不另分类）	General system disorders NEC	10018073	各种感受与感觉（不另分类）	Feelings and sensations NEC	10068759	感受异常	Feeling abnormal
106653381	14	4	10665338	10002855	精神病类	Psychiatric disorders	10037175	焦虑症及症状	Anxiety disorders and symptoms	10002861	焦虑症状	Anxiety symptoms	10002869	焦虑	Anxiety
106653461	14	4	10665346	10026749	精神病类	Psychiatric disorders	10037175	躁狂及双相性心境障碍和混乱	Manic and bipolar mood disorders and disturbances	10026753	伴燥狂症状的情感变化	Mood alterations with manic symptoms	10027939	躁狂	Mania
106653471	14	4	10665347	10001497	精神病类	Psychiatric disorders	10037175	焦虑症及症状	Anxiety disorders and symptoms	10002861	焦虑症状	Anxiety symptoms	10002869	激越	Agitation
106653471	14	4	10665347	10022437	精神病类	Psychiatric disorders	10037175	睡眠异常和混乱	Sleep disorders and disturbances	10040991	入睡和睡眠障碍	Disturbances in initiating and maintaining sleep	10013510	失眠	Insomnia
106653471	14	4	10665347	10033664	精神病类	Psychiatric disorders	10037175	焦虑症及症状	Anxiety disorders and symptoms	10002861	惊恐发作和惊恐障碍	Panic attacks and disorders	10068300	惊恐发作	Panic attack
106653511	14	4	10665351	10019211	各类神经系统疾病	Nervous system disorders	10029205	各类头痛	Headaches	10019231	各种头痛（不另分类）	Headaches NEC	10019233	头痛	Headache
106653671	14	4	10665367	10022437	精神病类	Psychiatric disorders	10037175	睡眠异常和混乱	Sleep disorders and disturbances	10040991	入睡和睡眠障碍	Disturbances in initiating and maintaining sleep	10013510	失眠	Insomnia
106653701	14	4	10665370	10015090	呼吸系统、胸及纵隔疾病	Respiratory, thoracic and mediastinal disorders	10038738	上呼吸道疾病（不包括感染）	Upper respiratory tract disorders (excl infections)	10046304	各种鼻病（不另分类）	Nasal disorders NEC	10028731	鼻衄	Epistaxis
106653701	14	4	10665370	10028813	胃肠系统疾病	Gastrointestinal disorders	10017947	胃肠道系统症状和体征	Gastrointestinal signs and symptoms	10018012	恶心和呕吐症状	Nausea and vomiting symptoms	10028817	恶心	Nausea
106653771	14	4	10665377	10028813	胃肠系统疾病	Gastrointestinal disorders	10017947	胃肠道系统症状和体征	Gastrointestinal signs and symptoms	10018012	恶心和呕吐症状	Nausea and vomiting symptoms	10028817	恶心	Nausea
106653771	14	4	10665377	10037087	皮肤及皮下组织类疾病	Skin and subcutaneous tissue disorders	10040785	表皮及真皮状况	Epidermal and dermal conditions	10014982	各种瘙痒（不另分类）	Pruritus NEC	10049293	瘙痒	Pruritus
106653771	14	4	10665377	10047700	胃肠系统疾病	Gastrointestinal disorders	10017947	胃肠道系统症状和体征	Gastrointestinal signs and symptoms	10018012	恶心和呕吐症状	Nausea and vomiting symptoms	10028817	呕吐	Vomiting
106653862	15	1	10665386	10000059	胃肠系统疾病	Gastrointestinal disorders	10017947	胃肠道系统症状和体征	Gastrointestinal signs and symptoms	10018012	各种胃肠道症状和体征（不另分类）	Gastrointestinal signs and symptoms NEC	10027678	腹部不适	Abdominal discomfort
106653862	15	1	10665386	10000081	胃肠系统疾病	Gastrointestinal disorders	10017947	胃肠道系统症状和体征	Gastrointestinal signs and symptoms	10018012	胃肠道和腹部疼痛（不包括口腔和咽喉）	Gastrointestinal and abdominal pains (excl oral and throat)	10017926	腹痛	Abdominal pain
106653862	15	1	10665386	10002368	精神病类	Psychiatric disorders	10037175	心境障碍和混乱（不另分类）	Mood disorders and disturbances NEC	10027946	情感和情绪障碍（不另分类）	Emotional and mood disturbances NEC	10014556	愤怒	Anger
106653862	15	1	10665386	10002855	精神病类	Psychiatric disorders	10037175	焦虑症及症状	Anxiety disorders and symptoms	10002861	焦虑症状	Anxiety symptoms	10002869	焦虑	Anxiety
106653862	15	1	10665386	10012374	精神病类	Psychiatric disorders	10037175	抑郁性心境障碍和混乱	Depressed mood disorders and disturbances	10012375	伴忧郁症状的情绪变化	Mood alterations with depressive symptoms	10027938	心境抑郁	Depressed mood
106653862	15	1	10665386	10013709	全身性疾病及给药部位各种反应	General disorders and administration site conditions	10018065	治疗性及非治疗性反应类（不包括毒性）	Therapeutic and nontherapeutic effects (excl toxicity)	10062915	各种治疗和非治疗反应	Therapeutic and nontherapeutic responses	10043409	药物无效	Drug ineffective
106653862	15	1	10665386	10013946	胃肠系统疾病	Gastrointestinal disorders	10017947	胃肠道系统症状和体征	Gastrointestinal signs and symptoms	10018012	消化不良症状和体征	Dyspeptic signs and symptoms	10013949	消化不良	Dyspepsia
106653862	15	1	10665386	10028813	胃肠系统疾病	Gastrointestinal disorders	10017947	胃肠道系统症状和体征	Gastrointestinal signs and symptoms	10018012	恶心和呕吐症状	Nausea and vomiting symptoms	10028817	恶心	Nausea
106653862	15	1	10665386	10033664	精神病类	Psychiatric disorders	10037175	焦虑症及症状	Anxiety disorders and symptoms	10002861	惊恐发作和惊恐障碍	Panic attacks and disorders	10068300	惊恐发作	Panic attack
106653862	15	1	10665386	10037211	各类神经系统疾病	Nervous system disorders	10029205	运动障碍类（包括帕金森病）	Movement disorders (incl parkinsonism)	10028037	运动障碍和运动失调（不另分类）	Dyskinesias and movement disorders NEC	10013929	精神运动功能亢进	Psychomotor hyperactivity
106653862	15	1	10665386	10040108	各类神经系统疾病	Nervous system disorders	10029205	神经肌肉类疾病	Neuromuscular disorders	10029317	肌张力异常	Muscle tone abnormal	10028342	血清素综合征	Serotonin syndrome
106653862	15	1	10665386	10042458	精神病类	Psychiatric disorders	10037175	各种自杀及自我伤害行为（不另分类）	Suicidal and self-injurious behaviours NEC	10042460	自杀和自我伤害行为	Suicidal and self-injurious behaviour	10042459	自杀想法	Suicidal ideation
106653862	15	1	10665386	10060795	各类检查	Investigations	10022891	肝胆系统检查	Hepatobiliary investigations	10019809	肝胆功能诊断性操作	Hepatobiliary function diagnostic procedures	10087057	肝酶升高	Hepatic enzyme increased
106653871	14	4	10665387	10040882	皮肤及皮下组织类疾病	Skin and subcutaneous tissue disorders	10040785	表皮及真皮状况	Epidermal and dermal conditions	10014982	各种表皮和真皮病症（不另分类）	Dermal and epidermal conditions NEC	10012424	皮肤病损	Skin lesion
106653981	14	4	10665398	10028813	胃肠系统疾病	Gastrointestinal disorders	10017947	胃肠道系统症状和体征	Gastrointestinal signs and symptoms	10018012	恶心和呕吐症状	Nausea and vomiting symptoms	10028817	恶心	Nausea
106653981	14	4	10665398	10037087	皮肤及皮下组织类疾病	Skin and subcutaneous tissue disorders	10040785	表皮及真皮状况	Epidermal and dermal conditions	10014982	各种瘙痒（不另分类）	Pruritus NEC	10049293	瘙痒	Pruritus
106654031	14	4	10665403	10013573	各类神经系统疾病	Nervous system disorders	10029205	神经类疾病（不另分类）	Neurological disorders NEC	10029305	神经学症状和体征（不另分类）	Neurological signs and symptoms NEC	10029306	头晕	Dizziness
106654031	14	4	10665403	10046571	感染及侵染类疾病	Infections and infestations	10021881	感染 - 未指明病原	Infections - pathogen unspecified	10021879	各种尿路感染	Urinary tract infections	10046577	尿路感染	Urinary tract infection
106654111	14	4	10665411	10019211	各类神经系统疾病	Nervous system disorders	10029205	各类头痛	Headaches	10019231	各种头痛（不另分类）	Headaches NEC	10019233	头痛	Headache
106654111	14	4	10665411	10028813	胃肠系统疾病	Gastrointestinal disorders	10017947	胃肠道系统症状和体征	Gastrointestinal signs and symptoms	10018012	恶心和呕吐症状	Nausea and vomiting symptoms	10028817	恶心	Nausea
106654111	14	4	10665411	10047700	胃肠系统疾病	Gastrointestinal disorders	10017947	胃肠道系统症状和体征	Gastrointestinal signs and symptoms	10018012	恶心和呕吐症状	Nausea and vomiting symptoms	10028817	呕吐	Vomiting
106654121	14	4	10665412	10037087	皮肤及皮下组织类疾病	Skin and subcutaneous tissue disorders	10040785	表皮及真皮状况	Epidermal and dermal conditions	10014982	各种瘙痒（不另分类）	Pruritus NEC	10049293	瘙痒	Pruritus
106654191	14	4	10665419	10012735	胃肠系统疾病	Gastrointestinal disorders	10017947	胃肠运动及排便状况	Gastrointestinal motility and defaecation conditions	10017977	各种腹泻（不包括感染性的）	Diarrhoea (excl infective)	10012736	腹泻	Diarrhoea
106654191	14	4	10665419	10020772	血管与淋巴管类疾病	Vascular disorders	10047065	血管性高血压疾病	Vascular hypertensive disorders	10057166	高血压类疾病（不另分类）	Vascular hypertensive disorders NEC	10020774	高血压	Hypertension
106654191	14	4	10665419	10041349	各类神经系统疾病	Nervous system disorders	10029205	神经类疾病（不另分类）	Neurological disorders NEC	10029305	意识障碍（不另分类）	Disturbances in consciousness NEC	10013509	嗜睡	Somnolence
106654221	14	4	10665422	10037844	皮肤及皮下组织类疾病	Skin and subcutaneous tissue disorders	10040785	表皮及真皮状况	Epidermal and dermal conditions	10014982	出疹、发疹和皮疹（不另分类）	Rashes, eruptions and exanthems NEC	10052566	皮疹	Rash
106654301	14	4	10665430	10008531	全身性疾病及给药部位各种反应	General disorders and administration site conditions	10018065	全身系统疾病（不另分类）	General system disorders NEC	10018073	各种感受与感觉（不另分类）	Feelings and sensations NEC	10068759	寒战	Chills
106654301	14	4	10665430	10016256	全身性疾病及给药部位各种反应	General disorders and administration site conditions	10018065	全身系统疾病（不另分类）	General system disorders NEC	10018073	虚弱状态	Asthenic conditions	10003550	疲劳	Fatigue
106654301	14	4	10665430	10037660	全身性疾病及给药部位各种反应	General disorders and administration site conditions	10018065	体温状况类	Body temperature conditions	10005908	发热疾病	Febrile disorders	10016286	发热	Pyrexia
106654441	14	4	10665444	10028813	胃肠系统疾病	Gastrointestinal disorders	10017947	胃肠道系统症状和体征	Gastrointestinal signs and symptoms	10018012	恶心和呕吐症状	Nausea and vomiting symptoms	10028817	恶心	Nausea
106654451	14	4	10665445	10005802	各类检查	Investigations	10022891	水、电解质及矿物质的各种检查	Water, electrolyte and mineral investigations	10047843	各种矿物质和电解质分析	Mineral and electrolyte analyses	10027637	血钠降低	Blood sodium decreased
106654481	14	4	10665448	10010774	胃肠系统疾病	Gastrointestinal disorders	10017947	胃肠运动及排便状况	Gastrointestinal motility and defaecation conditions	10017977	各种胃肠道弛缓和动力不足性疾病（不另分类）	Gastrointestinal atonic and hypomotility disorders NEC	10017933	便秘	Constipation
106654481	14	4	10665448	10012735	胃肠系统疾病	Gastrointestinal disorders	10017947	胃肠运动及排便状况	Gastrointestinal motility and defaecation conditions	10017977	各种腹泻（不包括感染性的）	Diarrhoea (excl infective)	10012736	腹泻	Diarrhoea
106654581	14	4	10665458	10028813	胃肠系统疾病	Gastrointestinal disorders	10017947	胃肠道系统症状和体征	Gastrointestinal signs and symptoms	10018012	恶心和呕吐症状	Nausea and vomiting symptoms	10028817	恶心	Nausea
106654591	14	4	10665459	10037087	皮肤及皮下组织类疾病	Skin and subcutaneous tissue disorders	10040785	表皮及真皮状况	Epidermal and dermal conditions	10014982	各种瘙痒（不另分类）	Pruritus NEC	10049293	瘙痒	Pruritus
106654611	14	4	10665461	10019063	精神病类	Psychiatric disorders	10037175	思维及感知紊乱	Disturbances in thinking and perception	10013511	各种幻觉（睡眠相关性除外）	Hallucinations (excl sleep-related)	10082212	幻觉	Hallucination
106654621	14	4	10665462	10010264	全身性疾病及给药部位各种反应	General disorders and administration site conditions	10018065	全身系统疾病（不另分类）	General system disorders NEC	10018073	一般症状和体征（不另分类）	General signs and symptoms NEC	10018072	病情恶化	Condition aggravated
106654621	14	4	10665462	10018627	代谢及营养类疾病	Metabolism and nutrition disorders	10027433	嘌呤及嘧啶代谢异常	Purine and pyrimidine metabolism disorders	10037546	嘌呤代谢异常	Disorders of purine metabolism	10070968	痛风	Gout
106654621	14	4	10665462	10036316	精神病类	Psychiatric disorders	10037175	焦虑症及症状	Anxiety disorders and symptoms	10002861	应激障碍	Stress disorders	10042211	创伤后应激障碍	Post-traumatic stress disorder
106654681	14	4	10665468	10023003	胃肠系统疾病	Gastrointestinal disorders	10017947	胃肠运动及排便状况	Gastrointestinal motility and defaecation conditions	10017977	各种胃肠道痉挛和蠕动过强性疾病	Gastrointestinal spastic and hypermotility disorders	10018006	肠易激综合症	Irritable bowel syndrome
106654701	14	4	10665470	10030124	全身性疾病及给药部位各种反应	General disorders and administration site conditions	10018065	全身系统疾病（不另分类）	General system disorders NEC	10018073	各种水肿（不另分类）	Oedema NEC	10030113	外周水肿	Oedema peripheral
106654821	14	4	10665482	10036653	各类神经系统疾病	Nervous system disorders	10029205	神经类疾病（不另分类）	Neurological disorders NEC	10029305	神经学症状和体征（不另分类）	Neurological signs and symptoms NEC	10029306	晕厥前期	Presyncope
106654871	14	4	10665487	10019211	各类神经系统疾病	Nervous system disorders	10029205	各类头痛	Headaches	10019231	各种头痛（不另分类）	Headaches NEC	10019233	头痛	Headache
106654881	14	4	10665488	10003239	各种肌肉骨骼及结缔组织疾病	Musculoskeletal and connective tissue disorders	10028395	关节类疾病	Joint disorders	10023213	关节相关症状和体征	Joint related signs and symptoms	10023226	关节痛	Arthralgia
106654891	14	4	10665489	10037855	皮肤及皮下组织类疾病	Skin and subcutaneous tissue disorders	10040785	表皮及真皮状况	Epidermal and dermal conditions	10014982	出疹、发疹和皮疹（不另分类）	Rashes, eruptions and exanthems NEC	10052566	红色皮疹	Rash erythematous
106654901	14	4	10665490	10012378	精神病类	Psychiatric disorders	10037175	抑郁性心境障碍和混乱	Depressed mood disorders and disturbances	10012375	各种抑郁病	Depressive disorders	10012401	抑郁	Depression
106655031	14	4	10665503	10028813	胃肠系统疾病	Gastrointestinal disorders	10017947	胃肠道系统症状和体征	Gastrointestinal signs and symptoms	10018012	恶心和呕吐症状	Nausea and vomiting symptoms	10028817	恶心	Nausea
106655051	14	4	10665505	10046735	皮肤及皮下组织类疾病	Skin and subcutaneous tissue disorders	10040785	血管性水肿和风疹	Angioedema and urticaria	10002426	各种荨麻疹	Urticarias	10046736	荨麻疹	Urticaria
106655141	14	4	10665514	10028813	胃肠系统疾病	Gastrointestinal disorders	10017947	胃肠道系统症状和体征	Gastrointestinal signs and symptoms	10018012	恶心和呕吐症状	Nausea and vomiting symptoms	10028817	恶心	Nausea
106655151	14	4	10665515	10024419	精神病类	Psychiatric disorders	10037175	性功能障碍、异常及性认同异常	Sexual dysfunctions, disturbances and gender identity disorders	10040480	性欲障碍类	Sexual desire disorders	10040470	性欲降低	Libido decreased
106655151	14	4	10665515	10027175	各类神经系统疾病	Nervous system disorders	10029205	精神损害类疾病	Mental impairment disorders	10057167	记忆力丧失（不包括痴呆）	Memory loss (excl dementia)	10027177	记忆受损	Memory impairment
106655211	14	4	10665521	10012735	胃肠系统疾病	Gastrointestinal disorders	10017947	胃肠运动及排便状况	Gastrointestinal motility and defaecation conditions	10017977	各种腹泻（不包括感染性的）	Diarrhoea (excl infective)	10012736	腹泻	Diarrhoea
106655211	14	4	10665521	10019211	各类神经系统疾病	Nervous system disorders	10029205	各类头痛	Headaches	10019231	各种头痛（不另分类）	Headaches NEC	10019233	头痛	Headache
106655211	14	4	10665521	10022437	精神病类	Psychiatric disorders	10037175	睡眠异常和混乱	Sleep disorders and disturbances	10040991	入睡和睡眠障碍	Disturbances in initiating and maintaining sleep	10013510	失眠	Insomnia
106655211	14	4	10665521	10028813	胃肠系统疾病	Gastrointestinal disorders	10017947	胃肠道系统症状和体征	Gastrointestinal signs and symptoms	10018012	恶心和呕吐症状	Nausea and vomiting symptoms	10028817	恶心	Nausea
106655391	14	4	10665539	10047513	眼器官疾病	Eye disorders	10015919	各种视觉障碍	Vision disorders	10047518	视觉障碍（不另分类）	Visual disorders NEC	10047541	视物模糊	Vision blurred
106659351	14	4	10665935	10041349	各类神经系统疾病	Nervous system disorders	10029205	神经类疾病（不另分类）	Neurological disorders NEC	10029305	意识障碍（不另分类）	Disturbances in consciousness NEC	10013509	嗜睡	Somnolence
106659891	14	4	10665989	10028813	胃肠系统疾病	Gastrointestinal disorders	10017947	胃肠道系统症状和体征	Gastrointestinal signs and symptoms	10018012	恶心和呕吐症状	Nausea and vomiting symptoms	10028817	恶心	Nausea
106659961	14	4	10665996	10010305	精神病类	Psychiatric disorders	10037175	谵妄类（包括意识模糊）	Deliria (incl confusion)	10012221	精神错乱和定向障碍	Confusion and disorientation	10010301	意识模糊状态	Confusional state
106659961	14	4	10665996	10020642	皮肤及皮下组织类疾病	Skin and subcutaneous tissue disorders	10040785	皮肤附属物各种状况	Skin appendage conditions	10040798	顶浆分泌腺和小汗腺疾病	Apocrine and eccrine gland disorders	10002982	多汗	Hyperhidrosis
106659961	14	4	10665996	10022437	精神病类	Psychiatric disorders	10037175	睡眠异常和混乱	Sleep disorders and disturbances	10040991	入睡和睡眠障碍	Disturbances in initiating and maintaining sleep	10013510	失眠	Insomnia
106660061	14	4	10666006	10037844	皮肤及皮下组织类疾病	Skin and subcutaneous tissue disorders	10040785	表皮及真皮状况	Epidermal and dermal conditions	10014982	出疹、发疹和皮疹（不另分类）	Rashes, eruptions and exanthems NEC	10052566	皮疹	Rash
106660181	14	4	10666018	10042682	全身性疾病及给药部位各种反应	General disorders and administration site conditions	10018065	全身系统疾病（不另分类）	General system disorders NEC	10018073	一般症状和体征（不另分类）	General signs and symptoms NEC	10018072	面肿	Swelling face
106660181	14	4	10666018	10046735	皮肤及皮下组织类疾病	Skin and subcutaneous tissue disorders	10040785	血管性水肿和风疹	Angioedema and urticaria	10002426	各种荨麻疹	Urticarias	10046736	荨麻疹	Urticaria
106660221	14	4	10666022	10017955	胃肠系统疾病	Gastrointestinal disorders	10017947	胃肠系统出血（不另分类）	Gastrointestinal haemorrhages NEC	10017959	部位不明的胃肠出血	Non-site specific gastrointestinal haemorrhages	10017958	胃肠出血	Gastrointestinal haemorrhage
106660261	14	4	10666026	10042458	精神病类	Psychiatric disorders	10037175	各种自杀及自我伤害行为（不另分类）	Suicidal and self-injurious behaviours NEC	10042460	自杀和自我伤害行为	Suicidal and self-injurious behaviour	10042459	自杀想法	Suicidal ideation
106660281	14	4	10666028	10010774	胃肠系统疾病	Gastrointestinal disorders	10017947	胃肠运动及排便状况	Gastrointestinal motility and defaecation conditions	10017977	各种胃肠道弛缓和动力不足性疾病（不另分类）	Gastrointestinal atonic and hypomotility disorders NEC	10017933	便秘	Constipation
106660291	14	4	10666029	10001949	各类神经系统疾病	Nervous system disorders	10029205	精神损害类疾病	Mental impairment disorders	10057167	记忆力丧失（不包括痴呆）	Memory loss (excl dementia)	10027177	失忆症	Amnesia
106660291	14	4	10666029	10008190	各类神经系统疾病	Nervous system disorders	10029205	中枢神经系统血管疾病	Central nervous system vascular disorders	10007963	中枢神经系统出血和脑血管意外	Central nervous system haemorrhages and cerebrovascular accidents	10007948	脑血管意外	Cerebrovascular accident
106660291	14	4	10666029	10010264	全身性疾病及给药部位各种反应	General disorders and administration site conditions	10018065	全身系统疾病（不另分类）	General system disorders NEC	10018073	一般症状和体征（不另分类）	General signs and symptoms NEC	10018072	病情恶化	Condition aggravated
106660291	14	4	10666029	10019211	各类神经系统疾病	Nervous system disorders	10029205	各类头痛	Headaches	10019231	各种头痛（不另分类）	Headaches NEC	10019233	头痛	Headache
106660291	14	4	10666029	10028813	胃肠系统疾病	Gastrointestinal disorders	10017947	胃肠道系统症状和体征	Gastrointestinal signs and symptoms	10018012	恶心和呕吐症状	Nausea and vomiting symptoms	10028817	恶心	Nausea
106660421	14	4	10666042	10039424	胃肠系统疾病	Gastrointestinal disorders	10017947	唾液腺疾病类	Salivary gland conditions	10039404	口腔干燥和唾液改变	Oral dryness and saliva altered	10030975	唾液分泌过多	Salivary hypersecretion
106660421	14	4	10666042	10052438	呼吸系统、胸及纵隔疾病	Respiratory, thoracic and mediastinal disorders	10038738	呼吸道症状和体征	Respiratory tract signs and symptoms	10079101	上呼吸道症状和体征	Upper respiratory tract signs and symptoms	10046313	副鼻窦不适	Paranasal sinus discomfort
106660431	14	4	10666043	10000059	胃肠系统疾病	Gastrointestinal disorders	10017947	胃肠道系统症状和体征	Gastrointestinal signs and symptoms	10018012	各种胃肠道症状和体征（不另分类）	Gastrointestinal signs and symptoms NEC	10027678	腹部不适	Abdominal discomfort
106660431	14	4	10666043	10071275	胃肠系统疾病	Gastrointestinal disorders	10017947	胃肠类疾病（不另分类）	Gastrointestinal conditions NEC	10017943	各种胃肠疾病（不另分类）	Gastrointestinal disorders NEC	10017948	功能性胃肠紊乱	Functional gastrointestinal disorder
106660571	14	4	10666057	10037844	皮肤及皮下组织类疾病	Skin and subcutaneous tissue disorders	10040785	表皮及真皮状况	Epidermal and dermal conditions	10014982	出疹、发疹和皮疹（不另分类）	Rashes, eruptions and exanthems NEC	10052566	皮疹	Rash
106660571	14	4	10666057	10043528	呼吸系统、胸及纵隔疾病	Respiratory, thoracic and mediastinal disorders	10038738	呼吸道症状和体征	Respiratory tract signs and symptoms	10079101	上呼吸道症状和体征	Upper respiratory tract signs and symptoms	10046313	咽喉缩紧感	Throat tightness
106660641	14	4	10666064	10000081	胃肠系统疾病	Gastrointestinal disorders	10017947	胃肠道系统症状和体征	Gastrointestinal signs and symptoms	10018012	胃肠道和腹部疼痛（不包括口腔和咽喉）	Gastrointestinal and abdominal pains (excl oral and throat)	10017926	腹痛	Abdominal pain
106660641	14	4	10666064	10037844	皮肤及皮下组织类疾病	Skin and subcutaneous tissue disorders	10040785	表皮及真皮状况	Epidermal and dermal conditions	10014982	出疹、发疹和皮疹（不另分类）	Rashes, eruptions and exanthems NEC	10052566	皮疹	Rash
106675101	14	4	10667510	10013911	各类神经系统疾病	Nervous system disorders	10029205	神经类疾病（不另分类）	Neurological disorders NEC	10029305	各种感觉异常（不另分类）	Sensory abnormalities NEC	10040021	味觉倒错	Dysgeusia
106675251	14	4	10667525	10028334	各种肌肉骨骼及结缔组织疾病	Musculoskeletal and connective tissue disorders	10028395	肌肉类疾病	Muscle disorders	10028302	肌肉相关症状和体征（不另分类）	Muscle related signs and symptoms NEC	10028326	肌痉挛	Muscle spasms
106675301	14	4	10667530	10020772	血管与淋巴管类疾病	Vascular disorders	10047065	血管性高血压疾病	Vascular hypertensive disorders	10057166	高血压类疾病（不另分类）	Vascular hypertensive disorders NEC	10020774	高血压	Hypertension
106675451	14	4	10667545	10020772	血管与淋巴管类疾病	Vascular disorders	10047065	血管性高血压疾病	Vascular hypertensive disorders	10057166	高血压类疾病（不另分类）	Vascular hypertensive disorders NEC	10020774	高血压	Hypertension
106675461	14	4	10667546	10043521	呼吸系统、胸及纵隔疾病	Respiratory, thoracic and mediastinal disorders	10038738	呼吸道症状和体征	Respiratory tract signs and symptoms	10079101	上呼吸道症状和体征	Upper respiratory tract signs and symptoms	10046313	咽喉刺激	Throat irritation
106675461	14	4	10667546	10070721	胃肠系统疾病	Gastrointestinal disorders	10017947	口腔软组织类疾病	Oral soft tissue conditions	10031013	口部软组织症状和体征	Oral soft tissue signs and symptoms	10031021	口唇瘙痒	Lip pruritus
106675791	14	4	10667579	10028813	胃肠系统疾病	Gastrointestinal disorders	10017947	胃肠道系统症状和体征	Gastrointestinal signs and symptoms	10018012	恶心和呕吐症状	Nausea and vomiting symptoms	10028817	恶心	Nausea
106676041	14	4	10667604	10002855	精神病类	Psychiatric disorders	10037175	焦虑症及症状	Anxiety disorders and symptoms	10002861	焦虑症状	Anxiety symptoms	10002869	焦虑	Anxiety
106676191	14	4	10667619	10022437	精神病类	Psychiatric disorders	10037175	睡眠异常和混乱	Sleep disorders and disturbances	10040991	入睡和睡眠障碍	Disturbances in initiating and maintaining sleep	10013510	失眠	Insomnia
106676291	14	4	10667629	10010774	胃肠系统疾病	Gastrointestinal disorders	10017947	胃肠运动及排便状况	Gastrointestinal motility and defaecation conditions	10017977	各种胃肠道弛缓和动力不足性疾病（不另分类）	Gastrointestinal atonic and hypomotility disorders NEC	10017933	便秘	Constipation
106676841	14	4	10667684	10033775	各类神经系统疾病	Nervous system disorders	10029205	神经类疾病（不另分类）	Neurological disorders NEC	10029305	感觉异常和感觉迟钝	Paraesthesias and dysaesthesias	10033788	异常感觉	Paraesthesia
106676841	14	4	10667684	10046735	皮肤及皮下组织类疾病	Skin and subcutaneous tissue disorders	10040785	血管性水肿和风疹	Angioedema and urticaria	10002426	各种荨麻疹	Urticarias	10046736	荨麻疹	Urticaria
106676891	14	4	10667689	10047700	胃肠系统疾病	Gastrointestinal disorders	10017947	胃肠道系统症状和体征	Gastrointestinal signs and symptoms	10018012	恶心和呕吐症状	Nausea and vomiting symptoms	10028817	呕吐	Vomiting
106677061	14	4	10667706	10010774	胃肠系统疾病	Gastrointestinal disorders	10017947	胃肠运动及排便状况	Gastrointestinal motility and defaecation conditions	10017977	各种胃肠道弛缓和动力不足性疾病（不另分类）	Gastrointestinal atonic and hypomotility disorders NEC	10017933	便秘	Constipation
106677061	14	4	10667706	10028813	胃肠系统疾病	Gastrointestinal disorders	10017947	胃肠道系统症状和体征	Gastrointestinal signs and symptoms	10018012	恶心和呕吐症状	Nausea and vomiting symptoms	10028817	恶心	Nausea
106677221	14	4	10667722	10012735	胃肠系统疾病	Gastrointestinal disorders	10017947	胃肠运动及排便状况	Gastrointestinal motility and defaecation conditions	10017977	各种腹泻（不包括感染性的）	Diarrhoea (excl infective)	10012736	腹泻	Diarrhoea
106677311	14	4	10667731	10011469	全身性疾病及给药部位各种反应	General disorders and administration site conditions	10018065	全身系统疾病（不另分类）	General system disorders NEC	10018073	一般症状和体征（不另分类）	General signs and symptoms NEC	10018072	哭	Crying
106677311	14	4	10667731	10012374	精神病类	Psychiatric disorders	10037175	抑郁性心境障碍和混乱	Depressed mood disorders and disturbances	10012375	伴忧郁症状的情绪变化	Mood alterations with depressive symptoms	10027938	心境抑郁	Depressed mood
106677461	14	4	10667746	10048010	全身性疾病及给药部位各种反应	General disorders and administration site conditions	10018065	治疗性及非治疗性反应类（不包括毒性）	Therapeutic and nontherapeutic effects (excl toxicity)	10062915	各种停药与反弹效应	Withdrawal and rebound effects	10068756	戒断综合征	Withdrawal syndrome
106678081	14	4	10667808	10013709	全身性疾病及给药部位各种反应	General disorders and administration site conditions	10018065	治疗性及非治疗性反应类（不包括毒性）	Therapeutic and nontherapeutic effects (excl toxicity)	10062915	各种治疗和非治疗反应	Therapeutic and nontherapeutic responses	10043409	药物无效	Drug ineffective
106678081	14	4	10667808	10019211	各类神经系统疾病	Nervous system disorders	10029205	各类头痛	Headaches	10019231	各种头痛（不另分类）	Headaches NEC	10019233	头痛	Headache
106678081	14	4	10667808	10028813	胃肠系统疾病	Gastrointestinal disorders	10017947	胃肠道系统症状和体征	Gastrointestinal signs and symptoms	10018012	恶心和呕吐症状	Nausea and vomiting symptoms	10028817	恶心	Nausea
106678081	14	4	10667808	10047700	胃肠系统疾病	Gastrointestinal disorders	10017947	胃肠道系统症状和体征	Gastrointestinal signs and symptoms	10018012	恶心和呕吐症状	Nausea and vomiting symptoms	10028817	呕吐	Vomiting
106678311	14	4	10667831	10000087	胃肠系统疾病	Gastrointestinal disorders	10017947	胃肠道系统症状和体征	Gastrointestinal signs and symptoms	10018012	胃肠道和腹部疼痛（不包括口腔和咽喉）	Gastrointestinal and abdominal pains (excl oral and throat)	10017926	上腹痛	Abdominal pain upper
106678311	14	4	10667831	10022998	精神病类	Psychiatric disorders	10037175	心境障碍和混乱（不另分类）	Mood disorders and disturbances NEC	10027946	情感和情绪障碍（不另分类）	Emotional and mood disturbances NEC	10014556	易激惹	Irritability
106678311	14	4	10667831	10028813	胃肠系统疾病	Gastrointestinal disorders	10017947	胃肠道系统症状和体征	Gastrointestinal signs and symptoms	10018012	恶心和呕吐症状	Nausea and vomiting symptoms	10028817	恶心	Nausea
106678751	14	4	10667875	10019211	各类神经系统疾病	Nervous system disorders	10029205	各类头痛	Headaches	10019231	各种头痛（不另分类）	Headaches NEC	10019233	头痛	Headache
106679011	14	4	10667901	10028813	胃肠系统疾病	Gastrointestinal disorders	10017947	胃肠道系统症状和体征	Gastrointestinal signs and symptoms	10018012	恶心和呕吐症状	Nausea and vomiting symptoms	10028817	恶心	Nausea
106679011	14	4	10667901	10037087	皮肤及皮下组织类疾病	Skin and subcutaneous tissue disorders	10040785	表皮及真皮状况	Epidermal and dermal conditions	10014982	各种瘙痒（不另分类）	Pruritus NEC	10049293	瘙痒	Pruritus
106679201	14	4	10667920	10010774	胃肠系统疾病	Gastrointestinal disorders	10017947	胃肠运动及排便状况	Gastrointestinal motility and defaecation conditions	10017977	各种胃肠道弛缓和动力不足性疾病（不另分类）	Gastrointestinal atonic and hypomotility disorders NEC	10017933	便秘	Constipation
106687751	14	4	10668775	10019303	各类检查	Investigations	10022891	心血管检查（不包括酶检测）	Cardiac and vascular investigations (excl enzyme tests)	10007512	心率和脉搏检查	Heart rate and pulse investigations	10053103	心率升高	Heart rate increased
106687751	14	4	10668775	10028813	胃肠系统疾病	Gastrointestinal disorders	10017947	胃肠道系统症状和体征	Gastrointestinal signs and symptoms	10018012	恶心和呕吐症状	Nausea and vomiting symptoms	10028817	恶心	Nausea
106689051	14	4	10668905	10043833	精神病类	Psychiatric disorders	10037175	体力活动变化	Changes in physical activity	10008401	抽动障碍	Tic disorders	10043835	抽动	Tic
106689051	14	4	10668905	10053762	各类损伤、中毒及操作并发症	Injury, poisoning and procedural complications	10022117	超说明书使用及故意导致的产品误用/使用类问题	Off label uses and intentional product misuses/use issues	10079156	各种超说明书使用	Off label uses	10076291	超说明书使用	Off label use
106689351	14	4	10668935	10060800	血管与淋巴管类疾病	Vascular disorders	10047065	血管疾病（不另分类）	Vascular disorders NEC	10047066	周围血管疾病（不另分类）	Peripheral vascular disorders NEC	10034638	潮热	Hot flush
106689581	14	4	10668958	10037844	皮肤及皮下组织类疾病	Skin and subcutaneous tissue disorders	10040785	表皮及真皮状况	Epidermal and dermal conditions	10014982	出疹、发疹和皮疹（不另分类）	Rashes, eruptions and exanthems NEC	10052566	皮疹	Rash
106689871	14	4	10668987	10019211	各类神经系统疾病	Nervous system disorders	10029205	各类头痛	Headaches	10019231	各种头痛（不另分类）	Headaches NEC	10019233	头痛	Headache
106689871	14	4	10668987	10028813	胃肠系统疾病	Gastrointestinal disorders	10017947	胃肠道系统症状和体征	Gastrointestinal signs and symptoms	10018012	恶心和呕吐症状	Nausea and vomiting symptoms	10028817	恶心	Nausea
106690091	14	4	10669009	10028813	胃肠系统疾病	Gastrointestinal disorders	10017947	胃肠道系统症状和体征	Gastrointestinal signs and symptoms	10018012	恶心和呕吐症状	Nausea and vomiting symptoms	10028817	恶心	Nausea
106690191	14	4	10669019	10047899	各类检查	Investigations	10022891	体检和器官系统状态主题	Physical examination and organ system status topics	10071940	体检步骤和器官系统状态	Physical examination procedures and organ system status	10071941	体重增加	Weight increased
106690301	14	4	10669030	10013709	全身性疾病及给药部位各种反应	General disorders and administration site conditions	10018065	治疗性及非治疗性反应类（不包括毒性）	Therapeutic and nontherapeutic effects (excl toxicity)	10062915	各种治疗和非治疗反应	Therapeutic and nontherapeutic responses	10043409	药物无效	Drug ineffective
106690371	14	4	10669037	10030124	全身性疾病及给药部位各种反应	General disorders and administration site conditions	10018065	全身系统疾病（不另分类）	General system disorders NEC	10018073	各种水肿（不另分类）	Oedema NEC	10030113	外周水肿	Oedema peripheral
106690371	14	4	10669037	10034545	眼器官疾病	Eye disorders	10015919	眼类疾病（不另分类）	Eye disorders NEC	10015917	各种眼部疾病（不另分类）	Ocular disorders NEC	10030032	眼眶周围水肿	Periorbital oedema
106690381	14	4	10669038	10028813	胃肠系统疾病	Gastrointestinal disorders	10017947	胃肠道系统症状和体征	Gastrointestinal signs and symptoms	10018012	恶心和呕吐症状	Nausea and vomiting symptoms	10028817	恶心	Nausea
106705291	14	4	10670529	10013916	各类神经系统疾病	Nervous system disorders	10029205	运动障碍类（包括帕金森病）	Movement disorders (incl parkinsonism)	10028037	运动障碍和运动失调（不另分类）	Dyskinesias and movement disorders NEC	10013929	运动障碍	Dyskinesia
106705291	14	4	10670529	10028347	各种肌肉骨骼及结缔组织疾病	Musculoskeletal and connective tissue disorders	10028395	肌肉类疾病	Muscle disorders	10028302	肌肉相关症状和体征（不另分类）	Muscle related signs and symptoms NEC	10028326	肌肉抽搐	Muscle twitching
106705391	14	4	10670539	10048232	呼吸系统、胸及纵隔疾病	Respiratory, thoracic and mediastinal disorders	10038738	呼吸道症状和体征	Respiratory tract signs and symptoms	10079101	上呼吸道症状和体征	Upper respiratory tract signs and symptoms	10046313	打呵欠	Yawning
106705501	14	4	10670550	10013709	全身性疾病及给药部位各种反应	General disorders and administration site conditions	10018065	治疗性及非治疗性反应类（不包括毒性）	Therapeutic and nontherapeutic effects (excl toxicity)	10062915	各种治疗和非治疗反应	Therapeutic and nontherapeutic responses	10043409	药物无效	Drug ineffective
106705501	14	4	10670550	10013710	全身性疾病及给药部位各种反应	General disorders and administration site conditions	10018065	治疗性及非治疗性反应类（不包括毒性）	Therapeutic and nontherapeutic effects (excl toxicity)	10062915	各种相互作用	Interactions	10022528	药物相互作用	Drug interaction
106705521	14	4	10670552	10008590	呼吸系统、胸及纵隔疾病	Respiratory, thoracic and mediastinal disorders	10038738	呼吸道症状和体征	Respiratory tract signs and symptoms	10079101	上呼吸道症状和体征	Upper respiratory tract signs and symptoms	10046313	呛噎感	Choking sensation
106705521	14	4	10670552	10013709	全身性疾病及给药部位各种反应	General disorders and administration site conditions	10018065	治疗性及非治疗性反应类（不包括毒性）	Therapeutic and nontherapeutic effects (excl toxicity)	10062915	各种治疗和非治疗反应	Therapeutic and nontherapeutic responses	10043409	药物无效	Drug ineffective
106705631	14	4	10670563	10037087	皮肤及皮下组织类疾病	Skin and subcutaneous tissue disorders	10040785	表皮及真皮状况	Epidermal and dermal conditions	10014982	各种瘙痒（不另分类）	Pruritus NEC	10049293	瘙痒	Pruritus
[truncated: 30,902 more rows]
