# Supplementary material for: Disproportionality evaluation of adverse effects and suicide/self-injury risk factors associated with vortioxetine: a large-scale pharmacovigilance study
Source: Front Pharmacol. 2025 Nov 10;16:1689634. doi: 10.3389/fphar.2025.1689634 (PMC12640903; doi:10.3389/fphar.2025.1689634)
Supplement: Supplementary file 6 [file Supplementaryfile7.xlsx]

## Sheet: Sheet1
primaryid	RPSR_COD	GetDataYear	GetDataQT	caseid
100245901	HP	14	1	10024590
98586371	HP	14	1	9858637
101527821	HP	14	2	10152782
102736041	HP	14	2	10273604
104175761	HP	14	2	10417576
104175791	HP	14	2	10417579
104175791	CR	14	2	10417579
104175801	CSM	14	2	10417580
104175821	CR	14	2	10417582
104175821	HP	14	2	10417582
104175851	CR	14	2	10417585
104175851	HP	14	2	10417585
104175921	CR	14	2	10417592
104175921	HP	14	2	10417592
104175941	CR	14	2	10417594
104175941	HP	14	2	10417594
104176001	CR	14	2	10417600
104176001	HP	14	2	10417600
104176021	HP	14	2	10417602
104176021	CR	14	2	10417602
104176111	CR	14	2	10417611
104176121	HP	14	2	10417612
104176121	CR	14	2	10417612
104176161	HP	14	2	10417616
104176161	CR	14	2	10417616
104176171	CR	14	2	10417617
104176171	HP	14	2	10417617
104176191	CSM	14	2	10417619
104176211	CR	14	2	10417621
104176211	CSM	14	2	10417621
104176221	HP	14	2	10417622
104176231	HP	14	2	10417623
104176231	CR	14	2	10417623
104176261	HP	14	2	10417626
104176261	CR	14	2	10417626
104176271	CSM	14	2	10417627
104176291	HP	14	2	10417629
104176291	CR	14	2	10417629
104176301	CSM	14	2	10417630
104176301	CR	14	2	10417630
104176311	HP	14	2	10417631
104176311	CR	14	2	10417631
104176341	HP	14	2	10417634
104176341	CR	14	2	10417634
104176351	HP	14	2	10417635
104176381	HP	14	2	10417638
104176381	CR	14	2	10417638
104176391	CR	14	2	10417639
104176391	HP	14	2	10417639
104176411	HP	14	2	10417641
104176411	CR	14	2	10417641
104176471	CR	14	2	10417647
104176471	HP	14	2	10417647
104176521	HP	14	2	10417652
104176521	CR	14	2	10417652
104176531	HP	14	2	10417653
104176571	CSM	14	2	10417657
104176581	CR	14	2	10417658
104176581	HP	14	2	10417658
104176601	HP	14	2	10417660
104176621	CSM	14	2	10417662
104176661	CR	14	2	10417666
104176661	HP	14	2	10417666
104176671	CR	14	2	10417667
104176671	HP	14	2	10417667
104176691	CR	14	2	10417669
104176691	HP	14	2	10417669
104176701	CR	14	2	10417670
104176701	HP	14	2	10417670
104176731	HP	14	2	10417673
104176731	CR	14	2	10417673
104176741	CR	14	2	10417674
104176741	HP	14	2	10417674
104176751	HP	14	2	10417675
104176751	CR	14	2	10417675
104176761	CR	14	2	10417676
104176761	HP	14	2	10417676
104176831	CSM	14	2	10417683
104176851	HP	14	2	10417685
104176861	CR	14	2	10417686
104176861	HP	14	2	10417686
104176881	CR	14	2	10417688
104177011	CSM	14	2	10417701
104177041	CR	14	2	10417704
104177041	HP	14	2	10417704
104177051	HP	14	2	10417705
104177051	CR	14	2	10417705
104177151	CSM	14	2	10417715
104177161	HP	14	2	10417716
104177161	CR	14	2	10417716
104177181	HP	14	2	10417718
104177181	CR	14	2	10417718
104177191	CR	14	2	10417719
104177191	HP	14	2	10417719
104177201	CR	14	2	10417720
104177201	HP	14	2	10417720
104177231	CR	14	2	10417723
104177231	HP	14	2	10417723
104177241	CR	14	2	10417724
104177241	HP	14	2	10417724
104177251	HP	14	2	10417725
104177261	HP	14	2	10417726
104177261	CR	14	2	10417726
104177281	CR	14	2	10417728
104177281	HP	14	2	10417728
104177291	CR	14	2	10417729
104177291	HP	14	2	10417729
104177301	HP	14	2	10417730
104177301	CR	14	2	10417730
104177431	HP	14	2	10417743
104177431	CR	14	2	10417743
104177441	CR	14	2	10417744
104177441	HP	14	2	10417744
104177451	HP	14	2	10417745
104177451	CR	14	2	10417745
104177501	CR	14	2	10417750
104177501	HP	14	2	10417750
104177511	HP	14	2	10417751
104177511	CR	14	2	10417751
104177521	CR	14	2	10417752
104177521	HP	14	2	10417752
104177541	CR	14	2	10417754
104177541	HP	14	2	10417754
104177551	CR	14	2	10417755
104177561	SDY	14	2	10417756
104177561	CSM	14	2	10417756
104177571	CR	14	2	10417757
104177571	HP	14	2	10417757
104177601	CSM	14	2	10417760
104177611	CSM	14	2	10417761
104177681	CR	14	2	10417768
104177681	HP	14	2	10417768
104177721	CR	14	2	10417772
104177721	HP	14	2	10417772
104177731	CR	14	2	10417773
104177731	HP	14	2	10417773
104177801	HP	14	2	10417780
104177801	CR	14	2	10417780
104177811	HP	14	2	10417781
104177811	CR	14	2	10417781
104177831	CR	14	2	10417783
104177831	HP	14	2	10417783
104177841	HP	14	2	10417784
104177841	CR	14	2	10417784
104177871	CR	14	2	10417787
104177871	HP	14	2	10417787
104177881	HP	14	2	10417788
104177881	CR	14	2	10417788
104177901	HP	14	2	10417790
104177901	CR	14	2	10417790
104177921	CR	14	2	10417792
104177921	HP	14	2	10417792
104177931	CR	14	2	10417793
104178021	CR	14	2	10417802
104178021	HP	14	2	10417802
104178211	CR	14	2	10417821
104178211	HP	14	2	10417821
104178261	CR	14	2	10417826
104178261	HP	14	2	10417826
104178281	HP	14	2	10417828
104178301	HP	14	2	10417830
104178301	CR	14	2	10417830
104178421	CR	14	2	10417842
104178421	HP	14	2	10417842
104178471	HP	14	2	10417847
104178471	CR	14	2	10417847
104178521	CR	14	2	10417852
104178521	HP	14	2	10417852
104178571	CR	14	2	10417857
104178571	HP	14	2	10417857
104178591	HP	14	2	10417859
104178591	CR	14	2	10417859
104178631	CR	14	2	10417863
104178631	HP	14	2	10417863
104178651	CR	14	2	10417865
104178651	HP	14	2	10417865
104178661	CR	14	2	10417866
104178661	HP	14	2	10417866
104178731	CR	14	2	10417873
104178731	HP	14	2	10417873
104178741	CR	14	2	10417874
104178741	HP	14	2	10417874
104178761	CR	14	2	10417876
104178761	HP	14	2	10417876
104178781	CR	14	2	10417878
104178781	HP	14	2	10417878
104178791	CR	14	2	10417879
104178791	HP	14	2	10417879
104178821	CR	14	2	10417882
104178821	HP	14	2	10417882
104178921	HP	14	2	10417892
104178921	CR	14	2	10417892
104178931	HP	14	2	10417893
104178931	CR	14	2	10417893
104178951	HP	14	2	10417895
104178951	CR	14	2	10417895
104178961	CR	14	2	10417896
104178961	HP	14	2	10417896
104179051	CR	14	2	10417905
104179051	HP	14	2	10417905
104179081	CR	14	2	10417908
104179081	HP	14	2	10417908
104179101	HP	14	2	10417910
104179101	CR	14	2	10417910
104179161	HP	14	2	10417916
104179171	HP	14	2	10417917
104179181	HP	14	2	10417918
104179181	CR	14	2	10417918
104179191	HP	14	2	10417919
104179191	CR	14	2	10417919
104179221	CR	14	2	10417922
104179221	HP	14	2	10417922
104179231	HP	14	2	10417923
104179231	CR	14	2	10417923
104179361	HP	14	2	10417936
104179371	CSM	14	2	10417937
104179391	CSM	14	2	10417939
104179401	CR	14	2	10417940
104179401	HP	14	2	10417940
104179411	HP	14	2	10417941
104179491	HP	14	2	10417949
104179491	CR	14	2	10417949
104179501	HP	14	2	10417950
104179501	CR	14	2	10417950
104179521	CR	14	2	10417952
104179521	HP	14	2	10417952
104179601	CR	14	2	10417960
104179601	HP	14	2	10417960
104179761	CR	14	2	10417976
104179761	HP	14	2	10417976
104179791	HP	14	2	10417979
104179791	CR	14	2	10417979
104179891	CR	14	2	10417989
104179891	HP	14	2	10417989
104179981	HP	14	2	10417998
104179981	CR	14	2	10417998
104180041	CSM	14	2	10418004
104180051	CSM	14	2	10418005
104180071	HP	14	2	10418007
104180071	CR	14	2	10418007
104180091	HP	14	2	10418009
104180091	CR	14	2	10418009
104180111	CR	14	2	10418011
104180111	HP	14	2	10418011
104180151	CR	14	2	10418015
104180151	HP	14	2	10418015
104180161	CR	14	2	10418016
104180161	HP	14	2	10418016
104180181	CSM	14	2	10418018
104180191	CR	14	2	10418019
104180191	HP	14	2	10418019
104180201	HP	14	2	10418020
104180201	CR	14	2	10418020
104180211	CR	14	2	10418021
104180211	HP	14	2	10418021
104180281	HP	14	2	10418028
104180281	CR	14	2	10418028
104180291	CR	14	2	10418029
104180291	HP	14	2	10418029
104180321	CR	14	2	10418032
104180321	HP	14	2	10418032
104180341	CR	14	2	10418034
104180341	HP	14	2	10418034
104180361	HP	14	2	10418036
104180361	CR	14	2	10418036
104180441	CR	14	2	10418044
104180441	HP	14	2	10418044
104180511	CR	14	2	10418051
104180511	HP	14	2	10418051
104180521	CR	14	2	10418052
104180521	HP	14	2	10418052
104180551	HP	14	2	10418055
104180551	CR	14	2	10418055
104180561	HP	14	2	10418056
104180561	CR	14	2	10418056
104180601	CR	14	2	10418060
104180611	CR	14	2	10418061
104180611	HP	14	2	10418061
104180631	HP	14	2	10418063
104180631	CR	14	2	10418063
104180641	CR	14	2	10418064
104180641	HP	14	2	10418064
104180681	CR	14	2	10418068
104180681	HP	14	2	10418068
104180691	CR	14	2	10418069
104180691	HP	14	2	10418069
104180711	CSM	14	2	10418071
104180731	CSM	14	2	10418073
104180741	CSM	14	2	10418074
104180741	SDY	14	2	10418074
104180791	CR	14	2	10418079
104180791	HP	14	2	10418079
104180801	HP	14	2	10418080
104180801	CR	14	2	10418080
104180831	HP	14	2	10418083
104180831	CR	14	2	10418083
104180841	CR	14	2	10418084
104180841	HP	14	2	10418084
104180881	HP	14	2	10418088
104180971	HP	14	2	10418097
104180971	CR	14	2	10418097
104180991	CR	14	2	10418099
104180991	HP	14	2	10418099
104181011	CR	14	2	10418101
104181011	HP	14	2	10418101
104181151	HP	14	2	10418115
104181151	CR	14	2	10418115
104181161	CR	14	2	10418116
104181161	HP	14	2	10418116
104181191	HP	14	2	10418119
104181191	CR	14	2	10418119
104181201	HP	14	2	10418120
104181201	CR	14	2	10418120
104181251	CR	14	2	10418125
104181251	HP	14	2	10418125
104181261	CR	14	2	10418126
104181261	HP	14	2	10418126
104181341	CSM	14	2	10418134
104181411	HP	14	2	10418141
104181411	CR	14	2	10418141
104181451	CR	14	2	10418145
104181451	HP	14	2	10418145
104181471	HP	14	2	10418147
104181471	CR	14	2	10418147
104181571	HP	14	2	10418157
104181601	HP	14	2	10418160
104181611	HP	14	2	10418161
104181611	CR	14	2	10418161
104181621	CSM	14	2	10418162
104181671	HP	14	2	10418167
104181671	CR	14	2	10418167
104181681	CR	14	2	10418168
104181681	HP	14	2	10418168
104181731	HP	14	2	10418173
104181731	CR	14	2	10418173
104181741	CR	14	2	10418174
104181741	CSM	14	2	10418174
104181771	HP	14	2	10418177
104181771	CR	14	2	10418177
104181781	HP	14	2	10418178
104181781	CR	14	2	10418178
104181861	HP	14	2	10418186
104181861	CR	14	2	10418186
104181911	CR	14	2	10418191
104181911	HP	14	2	10418191
104182001	CR	14	2	10418200
104182001	HP	14	2	10418200
104182011	CSM	14	2	10418201
104182011	SDY	14	2	10418201
104182041	HP	14	2	10418204
104182041	CR	14	2	10418204
104182071	CR	14	2	10418207
104182071	HP	14	2	10418207
104182121	CR	14	2	10418212
104182121	HP	14	2	10418212
104182181	CSM	14	2	10418218
104182211	HP	14	2	10418221
104182211	CR	14	2	10418221
104182251	CR	14	2	10418225
104182251	HP	14	2	10418225
104182291	HP	14	2	10418229
104182291	CR	14	2	10418229
104182331	HP	14	2	10418233
104182401	HP	14	2	10418240
104182401	CR	14	2	10418240
104182411	HP	14	2	10418241
104182431	HP	14	2	10418243
104182431	CR	14	2	10418243
104182441	CSM	14	2	10418244
104182461	CR	14	2	10418246
104182461	HP	14	2	10418246
104182551	CR	14	2	10418255
104182551	HP	14	2	10418255
104182651	HP	14	2	10418265
104182651	CR	14	2	10418265
104182721	HP	14	2	10418272
104182721	CR	14	2	10418272
104182761	CR	14	2	10418276
104182761	HP	14	2	10418276
104182911	HP	14	2	10418291
104182911	CR	14	2	10418291
104183071	CR	14	2	10418307
104183071	HP	14	2	10418307
104183161	CR	14	2	10418316
104183161	HP	14	2	10418316
104183331	HP	14	2	10418333
104183331	CR	14	2	10418333
104183421	CR	14	2	10418342
104183421	HP	14	2	10418342
104183481	HP	14	2	10418348
104183481	CR	14	2	10418348
104184491	HP	14	2	10418449
104184671	CR	14	2	10418467
104184671	HP	14	2	10418467
104184821	CR	14	2	10418482
104184821	HP	14	2	10418482
104185031	HP	14	2	10418503
104185031	CR	14	2	10418503
104185231	HP	14	2	10418523
104185231	CR	14	2	10418523
104185381	HP	14	2	10418538
104185381	CR	14	2	10418538
104185521	HP	14	2	10418552
104185521	CR	14	2	10418552
104185541	CSM	14	2	10418554
104185561	HP	14	2	10418556
104185561	CR	14	2	10418556
104185721	HP	14	2	10418572
104185721	CR	14	2	10418572
104185921	HP	14	2	10418592
104185921	CR	14	2	10418592
103087151	HP	14	3	10308715
104017921	HP	14	3	10401792
104176461	HP	14	3	10417646
104176461	CR	14	3	10417646
104176481	HP	14	3	10417648
104176481	CR	14	3	10417648
104176511	CR	14	3	10417651
104176511	HP	14	3	10417651
104176561	HP	14	3	10417656
104176561	CR	14	3	10417656
104176591	CR	14	3	10417659
104176591	HP	14	3	10417659
104176711	HP	14	3	10417671
104176711	CR	14	3	10417671
104177031	CSM	14	3	10417703
104177592	HP	14	3	10417759
104179071	CR	14	3	10417907
104179071	HP	14	3	10417907
104179111	CR	14	3	10417911
104179111	HP	14	3	10417911
104179541	CR	14	3	10417954
104179541	HP	14	3	10417954
104180461	CR	14	3	10418046
104180461	HP	14	3	10418046
104186041	CR	14	3	10418604
104186041	HP	14	3	10418604
104186141	HP	14	3	10418614
104186141	CR	14	3	10418614
104186261	HP	14	3	10418626
104186261	CR	14	3	10418626
104186381	HP	14	3	10418638
104186381	CR	14	3	10418638
104186491	CR	14	3	10418649
104186491	HP	14	3	10418649
104186571	CR	14	3	10418657
104186571	HP	14	3	10418657
104186681	CR	14	3	10418668
104186681	HP	14	3	10418668
104186791	CR	14	3	10418679
104186791	HP	14	3	10418679
104303861	HP	14	3	10430386
104346711	HP	14	3	10434671
104346711	CR	14	3	10434671
104346781	CR	14	3	10434678
104346781	HP	14	3	10434678
104346811	CR	14	3	10434681
104346811	HP	14	3	10434681
104346831	CR	14	3	10434683
104346831	HP	14	3	10434683
104346841	HP	14	3	10434684
104346841	CR	14	3	10434684
104346861	HP	14	3	10434686
104346861	CR	14	3	10434686
104346881	HP	14	3	10434688
104346881	CR	14	3	10434688
104346931	CR	14	3	10434693
104346931	HP	14	3	10434693
104346991	CR	14	3	10434699
104346991	HP	14	3	10434699
104347041	CR	14	3	10434704
104347041	HP	14	3	10434704
104347081	CR	14	3	10434708
104347081	CSM	14	3	10434708
104347091	HP	14	3	10434709
104347091	CR	14	3	10434709
104347101	CR	14	3	10434710
104347101	HP	14	3	10434710
104347111	CR	14	3	10434711
104347111	HP	14	3	10434711
104347121	HP	14	3	10434712
104347121	CR	14	3	10434712
104347131	HP	14	3	10434713
104347131	CR	14	3	10434713
104347141	HP	14	3	10434714
104347151	CR	14	3	10434715
104347151	HP	14	3	10434715
104347161	CSM	14	3	10434716
104347171	CR	14	3	10434717
104347171	HP	14	3	10434717
104347181	HP	14	3	10434718
104347181	CR	14	3	10434718
104347191	CSM	14	3	10434719
104347201	HP	14	3	10434720
104347201	CR	14	3	10434720
104347211	HP	14	3	10434721
104347211	CR	14	3	10434721
104347231	HP	14	3	10434723
104347231	CR	14	3	10434723
104347241	HP	14	3	10434724
104347241	CR	14	3	10434724
104347251	CSM	14	3	10434725
104347261	HP	14	3	10434726
104347271	CR	14	3	10434727
104347271	HP	14	3	10434727
104347281	CR	14	3	10434728
104347281	HP	14	3	10434728
104347291	CR	14	3	10434729
104347291	CSM	14	3	10434729
104347301	CR	14	3	10434730
104347301	HP	14	3	10434730
104347311	CSM	14	3	10434731
104347321	HP	14	3	10434732
104347321	CR	14	3	10434732
104347331	HP	14	3	10434733
104347331	CR	14	3	10434733
104347341	CR	14	3	10434734
104347341	HP	14	3	10434734
104347371	CR	14	3	10434737
104347371	HP	14	3	10434737
104347411	HP	14	3	10434741
104347411	CR	14	3	10434741
104347431	CR	14	3	10434743
104347431	HP	14	3	10434743
104347481	HP	14	3	10434748
104347481	CR	14	3	10434748
104347531	HP	14	3	10434753
104347531	CR	14	3	10434753
104347551	CSM	14	3	10434755
104347581	CR	14	3	10434758
104347581	HP	14	3	10434758
104347651	CR	14	3	10434765
104347651	HP	14	3	10434765
104347661	HP	14	3	10434766
104347661	CR	14	3	10434766
104347671	CR	14	3	10434767
104347671	HP	14	3	10434767
104347681	CR	14	3	10434768
104347681	HP	14	3	10434768
104347691	HP	14	3	10434769
104347691	CR	14	3	10434769
104347701	CR	14	3	10434770
104347701	HP	14	3	10434770
104347711	CR	14	3	10434771
104347711	HP	14	3	10434771
104347721	CSM	14	3	10434772
104347731	CR	14	3	10434773
104347731	HP	14	3	10434773
104347741	CR	14	3	10434774
104347741	HP	14	3	10434774
104347751	HP	14	3	10434775
104347751	CR	14	3	10434775
104347761	HP	14	3	10434776
104347761	CR	14	3	10434776
104347771	HP	14	3	10434777
104347771	CR	14	3	10434777
104347781	CR	14	3	10434778
104347781	HP	14	3	10434778
104347791	HP	14	3	10434779
104347791	CR	14	3	10434779
104347801	HP	14	3	10434780
104347801	CR	14	3	10434780
104347811	HP	14	3	10434781
104347821	CR	14	3	10434782
104347821	HP	14	3	10434782
104347831	HP	14	3	10434783
104347831	CR	14	3	10434783
104347841	CSM	14	3	10434784
104347851	CSM	14	3	10434785
104347861	HP	14	3	10434786
104347861	CR	14	3	10434786
104347871	CR	14	3	10434787
104347871	HP	14	3	10434787
104347891	CR	14	3	10434789
104347891	HP	14	3	10434789
104347901	HP	14	3	10434790
104347901	CR	14	3	10434790
104347911	HP	14	3	10434791
104347921	CR	14	3	10434792
104347931	CR	14	3	10434793
104347931	HP	14	3	10434793
104347941	CSM	14	3	10434794
104347951	CR	14	3	10434795
104347951	HP	14	3	10434795
104347961	HP	14	3	10434796
104347971	CR	14	3	10434797
104347971	HP	14	3	10434797
104347981	CSM	14	3	10434798
104347991	CR	14	3	10434799
104347991	HP	14	3	10434799
104348001	HP	14	3	10434800
104348021	HP	14	3	10434802
104348021	CR	14	3	10434802
104348031	CSM	14	3	10434803
104348041	HP	14	3	10434804
104348041	CR	14	3	10434804
104348051	CSM	14	3	10434805
104348061	CR	14	3	10434806
104348061	HP	14	3	10434806
104348071	CR	14	3	10434807
104348071	HP	14	3	10434807
104348101	HP	14	3	10434810
104348101	CR	14	3	10434810
104348111	HP	14	3	10434811
104348111	CR	14	3	10434811
104348121	CR	14	3	10434812
104348121	HP	14	3	10434812
104348131	CSM	14	3	10434813
104348141	CR	14	3	10434814
104348141	HP	14	3	10434814
104348151	CR	14	3	10434815
104348151	HP	14	3	10434815
104348161	HP	14	3	10434816
104348161	CR	14	3	10434816
104348171	CR	14	3	10434817
104348171	HP	14	3	10434817
104348181	CR	14	3	10434818
104348181	HP	14	3	10434818
104348191	CR	14	3	10434819
104348191	HP	14	3	10434819
104348201	CR	14	3	10434820
104348201	HP	14	3	10434820
104348221	HP	14	3	10434822
104348231	CR	14	3	10434823
104348231	HP	14	3	10434823
104348241	HP	14	3	10434824
104348241	CR	14	3	10434824
104348251	HP	14	3	10434825
104348251	CR	14	3	10434825
104348261	HP	14	3	10434826
104348261	CR	14	3	10434826
104348271	HP	14	3	10434827
104348271	CR	14	3	10434827
104348281	CR	14	3	10434828
104348281	HP	14	3	10434828
104348301	CR	14	3	10434830
104348301	HP	14	3	10434830
104348311	HP	14	3	10434831
104348311	CR	14	3	10434831
104348321	HP	14	3	10434832
104348321	CR	14	3	10434832
104348331	HP	14	3	10434833
104348331	CR	14	3	10434833
104348371	HP	14	3	10434837
104348381	CR	14	3	10434838
104348381	HP	14	3	10434838
104348391	CR	14	3	10434839
104348391	HP	14	3	10434839
104348401	HP	14	3	10434840
104348411	CR	14	3	10434841
104348411	CSM	14	3	10434841
104348421	CR	14	3	10434842
104348431	HP	14	3	10434843
104348431	CR	14	3	10434843
104348441	CR	14	3	10434844
104348451	HP	14	3	10434845
104348461	CR	14	3	10434846
104348461	HP	14	3	10434846
104348471	HP	14	3	10434847
104348471	CR	14	3	10434847
104348481	CR	14	3	10434848
104348481	HP	14	3	10434848
104348491	CR	14	3	10434849
104348491	HP	14	3	10434849
104348501	HP	14	3	10434850
104348501	CR	14	3	10434850
104348511	CR	14	3	10434851
104348511	HP	14	3	10434851
104348521	CSM	14	3	10434852
104348531	CSM	14	3	10434853
104348541	CR	14	3	10434854
104348541	HP	14	3	10434854
104348551	CR	14	3	10434855
104348551	HP	14	3	10434855
104348561	CR	14	3	10434856
104348561	HP	14	3	10434856
104348571	CR	14	3	10434857
104348571	HP	14	3	10434857
104348581	HP	14	3	10434858
104348581	CR	14	3	10434858
104348601	CR	14	3	10434860
104348601	HP	14	3	10434860
104348611	CR	14	3	10434861
104348611	HP	14	3	10434861
104348621	HP	14	3	10434862
104348621	CR	14	3	10434862
104348631	HP	14	3	10434863
104348631	CR	14	3	10434863
104348641	HP	14	3	10434864
104348641	CR	14	3	10434864
104348651	CR	14	3	10434865
104348651	HP	14	3	10434865
104348661	HP	14	3	10434866
104348661	CR	14	3	10434866
104348671	CR	14	3	10434867
104348671	HP	14	3	10434867
104348681	CR	14	3	10434868
104348681	HP	14	3	10434868
104348691	HP	14	3	10434869
104348691	CR	14	3	10434869
104348701	CR	14	3	10434870
104348701	HP	14	3	10434870
104348711	CR	14	3	10434871
104348711	HP	14	3	10434871
104348731	HP	14	3	10434873
104348741	HP	14	3	10434874
104348741	CR	14	3	10434874
104348751	HP	14	3	10434875
104348751	CR	14	3	10434875
104348761	CR	14	3	10434876
104348761	HP	14	3	10434876
104348771	HP	14	3	10434877
104348771	CR	14	3	10434877
104348781	CR	14	3	10434878
104348781	HP	14	3	10434878
104348791	HP	14	3	10434879
104348791	CR	14	3	10434879
104348801	CR	14	3	10434880
104348801	HP	14	3	10434880
104348811	HP	14	3	10434881
104348811	CR	14	3	10434881
104348821	CR	14	3	10434882
104348821	HP	14	3	10434882
104348851	HP	14	3	10434885
104348851	CR	14	3	10434885
104348861	HP	14	3	10434886
104348861	CR	14	3	10434886
104348871	CSM	14	3	10434887
104348881	HP	14	3	10434888
104348881	CR	14	3	10434888
104348891	HP	14	3	10434889
104348891	CR	14	3	10434889
104348901	HP	14	3	10434890
104348901	CR	14	3	10434890
104348911	HP	14	3	10434891
104348911	CR	14	3	10434891
104348921	CR	14	3	10434892
104348921	HP	14	3	10434892
104348931	HP	14	3	10434893
104348931	CR	14	3	10434893
104348941	CR	14	3	10434894
104348941	HP	14	3	10434894
104348961	CR	14	3	10434896
104348961	HP	14	3	10434896
104348971	CR	14	3	10434897
104348971	HP	14	3	10434897
104348981	CR	14	3	10434898
104348981	HP	14	3	10434898
104349001	CR	14	3	10434900
104349001	HP	14	3	10434900
104349011	CR	14	3	10434901
104349011	HP	14	3	10434901
104349021	CR	14	3	10434902
104349021	HP	14	3	10434902
104349031	CR	14	3	10434903
104349031	HP	14	3	10434903
104349041	CSM	14	3	10434904
104349051	CR	14	3	10434905
104349051	HP	14	3	10434905
104349061	HP	14	3	10434906
104349061	CR	14	3	10434906
104349071	CR	14	3	10434907
104349071	HP	14	3	10434907
104349091	CR	14	3	10434909
104349091	HP	14	3	10434909
104349101	HP	14	3	10434910
104349101	CR	14	3	10434910
104349111	HP	14	3	10434911
104349111	CR	14	3	10434911
104349121	CR	14	3	10434912
104349121	HP	14	3	10434912
104349131	CR	14	3	10434913
104349131	HP	14	3	10434913
104349141	HP	14	3	10434914
104349141	CR	14	3	10434914
104349151	HP	14	3	10434915
104349151	CR	14	3	10434915
104349171	HP	14	3	10434917
104349171	CR	14	3	10434917
104349181	HP	14	3	10434918
104349181	CR	14	3	10434918
104349211	HP	14	3	10434921
104349211	CR	14	3	10434921
104349231	HP	14	3	10434923
104349241	CR	14	3	10434924
104349241	HP	14	3	10434924
104349251	CR	14	3	10434925
104349251	HP	14	3	10434925
104349261	CR	14	3	10434926
104349261	HP	14	3	10434926
104349271	CSM	14	3	10434927
104349291	HP	14	3	10434929
104349291	CR	14	3	10434929
104349301	HP	14	3	10434930
104349311	HP	14	3	10434931
104349311	CR	14	3	10434931
104349321	HP	14	3	10434932
104349321	CR	14	3	10434932
104349331	HP	14	3	10434933
104349331	CR	14	3	10434933
104349341	HP	14	3	10434934
104349341	CR	14	3	10434934
104349351	CR	14	3	10434935
104349351	HP	14	3	10434935
104349361	CR	14	3	10434936
104349361	HP	14	3	10434936
104349371	HP	14	3	10434937
104349371	CR	14	3	10434937
104349381	HP	14	3	10434938
104349381	CR	14	3	10434938
104349391	CR	14	3	10434939
104349391	CSM	14	3	10434939
104349401	CR	14	3	10434940
104349401	HP	14	3	10434940
104349411	CSM	14	3	10434941
104349421	HP	14	3	10434942
104349421	CR	14	3	10434942
104349431	CR	14	3	10434943
104349431	HP	14	3	10434943
104349441	CR	14	3	10434944
104349441	HP	14	3	10434944
104349451	CR	14	3	10434945
104349451	HP	14	3	10434945
104349461	CR	14	3	10434946
104349461	HP	14	3	10434946
104349471	CR	14	3	10434947
104349471	HP	14	3	10434947
104349481	CR	14	3	10434948
104349481	HP	14	3	10434948
104349491	CR	14	3	10434949
104349491	HP	14	3	10434949
104349501	HP	14	3	10434950
104349501	CR	14	3	10434950
104349511	CSM	14	3	10434951
104349521	HP	14	3	10434952
104349521	CR	14	3	10434952
104349531	HP	14	3	10434953
104349541	CR	14	3	10434954
104349541	HP	14	3	10434954
104349551	CR	14	3	10434955
104349551	HP	14	3	10434955
104349561	CR	14	3	10434956
104349561	HP	14	3	10434956
104349571	CR	14	3	10434957
104349571	HP	14	3	10434957
104349581	HP	14	3	10434958
104349581	CR	14	3	10434958
104349591	CR	14	3	10434959
104349591	HP	14	3	10434959
104349601	HP	14	3	10434960
104349601	CR	14	3	10434960
104349611	HP	14	3	10434961
104349611	CR	14	3	10434961
104349621	HP	14	3	10434962
104349621	CR	14	3	10434962
104349631	CR	14	3	10434963
104349631	HP	14	3	10434963
104349641	CSM	14	3	10434964
104349651	CR	14	3	10434965
104349651	HP	14	3	10434965
104349661	HP	14	3	10434966
104349671	CR	14	3	10434967
104349671	HP	14	3	10434967
104349681	HP	14	3	10434968
104349681	CR	14	3	10434968
104349691	CR	14	3	10434969
104349691	HP	14	3	10434969
104349701	CR	14	3	10434970
104349711	HP	14	3	10434971
104349711	CR	14	3	10434971
104349721	CR	14	3	10434972
104349721	HP	14	3	10434972
104349741	HP	14	3	10434974
104349751	HP	14	3	10434975
104349751	CR	14	3	10434975
104349761	HP	14	3	10434976
104349761	CR	14	3	10434976
104349771	CR	14	3	10434977
104349771	HP	14	3	10434977
104349781	CR	14	3	10434978
104349781	HP	14	3	10434978
104349791	CR	14	3	10434979
104349791	HP	14	3	10434979
104349801	CSM	14	3	10434980
104349811	CR	14	3	10434981
104349821	CR	14	3	10434982
104349821	HP	14	3	10434982
104349831	HP	14	3	10434983
104349831	CR	14	3	10434983
104349841	CR	14	3	10434984
104349841	HP	14	3	10434984
104349871	CR	14	3	10434987
104349871	HP	14	3	10434987
104349881	HP	14	3	10434988
104349891	CR	14	3	10434989
104349891	HP	14	3	10434989
104349901	CR	14	3	10434990
104349901	HP	14	3	10434990
104349931	CR	14	3	10434993
104349931	HP	14	3	10434993
104349941	CR	14	3	10434994
104349941	HP	14	3	10434994
104349951	HP	14	3	10434995
104349951	CR	14	3	10434995
104349961	HP	14	3	10434996
104349961	CR	14	3	10434996
104350001	HP	14	3	10435000
104350001	CR	14	3	10435000
104350011	CR	14	3	10435001
104350011	HP	14	3	10435001
104350021	CR	14	3	10435002
104350021	HP	14	3	10435002
104350031	HP	14	3	10435003
104350031	CR	14	3	10435003
104350041	CSM	14	3	10435004
104350051	CR	14	3	10435005
104350051	HP	14	3	10435005
104350061	CSM	14	3	10435006
104350071	CR	14	3	10435007
104350071	HP	14	3	10435007
104350081	CSM	14	3	10435008
104350091	HP	14	3	10435009
104350101	CSM	14	3	10435010
104350111	CR	14	3	10435011
104350111	HP	14	3	10435011
104350121	CR	14	3	10435012
104350121	HP	14	3	10435012
104350131	CSM	14	3	10435013
104350141	CR	14	3	10435014
104350141	HP	14	3	10435014
104350151	CR	14	3	10435015
104350151	HP	14	3	10435015
104350161	CR	14	3	10435016
104350161	HP	14	3	10435016
104350171	HP	14	3	10435017
104350171	CR	14	3	10435017
104350181	HP	14	3	10435018
104350181	CR	14	3	10435018
104350191	CR	14	3	10435019
104350191	HP	14	3	10435019
104350201	HP	14	3	10435020
104350201	CR	14	3	10435020
104350211	CR	14	3	10435021
104350211	HP	14	3	10435021
104350221	HP	14	3	10435022
104350221	CR	14	3	10435022
104350231	HP	14	3	10435023
104350231	CR	14	3	10435023
104350261	CR	14	3	10435026
104350261	HP	14	3	10435026
104350281	CR	14	3	10435028
104350281	HP	14	3	10435028
104350291	HP	14	3	10435029
104350291	CR	14	3	10435029
104350311	CR	14	3	10435031
104350311	HP	14	3	10435031
104350321	HP	14	3	10435032
104350321	CR	14	3	10435032
104350331	CSM	14	3	10435033
104350341	HP	14	3	10435034
104350341	CR	14	3	10435034
104350351	HP	14	3	10435035
104350351	CR	14	3	10435035
104350361	CR	14	3	10435036
104350361	HP	14	3	10435036
104350371	CR	14	3	10435037
104350371	HP	14	3	10435037
104350381	HP	14	3	10435038
104350381	CR	14	3	10435038
104350391	CR	14	3	10435039
104350391	HP	14	3	10435039
104350411	CR	14	3	10435041
104350411	HP	14	3	10435041
104350421	CR	14	3	10435042
104350421	HP	14	3	10435042
104350441	CSM	14	3	10435044
104350451	CSM	14	3	10435045
104350461	HP	14	3	10435046
104350611	CR	14	3	10435061
104350611	HP	14	3	10435061
104350621	HP	14	3	10435062
104350621	CR	14	3	10435062
104350631	CR	14	3	10435063
104350631	HP	14	3	10435063
104350641	CR	14	3	10435064
104350641	HP	14	3	10435064
104350651	CR	14	3	10435065
104350651	HP	14	3	10435065
104350661	CR	14	3	10435066
104350661	HP	14	3	10435066
104350671	HP	14	3	10435067
104350671	CR	14	3	10435067
104350681	CSM	14	3	10435068
104350691	HP	14	3	10435069
104350691	CR	14	3	10435069
104350701	HP	14	3	10435070
104350701	CR	14	3	10435070
104350711	CR	14	3	10435071
104350711	HP	14	3	10435071
104350721	CSM	14	3	10435072
104350751	HP	14	3	10435075
104350761	HP	14	3	10435076
104350771	CR	14	3	10435077
104350771	CSM	14	3	10435077
104350781	HP	14	3	10435078
104350781	CR	14	3	10435078
104350791	CR	14	3	10435079
104350791	HP	14	3	10435079
104350801	CR	14	3	10435080
104350801	HP	14	3	10435080
104350811	HP	14	3	10435081
104350821	HP	14	3	10435082
104350831	CR	14	3	10435083
104350831	HP	14	3	10435083
104350841	CR	14	3	10435084
104350841	CSM	14	3	10435084
104350851	CR	14	3	10435085
104350851	HP	14	3	10435085
104350861	CR	14	3	10435086
104350861	HP	14	3	10435086
104350871	CR	14	3	10435087
104350881	HP	14	3	10435088
104350881	CR	14	3	10435088
104350891	HP	14	3	10435089
104350891	CR	14	3	10435089
104350901	HP	14	3	10435090
104350901	CR	14	3	10435090
104350941	CR	14	3	10435094
104350951	HP	14	3	10435095
104350951	CR	14	3	10435095
104350961	HP	14	3	10435096
104350961	CR	14	3	10435096
104350971	CR	14	3	10435097
104350971	HP	14	3	10435097
104350981	CR	14	3	10435098
104350981	HP	14	3	10435098
104350991	HP	14	3	10435099
104350991	CR	14	3	10435099
104351021	HP	14	3	10435102
104351031	CR	14	3	10435103
104351031	HP	14	3	10435103
104351041	CR	14	3	10435104
104351041	HP	14	3	10435104
104351061	HP	14	3	10435106
104351061	CR	14	3	10435106
104376041	HP	14	3	10437604
104376041	CR	14	3	10437604
104376271	CR	14	3	10437627
104376271	HP	14	3	10437627
104376991	HP	14	3	10437699
104376991	CR	14	3	10437699
104377281	HP	14	3	10437728
104377281	CR	14	3	10437728
104377361	CR	14	3	10437736
104377361	HP	14	3	10437736
104378591	CSM	14	3	10437859
104378871	CSM	14	3	10437887
104380791	CR	14	3	10438079
104380791	HP	14	3	10438079
104380971	CR	14	3	10438097
104380971	HP	14	3	10438097
104381141	HP	14	3	10438114
104381141	CR	14	3	10438114
104381251	HP	14	3	10438125
104381841	CR	14	3	10438184
104381841	HP	14	3	10438184
104382361	CR	14	3	10438236
104382361	HP	14	3	10438236
104382401	HP	14	3	10438240
104382401	CR	14	3	10438240
104382661	HP	14	3	10438266
104382661	CR	14	3	10438266
104382781	CR	14	3	10438278
104382781	HP	14	3	10438278
104383301	CSM	14	3	10438330
104384191	CSM	14	3	10438419
104384191	CR	14	3	10438419
104384501	HP	14	3	10438450
104384501	CR	14	3	10438450
104348952	CSM	14	4	10434895
104350402	CR	14	4	10435040
104350402	HP	14	4	10435040
104350732	HP	14	4	10435073
104350732	CR	14	4	10435073
105286761	UF	14	4	10528676
105286761	HP	14	4	10528676
105952781	HP	14	4	10595278
106431461	HP	14	4	10643146
106587831	HP	14	4	10658783
106587831	CR	14	4	10658783
106587891	CR	14	4	10658789
106587901	CSM	14	4	10658790
106587931	HP	14	4	10658793
106587931	CR	14	4	10658793
106587941	HP	14	4	10658794
106587941	CR	14	4	10658794
106588091	CR	14	4	10658809
106588091	HP	14	4	10658809
106588321	HP	14	4	10658832
106588321	CR	14	4	10658832
106588351	HP	14	4	10658835
106588351	CR	14	4	10658835
106588531	HP	14	4	10658853
106588531	CSM	14	4	10658853
106588581	HP	14	4	10658858
106588581	CR	14	4	10658858
106588711	HP	14	4	10658871
106588891	CR	14	4	10658889
106588891	HP	14	4	10658889
106588941	CR	14	4	10658894
106588941	HP	14	4	10658894
106589081	CR	14	4	10658908
106589081	HP	14	4	10658908
106589181	CSM	14	4	10658918
106589401	HP	14	4	10658940
106589401	CR	14	4	10658940
106589551	CR	14	4	10658955
106589551	HP	14	4	10658955
106589701	HP	14	4	10658970
106589841	CSM	14	4	10658984
106589891	CR	14	4	10658989
106589891	HP	14	4	10658989
106590081	HP	14	4	10659008
106590081	CR	14	4	10659008
106590221	HP	14	4	10659022
106590221	CR	14	4	10659022
106614071	HP	14	4	10661407
106624251	CR	14	4	10662425
106624251	HP	14	4	10662425
106624441	HP	14	4	10662444
106624441	CR	14	4	10662444
106624651	CR	14	4	10662465
106624651	HP	14	4	10662465
106624731	HP	14	4	10662473
106624731	CR	14	4	10662473
106624801	CR	14	4	10662480
106624801	HP	14	4	10662480
106624951	CR	14	4	10662495
106624951	HP	14	4	10662495
106625041	HP	14	4	10662504
106625041	CR	14	4	10662504
106625081	HP	14	4	10662508
106625181	CR	14	4	10662518
106625181	HP	14	4	10662518
106625371	CR	14	4	10662537
106625371	HP	14	4	10662537
106628071	CR	14	4	10662807
106628071	HP	14	4	10662807
106628401	CR	14	4	10662840
106628401	HP	14	4	10662840
106628591	CSM	14	4	10662859
106628641	CR	14	4	10662864
106628641	HP	14	4	10662864
106629281	CR	14	4	10662928
106629281	HP	14	4	10662928
106629751	HP	14	4	10662975
106629751	CR	14	4	10662975
106629781	CSM	14	4	10662978
106629781	HP	14	4	10662978
106629791	CR	14	4	10662979
106629791	HP	14	4	10662979
106629941	HP	14	4	10662994
106629941	CR	14	4	10662994
106629951	HP	14	4	10662995
106629951	CR	14	4	10662995
106630001	CR	14	4	10663000
106630001	HP	14	4	10663000
106630091	HP	14	4	10663009
106630091	CR	14	4	10663009
106630101	CR	14	4	10663010
106630101	HP	14	4	10663010
106630151	CR	14	4	10663015
106630151	HP	14	4	10663015
106630161	HP	14	4	10663016
106630161	CR	14	4	10663016
106630211	CR	14	4	10663021
106630211	HP	14	4	10663021
106630301	CSM	14	4	10663030
106630461	CR	14	4	10663046
106630461	HP	14	4	10663046
106639811	HP	14	4	10663981
106639881	HP	14	4	10663988
106639911	CR	14	4	10663991
106639911	HP	14	4	10663991
106640011	HP	14	4	10664001
106640011	CR	14	4	10664001
106640071	HP	14	4	10664007
106640121	CR	14	4	10664012
106640121	HP	14	4	10664012
106640251	CR	14	4	10664025
106640251	HP	14	4	10664025
106640261	CSM	14	4	10664026
106640291	HP	14	4	10664029
106640291	CR	14	4	10664029
106640391	CR	14	4	10664039
106640391	HP	14	4	10664039
106640521	HP	14	4	10664052
106640521	CR	14	4	10664052
106640621	CR	14	4	10664062
106640621	HP	14	4	10664062
106640661	CR	14	4	10664066
106640661	HP	14	4	10664066
106640751	CR	14	4	10664075
106640751	HP	14	4	10664075
106640781	CR	14	4	10664078
106640781	HP	14	4	10664078
106640821	CSM	14	4	10664082
106640921	HP	14	4	10664092
106640921	CR	14	4	10664092
106641021	HP	14	4	10664102
106641021	CR	14	4	10664102
106641181	HP	14	4	10664118
106641181	CR	14	4	10664118
106641301	HP	14	4	10664130
106641531	CR	14	4	10664153
106641531	HP	14	4	10664153
106641721	CR	14	4	10664172
106641721	HP	14	4	10664172
106641881	HP	14	4	10664188
106641881	CR	14	4	10664188
106641961	CR	14	4	10664196
106641961	HP	14	4	10664196
106642191	CR	14	4	10664219
106642191	HP	14	4	10664219
106642511	HP	14	4	10664251
106642511	CR	14	4	10664251
106642911	CR	14	4	10664291
106642911	HP	14	4	10664291
106643141	CSM	14	4	10664314
106643191	CR	14	4	10664319
106643191	HP	14	4	10664319
106643971	CR	14	4	10664397
106643971	HP	14	4	10664397
106644521	CR	14	4	10664452
106644521	HP	14	4	10664452
106644771	HP	14	4	10664477
106644771	CR	14	4	10664477
106644911	HP	14	4	10664491
106644911	CR	14	4	10664491
106645021	HP	14	4	10664502
106645021	CR	14	4	10664502
106645151	HP	14	4	10664515
106645151	CR	14	4	10664515
106645351	CR	14	4	10664535
106645351	HP	14	4	10664535
106645501	CSM	14	4	10664550
106645601	HP	14	4	10664560
106645601	CR	14	4	10664560
106645721	CR	14	4	10664572
106645721	HP	14	4	10664572
106645821	CR	14	4	10664582
106645821	HP	14	4	10664582
106646531	HP	14	4	10664653
106646531	CR	14	4	10664653
106646561	CSM	14	4	10664656
106646571	CR	14	4	10664657
106646571	HP	14	4	10664657
106646641	CSM	14	4	10664664
106646661	CR	14	4	10664666
106646661	HP	14	4	10664666
106646741	HP	14	4	10664674
106646741	CR	14	4	10664674
106646811	HP	14	4	10664681
106646891	HP	14	4	10664689
106646891	CR	14	4	10664689
106647001	HP	14	4	10664700
106647001	CR	14	4	10664700
106647101	CR	14	4	10664710
106647101	HP	14	4	10664710
106647701	CR	14	4	10664770
106647701	HP	14	4	10664770
106647731	HP	14	4	10664773
106647731	CR	14	4	10664773
106647741	CR	14	4	10664774
106647741	HP	14	4	10664774
106647751	HP	14	4	10664775
106647751	CR	14	4	10664775
106647761	HP	14	4	10664776
106647761	CR	14	4	10664776
106647771	CR	14	4	10664777
106647771	HP	14	4	10664777
106647781	HP	14	4	10664778
106647781	CR	14	4	10664778
106647791	CR	14	4	10664779
106647791	HP	14	4	10664779
106647801	HP	14	4	10664780
106647801	CR	14	4	10664780
106647811	CR	14	4	10664781
106647811	HP	14	4	10664781
106647821	CSM	14	4	10664782
106647831	HP	14	4	10664783
106647831	CR	14	4	10664783
106647841	HP	14	4	10664784
106647841	CR	14	4	10664784
106647851	HP	14	4	10664785
106647851	CR	14	4	10664785
106647881	CR	14	4	10664788
106647891	CSM	14	4	10664789
106647901	HP	14	4	10664790
106647901	CR	14	4	10664790
106647911	HP	14	4	10664791
106647911	CR	14	4	10664791
106647931	HP	14	4	10664793
106647931	CR	14	4	10664793
106647941	CSM	14	4	10664794
106647961	HP	14	4	10664796
106647961	CR	14	4	10664796
106648061	CR	14	4	10664806
106648061	HP	14	4	10664806
106648121	CR	14	4	10664812
106648121	HP	14	4	10664812
106648231	CR	14	4	10664823
106648231	HP	14	4	10664823
106648261	CR	14	4	10664826
106648261	HP	14	4	10664826
106648321	CR	14	4	10664832
106648321	HP	14	4	10664832
106648521	CR	14	4	10664852
106648521	HP	14	4	10664852
106648541	CR	14	4	10664854
106648541	HP	14	4	10664854
106648591	HP	14	4	10664859
106648651	HP	14	4	10664865
106648651	CR	14	4	10664865
106648721	HP	14	4	10664872
106648721	CR	14	4	10664872
106648821	HP	14	4	10664882
106648821	CR	14	4	10664882
106648831	CR	14	4	10664883
106648831	HP	14	4	10664883
106648851	HP	14	4	10664885
106648851	CR	14	4	10664885
106648961	HP	14	4	10664896
106648961	CR	14	4	10664896
106648971	HP	14	4	10664897
106648971	CR	14	4	10664897
106649011	HP	14	4	10664901
106649011	CR	14	4	10664901
106649031	CSM	14	4	10664903
106649181	HP	14	4	10664918
106649181	CR	14	4	10664918
106649251	HP	14	4	10664925
106649251	CR	14	4	10664925
106649271	HP	14	4	10664927
106649271	CR	14	4	10664927
106649381	CSM	14	4	10664938
106649401	CR	14	4	10664940
106649401	HP	14	4	10664940
106649501	CR	14	4	10664950
106649501	HP	14	4	10664950
106649561	CR	14	4	10664956
106649561	HP	14	4	10664956
106649671	CSM	14	4	10664967
106649841	CR	14	4	10664984
106649841	HP	14	4	10664984
106649951	CSM	14	4	10664995
106650081	HP	14	4	10665008
106650081	CR	14	4	10665008
106650141	HP	14	4	10665014
106650141	CR	14	4	10665014
106650231	CR	14	4	10665023
106650231	HP	14	4	10665023
106650261	CR	14	4	10665026
106650261	HP	14	4	10665026
106650311	CR	14	4	10665031
106650311	HP	14	4	10665031
106650381	CSM	14	4	10665038
106650511	HP	14	4	10665051
106650511	CR	14	4	10665051
106650541	CR	14	4	10665054
106650541	HP	14	4	10665054
106650591	CR	14	4	10665059
106650591	HP	14	4	10665059
106650621	CR	14	4	10665062
106650621	HP	14	4	10665062
106650771	HP	14	4	10665077
106650771	CR	14	4	10665077
106650961	CR	14	4	10665096
106650961	HP	14	4	10665096
106651101	CR	14	4	10665110
106651101	HP	14	4	10665110
106651261	CR	14	4	10665126
106651261	HP	14	4	10665126
106651351	HP	14	4	10665135
106651351	CR	14	4	10665135
106651411	HP	14	4	10665141
106651411	CR	14	4	10665141
106651421	CR	14	4	10665142
106651421	HP	14	4	10665142
106651541	CR	14	4	10665154
106651541	HP	14	4	10665154
106651561	CR	14	4	10665156
106651561	HP	14	4	10665156
106651671	CR	14	4	10665167
106651671	HP	14	4	10665167
106651711	HP	14	4	10665171
106651711	CR	14	4	10665171
106651801	CR	14	4	10665180
106651801	HP	14	4	10665180
106651851	CR	14	4	10665185
106651851	HP	14	4	10665185
106651871	CR	14	4	10665187
106651871	HP	14	4	10665187
106652041	HP	14	4	10665204
106652041	CR	14	4	10665204
106652141	CR	14	4	10665214
106652141	HP	14	4	10665214
106652201	HP	14	4	10665220
106652341	CR	14	4	10665234
106652341	HP	14	4	10665234
106652461	CR	14	4	10665246
106652461	HP	14	4	10665246
106652501	CR	14	4	10665250
106652501	HP	14	4	10665250
106652661	CR	14	4	10665266
106652661	HP	14	4	10665266
106652691	HP	14	4	10665269
106652691	CR	14	4	10665269
106652821	HP	14	4	10665282
106652951	HP	14	4	10665295
106653161	CSM	14	4	10665316
106653201	HP	14	4	10665320
106653201	CR	14	4	10665320
106653241	CR	14	4	10665324
106653241	HP	14	4	10665324
106653331	CR	14	4	10665333
106653331	HP	14	4	10665333
106653381	HP	14	4	10665338
106653381	CR	14	4	10665338
106653461	CR	14	4	10665346
106653461	HP	14	4	10665346
106653471	HP	14	4	10665347
106653471	CR	14	4	10665347
106653511	CR	14	4	10665351
106653511	HP	14	4	10665351
106653671	CSM	14	4	10665367
106653701	CR	14	4	10665370
106653701	HP	14	4	10665370
106653771	HP	14	4	10665377
106653771	CR	14	4	10665377
106653871	HP	14	4	10665387
106653871	CR	14	4	10665387
106653981	HP	14	4	10665398
106653981	CR	14	4	10665398
106654031	CSM	14	4	10665403
106654111	HP	14	4	10665411
106654111	CR	14	4	10665411
106654121	CR	14	4	10665412
106654121	HP	14	4	10665412
106654191	CSM	14	4	10665419
106654221	HP	14	4	10665422
106654221	CR	14	4	10665422
106654301	CR	14	4	10665430
106654301	HP	14	4	10665430
106654441	HP	14	4	10665444
106654441	CR	14	4	10665444
106654451	CR	14	4	10665445
106654451	HP	14	4	10665445
106654481	HP	14	4	10665448
106654581	CR	14	4	10665458
106654581	HP	14	4	10665458
106654591	CR	14	4	10665459
106654591	HP	14	4	10665459
106654611	HP	14	4	10665461
106654611	CR	14	4	10665461
106654621	CR	14	4	10665462
106654621	HP	14	4	10665462
106654681	CR	14	4	10665468
106654681	HP	14	4	10665468
106654701	CR	14	4	10665470
106654701	HP	14	4	10665470
106654821	HP	14	4	10665482
106654821	CR	14	4	10665482
106654871	CR	14	4	10665487
106654871	HP	14	4	10665487
106654881	HP	14	4	10665488
106654881	CR	14	4	10665488
106654891	CR	14	4	10665489
106654891	HP	14	4	10665489
106654901	CR	14	4	10665490
106654901	HP	14	4	10665490
106655031	CR	14	4	10665503
106655031	HP	14	4	10665503
106655051	HP	14	4	10665505
106655051	CR	14	4	10665505
106655141	HP	14	4	10665514
106655141	CR	14	4	10665514
106655211	HP	14	4	10665521
106655391	CR	14	4	10665539
106655391	HP	14	4	10665539
106659351	CSM	14	4	10665935
106659891	CR	14	4	10665989
106659891	HP	14	4	10665989
106659961	CSM	14	4	10665996
106660061	HP	14	4	10666006
106660061	CR	14	4	10666006
106660181	HP	14	4	10666018
106660281	HP	14	4	10666028
106660281	CR	14	4	10666028
106660421	HP	14	4	10666042
106660421	CR	14	4	10666042
106660431	CSM	14	4	10666043
106660571	CR	14	4	10666057
106660571	HP	14	4	10666057
106660641	CSM	14	4	10666064
106675101	CR	14	4	10667510
106675101	HP	14	4	10667510
106675251	CR	14	4	10667525
106675251	HP	14	4	10667525
106675301	HP	14	4	10667530
106675301	CR	14	4	10667530
106675451	CR	14	4	10667545
106675451	HP	14	4	10667545
106675461	HP	14	4	10667546
106675461	CR	14	4	10667546
106675791	HP	14	4	10667579
106675791	CR	14	4	10667579
106676041	CR	14	4	10667604
106676041	HP	14	4	10667604
106676191	HP	14	4	10667619
106676191	CR	14	4	10667619
106676291	CR	14	4	10667629
106676291	HP	14	4	10667629
106676841	CSM	14	4	10667684
106676891	CR	14	4	10667689
106676891	HP	14	4	10667689
106677061	HP	14	4	10667706
106677061	CR	14	4	10667706
106677221	HP	14	4	10667722
106677311	CR	14	4	10667731
106677311	HP	14	4	10667731
106677461	HP	14	4	10667746
106678081	CSM	14	4	10667808
106678311	CSM	14	4	10667831
106678751	HP	14	4	10667875
106678751	CR	14	4	10667875
106679011	HP	14	4	10667901
106679011	CR	14	4	10667901
106679201	CR	14	4	10667920
106679201	HP	14	4	10667920
106687751	CR	14	4	10668775
106687751	HP	14	4	10668775
106689051	HP	14	4	10668905
106689051	CR	14	4	10668905
106689351	HP	14	4	10668935
106689351	CR	14	4	10668935
106689581	HP	14	4	10668958
106689581	CR	14	4	10668958
106689871	HP	14	4	10668987
106689871	CR	14	4	10668987
106690091	HP	14	4	10669009
106690191	CSM	14	4	10669019
106690301	HP	14	4	10669030
106690301	CR	14	4	10669030
106690371	HP	14	4	10669037
106690371	CR	14	4	10669037
106690381	CR	14	4	10669038
106690381	HP	14	4	10669038
106705291	CSM	14	4	10670529
106705391	CR	14	4	10670539
106705391	HP	14	4	10670539
106705501	CR	14	4	10670550
106705501	HP	14	4	10670550
106705521	CSM	14	4	10670552
106705631	HP	14	4	10670563
106705711	CSM	14	4	10670571
106705851	HP	14	4	10670585
106705851	CR	14	4	10670585
106705951	HP	14	4	10670595
106705951	CR	14	4	10670595
106706071	CSM	14	4	10670607
106706181	CR	14	4	10670618
106706181	HP	14	4	10670618
106706251	HP	14	4	10670625
106706251	CR	14	4	10670625
106706311	CR	14	4	10670631
106706311	HP	14	4	10670631
106706351	HP	14	4	10670635
106706351	CR	14	4	10670635
106707021	CR	14	4	10670702
106707021	HP	14	4	10670702
106707151	HP	14	4	10670715
106707151	CR	14	4	10670715
106707431	CSM	14	4	10670743
106707471	CSM	14	4	10670747
106707591	HP	14	4	10670759
106707841	CR	14	4	10670784
106707841	HP	14	4	10670784
106707931	HP	14	4	10670793
106707931	CR	14	4	10670793
106708051	HP	14	4	10670805
106708051	CR	14	4	10670805
106708321	CR	14	4	10670832
106708321	HP	14	4	10670832
106710441	CR	14	4	10671044
106710441	HP	14	4	10671044
106710941	CR	14	4	10671094
106710941	HP	14	4	10671094
106711041	HP	14	4	10671104
106711041	CR	14	4	10671104
106711191	HP	14	4	10671119
106711191	CR	14	4	10671119
106711291	CR	14	4	10671129
106711291	HP	14	4	10671129
106711431	HP	14	4	10671143
106711431	CR	14	4	10671143
106711601	HP	14	4	10671160
106711601	CR	14	4	10671160
106711641	CR	14	4	10671164
106711641	HP	14	4	10671164
106711701	CSM	14	4	10671170
106711841	HP	14	4	10671184
106711841	CR	14	4	10671184
106717811	HP	14	4	10671781
106717811	CR	14	4	10671781
106717961	HP	14	4	10671796
106717961	CR	14	4	10671796
106718121	CR	14	4	10671812
106718121	HP	14	4	10671812
106718531	CR	14	4	10671853
106718531	HP	14	4	10671853
106718901	CR	14	4	10671890
106718901	HP	14	4	10671890
106719351	CR	14	4	10671935
106719351	HP	14	4	10671935
106719531	CR	14	4	10671953
106719531	HP	14	4	10671953
106719641	CSM	14	4	10671964
106737671	CR	14	4	10673767
106737671	HP	14	4	10673767
106739141	HP	14	4	10673914
106739141	CR	14	4	10673914
106739371	CR	14	4	10673937
106739371	HP	14	4	10673937
106739621	CR	14	4	10673962
106739621	HP	14	4	10673962
106739851	CR	14	4	10673985
106739851	HP	14	4	10673985
106740081	CSM	14	4	10674008
106740171	HP	14	4	10674017
106740171	CR	14	4	10674017
106741811	HP	14	4	10674181
106741811	CR	14	4	10674181
106741971	HP	14	4	10674197
106741971	CR	14	4	10674197
106742011	CR	14	4	10674201
106742011	HP	14	4	10674201
106707272	CR	15	1	10670727
106707272	HP	15	1	10670727
106718942	CSM	15	1	10671894
106904891	CSM	15	1	10690489
107073091	HP	15	1	10707309
107296561	HP	15	1	10729656
109082951	CSM	15	1	10908295
109083841	CSM	15	1	10908384
109083881	CSM	15	1	10908388
109083951	CSM	15	1	10908395
109084151	CR	15	1	10908415
109084151	HP	15	1	10908415
109084261	CSM	15	1	10908426
109084431	HP	15	1	10908443
109084721	HP	15	1	10908472
109084721	CR	15	1	10908472
109084931	CR	15	1	10908493
109084931	HP	15	1	10908493
109085051	HP	15	1	10908505
109085051	CR	15	1	10908505
109085161	CSM	15	1	10908516
109085321	HP	15	1	10908532
109085321	CR	15	1	10908532
109085411	HP	15	1	10908541
109085411	CR	15	1	10908541
109085541	HP	15	1	10908554
109085541	CR	15	1	10908554
109086381	HP	15	1	10908638
109087191	CR	15	1	10908719
109087191	HP	15	1	10908719
109087601	CSM	15	1	10908760
109088051	HP	15	1	10908805
109088051	CR	15	1	10908805
109088131	CR	15	1	10908813
109088131	HP	15	1	10908813
109088311	CSM	15	1	10908831
109088331	HP	15	1	10908833
109088341	HP	15	1	10908834
109088341	CR	15	1	10908834
109088451	CSM	15	1	10908845
109088481	CSM	15	1	10908848
109088481	CR	15	1	10908848
109088801	CSM	15	1	10908880
109088881	CSM	15	1	10908888
109089111	HP	15	1	10908911
109089111	CR	15	1	10908911
109089121	CSM	15	1	10908912
109089181	HP	15	1	10908918
109089181	CR	15	1	10908918
109089191	HP	15	1	10908919
109089191	CR	15	1	10908919
109089281	CR	15	1	10908928
109089281	HP	15	1	10908928
109089351	HP	15	1	10908935
109089351	CR	15	1	10908935
109089451	HP	15	1	10908945
109089451	CR	15	1	10908945
109089601	HP	15	1	10908960
109089601	CR	15	1	10908960
109118041	HP	15	1	10911804
109118061	HP	15	1	10911806
109118131	CSM	15	1	10911813
109118151	CR	15	1	10911815
109118171	HP	15	1	10911817
109118201	CSM	15	1	10911820
109118271	CR	15	1	10911827
109118271	HP	15	1	10911827
109118321	CR	15	1	10911832
109118321	HP	15	1	10911832
109118341	CR	15	1	10911834
109118341	HP	15	1	10911834
109118341	OTH	15	1	10911834
109118411	CR	15	1	10911841
109118411	HP	15	1	10911841
109118901	CSM	15	1	10911890
109118941	CR	15	1	10911894
109118941	HP	15	1	10911894
109118961	CR	15	1	10911896
109118961	HP	15	1	10911896
109118991	HP	15	1	10911899
109118991	CR	15	1	10911899
109119051	HP	15	1	10911905
109119051	CR	15	1	10911905
109119141	OTH	15	1	10911914
109119141	HP	15	1	10911914
109119371	HP	15	1	10911937
109119371	CR	15	1	10911937
109119411	CR	15	1	10911941
109119411	HP	15	1	10911941
109119491	CSM	15	1	10911949
109119521	HP	15	1	10911952
109119521	CR	15	1	10911952
109119751	CR	15	1	10911975
109119751	HP	15	1	10911975
109119781	HP	15	1	10911978
109119841	HP	15	1	10911984
109119921	HP	15	1	10911992
109119921	CR	15	1	10911992
109120101	CR	15	1	10912010
109120101	HP	15	1	10912010
109120151	HP	15	1	10912015
109120151	CR	15	1	10912015
109120261	HP	15	1	10912026
109120321	CR	15	1	10912032
109120321	HP	15	1	10912032
109120381	HP	15	1	10912038
109120381	CR	15	1	10912038
109120431	CR	15	1	10912043
109121001	HP	15	1	10912100
109121001	CR	15	1	10912100
109121121	HP	15	1	10912112
109121501	CR	15	1	10912150
109121501	HP	15	1	10912150
109121531	HP	15	1	10912153
109121601	HP	15	1	10912160
109121601	CR	15	1	10912160
109121671	CR	15	1	10912167
109121671	HP	15	1	10912167
109121801	CR	15	1	10912180
109121801	HP	15	1	10912180
109121841	CR	15	1	10912184
109121841	HP	15	1	10912184
109121871	CR	15	1	10912187
109121871	HP	15	1	10912187
109122041	HP	15	1	10912204
109122041	CR	15	1	10912204
109122601	CSM	15	1	10912260
109123331	CR	15	1	10912333
109123331	HP	15	1	10912333
109123691	CR	15	1	10912369
109123691	HP	15	1	10912369
109123831	HP	15	1	10912383
109124031	CR	15	1	10912403
109124031	HP	15	1	10912403
109124151	CR	15	1	10912415
109124151	HP	15	1	10912415
109124271	CSM	15	1	10912427
109124401	CR	15	1	10912440
109124401	HP	15	1	10912440
109124471	CR	15	1	10912447
109124471	CSM	15	1	10912447
109124581	HP	15	1	10912458
109125081	CR	15	1	10912508
109125081	HP	15	1	10912508
109125141	CR	15	1	10912514
109125141	HP	15	1	10912514
109125171	HP	15	1	10912517
109125171	CR	15	1	10912517
109125321	HP	15	1	10912532
109125491	CR	15	1	10912549
109125491	HP	15	1	10912549
109125661	HP	15	1	10912566
109125661	CR	15	1	10912566
109125981	HP	15	1	10912598
109125981	CR	15	1	10912598
109126821	CSM	15	1	10912682
109126991	HP	15	1	10912699
109127171	HP	15	1	10912717
109127841	HP	15	1	10912784
109127981	HP	15	1	10912798
109127981	CR	15	1	10912798
109128091	CR	15	1	10912809
109128091	HP	15	1	10912809
109128211	HP	15	1	10912821
109128211	CR	15	1	10912821
109128331	HP	15	1	10912833
109128331	CR	15	1	10912833
109128451	CR	15	1	10912845
109128451	HP	15	1	10912845
109128531	CR	15	1	10912853
109128531	HP	15	1	10912853
109128591	CSM	15	1	10912859
109128691	HP	15	1	10912869
109128851	HP	15	1	10912885
109128851	CR	15	1	10912885
109135871	CSM	15	1	10913587
109136011	HP	15	1	10913601
109136011	CR	15	1	10913601
109136021	HP	15	1	10913602
109136021	CR	15	1	10913602
109136041	CSM	15	1	10913604
109136191	CSM	15	1	10913619
109136251	CSM	15	1	10913625
109136261	CSM	15	1	10913626
109136321	CR	15	1	10913632
109136321	HP	15	1	10913632
109136341	HP	15	1	10913634
109136341	CR	15	1	10913634
109136381	HP	15	1	10913638
109136381	CR	15	1	10913638
109136411	HP	15	1	10913641
109136411	CR	15	1	10913641
109136611	CR	15	1	10913661
109136611	HP	15	1	10913661
109136811	HP	15	1	10913681
109137001	CR	15	1	10913700
109137001	HP	15	1	10913700
109137081	CR	15	1	10913708
109137081	HP	15	1	10913708
109137151	HP	15	1	10913715
109137401	CR	15	1	10913740
109137401	HP	15	1	10913740
109137421	CR	15	1	10913742
109137421	HP	15	1	10913742
109137581	CR	15	1	10913758
109137581	HP	15	1	10913758
109137721	HP	15	1	10913772
109176191	CSM	15	1	10917619
109216501	CSM	15	1	10921650
109216531	CR	15	1	10921653
109216531	HP	15	1	10921653
109216581	HP	15	1	10921658
109216581	CR	15	1	10921658
109216621	CR	15	1	10921662
109216621	HP	15	1	10921662
109216721	CR	15	1	10921672
109216721	HP	15	1	10921672
109216731	CR	15	1	10921673
109216731	HP	15	1	10921673
109216751	CR	15	1	10921675
109216751	HP	15	1	10921675
109216761	CR	15	1	10921676
109216761	HP	15	1	10921676
109216791	CR	15	1	10921679
109216791	HP	15	1	10921679
109216831	CR	15	1	10921683
109216831	HP	15	1	10921683
109216911	CR	15	1	10921691
109217001	CR	15	1	10921700
109217001	HP	15	1	10921700
109217081	HP	15	1	10921708
109217081	CR	15	1	10921708
109217201	HP	15	1	10921720
109217201	CR	15	1	10921720
109217231	CR	15	1	10921723
109217231	HP	15	1	10921723
109217261	CSM	15	1	10921726
109217271	CR	15	1	10921727
109217271	HP	15	1	10921727
109217281	CSM	15	1	10921728
109217321	CR	15	1	10921732
109217321	HP	15	1	10921732
109217371	CSM	15	1	10921737
109217401	CR	15	1	10921740
109217401	HP	15	1	10921740
109217461	CSM	15	1	10921746
109217481	CR	15	1	10921748
109217481	HP	15	1	10921748
109217591	CR	15	1	10921759
109217591	HP	15	1	10921759
109217761	HP	15	1	10921776
109217761	CR	15	1	10921776
109217911	CR	15	1	10921791
109217911	HP	15	1	10921791
109217971	HP	15	1	10921797
109217971	CR	15	1	10921797
109218091	HP	15	1	10921809
109218091	CR	15	1	10921809
109218151	CSM	15	1	10921815
109218191	HP	15	1	10921819
109218191	CR	15	1	10921819
109218251	CR	15	1	10921825
109218251	HP	15	1	10921825
109218301	CR	15	1	10921830
109218301	HP	15	1	10921830
109218491	HP	15	1	10921849
109218491	CSM	15	1	10921849
109218581	CSM	15	1	10921858
109218691	HP	15	1	10921869
109218691	CR	15	1	10921869
109218801	CSM	15	1	10921880
109218821	HP	15	1	10921882
109218821	CR	15	1	10921882
109218951	CSM	15	1	10921895
109219001	CR	15	1	10921900
109219001	HP	15	1	10921900
109219071	CSM	15	1	10921907
109219151	CR	15	1	10921915
109219151	HP	15	1	10921915
109219331	HP	15	1	10921933
109219331	CR	15	1	10921933
109219491	HP	15	1	10921949
109219571	CR	15	1	10921957
109219571	HP	15	1	10921957
109219591	CSM	15	1	10921959
109219701	HP	15	1	10921970
109219701	CSM	15	1	10921970
109219701	CR	15	1	10921970
109219751	HP	15	1	10921975
109219891	HP	15	1	10921989
109219891	CSM	15	1	10921989
109220001	CR	15	1	10922000
109220001	HP	15	1	10922000
109220011	CR	15	1	10922001
109220011	HP	15	1	10922001
109220121	CR	15	1	10922012
109220121	HP	15	1	10922012
109220211	CR	15	1	10922021
109220211	HP	15	1	10922021
109220311	CSM	15	1	10922031
109220371	CSM	15	1	10922037
109220461	CR	15	1	10922046
109220461	HP	15	1	10922046
109220761	CSM	15	1	10922076
109220861	HP	15	1	10922086
109221061	CR	15	1	10922106
109221061	HP	15	1	10922106
109221171	CR	15	1	10922117
109221171	HP	15	1	10922117
109221261	HP	15	1	10922126
109221261	CR	15	1	10922126
109221371	CR	15	1	10922137
109221371	HP	15	1	10922137
109221471	CR	15	1	10922147
109221471	HP	15	1	10922147
109221621	HP	15	1	10922162
109221621	CR	15	1	10922162
109221761	CR	15	1	10922176
109221761	HP	15	1	10922176
109221861	CR	15	1	10922186
109221861	HP	15	1	10922186
109221961	HP	15	1	10922196
109221961	CR	15	1	10922196
109222081	CR	15	1	10922208
109222081	HP	15	1	10922208
109263901	CR	15	1	10926390
109263901	HP	15	1	10926390
109264011	HP	15	1	10926401
109264011	CR	15	1	10926401
109264121	CR	15	1	10926412
109264121	HP	15	1	10926412
109264411	HP	15	1	10926441
109264411	CR	15	1	10926441
109264631	CR	15	1	10926463
109264631	HP	15	1	10926463
109264831	HP	15	1	10926483
109264831	CR	15	1	10926483
109265001	HP	15	1	10926500
109265091	HP	15	1	10926509
109265091	CR	15	1	10926509
109265241	HP	15	1	10926524
109272491	CSM	15	1	10927249
109272521	CSM	15	1	10927252
109272521	CR	15	1	10927252
109272531	CSM	15	1	10927253
109272531	CR	15	1	10927253
109272541	HP	15	1	10927254
109272541	CR	15	1	10927254
109272551	CR	15	1	10927255
109272561	HP	15	1	10927256
109272571	HP	15	1	10927257
109272571	CR	15	1	10927257
[truncated: 866 more rows]
