# Supplementary material for: Disproportionality evaluation of adverse effects and suicide/self-injury risk factors associated with vortioxetine: a large-scale pharmacovigilance study
Source: Front Pharmacol. 2025 Nov 10;16:1689634. doi: 10.3389/fphar.2025.1689634 (PMC12640903; doi:10.3389/fphar.2025.1689634)
Supplement: Supplementary file 7 [file Supplementaryfile4.xlsx]

## Sheet: Sheet1
primaryid	indi_drug_seq	GetDataYear	GetDataQT	caseid	PT_code	soc_name	soc_name_en	soc_code	hlgt_name	hlgt_name_en	hlgt_code	hlt_name	hlt_name_en	hlt_code	pt_name	pt_name_en
100129031	1	14	1	10012903	10002855	精神病类	Psychiatric disorders	10037175	焦虑症及症状	Anxiety disorders and symptoms	10002861	焦虑症状	Anxiety symptoms	10002869	焦虑	Anxiety
100129031	2	14	1	10012903	10012378	精神病类	Psychiatric disorders	10037175	抑郁性心境障碍和混乱	Depressed mood disorders and disturbances	10012375	各种抑郁病	Depressive disorders	10012401	抑郁	Depression
100129031	3	14	1	10012903	10002855	精神病类	Psychiatric disorders	10037175	焦虑症及症状	Anxiety disorders and symptoms	10002861	焦虑症状	Anxiety symptoms	10002869	焦虑	Anxiety
100129031	4	14	1	10012903	10012378	精神病类	Psychiatric disorders	10037175	抑郁性心境障碍和混乱	Depressed mood disorders and disturbances	10012375	各种抑郁病	Depressive disorders	10012401	抑郁	Depression
100199931	1	14	1	10019993	10057840	精神病类	Psychiatric disorders	10037175	抑郁性心境障碍和混乱	Depressed mood disorders and disturbances	10012375	各种抑郁病	Depressive disorders	10012401	重度抑郁症	Major depression
100258982	1	14	1	10025898	10004939	精神病类	Psychiatric disorders	10037175	躁狂及双相性心境障碍和混乱	Manic and bipolar mood disorders and disturbances	10026753	各种双相情绪障碍	Bipolar disorders	10004938	双相 I 型障碍	Bipolar I disorder
100258982	3	14	1	10025898	10012378	精神病类	Psychiatric disorders	10037175	抑郁性心境障碍和混乱	Depressed mood disorders and disturbances	10012375	各种抑郁病	Depressive disorders	10012401	抑郁	Depression
100258982	4	14	1	10025898	10012378	精神病类	Psychiatric disorders	10037175	抑郁性心境障碍和混乱	Depressed mood disorders and disturbances	10012375	各种抑郁病	Depressive disorders	10012401	抑郁	Depression
100258982	5	14	1	10025898	10001502	精神病类	Psychiatric disorders	10037175	焦虑症及症状	Anxiety disorders and symptoms	10002861	恐惧症状和恐怖症（包括社会恐怖症）	Fear symptoms and phobic disorders (incl social phobia)	10068299	广场恐惧症	Agoraphobia
100258982	6	14	1	10025898	10012378	精神病类	Psychiatric disorders	10037175	抑郁性心境障碍和混乱	Depressed mood disorders and disturbances	10012375	各种抑郁病	Depressive disorders	10012401	抑郁	Depression
100289251	1	14	1	10028925	10057840	精神病类	Psychiatric disorders	10037175	抑郁性心境障碍和混乱	Depressed mood disorders and disturbances	10012375	各种抑郁病	Depressive disorders	10012401	重度抑郁症	Major depression
100324783	1	14	2	10032478	10012378	精神病类	Psychiatric disorders	10037175	抑郁性心境障碍和混乱	Depressed mood disorders and disturbances	10012375	各种抑郁病	Depressive disorders	10012401	抑郁	Depression
100422732	1	14	2	10042273	10057840	精神病类	Psychiatric disorders	10037175	抑郁性心境障碍和混乱	Depressed mood disorders and disturbances	10012375	各种抑郁病	Depressive disorders	10012401	重度抑郁症	Major depression
100422732	3	14	2	10042273	10002855	精神病类	Psychiatric disorders	10037175	焦虑症及症状	Anxiety disorders and symptoms	10002861	焦虑症状	Anxiety symptoms	10002869	焦虑	Anxiety
100422732	5	14	2	10042273	10062060	代谢及营养类疾病	Metabolism and nutrition disorders	10027433	脂质代谢类异常	Lipid metabolism disorders	10013317	各种高脂血症（不另分类）	Hyperlipidaemias NEC	10020666	高脂血症	Hyperlipidaemia
100457961	1	14	1	10045796	10057840	精神病类	Psychiatric disorders	10037175	抑郁性心境障碍和混乱	Depressed mood disorders and disturbances	10012375	各种抑郁病	Depressive disorders	10012401	重度抑郁症	Major depression
100489891	1	14	1	10048989	10057840	精神病类	Psychiatric disorders	10037175	抑郁性心境障碍和混乱	Depressed mood disorders and disturbances	10012375	各种抑郁病	Depressive disorders	10012401	重度抑郁症	Major depression
100665271	1	14	2	10066527	10012378	精神病类	Psychiatric disorders	10037175	抑郁性心境障碍和混乱	Depressed mood disorders and disturbances	10012375	各种抑郁病	Depressive disorders	10012401	抑郁	Depression
100665271	2	14	2	10066527	10039626	精神病类	Psychiatric disorders	10037175	精神分裂症和其他精神疾病	Schizophrenia and other psychotic disorders	10039628	各种精神分裂障碍（不另分类）	Schizophrenia NEC	10039631	精神分裂症	Schizophrenia
100665271	3	14	2	10066527	10004939	精神病类	Psychiatric disorders	10037175	躁狂及双相性心境障碍和混乱	Manic and bipolar mood disorders and disturbances	10026753	各种双相情绪障碍	Bipolar disorders	10004938	双相 I 型障碍	Bipolar I disorder
100665271	4	14	2	10066527	10027940	精神病类	Psychiatric disorders	10037175	心境障碍和混乱（不另分类）	Mood disorders and disturbances NEC	10027946	情感和情绪障碍（不另分类）	Emotional and mood disturbances NEC	10014556	情绪改变	Mood altered
100789851	1	14	2	10078985	10012378	精神病类	Psychiatric disorders	10037175	抑郁性心境障碍和混乱	Depressed mood disorders and disturbances	10012375	各种抑郁病	Depressive disorders	10012401	抑郁	Depression
100789851	1	14	2	10078985	10033371	全身性疾病及给药部位各种反应	General disorders and administration site conditions	10018065	全身系统疾病（不另分类）	General system disorders NEC	10018073	疼痛和不适（不另分类）	Pain and discomfort NEC	10033372	疼痛	Pain
100822911	1	14	2	10082291	10002855	精神病类	Psychiatric disorders	10037175	焦虑症及症状	Anxiety disorders and symptoms	10002861	焦虑症状	Anxiety symptoms	10002869	焦虑	Anxiety
100823451	1	14	2	10082345	10057840	精神病类	Psychiatric disorders	10037175	抑郁性心境障碍和混乱	Depressed mood disorders and disturbances	10012375	各种抑郁病	Depressive disorders	10012401	重度抑郁症	Major depression
100828772	1	14	2	10082877	10057840	精神病类	Psychiatric disorders	10037175	抑郁性心境障碍和混乱	Depressed mood disorders and disturbances	10012375	各种抑郁病	Depressive disorders	10012401	重度抑郁症	Major depression
100828772	2	14	2	10082877	10057840	精神病类	Psychiatric disorders	10037175	抑郁性心境障碍和混乱	Depressed mood disorders and disturbances	10012375	各种抑郁病	Depressive disorders	10012401	重度抑郁症	Major depression
100828772	4	14	2	10082877	10057840	精神病类	Psychiatric disorders	10037175	抑郁性心境障碍和混乱	Depressed mood disorders and disturbances	10012375	各种抑郁病	Depressive disorders	10012401	重度抑郁症	Major depression
100828772	5	14	2	10082877	10037377	呼吸系统、胸及纵隔疾病	Respiratory, thoracic and mediastinal disorders	10038738	肺血管类疾病	Pulmonary vascular disorders	10037454	肺血栓形成和栓塞病症	Pulmonary thrombotic and embolic conditions	10037439	肺栓塞	Pulmonary embolism
100828772	6	14	2	10082877	10003988	各种肌肉骨骼及结缔组织疾病	Musculoskeletal and connective tissue disorders	10028395	肌肉骨骼和结缔组织疾病（不另分类）	Musculoskeletal and connective tissue disorders NEC	10028393	肌肉骨骼和结缔组织的各种疼痛与不适	Musculoskeletal and connective tissue pain and discomfort	10068757	背痛	Back pain
100828772	7	14	2	10082877	10003988	各种肌肉骨骼及结缔组织疾病	Musculoskeletal and connective tissue disorders	10028395	肌肉骨骼和结缔组织疾病（不另分类）	Musculoskeletal and connective tissue disorders NEC	10028393	肌肉骨骼和结缔组织的各种疼痛与不适	Musculoskeletal and connective tissue pain and discomfort	10068757	背痛	Back pain
101336942	1	14	2	10133694	10012378	精神病类	Psychiatric disorders	10037175	抑郁性心境障碍和混乱	Depressed mood disorders and disturbances	10012375	各种抑郁病	Depressive disorders	10012401	抑郁	Depression
101372741	1	14	2	10137274	10057840	精神病类	Psychiatric disorders	10037175	抑郁性心境障碍和混乱	Depressed mood disorders and disturbances	10012375	各种抑郁病	Depressive disorders	10012401	重度抑郁症	Major depression
101390972	1	14	2	10139097	10012378	精神病类	Psychiatric disorders	10037175	抑郁性心境障碍和混乱	Depressed mood disorders and disturbances	10012375	各种抑郁病	Depressive disorders	10012401	抑郁	Depression
101390972	2	14	2	10139097	10002855	精神病类	Psychiatric disorders	10037175	焦虑症及症状	Anxiety disorders and symptoms	10002861	焦虑症状	Anxiety symptoms	10002869	焦虑	Anxiety
101390972	4	14	2	10139097	10017885	胃肠系统疾病	Gastrointestinal disorders	10017947	胃肠运动及排便状况	Gastrointestinal motility and defaecation conditions	10017977	各种胃肠道弛缓和动力不足性疾病（不另分类）	Gastrointestinal atonic and hypomotility disorders NEC	10017933	胃食管反流病	Gastrooesophageal reflux disease
101390972	5	14	2	10139097	10003553	呼吸系统、胸及纵隔疾病	Respiratory, thoracic and mediastinal disorders	10038738	支气管系统疾病（不包括肿瘤）	Bronchial disorders (excl neoplasms)	10006436	支气管痉挛和阻塞	Bronchospasm and obstruction	10006484	哮喘	Asthma
101390972	6	14	2	10139097	10027599	各类神经系统疾病	Nervous system disorders	10029205	各类头痛	Headaches	10019231	各种偏头痛	Migraine headaches	10027603	偏头痛	Migraine
101390972	8	14	2	10139097	10003988	各种肌肉骨骼及结缔组织疾病	Musculoskeletal and connective tissue disorders	10028395	肌肉骨骼和结缔组织疾病（不另分类）	Musculoskeletal and connective tissue disorders NEC	10028393	肌肉骨骼和结缔组织的各种疼痛与不适	Musculoskeletal and connective tissue pain and discomfort	10068757	背痛	Back pain
101390972	9	14	2	10139097	10020772	血管与淋巴管类疾病	Vascular disorders	10047065	血管性高血压疾病	Vascular hypertensive disorders	10057166	高血压类疾病（不另分类）	Vascular hypertensive disorders NEC	10020774	高血压	Hypertension
101410823	1	14	2	10141082	10012378	精神病类	Psychiatric disorders	10037175	抑郁性心境障碍和混乱	Depressed mood disorders and disturbances	10012375	各种抑郁病	Depressive disorders	10012401	抑郁	Depression
101410823	2	14	2	10141082	10001443	精神病类	Psychiatric disorders	10037175	心境障碍和混乱（不另分类）	Mood disorders and disturbances NEC	10027946	心境障碍性疾病（不另分类）	Mood disorders NEC	10027948	情感障碍	Affective disorder
101410823	3	14	2	10141082	10022437	精神病类	Psychiatric disorders	10037175	睡眠异常和混乱	Sleep disorders and disturbances	10040991	入睡和睡眠障碍	Disturbances in initiating and maintaining sleep	10013510	失眠	Insomnia
101410823	4	14	2	10141082	10012378	精神病类	Psychiatric disorders	10037175	抑郁性心境障碍和混乱	Depressed mood disorders and disturbances	10012375	各种抑郁病	Depressive disorders	10012401	抑郁	Depression
101422721	1	14	2	10142272	10057840	精神病类	Psychiatric disorders	10037175	抑郁性心境障碍和混乱	Depressed mood disorders and disturbances	10012375	各种抑郁病	Depressive disorders	10012401	重度抑郁症	Major depression
101527821	1	14	2	10152782	10012378	精神病类	Psychiatric disorders	10037175	抑郁性心境障碍和混乱	Depressed mood disorders and disturbances	10012375	各种抑郁病	Depressive disorders	10012401	抑郁	Depression
101560841	1	14	2	10156084	10057840	精神病类	Psychiatric disorders	10037175	抑郁性心境障碍和混乱	Depressed mood disorders and disturbances	10012375	各种抑郁病	Depressive disorders	10012401	重度抑郁症	Major depression
101611201	1	14	2	10161120	10057840	精神病类	Psychiatric disorders	10037175	抑郁性心境障碍和混乱	Depressed mood disorders and disturbances	10012375	各种抑郁病	Depressive disorders	10012401	重度抑郁症	Major depression
101676791	1	14	2	10167679	10057840	精神病类	Psychiatric disorders	10037175	抑郁性心境障碍和混乱	Depressed mood disorders and disturbances	10012375	各种抑郁病	Depressive disorders	10012401	重度抑郁症	Major depression
101695131	1	14	2	10169513	10012378	精神病类	Psychiatric disorders	10037175	抑郁性心境障碍和混乱	Depressed mood disorders and disturbances	10012375	各种抑郁病	Depressive disorders	10012401	抑郁	Depression
101720052	1	14	2	10172005	10012378	精神病类	Psychiatric disorders	10037175	抑郁性心境障碍和混乱	Depressed mood disorders and disturbances	10012375	各种抑郁病	Depressive disorders	10012401	抑郁	Depression
101720052	11	14	2	10172005	10029223	各类神经系统疾病	Nervous system disorders	10029205	神经类疾病（不另分类）	Neurological disorders NEC	10029305	各种感觉异常（不另分类）	Sensory abnormalities NEC	10040021	神经痛	Neuralgia
101720052	2	14	2	10172005	10002855	精神病类	Psychiatric disorders	10037175	焦虑症及症状	Anxiety disorders and symptoms	10002861	焦虑症状	Anxiety symptoms	10002869	焦虑	Anxiety
101720052	6	14	2	10172005	10027599	各类神经系统疾病	Nervous system disorders	10029205	各类头痛	Headaches	10019231	各种偏头痛	Migraine headaches	10027603	偏头痛	Migraine
101754251	1	14	2	10175425	10057840	精神病类	Psychiatric disorders	10037175	抑郁性心境障碍和混乱	Depressed mood disorders and disturbances	10012375	各种抑郁病	Depressive disorders	10012401	重度抑郁症	Major depression
101754251	2	14	2	10175425	10057840	精神病类	Psychiatric disorders	10037175	抑郁性心境障碍和混乱	Depressed mood disorders and disturbances	10012375	各种抑郁病	Depressive disorders	10012401	重度抑郁症	Major depression
101779032	1	14	2	10177903	10057840	精神病类	Psychiatric disorders	10037175	抑郁性心境障碍和混乱	Depressed mood disorders and disturbances	10012375	各种抑郁病	Depressive disorders	10012401	重度抑郁症	Major depression
101843121	1	14	2	10184312	10057840	精神病类	Psychiatric disorders	10037175	抑郁性心境障碍和混乱	Depressed mood disorders and disturbances	10012375	各种抑郁病	Depressive disorders	10012401	重度抑郁症	Major depression
101954212	1	14	2	10195421	10057840	精神病类	Psychiatric disorders	10037175	抑郁性心境障碍和混乱	Depressed mood disorders and disturbances	10012375	各种抑郁病	Depressive disorders	10012401	重度抑郁症	Major depression
101954212	2	14	2	10195421	10012378	精神病类	Psychiatric disorders	10037175	抑郁性心境障碍和混乱	Depressed mood disorders and disturbances	10012375	各种抑郁病	Depressive disorders	10012401	抑郁	Depression
101954212	3	14	2	10195421	10057840	精神病类	Psychiatric disorders	10037175	抑郁性心境障碍和混乱	Depressed mood disorders and disturbances	10012375	各种抑郁病	Depressive disorders	10012401	重度抑郁症	Major depression
101968472	1	14	2	10196847	10012378	精神病类	Psychiatric disorders	10037175	抑郁性心境障碍和混乱	Depressed mood disorders and disturbances	10012375	各种抑郁病	Depressive disorders	10012401	抑郁	Depression
101968472	2	14	2	10196847	10012378	精神病类	Psychiatric disorders	10037175	抑郁性心境障碍和混乱	Depressed mood disorders and disturbances	10012375	各种抑郁病	Depressive disorders	10012401	抑郁	Depression
102089091	1	14	2	10208909	10012378	精神病类	Psychiatric disorders	10037175	抑郁性心境障碍和混乱	Depressed mood disorders and disturbances	10012375	各种抑郁病	Depressive disorders	10012401	抑郁	Depression
102220721	1	14	2	10222072	10057840	精神病类	Psychiatric disorders	10037175	抑郁性心境障碍和混乱	Depressed mood disorders and disturbances	10012375	各种抑郁病	Depressive disorders	10012401	重度抑郁症	Major depression
102247011	1	14	2	10224701	10057840	精神病类	Psychiatric disorders	10037175	抑郁性心境障碍和混乱	Depressed mood disorders and disturbances	10012375	各种抑郁病	Depressive disorders	10012401	重度抑郁症	Major depression
102247011	2	14	2	10224701	10020772	血管与淋巴管类疾病	Vascular disorders	10047065	血管性高血压疾病	Vascular hypertensive disorders	10057166	高血压类疾病（不另分类）	Vascular hypertensive disorders NEC	10020774	高血压	Hypertension
102247011	7	14	2	10224701	10013946	胃肠系统疾病	Gastrointestinal disorders	10017947	胃肠道系统症状和体征	Gastrointestinal signs and symptoms	10018012	消化不良症状和体征	Dyspeptic signs and symptoms	10013949	消化不良	Dyspepsia
102308631	1	14	2	10230863	10012378	精神病类	Psychiatric disorders	10037175	抑郁性心境障碍和混乱	Depressed mood disorders and disturbances	10012375	各种抑郁病	Depressive disorders	10012401	抑郁	Depression
102338202	1	14	2	10233820	10012378	精神病类	Psychiatric disorders	10037175	抑郁性心境障碍和混乱	Depressed mood disorders and disturbances	10012375	各种抑郁病	Depressive disorders	10012401	抑郁	Depression
102338221	1	14	2	10233822	10012378	精神病类	Psychiatric disorders	10037175	抑郁性心境障碍和混乱	Depressed mood disorders and disturbances	10012375	各种抑郁病	Depressive disorders	10012401	抑郁	Depression
102372512	1	14	2	10237251	10012378	精神病类	Psychiatric disorders	10037175	抑郁性心境障碍和混乱	Depressed mood disorders and disturbances	10012375	各种抑郁病	Depressive disorders	10012401	抑郁	Depression
102372522	1	14	2	10237252	10012378	精神病类	Psychiatric disorders	10037175	抑郁性心境障碍和混乱	Depressed mood disorders and disturbances	10012375	各种抑郁病	Depressive disorders	10012401	抑郁	Depression
102372522	2	14	2	10237252	10067584	代谢及营养类疾病	Metabolism and nutrition disorders	10027433	葡萄糖代谢疾病（包括糖尿病）	Glucose metabolism disorders (incl diabetes mellitus)	10018424	各种糖尿病（包括亚型）	Diabetes mellitus (incl subtypes)	10012602	1 型糖尿病	Type 1 diabetes mellitus
102372522	3	14	2	10237252	10067584	代谢及营养类疾病	Metabolism and nutrition disorders	10027433	葡萄糖代谢疾病（包括糖尿病）	Glucose metabolism disorders (incl diabetes mellitus)	10018424	各种糖尿病（包括亚型）	Diabetes mellitus (incl subtypes)	10012602	1 型糖尿病	Type 1 diabetes mellitus
102372522	4	14	2	10237252	10010774	胃肠系统疾病	Gastrointestinal disorders	10017947	胃肠运动及排便状况	Gastrointestinal motility and defaecation conditions	10017977	各种胃肠道弛缓和动力不足性疾病（不另分类）	Gastrointestinal atonic and hypomotility disorders NEC	10017933	便秘	Constipation
102372522	5	14	2	10237252	10002855	精神病类	Psychiatric disorders	10037175	焦虑症及症状	Anxiety disorders and symptoms	10002861	焦虑症状	Anxiety symptoms	10002869	焦虑	Anxiety
102396951	1	14	2	10239695	10070592	各种手术及医疗操作	Surgical and medical procedures	10042613	治疗类操作和支持性护理（不另分类）	Therapeutic procedures and supportive care NEC	10043413	治疗类操作（不另分类）	Therapeutic procedures NEC	10027700	产品使用的适应症不明	Product used for unknown indication
102460751	1	14	2	10246075	10012378	精神病类	Psychiatric disorders	10037175	抑郁性心境障碍和混乱	Depressed mood disorders and disturbances	10012375	各种抑郁病	Depressive disorders	10012401	抑郁	Depression
102460751	1	14	2	10246075	10057667	精神病类	Psychiatric disorders	10037175	躁狂及双相性心境障碍和混乱	Manic and bipolar mood disorders and disturbances	10026753	各种双相情绪障碍	Bipolar disorders	10004938	双相障碍	Bipolar disorder
102499052	1	14	2	10249905	10070592	各种手术及医疗操作	Surgical and medical procedures	10042613	治疗类操作和支持性护理（不另分类）	Therapeutic procedures and supportive care NEC	10043413	治疗类操作（不另分类）	Therapeutic procedures NEC	10027700	产品使用的适应症不明	Product used for unknown indication
102564811	1	14	2	10256481	10070592	各种手术及医疗操作	Surgical and medical procedures	10042613	治疗类操作和支持性护理（不另分类）	Therapeutic procedures and supportive care NEC	10043413	治疗类操作（不另分类）	Therapeutic procedures NEC	10027700	产品使用的适应症不明	Product used for unknown indication
102697611	1	14	2	10269761	10057840	精神病类	Psychiatric disorders	10037175	抑郁性心境障碍和混乱	Depressed mood disorders and disturbances	10012375	各种抑郁病	Depressive disorders	10012401	重度抑郁症	Major depression
102712731	1	14	3	10271273	10070592	各种手术及医疗操作	Surgical and medical procedures	10042613	治疗类操作和支持性护理（不另分类）	Therapeutic procedures and supportive care NEC	10043413	治疗类操作（不另分类）	Therapeutic procedures NEC	10027700	产品使用的适应症不明	Product used for unknown indication
102736041	1	14	2	10273604	10012378	精神病类	Psychiatric disorders	10037175	抑郁性心境障碍和混乱	Depressed mood disorders and disturbances	10012375	各种抑郁病	Depressive disorders	10012401	抑郁	Depression
102818473	1	14	3	10281847	10057840	精神病类	Psychiatric disorders	10037175	抑郁性心境障碍和混乱	Depressed mood disorders and disturbances	10012375	各种抑郁病	Depressive disorders	10012401	重度抑郁症	Major depression
102818473	2	14	3	10281847	10012378	精神病类	Psychiatric disorders	10037175	抑郁性心境障碍和混乱	Depressed mood disorders and disturbances	10012375	各种抑郁病	Depressive disorders	10012401	抑郁	Depression
102818473	3	14	3	10281847	10033371	全身性疾病及给药部位各种反应	General disorders and administration site conditions	10018065	全身系统疾病（不另分类）	General system disorders NEC	10018073	疼痛和不适（不另分类）	Pain and discomfort NEC	10033372	疼痛	Pain
102818473	6	14	3	10281847	10017885	胃肠系统疾病	Gastrointestinal disorders	10017947	胃肠运动及排便状况	Gastrointestinal motility and defaecation conditions	10017977	各种胃肠道弛缓和动力不足性疾病（不另分类）	Gastrointestinal atonic and hypomotility disorders NEC	10017933	胃食管反流病	Gastrooesophageal reflux disease
102818473	7	14	3	10281847	10022437	精神病类	Psychiatric disorders	10037175	睡眠异常和混乱	Sleep disorders and disturbances	10040991	入睡和睡眠障碍	Disturbances in initiating and maintaining sleep	10013510	失眠	Insomnia
102823671	1	14	3	10282367	10057840	精神病类	Psychiatric disorders	10037175	抑郁性心境障碍和混乱	Depressed mood disorders and disturbances	10012375	各种抑郁病	Depressive disorders	10012401	重度抑郁症	Major depression
102849582	1	14	3	10284958	10057840	精神病类	Psychiatric disorders	10037175	抑郁性心境障碍和混乱	Depressed mood disorders and disturbances	10012375	各种抑郁病	Depressive disorders	10012401	重度抑郁症	Major depression
102976202	1	14	3	10297620	10012378	精神病类	Psychiatric disorders	10037175	抑郁性心境障碍和混乱	Depressed mood disorders and disturbances	10012375	各种抑郁病	Depressive disorders	10012401	抑郁	Depression
102976202	3	14	3	10297620	10021114	内分泌系统疾病	Endocrine disorders	10014698	甲状腺类疾病	Thyroid gland disorders	10043739	各种甲状腺机能减退疾病	Thyroid hypofunction disorders	10043741	甲状腺功能减退症	Hypothyroidism
102976202	4	14	3	10297620	10002855	精神病类	Psychiatric disorders	10037175	焦虑症及症状	Anxiety disorders and symptoms	10002861	焦虑症状	Anxiety symptoms	10002869	焦虑	Anxiety
102976202	5	14	3	10297620	10033371	全身性疾病及给药部位各种反应	General disorders and administration site conditions	10018065	全身系统疾病（不另分类）	General system disorders NEC	10018073	疼痛和不适（不另分类）	Pain and discomfort NEC	10033372	疼痛	Pain
102976202	6	14	3	10297620	10033371	全身性疾病及给药部位各种反应	General disorders and administration site conditions	10018065	全身系统疾病（不另分类）	General system disorders NEC	10018073	疼痛和不适（不另分类）	Pain and discomfort NEC	10033372	疼痛	Pain
102976202	7	14	3	10297620	10028334	各种肌肉骨骼及结缔组织疾病	Musculoskeletal and connective tissue disorders	10028395	肌肉类疾病	Muscle disorders	10028302	肌肉相关症状和体征（不另分类）	Muscle related signs and symptoms NEC	10028326	肌痉挛	Muscle spasms
102976202	8	14	3	10297620	10066215	各种手术及医疗操作	Surgical and medical procedures	10042613	治疗类操作和支持性护理（不另分类）	Therapeutic procedures and supportive care NEC	10043413	治疗类操作（不另分类）	Therapeutic procedures NEC	10027700	补充疗法	Supplementation therapy
103087151	1	14	3	10308715	10012378	精神病类	Psychiatric disorders	10037175	抑郁性心境障碍和混乱	Depressed mood disorders and disturbances	10012375	各种抑郁病	Depressive disorders	10012401	抑郁	Depression
103114741	1	14	3	10311474	10057840	精神病类	Psychiatric disorders	10037175	抑郁性心境障碍和混乱	Depressed mood disorders and disturbances	10012375	各种抑郁病	Depressive disorders	10012401	重度抑郁症	Major depression
103437081	1	14	3	10343708	10012378	精神病类	Psychiatric disorders	10037175	抑郁性心境障碍和混乱	Depressed mood disorders and disturbances	10012375	各种抑郁病	Depressive disorders	10012401	抑郁	Depression
103437091	1	14	3	10343709	10012378	精神病类	Psychiatric disorders	10037175	抑郁性心境障碍和混乱	Depressed mood disorders and disturbances	10012375	各种抑郁病	Depressive disorders	10012401	抑郁	Depression
103555611	1	14	3	10355561	10012378	精神病类	Psychiatric disorders	10037175	抑郁性心境障碍和混乱	Depressed mood disorders and disturbances	10012375	各种抑郁病	Depressive disorders	10012401	抑郁	Depression
103555611	3	14	3	10355561	10005422	各类检查	Investigations	10022891	脂质分析类检验	Lipid analyses	10024580	胆固醇各项分析	Cholesterol analyses	10008651	血胆固醇	Blood cholesterol
103555611	4	14	3	10355561	10040984	精神病类	Psychiatric disorders	10037175	睡眠异常和混乱	Sleep disorders and disturbances	10040991	睡眠疾病（不另分类）	Sleep disorders NEC	10040993	睡眠障碍	Sleep disorder
103555611	5	14	3	10355561	10020772	血管与淋巴管类疾病	Vascular disorders	10047065	血管性高血压疾病	Vascular hypertensive disorders	10057166	高血压类疾病（不另分类）	Vascular hypertensive disorders NEC	10020774	高血压	Hypertension
103555611	6	14	3	10355561	10012601	代谢及营养类疾病	Metabolism and nutrition disorders	10027433	葡萄糖代谢疾病（包括糖尿病）	Glucose metabolism disorders (incl diabetes mellitus)	10018424	各种糖尿病（包括亚型）	Diabetes mellitus (incl subtypes)	10012602	糖尿病	Diabetes mellitus
103583711	1	14	3	10358371	10070592	各种手术及医疗操作	Surgical and medical procedures	10042613	治疗类操作和支持性护理（不另分类）	Therapeutic procedures and supportive care NEC	10043413	治疗类操作（不另分类）	Therapeutic procedures NEC	10027700	产品使用的适应症不明	Product used for unknown indication
103638861	1	14	3	10363886	10012378	精神病类	Psychiatric disorders	10037175	抑郁性心境障碍和混乱	Depressed mood disorders and disturbances	10012375	各种抑郁病	Depressive disorders	10012401	抑郁	Depression
103638861	3	14	3	10363886	10051055	血管与淋巴管类疾病	Vascular disorders	10047065	栓塞及血栓	Embolism and thrombosis	10014523	周围栓塞和血栓形成	Peripheral embolism and thrombosis	10034572	深静脉血栓形成	Deep vein thrombosis
103638861	4	14	3	10363886	10037377	呼吸系统、胸及纵隔疾病	Respiratory, thoracic and mediastinal disorders	10038738	肺血管类疾病	Pulmonary vascular disorders	10037454	肺血栓形成和栓塞病症	Pulmonary thrombotic and embolic conditions	10037439	肺栓塞	Pulmonary embolism
103638861	5	14	3	10363886	10012378	精神病类	Psychiatric disorders	10037175	抑郁性心境障碍和混乱	Depressed mood disorders and disturbances	10012375	各种抑郁病	Depressive disorders	10012401	抑郁	Depression
103638861	7	14	3	10363886	10012378	精神病类	Psychiatric disorders	10037175	抑郁性心境障碍和混乱	Depressed mood disorders and disturbances	10012375	各种抑郁病	Depressive disorders	10012401	抑郁	Depression
103666343	1	14	3	10366634	10057840	精神病类	Psychiatric disorders	10037175	抑郁性心境障碍和混乱	Depressed mood disorders and disturbances	10012375	各种抑郁病	Depressive disorders	10012401	重度抑郁症	Major depression
103666343	2	14	3	10366634	10012378	精神病类	Psychiatric disorders	10037175	抑郁性心境障碍和混乱	Depressed mood disorders and disturbances	10012375	各种抑郁病	Depressive disorders	10012401	抑郁	Depression
103694661	1	14	3	10369466	10012378	精神病类	Psychiatric disorders	10037175	抑郁性心境障碍和混乱	Depressed mood disorders and disturbances	10012375	各种抑郁病	Depressive disorders	10012401	抑郁	Depression
103730192	1	14	3	10373019	10057840	精神病类	Psychiatric disorders	10037175	抑郁性心境障碍和混乱	Depressed mood disorders and disturbances	10012375	各种抑郁病	Depressive disorders	10012401	重度抑郁症	Major depression
103784271	1	14	3	10378427	10057840	精神病类	Psychiatric disorders	10037175	抑郁性心境障碍和混乱	Depressed mood disorders and disturbances	10012375	各种抑郁病	Depressive disorders	10012401	重度抑郁症	Major depression
103796601	1	14	3	10379660	10057840	精神病类	Psychiatric disorders	10037175	抑郁性心境障碍和混乱	Depressed mood disorders and disturbances	10012375	各种抑郁病	Depressive disorders	10012401	重度抑郁症	Major depression
103820711	1	14	3	10382071	10012378	精神病类	Psychiatric disorders	10037175	抑郁性心境障碍和混乱	Depressed mood disorders and disturbances	10012375	各种抑郁病	Depressive disorders	10012401	抑郁	Depression
103860331	1	14	3	10386033	10012378	精神病类	Psychiatric disorders	10037175	抑郁性心境障碍和混乱	Depressed mood disorders and disturbances	10012375	各种抑郁病	Depressive disorders	10012401	抑郁	Depression
103879892	1	14	3	10387989	10012378	精神病类	Psychiatric disorders	10037175	抑郁性心境障碍和混乱	Depressed mood disorders and disturbances	10012375	各种抑郁病	Depressive disorders	10012401	抑郁	Depression
103879931	1	14	3	10387993	10057840	精神病类	Psychiatric disorders	10037175	抑郁性心境障碍和混乱	Depressed mood disorders and disturbances	10012375	各种抑郁病	Depressive disorders	10012401	重度抑郁症	Major depression
103931132	1	14	3	10393113	10012378	精神病类	Psychiatric disorders	10037175	抑郁性心境障碍和混乱	Depressed mood disorders and disturbances	10012375	各种抑郁病	Depressive disorders	10012401	抑郁	Depression
103970201	1	14	3	10397020	10012378	精神病类	Psychiatric disorders	10037175	抑郁性心境障碍和混乱	Depressed mood disorders and disturbances	10012375	各种抑郁病	Depressive disorders	10012401	抑郁	Depression
104017921	1	14	3	10401792	10057840	精神病类	Psychiatric disorders	10037175	抑郁性心境障碍和混乱	Depressed mood disorders and disturbances	10012375	各种抑郁病	Depressive disorders	10012401	重度抑郁症	Major depression
104027361	1	14	3	10402736	10057840	精神病类	Psychiatric disorders	10037175	抑郁性心境障碍和混乱	Depressed mood disorders and disturbances	10012375	各种抑郁病	Depressive disorders	10012401	重度抑郁症	Major depression
104040511	1	14	3	10404051	10057840	精神病类	Psychiatric disorders	10037175	抑郁性心境障碍和混乱	Depressed mood disorders and disturbances	10012375	各种抑郁病	Depressive disorders	10012401	重度抑郁症	Major depression
104040511	2	14	3	10404051	10039621	精神病类	Psychiatric disorders	10037175	精神分裂症和其他精神疾病	Schizophrenia and other psychotic disorders	10039628	分裂情感性障碍和类精神分裂障碍	Schizoaffective and schizophreniform disorders	10039620	分裂情感性障碍	Schizoaffective disorder
104040511	3	14	3	10404051	10039621	精神病类	Psychiatric disorders	10037175	精神分裂症和其他精神疾病	Schizophrenia and other psychotic disorders	10039628	分裂情感性障碍和类精神分裂障碍	Schizoaffective and schizophreniform disorders	10039620	分裂情感性障碍	Schizoaffective disorder
104093042	1	14	3	10409304	10057840	精神病类	Psychiatric disorders	10037175	抑郁性心境障碍和混乱	Depressed mood disorders and disturbances	10012375	各种抑郁病	Depressive disorders	10012401	重度抑郁症	Major depression
104093042	2	14	3	10409304	10002855	精神病类	Psychiatric disorders	10037175	焦虑症及症状	Anxiety disorders and symptoms	10002861	焦虑症状	Anxiety symptoms	10002869	焦虑	Anxiety
104156872	1	14	3	10415687	10057840	精神病类	Psychiatric disorders	10037175	抑郁性心境障碍和混乱	Depressed mood disorders and disturbances	10012375	各种抑郁病	Depressive disorders	10012401	重度抑郁症	Major depression
104156872	4	14	3	10415687	10057840	精神病类	Psychiatric disorders	10037175	抑郁性心境障碍和混乱	Depressed mood disorders and disturbances	10012375	各种抑郁病	Depressive disorders	10012401	重度抑郁症	Major depression
104156872	5	14	3	10415687	10002855	精神病类	Psychiatric disorders	10037175	焦虑症及症状	Anxiety disorders and symptoms	10002861	焦虑症状	Anxiety symptoms	10002869	焦虑	Anxiety
104156872	6	14	3	10415687	10040984	精神病类	Psychiatric disorders	10037175	睡眠异常和混乱	Sleep disorders and disturbances	10040991	睡眠疾病（不另分类）	Sleep disorders NEC	10040993	睡眠障碍	Sleep disorder
104156872	7	14	3	10415687	10040984	精神病类	Psychiatric disorders	10037175	睡眠异常和混乱	Sleep disorders and disturbances	10040991	睡眠疾病（不另分类）	Sleep disorders NEC	10040993	睡眠障碍	Sleep disorder
104169441	1	14	3	10416944	10012378	精神病类	Psychiatric disorders	10037175	抑郁性心境障碍和混乱	Depressed mood disorders and disturbances	10012375	各种抑郁病	Depressive disorders	10012401	抑郁	Depression
104175791	1	14	2	10417579	10057840	精神病类	Psychiatric disorders	10037175	抑郁性心境障碍和混乱	Depressed mood disorders and disturbances	10012375	各种抑郁病	Depressive disorders	10012401	重度抑郁症	Major depression
104175801	1	14	2	10417580	10012378	精神病类	Psychiatric disorders	10037175	抑郁性心境障碍和混乱	Depressed mood disorders and disturbances	10012375	各种抑郁病	Depressive disorders	10012401	抑郁	Depression
104175821	1	14	2	10417582	10057840	精神病类	Psychiatric disorders	10037175	抑郁性心境障碍和混乱	Depressed mood disorders and disturbances	10012375	各种抑郁病	Depressive disorders	10012401	重度抑郁症	Major depression
104175851	1	14	2	10417585	10057840	精神病类	Psychiatric disorders	10037175	抑郁性心境障碍和混乱	Depressed mood disorders and disturbances	10012375	各种抑郁病	Depressive disorders	10012401	重度抑郁症	Major depression
104175921	1	14	2	10417592	10057840	精神病类	Psychiatric disorders	10037175	抑郁性心境障碍和混乱	Depressed mood disorders and disturbances	10012375	各种抑郁病	Depressive disorders	10012401	重度抑郁症	Major depression
104175941	1	14	2	10417594	10057840	精神病类	Psychiatric disorders	10037175	抑郁性心境障碍和混乱	Depressed mood disorders and disturbances	10012375	各种抑郁病	Depressive disorders	10012401	重度抑郁症	Major depression
104176001	1	14	2	10417600	10057840	精神病类	Psychiatric disorders	10037175	抑郁性心境障碍和混乱	Depressed mood disorders and disturbances	10012375	各种抑郁病	Depressive disorders	10012401	重度抑郁症	Major depression
104176021	1	14	2	10417602	10012378	精神病类	Psychiatric disorders	10037175	抑郁性心境障碍和混乱	Depressed mood disorders and disturbances	10012375	各种抑郁病	Depressive disorders	10012401	抑郁	Depression
104176021	1	14	2	10417602	10057840	精神病类	Psychiatric disorders	10037175	抑郁性心境障碍和混乱	Depressed mood disorders and disturbances	10012375	各种抑郁病	Depressive disorders	10012401	重度抑郁症	Major depression
104176121	1	14	2	10417612	10057840	精神病类	Psychiatric disorders	10037175	抑郁性心境障碍和混乱	Depressed mood disorders and disturbances	10012375	各种抑郁病	Depressive disorders	10012401	重度抑郁症	Major depression
104176161	1	14	2	10417616	10057840	精神病类	Psychiatric disorders	10037175	抑郁性心境障碍和混乱	Depressed mood disorders and disturbances	10012375	各种抑郁病	Depressive disorders	10012401	重度抑郁症	Major depression
104176171	1	14	2	10417617	10012378	精神病类	Psychiatric disorders	10037175	抑郁性心境障碍和混乱	Depressed mood disorders and disturbances	10012375	各种抑郁病	Depressive disorders	10012401	抑郁	Depression
104176211	1	14	2	10417621	10057840	精神病类	Psychiatric disorders	10037175	抑郁性心境障碍和混乱	Depressed mood disorders and disturbances	10012375	各种抑郁病	Depressive disorders	10012401	重度抑郁症	Major depression
104176221	1	14	2	10417622	10012378	精神病类	Psychiatric disorders	10037175	抑郁性心境障碍和混乱	Depressed mood disorders and disturbances	10012375	各种抑郁病	Depressive disorders	10012401	抑郁	Depression
104176231	1	14	2	10417623	10057840	精神病类	Psychiatric disorders	10037175	抑郁性心境障碍和混乱	Depressed mood disorders and disturbances	10012375	各种抑郁病	Depressive disorders	10012401	重度抑郁症	Major depression
104176261	1	14	2	10417626	10057840	精神病类	Psychiatric disorders	10037175	抑郁性心境障碍和混乱	Depressed mood disorders and disturbances	10012375	各种抑郁病	Depressive disorders	10012401	重度抑郁症	Major depression
104176271	1	14	2	10417627	10057840	精神病类	Psychiatric disorders	10037175	抑郁性心境障碍和混乱	Depressed mood disorders and disturbances	10012375	各种抑郁病	Depressive disorders	10012401	重度抑郁症	Major depression
104176291	1	14	2	10417629	10057840	精神病类	Psychiatric disorders	10037175	抑郁性心境障碍和混乱	Depressed mood disorders and disturbances	10012375	各种抑郁病	Depressive disorders	10012401	重度抑郁症	Major depression
104176311	1	14	2	10417631	10012378	精神病类	Psychiatric disorders	10037175	抑郁性心境障碍和混乱	Depressed mood disorders and disturbances	10012375	各种抑郁病	Depressive disorders	10012401	抑郁	Depression
104176311	1	14	2	10417631	10057840	精神病类	Psychiatric disorders	10037175	抑郁性心境障碍和混乱	Depressed mood disorders and disturbances	10012375	各种抑郁病	Depressive disorders	10012401	重度抑郁症	Major depression
104176341	1	14	2	10417634	10057840	精神病类	Psychiatric disorders	10037175	抑郁性心境障碍和混乱	Depressed mood disorders and disturbances	10012375	各种抑郁病	Depressive disorders	10012401	重度抑郁症	Major depression
104176351	1	14	2	10417635	10012378	精神病类	Psychiatric disorders	10037175	抑郁性心境障碍和混乱	Depressed mood disorders and disturbances	10012375	各种抑郁病	Depressive disorders	10012401	抑郁	Depression
104176381	1	14	2	10417638	10057840	精神病类	Psychiatric disorders	10037175	抑郁性心境障碍和混乱	Depressed mood disorders and disturbances	10012375	各种抑郁病	Depressive disorders	10012401	重度抑郁症	Major depression
104176391	1	14	2	10417639	10057840	精神病类	Psychiatric disorders	10037175	抑郁性心境障碍和混乱	Depressed mood disorders and disturbances	10012375	各种抑郁病	Depressive disorders	10012401	重度抑郁症	Major depression
104176411	1	14	2	10417641	10012378	精神病类	Psychiatric disorders	10037175	抑郁性心境障碍和混乱	Depressed mood disorders and disturbances	10012375	各种抑郁病	Depressive disorders	10012401	抑郁	Depression
104176461	1	14	3	10417646	10057840	精神病类	Psychiatric disorders	10037175	抑郁性心境障碍和混乱	Depressed mood disorders and disturbances	10012375	各种抑郁病	Depressive disorders	10012401	重度抑郁症	Major depression
104176481	1	14	3	10417648	10057840	精神病类	Psychiatric disorders	10037175	抑郁性心境障碍和混乱	Depressed mood disorders and disturbances	10012375	各种抑郁病	Depressive disorders	10012401	重度抑郁症	Major depression
104176491	1	14	2	10417649	10012680	各类神经系统疾病	Nervous system disorders	10029205	外周神经类疾病	Peripheral neuropathies	10034606	各种慢性多发性神经病	Chronic polyneuropathies	10036107	糖尿病神经病变	Diabetic neuropathy
104176511	1	14	3	10417651	10012378	精神病类	Psychiatric disorders	10037175	抑郁性心境障碍和混乱	Depressed mood disorders and disturbances	10012375	各种抑郁病	Depressive disorders	10012401	抑郁	Depression
104176521	1	14	2	10417652	10012378	精神病类	Psychiatric disorders	10037175	抑郁性心境障碍和混乱	Depressed mood disorders and disturbances	10012375	各种抑郁病	Depressive disorders	10012401	抑郁	Depression
104176561	1	14	3	10417656	10057840	精神病类	Psychiatric disorders	10037175	抑郁性心境障碍和混乱	Depressed mood disorders and disturbances	10012375	各种抑郁病	Depressive disorders	10012401	重度抑郁症	Major depression
104176571	1	14	2	10417657	10012378	精神病类	Psychiatric disorders	10037175	抑郁性心境障碍和混乱	Depressed mood disorders and disturbances	10012375	各种抑郁病	Depressive disorders	10012401	抑郁	Depression
104176581	1	14	2	10417658	10057840	精神病类	Psychiatric disorders	10037175	抑郁性心境障碍和混乱	Depressed mood disorders and disturbances	10012375	各种抑郁病	Depressive disorders	10012401	重度抑郁症	Major depression
104176591	1	14	3	10417659	10057840	精神病类	Psychiatric disorders	10037175	抑郁性心境障碍和混乱	Depressed mood disorders and disturbances	10012375	各种抑郁病	Depressive disorders	10012401	重度抑郁症	Major depression
104176621	1	14	2	10417662	10057840	精神病类	Psychiatric disorders	10037175	抑郁性心境障碍和混乱	Depressed mood disorders and disturbances	10012375	各种抑郁病	Depressive disorders	10012401	重度抑郁症	Major depression
104176661	1	14	2	10417666	10057840	精神病类	Psychiatric disorders	10037175	抑郁性心境障碍和混乱	Depressed mood disorders and disturbances	10012375	各种抑郁病	Depressive disorders	10012401	重度抑郁症	Major depression
104176671	1	14	2	10417667	10057840	精神病类	Psychiatric disorders	10037175	抑郁性心境障碍和混乱	Depressed mood disorders and disturbances	10012375	各种抑郁病	Depressive disorders	10012401	重度抑郁症	Major depression
104176691	1	14	2	10417669	10057840	精神病类	Psychiatric disorders	10037175	抑郁性心境障碍和混乱	Depressed mood disorders and disturbances	10012375	各种抑郁病	Depressive disorders	10012401	重度抑郁症	Major depression
104176701	1	14	2	10417670	10057840	精神病类	Psychiatric disorders	10037175	抑郁性心境障碍和混乱	Depressed mood disorders and disturbances	10012375	各种抑郁病	Depressive disorders	10012401	重度抑郁症	Major depression
104176711	1	14	3	10417671	10012378	精神病类	Psychiatric disorders	10037175	抑郁性心境障碍和混乱	Depressed mood disorders and disturbances	10012375	各种抑郁病	Depressive disorders	10012401	抑郁	Depression
104176731	1	14	2	10417673	10057840	精神病类	Psychiatric disorders	10037175	抑郁性心境障碍和混乱	Depressed mood disorders and disturbances	10012375	各种抑郁病	Depressive disorders	10012401	重度抑郁症	Major depression
104176741	1	14	2	10417674	10057840	精神病类	Psychiatric disorders	10037175	抑郁性心境障碍和混乱	Depressed mood disorders and disturbances	10012375	各种抑郁病	Depressive disorders	10012401	重度抑郁症	Major depression
104176761	1	14	2	10417676	10057840	精神病类	Psychiatric disorders	10037175	抑郁性心境障碍和混乱	Depressed mood disorders and disturbances	10012375	各种抑郁病	Depressive disorders	10012401	重度抑郁症	Major depression
104176831	1	14	2	10417683	10012378	精神病类	Psychiatric disorders	10037175	抑郁性心境障碍和混乱	Depressed mood disorders and disturbances	10012375	各种抑郁病	Depressive disorders	10012401	抑郁	Depression
104176861	1	14	2	10417686	10057840	精神病类	Psychiatric disorders	10037175	抑郁性心境障碍和混乱	Depressed mood disorders and disturbances	10012375	各种抑郁病	Depressive disorders	10012401	重度抑郁症	Major depression
104176881	1	14	2	10417688	10057840	精神病类	Psychiatric disorders	10037175	抑郁性心境障碍和混乱	Depressed mood disorders and disturbances	10012375	各种抑郁病	Depressive disorders	10012401	重度抑郁症	Major depression
104177011	1	14	2	10417701	10057840	精神病类	Psychiatric disorders	10037175	抑郁性心境障碍和混乱	Depressed mood disorders and disturbances	10012375	各种抑郁病	Depressive disorders	10012401	重度抑郁症	Major depression
104177051	1	14	2	10417705	10057840	精神病类	Psychiatric disorders	10037175	抑郁性心境障碍和混乱	Depressed mood disorders and disturbances	10012375	各种抑郁病	Depressive disorders	10012401	重度抑郁症	Major depression
104177151	1	14	2	10417715	10012378	精神病类	Psychiatric disorders	10037175	抑郁性心境障碍和混乱	Depressed mood disorders and disturbances	10012375	各种抑郁病	Depressive disorders	10012401	抑郁	Depression
104177161	1	14	2	10417716	10057840	精神病类	Psychiatric disorders	10037175	抑郁性心境障碍和混乱	Depressed mood disorders and disturbances	10012375	各种抑郁病	Depressive disorders	10012401	重度抑郁症	Major depression
104177181	1	14	2	10417718	10057840	精神病类	Psychiatric disorders	10037175	抑郁性心境障碍和混乱	Depressed mood disorders and disturbances	10012375	各种抑郁病	Depressive disorders	10012401	重度抑郁症	Major depression
104177191	1	14	2	10417719	10057840	精神病类	Psychiatric disorders	10037175	抑郁性心境障碍和混乱	Depressed mood disorders and disturbances	10012375	各种抑郁病	Depressive disorders	10012401	重度抑郁症	Major depression
104177201	1	14	2	10417720	10057840	精神病类	Psychiatric disorders	10037175	抑郁性心境障碍和混乱	Depressed mood disorders and disturbances	10012375	各种抑郁病	Depressive disorders	10012401	重度抑郁症	Major depression
104177241	1	14	2	10417724	10057840	精神病类	Psychiatric disorders	10037175	抑郁性心境障碍和混乱	Depressed mood disorders and disturbances	10012375	各种抑郁病	Depressive disorders	10012401	重度抑郁症	Major depression
104177281	1	14	2	10417728	10057840	精神病类	Psychiatric disorders	10037175	抑郁性心境障碍和混乱	Depressed mood disorders and disturbances	10012375	各种抑郁病	Depressive disorders	10012401	重度抑郁症	Major depression
104177291	1	14	2	10417729	10057840	精神病类	Psychiatric disorders	10037175	抑郁性心境障碍和混乱	Depressed mood disorders and disturbances	10012375	各种抑郁病	Depressive disorders	10012401	重度抑郁症	Major depression
104177301	1	14	2	10417730	10057840	精神病类	Psychiatric disorders	10037175	抑郁性心境障碍和混乱	Depressed mood disorders and disturbances	10012375	各种抑郁病	Depressive disorders	10012401	重度抑郁症	Major depression
104177431	1	14	2	10417743	10057840	精神病类	Psychiatric disorders	10037175	抑郁性心境障碍和混乱	Depressed mood disorders and disturbances	10012375	各种抑郁病	Depressive disorders	10012401	重度抑郁症	Major depression
104177441	1	14	2	10417744	10057840	精神病类	Psychiatric disorders	10037175	抑郁性心境障碍和混乱	Depressed mood disorders and disturbances	10012375	各种抑郁病	Depressive disorders	10012401	重度抑郁症	Major depression
104177451	1	14	2	10417745	10057840	精神病类	Psychiatric disorders	10037175	抑郁性心境障碍和混乱	Depressed mood disorders and disturbances	10012375	各种抑郁病	Depressive disorders	10012401	重度抑郁症	Major depression
104177501	1	14	2	10417750	10057840	精神病类	Psychiatric disorders	10037175	抑郁性心境障碍和混乱	Depressed mood disorders and disturbances	10012375	各种抑郁病	Depressive disorders	10012401	重度抑郁症	Major depression
104177511	1	14	2	10417751	10057840	精神病类	Psychiatric disorders	10037175	抑郁性心境障碍和混乱	Depressed mood disorders and disturbances	10012375	各种抑郁病	Depressive disorders	10012401	重度抑郁症	Major depression
104177521	1	14	2	10417752	10057840	精神病类	Psychiatric disorders	10037175	抑郁性心境障碍和混乱	Depressed mood disorders and disturbances	10012375	各种抑郁病	Depressive disorders	10012401	重度抑郁症	Major depression
104177541	1	14	2	10417754	10057840	精神病类	Psychiatric disorders	10037175	抑郁性心境障碍和混乱	Depressed mood disorders and disturbances	10012375	各种抑郁病	Depressive disorders	10012401	重度抑郁症	Major depression
104177551	1	14	2	10417755	10057840	精神病类	Psychiatric disorders	10037175	抑郁性心境障碍和混乱	Depressed mood disorders and disturbances	10012375	各种抑郁病	Depressive disorders	10012401	重度抑郁症	Major depression
104177571	1	14	2	10417757	10057840	精神病类	Psychiatric disorders	10037175	抑郁性心境障碍和混乱	Depressed mood disorders and disturbances	10012375	各种抑郁病	Depressive disorders	10012401	重度抑郁症	Major depression
104177592	1	14	3	10417759	10012378	精神病类	Psychiatric disorders	10037175	抑郁性心境障碍和混乱	Depressed mood disorders and disturbances	10012375	各种抑郁病	Depressive disorders	10012401	抑郁	Depression
104177592	1	14	3	10417759	10057840	精神病类	Psychiatric disorders	10037175	抑郁性心境障碍和混乱	Depressed mood disorders and disturbances	10012375	各种抑郁病	Depressive disorders	10012401	重度抑郁症	Major depression
104177601	1	14	2	10417760	10057840	精神病类	Psychiatric disorders	10037175	抑郁性心境障碍和混乱	Depressed mood disorders and disturbances	10012375	各种抑郁病	Depressive disorders	10012401	重度抑郁症	Major depression
104177611	1	14	2	10417761	10057840	精神病类	Psychiatric disorders	10037175	抑郁性心境障碍和混乱	Depressed mood disorders and disturbances	10012375	各种抑郁病	Depressive disorders	10012401	重度抑郁症	Major depression
104177671	1	14	2	10417767	10057840	精神病类	Psychiatric disorders	10037175	抑郁性心境障碍和混乱	Depressed mood disorders and disturbances	10012375	各种抑郁病	Depressive disorders	10012401	重度抑郁症	Major depression
104177681	1	14	2	10417768	10057840	精神病类	Psychiatric disorders	10037175	抑郁性心境障碍和混乱	Depressed mood disorders and disturbances	10012375	各种抑郁病	Depressive disorders	10012401	重度抑郁症	Major depression
104177731	1	14	2	10417773	10057840	精神病类	Psychiatric disorders	10037175	抑郁性心境障碍和混乱	Depressed mood disorders and disturbances	10012375	各种抑郁病	Depressive disorders	10012401	重度抑郁症	Major depression
104177801	1	14	2	10417780	10057840	精神病类	Psychiatric disorders	10037175	抑郁性心境障碍和混乱	Depressed mood disorders and disturbances	10012375	各种抑郁病	Depressive disorders	10012401	重度抑郁症	Major depression
104177811	1	14	2	10417781	10057840	精神病类	Psychiatric disorders	10037175	抑郁性心境障碍和混乱	Depressed mood disorders and disturbances	10012375	各种抑郁病	Depressive disorders	10012401	重度抑郁症	Major depression
104177831	1	14	2	10417783	10012378	精神病类	Psychiatric disorders	10037175	抑郁性心境障碍和混乱	Depressed mood disorders and disturbances	10012375	各种抑郁病	Depressive disorders	10012401	抑郁	Depression
104177841	1	14	2	10417784	10057840	精神病类	Psychiatric disorders	10037175	抑郁性心境障碍和混乱	Depressed mood disorders and disturbances	10012375	各种抑郁病	Depressive disorders	10012401	重度抑郁症	Major depression
104177871	1	14	2	10417787	10057840	精神病类	Psychiatric disorders	10037175	抑郁性心境障碍和混乱	Depressed mood disorders and disturbances	10012375	各种抑郁病	Depressive disorders	10012401	重度抑郁症	Major depression
104177881	1	14	2	10417788	10057840	精神病类	Psychiatric disorders	10037175	抑郁性心境障碍和混乱	Depressed mood disorders and disturbances	10012375	各种抑郁病	Depressive disorders	10012401	重度抑郁症	Major depression
104177901	1	14	2	10417790	10012378	精神病类	Psychiatric disorders	10037175	抑郁性心境障碍和混乱	Depressed mood disorders and disturbances	10012375	各种抑郁病	Depressive disorders	10012401	抑郁	Depression
104177901	1	14	2	10417790	10057840	精神病类	Psychiatric disorders	10037175	抑郁性心境障碍和混乱	Depressed mood disorders and disturbances	10012375	各种抑郁病	Depressive disorders	10012401	重度抑郁症	Major depression
104177931	1	14	2	10417793	10057840	精神病类	Psychiatric disorders	10037175	抑郁性心境障碍和混乱	Depressed mood disorders and disturbances	10012375	各种抑郁病	Depressive disorders	10012401	重度抑郁症	Major depression
104178021	1	14	2	10417802	10057840	精神病类	Psychiatric disorders	10037175	抑郁性心境障碍和混乱	Depressed mood disorders and disturbances	10012375	各种抑郁病	Depressive disorders	10012401	重度抑郁症	Major depression
104178211	1	14	2	10417821	10057840	精神病类	Psychiatric disorders	10037175	抑郁性心境障碍和混乱	Depressed mood disorders and disturbances	10012375	各种抑郁病	Depressive disorders	10012401	重度抑郁症	Major depression
104178261	1	14	2	10417826	10057840	精神病类	Psychiatric disorders	10037175	抑郁性心境障碍和混乱	Depressed mood disorders and disturbances	10012375	各种抑郁病	Depressive disorders	10012401	重度抑郁症	Major depression
104178301	1	14	2	10417830	10057840	精神病类	Psychiatric disorders	10037175	抑郁性心境障碍和混乱	Depressed mood disorders and disturbances	10012375	各种抑郁病	Depressive disorders	10012401	重度抑郁症	Major depression
104178421	1	14	2	10417842	10057840	精神病类	Psychiatric disorders	10037175	抑郁性心境障碍和混乱	Depressed mood disorders and disturbances	10012375	各种抑郁病	Depressive disorders	10012401	重度抑郁症	Major depression
104178471	1	14	2	10417847	10012378	精神病类	Psychiatric disorders	10037175	抑郁性心境障碍和混乱	Depressed mood disorders and disturbances	10012375	各种抑郁病	Depressive disorders	10012401	抑郁	Depression
104178521	1	14	2	10417852	10012378	精神病类	Psychiatric disorders	10037175	抑郁性心境障碍和混乱	Depressed mood disorders and disturbances	10012375	各种抑郁病	Depressive disorders	10012401	抑郁	Depression
104178591	1	14	2	10417859	10057840	精神病类	Psychiatric disorders	10037175	抑郁性心境障碍和混乱	Depressed mood disorders and disturbances	10012375	各种抑郁病	Depressive disorders	10012401	重度抑郁症	Major depression
104178631	1	14	2	10417863	10012378	精神病类	Psychiatric disorders	10037175	抑郁性心境障碍和混乱	Depressed mood disorders and disturbances	10012375	各种抑郁病	Depressive disorders	10012401	抑郁	Depression
104178651	1	14	2	10417865	10012378	精神病类	Psychiatric disorders	10037175	抑郁性心境障碍和混乱	Depressed mood disorders and disturbances	10012375	各种抑郁病	Depressive disorders	10012401	抑郁	Depression
104178661	1	14	2	10417866	10057840	精神病类	Psychiatric disorders	10037175	抑郁性心境障碍和混乱	Depressed mood disorders and disturbances	10012375	各种抑郁病	Depressive disorders	10012401	重度抑郁症	Major depression
104178731	1	14	2	10417873	10012378	精神病类	Psychiatric disorders	10037175	抑郁性心境障碍和混乱	Depressed mood disorders and disturbances	10012375	各种抑郁病	Depressive disorders	10012401	抑郁	Depression
104178741	1	14	2	10417874	10057840	精神病类	Psychiatric disorders	10037175	抑郁性心境障碍和混乱	Depressed mood disorders and disturbances	10012375	各种抑郁病	Depressive disorders	10012401	重度抑郁症	Major depression
104178761	1	14	2	10417876	10057840	精神病类	Psychiatric disorders	10037175	抑郁性心境障碍和混乱	Depressed mood disorders and disturbances	10012375	各种抑郁病	Depressive disorders	10012401	重度抑郁症	Major depression
104178781	1	14	2	10417878	10012378	精神病类	Psychiatric disorders	10037175	抑郁性心境障碍和混乱	Depressed mood disorders and disturbances	10012375	各种抑郁病	Depressive disorders	10012401	抑郁	Depression
104178821	1	14	2	10417882	10057840	精神病类	Psychiatric disorders	10037175	抑郁性心境障碍和混乱	Depressed mood disorders and disturbances	10012375	各种抑郁病	Depressive disorders	10012401	重度抑郁症	Major depression
104178921	1	14	2	10417892	10057840	精神病类	Psychiatric disorders	10037175	抑郁性心境障碍和混乱	Depressed mood disorders and disturbances	10012375	各种抑郁病	Depressive disorders	10012401	重度抑郁症	Major depression
104178931	1	14	2	10417893	10057840	精神病类	Psychiatric disorders	10037175	抑郁性心境障碍和混乱	Depressed mood disorders and disturbances	10012375	各种抑郁病	Depressive disorders	10012401	重度抑郁症	Major depression
104179051	1	14	2	10417905	10057840	精神病类	Psychiatric disorders	10037175	抑郁性心境障碍和混乱	Depressed mood disorders and disturbances	10012375	各种抑郁病	Depressive disorders	10012401	重度抑郁症	Major depression
104179071	1	14	3	10417907	10057840	精神病类	Psychiatric disorders	10037175	抑郁性心境障碍和混乱	Depressed mood disorders and disturbances	10012375	各种抑郁病	Depressive disorders	10012401	重度抑郁症	Major depression
104179081	1	14	2	10417908	10057840	精神病类	Psychiatric disorders	10037175	抑郁性心境障碍和混乱	Depressed mood disorders and disturbances	10012375	各种抑郁病	Depressive disorders	10012401	重度抑郁症	Major depression
104179101	1	14	2	10417910	10057840	精神病类	Psychiatric disorders	10037175	抑郁性心境障碍和混乱	Depressed mood disorders and disturbances	10012375	各种抑郁病	Depressive disorders	10012401	重度抑郁症	Major depression
104179111	1	14	3	10417911	10012378	精神病类	Psychiatric disorders	10037175	抑郁性心境障碍和混乱	Depressed mood disorders and disturbances	10012375	各种抑郁病	Depressive disorders	10012401	抑郁	Depression
104179171	1	14	2	10417917	10057840	精神病类	Psychiatric disorders	10037175	抑郁性心境障碍和混乱	Depressed mood disorders and disturbances	10012375	各种抑郁病	Depressive disorders	10012401	重度抑郁症	Major depression
104179181	1	14	2	10417918	10057840	精神病类	Psychiatric disorders	10037175	抑郁性心境障碍和混乱	Depressed mood disorders and disturbances	10012375	各种抑郁病	Depressive disorders	10012401	重度抑郁症	Major depression
104179191	1	14	2	10417919	10057840	精神病类	Psychiatric disorders	10037175	抑郁性心境障碍和混乱	Depressed mood disorders and disturbances	10012375	各种抑郁病	Depressive disorders	10012401	重度抑郁症	Major depression
104179221	1	14	2	10417922	10057840	精神病类	Psychiatric disorders	10037175	抑郁性心境障碍和混乱	Depressed mood disorders and disturbances	10012375	各种抑郁病	Depressive disorders	10012401	重度抑郁症	Major depression
104179361	1	14	2	10417936	10057840	精神病类	Psychiatric disorders	10037175	抑郁性心境障碍和混乱	Depressed mood disorders and disturbances	10012375	各种抑郁病	Depressive disorders	10012401	重度抑郁症	Major depression
104179371	1	14	2	10417937	10012378	精神病类	Psychiatric disorders	10037175	抑郁性心境障碍和混乱	Depressed mood disorders and disturbances	10012375	各种抑郁病	Depressive disorders	10012401	抑郁	Depression
104179391	1	14	2	10417939	10012378	精神病类	Psychiatric disorders	10037175	抑郁性心境障碍和混乱	Depressed mood disorders and disturbances	10012375	各种抑郁病	Depressive disorders	10012401	抑郁	Depression
104179391	1	14	2	10417939	10057840	精神病类	Psychiatric disorders	10037175	抑郁性心境障碍和混乱	Depressed mood disorders and disturbances	10012375	各种抑郁病	Depressive disorders	10012401	重度抑郁症	Major depression
104179401	1	14	2	10417940	10057840	精神病类	Psychiatric disorders	10037175	抑郁性心境障碍和混乱	Depressed mood disorders and disturbances	10012375	各种抑郁病	Depressive disorders	10012401	重度抑郁症	Major depression
104179411	1	14	2	10417941	10057840	精神病类	Psychiatric disorders	10037175	抑郁性心境障碍和混乱	Depressed mood disorders and disturbances	10012375	各种抑郁病	Depressive disorders	10012401	重度抑郁症	Major depression
104179491	1	14	2	10417949	10057840	精神病类	Psychiatric disorders	10037175	抑郁性心境障碍和混乱	Depressed mood disorders and disturbances	10012375	各种抑郁病	Depressive disorders	10012401	重度抑郁症	Major depression
104179521	1	14	2	10417952	10057840	精神病类	Psychiatric disorders	10037175	抑郁性心境障碍和混乱	Depressed mood disorders and disturbances	10012375	各种抑郁病	Depressive disorders	10012401	重度抑郁症	Major depression
104179541	1	14	3	10417954	10057840	精神病类	Psychiatric disorders	10037175	抑郁性心境障碍和混乱	Depressed mood disorders and disturbances	10012375	各种抑郁病	Depressive disorders	10012401	重度抑郁症	Major depression
104179601	1	14	2	10417960	10057840	精神病类	Psychiatric disorders	10037175	抑郁性心境障碍和混乱	Depressed mood disorders and disturbances	10012375	各种抑郁病	Depressive disorders	10012401	重度抑郁症	Major depression
104179761	1	14	2	10417976	10078366	精神病类	Psychiatric disorders	10037175	抑郁性心境障碍和混乱	Depressed mood disorders and disturbances	10012375	各种抑郁病	Depressive disorders	10012401	围产期抑郁症	Perinatal depression
104179791	1	14	2	10417979	10012378	精神病类	Psychiatric disorders	10037175	抑郁性心境障碍和混乱	Depressed mood disorders and disturbances	10012375	各种抑郁病	Depressive disorders	10012401	抑郁	Depression
104179891	1	14	2	10417989	10012378	精神病类	Psychiatric disorders	10037175	抑郁性心境障碍和混乱	Depressed mood disorders and disturbances	10012375	各种抑郁病	Depressive disorders	10012401	抑郁	Depression
104179981	1	14	2	10417998	10057840	精神病类	Psychiatric disorders	10037175	抑郁性心境障碍和混乱	Depressed mood disorders and disturbances	10012375	各种抑郁病	Depressive disorders	10012401	重度抑郁症	Major depression
104180041	1	14	2	10418004	10057840	精神病类	Psychiatric disorders	10037175	抑郁性心境障碍和混乱	Depressed mood disorders and disturbances	10012375	各种抑郁病	Depressive disorders	10012401	重度抑郁症	Major depression
104180071	1	14	2	10418007	10012378	精神病类	Psychiatric disorders	10037175	抑郁性心境障碍和混乱	Depressed mood disorders and disturbances	10012375	各种抑郁病	Depressive disorders	10012401	抑郁	Depression
104180091	1	14	2	10418009	10057840	精神病类	Psychiatric disorders	10037175	抑郁性心境障碍和混乱	Depressed mood disorders and disturbances	10012375	各种抑郁病	Depressive disorders	10012401	重度抑郁症	Major depression
104180111	1	14	2	10418011	10012378	精神病类	Psychiatric disorders	10037175	抑郁性心境障碍和混乱	Depressed mood disorders and disturbances	10012375	各种抑郁病	Depressive disorders	10012401	抑郁	Depression
104180151	1	14	2	10418015	10057840	精神病类	Psychiatric disorders	10037175	抑郁性心境障碍和混乱	Depressed mood disorders and disturbances	10012375	各种抑郁病	Depressive disorders	10012401	重度抑郁症	Major depression
104180161	1	14	2	10418016	10057840	精神病类	Psychiatric disorders	10037175	抑郁性心境障碍和混乱	Depressed mood disorders and disturbances	10012375	各种抑郁病	Depressive disorders	10012401	重度抑郁症	Major depression
104180181	1	14	2	10418018	10012378	精神病类	Psychiatric disorders	10037175	抑郁性心境障碍和混乱	Depressed mood disorders and disturbances	10012375	各种抑郁病	Depressive disorders	10012401	抑郁	Depression
104180191	1	14	2	10418019	10057840	精神病类	Psychiatric disorders	10037175	抑郁性心境障碍和混乱	Depressed mood disorders and disturbances	10012375	各种抑郁病	Depressive disorders	10012401	重度抑郁症	Major depression
104180201	1	14	2	10418020	10057840	精神病类	Psychiatric disorders	10037175	抑郁性心境障碍和混乱	Depressed mood disorders and disturbances	10012375	各种抑郁病	Depressive disorders	10012401	重度抑郁症	Major depression
104180211	1	14	2	10418021	10012378	精神病类	Psychiatric disorders	10037175	抑郁性心境障碍和混乱	Depressed mood disorders and disturbances	10012375	各种抑郁病	Depressive disorders	10012401	抑郁	Depression
104180281	1	14	2	10418028	10012378	精神病类	Psychiatric disorders	10037175	抑郁性心境障碍和混乱	Depressed mood disorders and disturbances	10012375	各种抑郁病	Depressive disorders	10012401	抑郁	Depression
104180291	1	14	2	10418029	10057840	精神病类	Psychiatric disorders	10037175	抑郁性心境障碍和混乱	Depressed mood disorders and disturbances	10012375	各种抑郁病	Depressive disorders	10012401	重度抑郁症	Major depression
104180321	1	14	2	10418032	10057840	精神病类	Psychiatric disorders	10037175	抑郁性心境障碍和混乱	Depressed mood disorders and disturbances	10012375	各种抑郁病	Depressive disorders	10012401	重度抑郁症	Major depression
104180341	1	14	2	10418034	10057840	精神病类	Psychiatric disorders	10037175	抑郁性心境障碍和混乱	Depressed mood disorders and disturbances	10012375	各种抑郁病	Depressive disorders	10012401	重度抑郁症	Major depression
104180441	1	14	2	10418044	10057840	精神病类	Psychiatric disorders	10037175	抑郁性心境障碍和混乱	Depressed mood disorders and disturbances	10012375	各种抑郁病	Depressive disorders	10012401	重度抑郁症	Major depression
104180461	1	14	3	10418046	10057840	精神病类	Psychiatric disorders	10037175	抑郁性心境障碍和混乱	Depressed mood disorders and disturbances	10012375	各种抑郁病	Depressive disorders	10012401	重度抑郁症	Major depression
104180511	1	14	2	10418051	10057840	精神病类	Psychiatric disorders	10037175	抑郁性心境障碍和混乱	Depressed mood disorders and disturbances	10012375	各种抑郁病	Depressive disorders	10012401	重度抑郁症	Major depression
104180521	1	14	2	10418052	10012378	精神病类	Psychiatric disorders	10037175	抑郁性心境障碍和混乱	Depressed mood disorders and disturbances	10012375	各种抑郁病	Depressive disorders	10012401	抑郁	Depression
104180551	1	14	2	10418055	10057840	精神病类	Psychiatric disorders	10037175	抑郁性心境障碍和混乱	Depressed mood disorders and disturbances	10012375	各种抑郁病	Depressive disorders	10012401	重度抑郁症	Major depression
104180601	1	14	2	10418060	10057840	精神病类	Psychiatric disorders	10037175	抑郁性心境障碍和混乱	Depressed mood disorders and disturbances	10012375	各种抑郁病	Depressive disorders	10012401	重度抑郁症	Major depression
104180611	1	14	2	10418061	10057840	精神病类	Psychiatric disorders	10037175	抑郁性心境障碍和混乱	Depressed mood disorders and disturbances	10012375	各种抑郁病	Depressive disorders	10012401	重度抑郁症	Major depression
104180631	1	14	2	10418063	10057840	精神病类	Psychiatric disorders	10037175	抑郁性心境障碍和混乱	Depressed mood disorders and disturbances	10012375	各种抑郁病	Depressive disorders	10012401	重度抑郁症	Major depression
104180641	1	14	2	10418064	10057840	精神病类	Psychiatric disorders	10037175	抑郁性心境障碍和混乱	Depressed mood disorders and disturbances	10012375	各种抑郁病	Depressive disorders	10012401	重度抑郁症	Major depression
104180681	1	14	2	10418068	10057840	精神病类	Psychiatric disorders	10037175	抑郁性心境障碍和混乱	Depressed mood disorders and disturbances	10012375	各种抑郁病	Depressive disorders	10012401	重度抑郁症	Major depression
104180691	1	14	2	10418069	10057840	精神病类	Psychiatric disorders	10037175	抑郁性心境障碍和混乱	Depressed mood disorders and disturbances	10012375	各种抑郁病	Depressive disorders	10012401	重度抑郁症	Major depression
104180711	1	14	2	10418071	10012378	精神病类	Psychiatric disorders	10037175	抑郁性心境障碍和混乱	Depressed mood disorders and disturbances	10012375	各种抑郁病	Depressive disorders	10012401	抑郁	Depression
104180731	1	14	2	10418073	10012378	精神病类	Psychiatric disorders	10037175	抑郁性心境障碍和混乱	Depressed mood disorders and disturbances	10012375	各种抑郁病	Depressive disorders	10012401	抑郁	Depression
104180731	1	14	2	10418073	10057667	精神病类	Psychiatric disorders	10037175	躁狂及双相性心境障碍和混乱	Manic and bipolar mood disorders and disturbances	10026753	各种双相情绪障碍	Bipolar disorders	10004938	双相障碍	Bipolar disorder
104180741	1	14	2	10418074	10012378	精神病类	Psychiatric disorders	10037175	抑郁性心境障碍和混乱	Depressed mood disorders and disturbances	10012375	各种抑郁病	Depressive disorders	10012401	抑郁	Depression
104180791	1	14	2	10418079	10057840	精神病类	Psychiatric disorders	10037175	抑郁性心境障碍和混乱	Depressed mood disorders and disturbances	10012375	各种抑郁病	Depressive disorders	10012401	重度抑郁症	Major depression
104180801	1	14	2	10418080	10002855	精神病类	Psychiatric disorders	10037175	焦虑症及症状	Anxiety disorders and symptoms	10002861	焦虑症状	Anxiety symptoms	10002869	焦虑	Anxiety
104180801	1	14	2	10418080	10057840	精神病类	Psychiatric disorders	10037175	抑郁性心境障碍和混乱	Depressed mood disorders and disturbances	10012375	各种抑郁病	Depressive disorders	10012401	重度抑郁症	Major depression
104180971	1	14	2	10418097	10012378	精神病类	Psychiatric disorders	10037175	抑郁性心境障碍和混乱	Depressed mood disorders and disturbances	10012375	各种抑郁病	Depressive disorders	10012401	抑郁	Depression
104180991	1	14	2	10418099	10057840	精神病类	Psychiatric disorders	10037175	抑郁性心境障碍和混乱	Depressed mood disorders and disturbances	10012375	各种抑郁病	Depressive disorders	10012401	重度抑郁症	Major depression
104181011	1	14	2	10418101	10057840	精神病类	Psychiatric disorders	10037175	抑郁性心境障碍和混乱	Depressed mood disorders and disturbances	10012375	各种抑郁病	Depressive disorders	10012401	重度抑郁症	Major depression
104181161	1	14	2	10418116	10012378	精神病类	Psychiatric disorders	10037175	抑郁性心境障碍和混乱	Depressed mood disorders and disturbances	10012375	各种抑郁病	Depressive disorders	10012401	抑郁	Depression
104181191	1	14	2	10418119	10057840	精神病类	Psychiatric disorders	10037175	抑郁性心境障碍和混乱	Depressed mood disorders and disturbances	10012375	各种抑郁病	Depressive disorders	10012401	重度抑郁症	Major depression
104181201	1	14	2	10418120	10012378	精神病类	Psychiatric disorders	10037175	抑郁性心境障碍和混乱	Depressed mood disorders and disturbances	10012375	各种抑郁病	Depressive disorders	10012401	抑郁	Depression
104181261	1	14	2	10418126	10057840	精神病类	Psychiatric disorders	10037175	抑郁性心境障碍和混乱	Depressed mood disorders and disturbances	10012375	各种抑郁病	Depressive disorders	10012401	重度抑郁症	Major depression
104181341	1	14	2	10418134	10012378	精神病类	Psychiatric disorders	10037175	抑郁性心境障碍和混乱	Depressed mood disorders and disturbances	10012375	各种抑郁病	Depressive disorders	10012401	抑郁	Depression
104181451	1	14	2	10418145	10057840	精神病类	Psychiatric disorders	10037175	抑郁性心境障碍和混乱	Depressed mood disorders and disturbances	10012375	各种抑郁病	Depressive disorders	10012401	重度抑郁症	Major depression
104181471	1	14	2	10418147	10012378	精神病类	Psychiatric disorders	10037175	抑郁性心境障碍和混乱	Depressed mood disorders and disturbances	10012375	各种抑郁病	Depressive disorders	10012401	抑郁	Depression
104181571	1	14	2	10418157	10057840	精神病类	Psychiatric disorders	10037175	抑郁性心境障碍和混乱	Depressed mood disorders and disturbances	10012375	各种抑郁病	Depressive disorders	10012401	重度抑郁症	Major depression
104181611	1	14	2	10418161	10002855	精神病类	Psychiatric disorders	10037175	焦虑症及症状	Anxiety disorders and symptoms	10002861	焦虑症状	Anxiety symptoms	10002869	焦虑	Anxiety
104181611	1	14	2	10418161	10012378	精神病类	Psychiatric disorders	10037175	抑郁性心境障碍和混乱	Depressed mood disorders and disturbances	10012375	各种抑郁病	Depressive disorders	10012401	抑郁	Depression
104181621	1	14	2	10418162	10012378	精神病类	Psychiatric disorders	10037175	抑郁性心境障碍和混乱	Depressed mood disorders and disturbances	10012375	各种抑郁病	Depressive disorders	10012401	抑郁	Depression
104181681	1	14	2	10418168	10012378	精神病类	Psychiatric disorders	10037175	抑郁性心境障碍和混乱	Depressed mood disorders and disturbances	10012375	各种抑郁病	Depressive disorders	10012401	抑郁	Depression
104181771	1	14	2	10418177	10057840	精神病类	Psychiatric disorders	10037175	抑郁性心境障碍和混乱	Depressed mood disorders and disturbances	10012375	各种抑郁病	Depressive disorders	10012401	重度抑郁症	Major depression
104181781	1	14	2	10418178	10012378	精神病类	Psychiatric disorders	10037175	抑郁性心境障碍和混乱	Depressed mood disorders and disturbances	10012375	各种抑郁病	Depressive disorders	10012401	抑郁	Depression
104181861	1	14	2	10418186	10057840	精神病类	Psychiatric disorders	10037175	抑郁性心境障碍和混乱	Depressed mood disorders and disturbances	10012375	各种抑郁病	Depressive disorders	10012401	重度抑郁症	Major depression
104181911	1	14	2	10418191	10057840	精神病类	Psychiatric disorders	10037175	抑郁性心境障碍和混乱	Depressed mood disorders and disturbances	10012375	各种抑郁病	Depressive disorders	10012401	重度抑郁症	Major depression
104182041	1	14	2	10418204	10057840	精神病类	Psychiatric disorders	10037175	抑郁性心境障碍和混乱	Depressed mood disorders and disturbances	10012375	各种抑郁病	Depressive disorders	10012401	重度抑郁症	Major depression
104182071	1	14	2	10418207	10057840	精神病类	Psychiatric disorders	10037175	抑郁性心境障碍和混乱	Depressed mood disorders and disturbances	10012375	各种抑郁病	Depressive disorders	10012401	重度抑郁症	Major depression
104182121	1	14	2	10418212	10057840	精神病类	Psychiatric disorders	10037175	抑郁性心境障碍和混乱	Depressed mood disorders and disturbances	10012375	各种抑郁病	Depressive disorders	10012401	重度抑郁症	Major depression
104182211	1	14	2	10418221	10057840	精神病类	Psychiatric disorders	10037175	抑郁性心境障碍和混乱	Depressed mood disorders and disturbances	10012375	各种抑郁病	Depressive disorders	10012401	重度抑郁症	Major depression
104182251	1	14	2	10418225	10012378	精神病类	Psychiatric disorders	10037175	抑郁性心境障碍和混乱	Depressed mood disorders and disturbances	10012375	各种抑郁病	Depressive disorders	10012401	抑郁	Depression
104182251	1	14	2	10418225	10057840	精神病类	Psychiatric disorders	10037175	抑郁性心境障碍和混乱	Depressed mood disorders and disturbances	10012375	各种抑郁病	Depressive disorders	10012401	重度抑郁症	Major depression
104182291	1	14	2	10418229	10057840	精神病类	Psychiatric disorders	10037175	抑郁性心境障碍和混乱	Depressed mood disorders and disturbances	10012375	各种抑郁病	Depressive disorders	10012401	重度抑郁症	Major depression
104182401	1	14	2	10418240	10057840	精神病类	Psychiatric disorders	10037175	抑郁性心境障碍和混乱	Depressed mood disorders and disturbances	10012375	各种抑郁病	Depressive disorders	10012401	重度抑郁症	Major depression
104182431	1	14	2	10418243	10057840	精神病类	Psychiatric disorders	10037175	抑郁性心境障碍和混乱	Depressed mood disorders and disturbances	10012375	各种抑郁病	Depressive disorders	10012401	重度抑郁症	Major depression
104182441	1	14	2	10418244	10057840	精神病类	Psychiatric disorders	10037175	抑郁性心境障碍和混乱	Depressed mood disorders and disturbances	10012375	各种抑郁病	Depressive disorders	10012401	重度抑郁症	Major depression
104182461	1	14	2	10418246	10012378	精神病类	Psychiatric disorders	10037175	抑郁性心境障碍和混乱	Depressed mood disorders and disturbances	10012375	各种抑郁病	Depressive disorders	10012401	抑郁	Depression
104182551	1	14	2	10418255	10057840	精神病类	Psychiatric disorders	10037175	抑郁性心境障碍和混乱	Depressed mood disorders and disturbances	10012375	各种抑郁病	Depressive disorders	10012401	重度抑郁症	Major depression
104182651	1	14	2	10418265	10057840	精神病类	Psychiatric disorders	10037175	抑郁性心境障碍和混乱	Depressed mood disorders and disturbances	10012375	各种抑郁病	Depressive disorders	10012401	重度抑郁症	Major depression
104182721	1	14	2	10418272	10012378	精神病类	Psychiatric disorders	10037175	抑郁性心境障碍和混乱	Depressed mood disorders and disturbances	10012375	各种抑郁病	Depressive disorders	10012401	抑郁	Depression
104182761	1	14	2	10418276	10057840	精神病类	Psychiatric disorders	10037175	抑郁性心境障碍和混乱	Depressed mood disorders and disturbances	10012375	各种抑郁病	Depressive disorders	10012401	重度抑郁症	Major depression
104182911	1	14	2	10418291	10057840	精神病类	Psychiatric disorders	10037175	抑郁性心境障碍和混乱	Depressed mood disorders and disturbances	10012375	各种抑郁病	Depressive disorders	10012401	重度抑郁症	Major depression
104183071	1	14	2	10418307	10057840	精神病类	Psychiatric disorders	10037175	抑郁性心境障碍和混乱	Depressed mood disorders and disturbances	10012375	各种抑郁病	Depressive disorders	10012401	重度抑郁症	Major depression
104183161	1	14	2	10418316	10057840	精神病类	Psychiatric disorders	10037175	抑郁性心境障碍和混乱	Depressed mood disorders and disturbances	10012375	各种抑郁病	Depressive disorders	10012401	重度抑郁症	Major depression
104183331	1	14	2	10418333	10012378	精神病类	Psychiatric disorders	10037175	抑郁性心境障碍和混乱	Depressed mood disorders and disturbances	10012375	各种抑郁病	Depressive disorders	10012401	抑郁	Depression
104183421	1	14	2	10418342	10057840	精神病类	Psychiatric disorders	10037175	抑郁性心境障碍和混乱	Depressed mood disorders and disturbances	10012375	各种抑郁病	Depressive disorders	10012401	重度抑郁症	Major depression
104183481	1	14	2	10418348	10057840	精神病类	Psychiatric disorders	10037175	抑郁性心境障碍和混乱	Depressed mood disorders and disturbances	10012375	各种抑郁病	Depressive disorders	10012401	重度抑郁症	Major depression
104184491	1	14	2	10418449	10057840	精神病类	Psychiatric disorders	10037175	抑郁性心境障碍和混乱	Depressed mood disorders and disturbances	10012375	各种抑郁病	Depressive disorders	10012401	重度抑郁症	Major depression
104184671	1	14	2	10418467	10057840	精神病类	Psychiatric disorders	10037175	抑郁性心境障碍和混乱	Depressed mood disorders and disturbances	10012375	各种抑郁病	Depressive disorders	10012401	重度抑郁症	Major depression
104185231	1	14	2	10418523	10012378	精神病类	Psychiatric disorders	10037175	抑郁性心境障碍和混乱	Depressed mood disorders and disturbances	10012375	各种抑郁病	Depressive disorders	10012401	抑郁	Depression
104185381	1	14	2	10418538	10002855	精神病类	Psychiatric disorders	10037175	焦虑症及症状	Anxiety disorders and symptoms	10002861	焦虑症状	Anxiety symptoms	10002869	焦虑	Anxiety
104185381	1	14	2	10418538	10029898	精神病类	Psychiatric disorders	10037175	焦虑症及症状	Anxiety disorders and symptoms	10002861	各种强迫症及症状	Obsessive-compulsive disorders and symptoms	10068758	强迫症	Obsessive-compulsive disorder
104185381	1	14	2	10418538	10057840	精神病类	Psychiatric disorders	10037175	抑郁性心境障碍和混乱	Depressed mood disorders and disturbances	10012375	各种抑郁病	Depressive disorders	10012401	重度抑郁症	Major depression
104185521	1	14	2	10418552	10057840	精神病类	Psychiatric disorders	10037175	抑郁性心境障碍和混乱	Depressed mood disorders and disturbances	10012375	各种抑郁病	Depressive disorders	10012401	重度抑郁症	Major depression
104185721	1	14	2	10418572	10057840	精神病类	Psychiatric disorders	10037175	抑郁性心境障碍和混乱	Depressed mood disorders and disturbances	10012375	各种抑郁病	Depressive disorders	10012401	重度抑郁症	Major depression
104185921	1	14	2	10418592	10057840	精神病类	Psychiatric disorders	10037175	抑郁性心境障碍和混乱	Depressed mood disorders and disturbances	10012375	各种抑郁病	Depressive disorders	10012401	重度抑郁症	Major depression
104186041	1	14	3	10418604	10057840	精神病类	Psychiatric disorders	10037175	抑郁性心境障碍和混乱	Depressed mood disorders and disturbances	10012375	各种抑郁病	Depressive disorders	10012401	重度抑郁症	Major depression
104186141	1	14	3	10418614	10012378	精神病类	Psychiatric disorders	10037175	抑郁性心境障碍和混乱	Depressed mood disorders and disturbances	10012375	各种抑郁病	Depressive disorders	10012401	抑郁	Depression
104186261	1	14	3	10418626	10057840	精神病类	Psychiatric disorders	10037175	抑郁性心境障碍和混乱	Depressed mood disorders and disturbances	10012375	各种抑郁病	Depressive disorders	10012401	重度抑郁症	Major depression
104186381	1	14	3	10418638	10057840	精神病类	Psychiatric disorders	10037175	抑郁性心境障碍和混乱	Depressed mood disorders and disturbances	10012375	各种抑郁病	Depressive disorders	10012401	重度抑郁症	Major depression
104186451	1	14	3	10418645	10012378	精神病类	Psychiatric disorders	10037175	抑郁性心境障碍和混乱	Depressed mood disorders and disturbances	10012375	各种抑郁病	Depressive disorders	10012401	抑郁	Depression
104186451	1	14	3	10418645	10057840	精神病类	Psychiatric disorders	10037175	抑郁性心境障碍和混乱	Depressed mood disorders and disturbances	10012375	各种抑郁病	Depressive disorders	10012401	重度抑郁症	Major depression
104186491	1	14	3	10418649	10057840	精神病类	Psychiatric disorders	10037175	抑郁性心境障碍和混乱	Depressed mood disorders and disturbances	10012375	各种抑郁病	Depressive disorders	10012401	重度抑郁症	Major depression
104186571	1	14	3	10418657	10057840	精神病类	Psychiatric disorders	10037175	抑郁性心境障碍和混乱	Depressed mood disorders and disturbances	10012375	各种抑郁病	Depressive disorders	10012401	重度抑郁症	Major depression
104186791	1	14	3	10418679	10012378	精神病类	Psychiatric disorders	10037175	抑郁性心境障碍和混乱	Depressed mood disorders and disturbances	10012375	各种抑郁病	Depressive disorders	10012401	抑郁	Depression
104194392	1	14	3	10419439	10057840	精神病类	Psychiatric disorders	10037175	抑郁性心境障碍和混乱	Depressed mood disorders and disturbances	10012375	各种抑郁病	Depressive disorders	10012401	重度抑郁症	Major depression
104194392	5	14	3	10419439	10012601	代谢及营养类疾病	Metabolism and nutrition disorders	10027433	葡萄糖代谢疾病（包括糖尿病）	Glucose metabolism disorders (incl diabetes mellitus)	10018424	各种糖尿病（包括亚型）	Diabetes mellitus (incl subtypes)	10012602	糖尿病	Diabetes mellitus
104194392	6	14	3	10419439	10012601	代谢及营养类疾病	Metabolism and nutrition disorders	10027433	葡萄糖代谢疾病（包括糖尿病）	Glucose metabolism disorders (incl diabetes mellitus)	10018424	各种糖尿病（包括亚型）	Diabetes mellitus (incl subtypes)	10012602	糖尿病	Diabetes mellitus
104194392	7	14	3	10419439	10057840	精神病类	Psychiatric disorders	10037175	抑郁性心境障碍和混乱	Depressed mood disorders and disturbances	10012375	各种抑郁病	Depressive disorders	10012401	重度抑郁症	Major depression
104194392	8	14	3	10419439	10039906	各类神经系统疾病	Nervous system disorders	10029205	癫痫发作（包括各种亚型）	Seizures (incl subtypes)	10039911	癫痫和癫痫类疾病 （不另分类）	Seizures and seizure disorders NEC	10039912	痫性发作	Seizure
104194431	1	14	3	10419443	10057840	精神病类	Psychiatric disorders	10037175	抑郁性心境障碍和混乱	Depressed mood disorders and disturbances	10012375	各种抑郁病	Depressive disorders	10012401	重度抑郁症	Major depression
104194441	1	14	3	10419444	10057840	精神病类	Psychiatric disorders	10037175	抑郁性心境障碍和混乱	Depressed mood disorders and disturbances	10012375	各种抑郁病	Depressive disorders	10012401	重度抑郁症	Major depression
104198801	1	14	3	10419880	10057840	精神病类	Psychiatric disorders	10037175	抑郁性心境障碍和混乱	Depressed mood disorders and disturbances	10012375	各种抑郁病	Depressive disorders	10012401	重度抑郁症	Major depression
104281541	1	14	3	10428154	10012378	精神病类	Psychiatric disorders	10037175	抑郁性心境障碍和混乱	Depressed mood disorders and disturbances	10012375	各种抑郁病	Depressive disorders	10012401	抑郁	Depression
104281541	2	14	3	10428154	10012378	精神病类	Psychiatric disorders	10037175	抑郁性心境障碍和混乱	Depressed mood disorders and disturbances	10012375	各种抑郁病	Depressive disorders	10012401	抑郁	Depression
104286842	1	14	3	10428684	10057840	精神病类	Psychiatric disorders	10037175	抑郁性心境障碍和混乱	Depressed mood disorders and disturbances	10012375	各种抑郁病	Depressive disorders	10012401	重度抑郁症	Major depression
104286842	2	14	3	10428684	10083622	精神病类	Psychiatric disorders	10037175	认识及注意力紊乱和障碍	Cognitive and attention disorders and disturbances	10009841	注意力缺乏和破坏性行为障碍	Attention deficit and disruptive behaviour disorders	10003730	注意力缺陷多动障碍	Attention deficit hyperactivity disorder
104286862	1	14	3	10428686	10057667	精神病类	Psychiatric disorders	10037175	躁狂及双相性心境障碍和混乱	Manic and bipolar mood disorders and disturbances	10026753	各种双相情绪障碍	Bipolar disorders	10004938	双相障碍	Bipolar disorder
104286862	2	14	3	10428686	10012601	代谢及营养类疾病	Metabolism and nutrition disorders	10027433	葡萄糖代谢疾病（包括糖尿病）	Glucose metabolism disorders (incl diabetes mellitus)	10018424	各种糖尿病（包括亚型）	Diabetes mellitus (incl subtypes)	10012602	糖尿病	Diabetes mellitus
104286862	3	14	3	10428686	10012601	代谢及营养类疾病	Metabolism and nutrition disorders	10027433	葡萄糖代谢疾病（包括糖尿病）	Glucose metabolism disorders (incl diabetes mellitus)	10018424	各种糖尿病（包括亚型）	Diabetes mellitus (incl subtypes)	10012602	糖尿病	Diabetes mellitus
104286862	4	14	3	10428686	10053460	各种手术及医疗操作	Surgical and medical procedures	10042613	血液及淋巴组织治疗类操作	Haematological and lymphoid tissue therapeutic procedures	10025309	血液病治疗类操作（不另分类）	Haematological therapeutic procedures NEC	10052724	抗血小板治疗	Antiplatelet therapy
104303861	1	14	3	10430386	10012378	精神病类	Psychiatric disorders	10037175	抑郁性心境障碍和混乱	Depressed mood disorders and disturbances	10012375	各种抑郁病	Depressive disorders	10012401	抑郁	Depression
104314712	1	14	3	10431471	10057840	精神病类	Psychiatric disorders	10037175	抑郁性心境障碍和混乱	Depressed mood disorders and disturbances	10012375	各种抑郁病	Depressive disorders	10012401	重度抑郁症	Major depression
104346711	1	14	3	10434671	10057840	精神病类	Psychiatric disorders	10037175	抑郁性心境障碍和混乱	Depressed mood disorders and disturbances	10012375	各种抑郁病	Depressive disorders	10012401	重度抑郁症	Major depression
104346731	1	14	3	10434673	10057840	精神病类	Psychiatric disorders	10037175	抑郁性心境障碍和混乱	Depressed mood disorders and disturbances	10012375	各种抑郁病	Depressive disorders	10012401	重度抑郁症	Major depression
104346781	1	14	3	10434678	10057840	精神病类	Psychiatric disorders	10037175	抑郁性心境障碍和混乱	Depressed mood disorders and disturbances	10012375	各种抑郁病	Depressive disorders	10012401	重度抑郁症	Major depression
104346811	1	14	3	10434681	10012378	精神病类	Psychiatric disorders	10037175	抑郁性心境障碍和混乱	Depressed mood disorders and disturbances	10012375	各种抑郁病	Depressive disorders	10012401	抑郁	Depression
104346831	1	14	3	10434683	10012378	精神病类	Psychiatric disorders	10037175	抑郁性心境障碍和混乱	Depressed mood disorders and disturbances	10012375	各种抑郁病	Depressive disorders	10012401	抑郁	Depression
104346841	1	14	3	10434684	10012378	精神病类	Psychiatric disorders	10037175	抑郁性心境障碍和混乱	Depressed mood disorders and disturbances	10012375	各种抑郁病	Depressive disorders	10012401	抑郁	Depression
104346861	1	14	3	10434686	10012378	精神病类	Psychiatric disorders	10037175	抑郁性心境障碍和混乱	Depressed mood disorders and disturbances	10012375	各种抑郁病	Depressive disorders	10012401	抑郁	Depression
104346881	1	14	3	10434688	10012378	精神病类	Psychiatric disorders	10037175	抑郁性心境障碍和混乱	Depressed mood disorders and disturbances	10012375	各种抑郁病	Depressive disorders	10012401	抑郁	Depression
104346931	1	14	3	10434693	10001443	精神病类	Psychiatric disorders	10037175	心境障碍和混乱（不另分类）	Mood disorders and disturbances NEC	10027946	心境障碍性疾病（不另分类）	Mood disorders NEC	10027948	情感障碍	Affective disorder
104346931	1	14	3	10434693	10018075	精神病类	Psychiatric disorders	10037175	焦虑症及症状	Anxiety disorders and symptoms	10002861	各种焦虑障碍（不另分类）	Anxiety disorders NEC	10068761	广泛性焦虑障碍	Generalised anxiety disorder
104346931	1	14	3	10434693	10057840	精神病类	Psychiatric disorders	10037175	抑郁性心境障碍和混乱	Depressed mood disorders and disturbances	10012375	各种抑郁病	Depressive disorders	10012401	重度抑郁症	Major depression
104346991	1	14	3	10434699	10012378	精神病类	Psychiatric disorders	10037175	抑郁性心境障碍和混乱	Depressed mood disorders and disturbances	10012375	各种抑郁病	Depressive disorders	10012401	抑郁	Depression
104347041	1	14	3	10434704	10012378	精神病类	Psychiatric disorders	10037175	抑郁性心境障碍和混乱	Depressed mood disorders and disturbances	10012375	各种抑郁病	Depressive disorders	10012401	抑郁	Depression
104347081	1	14	3	10434708	10012378	精神病类	Psychiatric disorders	10037175	抑郁性心境障碍和混乱	Depressed mood disorders and disturbances	10012375	各种抑郁病	Depressive disorders	10012401	抑郁	Depression
104347091	1	14	3	10434709	10057840	精神病类	Psychiatric disorders	10037175	抑郁性心境障碍和混乱	Depressed mood disorders and disturbances	10012375	各种抑郁病	Depressive disorders	10012401	重度抑郁症	Major depression
104347101	1	14	3	10434710	10012378	精神病类	Psychiatric disorders	10037175	抑郁性心境障碍和混乱	Depressed mood disorders and disturbances	10012375	各种抑郁病	Depressive disorders	10012401	抑郁	Depression
104347111	1	14	3	10434711	10057840	精神病类	Psychiatric disorders	10037175	抑郁性心境障碍和混乱	Depressed mood disorders and disturbances	10012375	各种抑郁病	Depressive disorders	10012401	重度抑郁症	Major depression
104347121	1	14	3	10434712	10057840	精神病类	Psychiatric disorders	10037175	抑郁性心境障碍和混乱	Depressed mood disorders and disturbances	10012375	各种抑郁病	Depressive disorders	10012401	重度抑郁症	Major depression
104347131	1	14	3	10434713	10057840	精神病类	Psychiatric disorders	10037175	抑郁性心境障碍和混乱	Depressed mood disorders and disturbances	10012375	各种抑郁病	Depressive disorders	10012401	重度抑郁症	Major depression
104347141	1	14	3	10434714	10057840	精神病类	Psychiatric disorders	10037175	抑郁性心境障碍和混乱	Depressed mood disorders and disturbances	10012375	各种抑郁病	Depressive disorders	10012401	重度抑郁症	Major depression
104347151	1	14	3	10434715	10012378	精神病类	Psychiatric disorders	10037175	抑郁性心境障碍和混乱	Depressed mood disorders and disturbances	10012375	各种抑郁病	Depressive disorders	10012401	抑郁	Depression
104347161	1	14	3	10434716	10057840	精神病类	Psychiatric disorders	10037175	抑郁性心境障碍和混乱	Depressed mood disorders and disturbances	10012375	各种抑郁病	Depressive disorders	10012401	重度抑郁症	Major depression
104347171	1	14	3	10434717	10057840	精神病类	Psychiatric disorders	10037175	抑郁性心境障碍和混乱	Depressed mood disorders and disturbances	10012375	各种抑郁病	Depressive disorders	10012401	重度抑郁症	Major depression
104347181	1	14	3	10434718	10057840	精神病类	Psychiatric disorders	10037175	抑郁性心境障碍和混乱	Depressed mood disorders and disturbances	10012375	各种抑郁病	Depressive disorders	10012401	重度抑郁症	Major depression
104347191	1	14	3	10434719	10057840	精神病类	Psychiatric disorders	10037175	抑郁性心境障碍和混乱	Depressed mood disorders and disturbances	10012375	各种抑郁病	Depressive disorders	10012401	重度抑郁症	Major depression
104347201	1	14	3	10434720	10057840	精神病类	Psychiatric disorders	10037175	抑郁性心境障碍和混乱	Depressed mood disorders and disturbances	10012375	各种抑郁病	Depressive disorders	10012401	重度抑郁症	Major depression
104347211	1	14	3	10434721	10057840	精神病类	Psychiatric disorders	10037175	抑郁性心境障碍和混乱	Depressed mood disorders and disturbances	10012375	各种抑郁病	Depressive disorders	10012401	重度抑郁症	Major depression
104347231	1	14	3	10434723	10012378	精神病类	Psychiatric disorders	10037175	抑郁性心境障碍和混乱	Depressed mood disorders and disturbances	10012375	各种抑郁病	Depressive disorders	10012401	抑郁	Depression
104347241	1	14	3	10434724	10012378	精神病类	Psychiatric disorders	10037175	抑郁性心境障碍和混乱	Depressed mood disorders and disturbances	10012375	各种抑郁病	Depressive disorders	10012401	抑郁	Depression
104347251	1	14	3	10434725	10057840	精神病类	Psychiatric disorders	10037175	抑郁性心境障碍和混乱	Depressed mood disorders and disturbances	10012375	各种抑郁病	Depressive disorders	10012401	重度抑郁症	Major depression
104347261	1	14	3	10434726	10070592	各种手术及医疗操作	Surgical and medical procedures	10042613	治疗类操作和支持性护理（不另分类）	Therapeutic procedures and supportive care NEC	10043413	治疗类操作（不另分类）	Therapeutic procedures NEC	10027700	产品使用的适应症不明	Product used for unknown indication
104347271	1	14	3	10434727	10057840	精神病类	Psychiatric disorders	10037175	抑郁性心境障碍和混乱	Depressed mood disorders and disturbances	10012375	各种抑郁病	Depressive disorders	10012401	重度抑郁症	Major depression
104347281	1	14	3	10434728	10057840	精神病类	Psychiatric disorders	10037175	抑郁性心境障碍和混乱	Depressed mood disorders and disturbances	10012375	各种抑郁病	Depressive disorders	10012401	重度抑郁症	Major depression
104347291	1	14	3	10434729	10070592	各种手术及医疗操作	Surgical and medical procedures	10042613	治疗类操作和支持性护理（不另分类）	Therapeutic procedures and supportive care NEC	10043413	治疗类操作（不另分类）	Therapeutic procedures NEC	10027700	产品使用的适应症不明	Product used for unknown indication
104347301	1	14	3	10434730	10057840	精神病类	Psychiatric disorders	10037175	抑郁性心境障碍和混乱	Depressed mood disorders and disturbances	10012375	各种抑郁病	Depressive disorders	10012401	重度抑郁症	Major depression
104347311	1	14	3	10434731	10057840	精神病类	Psychiatric disorders	10037175	抑郁性心境障碍和混乱	Depressed mood disorders and disturbances	10012375	各种抑郁病	Depressive disorders	10012401	重度抑郁症	Major depression
104347321	1	14	3	10434732	10057840	精神病类	Psychiatric disorders	10037175	抑郁性心境障碍和混乱	Depressed mood disorders and disturbances	10012375	各种抑郁病	Depressive disorders	10012401	重度抑郁症	Major depression
104347321	2	14	3	10434732	10012378	精神病类	Psychiatric disorders	10037175	抑郁性心境障碍和混乱	Depressed mood disorders and disturbances	10012375	各种抑郁病	Depressive disorders	10012401	抑郁	Depression
104347331	1	14	3	10434733	10012378	精神病类	Psychiatric disorders	10037175	抑郁性心境障碍和混乱	Depressed mood disorders and disturbances	10012375	各种抑郁病	Depressive disorders	10012401	抑郁	Depression
104347341	1	14	3	10434734	10057840	精神病类	Psychiatric disorders	10037175	抑郁性心境障碍和混乱	Depressed mood disorders and disturbances	10012375	各种抑郁病	Depressive disorders	10012401	重度抑郁症	Major depression
104347371	1	14	3	10434737	10070592	各种手术及医疗操作	Surgical and medical procedures	10042613	治疗类操作和支持性护理（不另分类）	Therapeutic procedures and supportive care NEC	10043413	治疗类操作（不另分类）	Therapeutic procedures NEC	10027700	产品使用的适应症不明	Product used for unknown indication
104347411	1	14	3	10434741	10070592	各种手术及医疗操作	Surgical and medical procedures	10042613	治疗类操作和支持性护理（不另分类）	Therapeutic procedures and supportive care NEC	10043413	治疗类操作（不另分类）	Therapeutic procedures NEC	10027700	产品使用的适应症不明	Product used for unknown indication
104347431	1	14	3	10434743	10070592	各种手术及医疗操作	Surgical and medical procedures	10042613	治疗类操作和支持性护理（不另分类）	Therapeutic procedures and supportive care NEC	10043413	治疗类操作（不另分类）	Therapeutic procedures NEC	10027700	产品使用的适应症不明	Product used for unknown indication
104347481	1	14	3	10434748	10012378	精神病类	Psychiatric disorders	10037175	抑郁性心境障碍和混乱	Depressed mood disorders and disturbances	10012375	各种抑郁病	Depressive disorders	10012401	抑郁	Depression
104347531	1	14	3	10434753	10012378	精神病类	Psychiatric disorders	10037175	抑郁性心境障碍和混乱	Depressed mood disorders and disturbances	10012375	各种抑郁病	Depressive disorders	10012401	抑郁	Depression
104347581	1	14	3	10434758	10057840	精神病类	Psychiatric disorders	10037175	抑郁性心境障碍和混乱	Depressed mood disorders and disturbances	10012375	各种抑郁病	Depressive disorders	10012401	重度抑郁症	Major depression
104347651	1	14	3	10434765	10057840	精神病类	Psychiatric disorders	10037175	抑郁性心境障碍和混乱	Depressed mood disorders and disturbances	10012375	各种抑郁病	Depressive disorders	10012401	重度抑郁症	Major depression
104347661	1	14	3	10434766	10057840	精神病类	Psychiatric disorders	10037175	抑郁性心境障碍和混乱	Depressed mood disorders and disturbances	10012375	各种抑郁病	Depressive disorders	10012401	重度抑郁症	Major depression
104347671	1	14	3	10434767	10057840	精神病类	Psychiatric disorders	10037175	抑郁性心境障碍和混乱	Depressed mood disorders and disturbances	10012375	各种抑郁病	Depressive disorders	10012401	重度抑郁症	Major depression
104347671	3	14	3	10434767	10057840	精神病类	Psychiatric disorders	10037175	抑郁性心境障碍和混乱	Depressed mood disorders and disturbances	10012375	各种抑郁病	Depressive disorders	10012401	重度抑郁症	Major depression
104347681	1	14	3	10434768	10057840	精神病类	Psychiatric disorders	10037175	抑郁性心境障碍和混乱	Depressed mood disorders and disturbances	10012375	各种抑郁病	Depressive disorders	10012401	重度抑郁症	Major depression
104347681	3	14	3	10434768	10057840	精神病类	Psychiatric disorders	10037175	抑郁性心境障碍和混乱	Depressed mood disorders and disturbances	10012375	各种抑郁病	Depressive disorders	10012401	重度抑郁症	Major depression
104347691	1	14	3	10434769	10012378	精神病类	Psychiatric disorders	10037175	抑郁性心境障碍和混乱	Depressed mood disorders and disturbances	10012375	各种抑郁病	Depressive disorders	10012401	抑郁	Depression
104347701	1	14	3	10434770	10057840	精神病类	Psychiatric disorders	10037175	抑郁性心境障碍和混乱	Depressed mood disorders and disturbances	10012375	各种抑郁病	Depressive disorders	10012401	重度抑郁症	Major depression
104347711	1	14	3	10434771	10057840	精神病类	Psychiatric disorders	10037175	抑郁性心境障碍和混乱	Depressed mood disorders and disturbances	10012375	各种抑郁病	Depressive disorders	10012401	重度抑郁症	Major depression
104347721	1	14	3	10434772	10057840	精神病类	Psychiatric disorders	10037175	抑郁性心境障碍和混乱	Depressed mood disorders and disturbances	10012375	各种抑郁病	Depressive disorders	10012401	重度抑郁症	Major depression
104347731	1	14	3	10434773	10012378	精神病类	Psychiatric disorders	10037175	抑郁性心境障碍和混乱	Depressed mood disorders and disturbances	10012375	各种抑郁病	Depressive disorders	10012401	抑郁	Depression
104347741	1	14	3	10434774	10057840	精神病类	Psychiatric disorders	10037175	抑郁性心境障碍和混乱	Depressed mood disorders and disturbances	10012375	各种抑郁病	Depressive disorders	10012401	重度抑郁症	Major depression
104347741	2	14	3	10434774	10057840	精神病类	Psychiatric disorders	10037175	抑郁性心境障碍和混乱	Depressed mood disorders and disturbances	10012375	各种抑郁病	Depressive disorders	10012401	重度抑郁症	Major depression
104347751	1	14	3	10434775	10012378	精神病类	Psychiatric disorders	10037175	抑郁性心境障碍和混乱	Depressed mood disorders and disturbances	10012375	各种抑郁病	Depressive disorders	10012401	抑郁	Depression
104347771	1	14	3	10434777	10057840	精神病类	Psychiatric disorders	10037175	抑郁性心境障碍和混乱	Depressed mood disorders and disturbances	10012375	各种抑郁病	Depressive disorders	10012401	重度抑郁症	Major depression
104347781	1	14	3	10434778	10057840	精神病类	Psychiatric disorders	10037175	抑郁性心境障碍和混乱	Depressed mood disorders and disturbances	10012375	各种抑郁病	Depressive disorders	10012401	重度抑郁症	Major depression
104347791	1	14	3	10434779	10012378	精神病类	Psychiatric disorders	10037175	抑郁性心境障碍和混乱	Depressed mood disorders and disturbances	10012375	各种抑郁病	Depressive disorders	10012401	抑郁	Depression
104347801	1	14	3	10434780	10057840	精神病类	Psychiatric disorders	10037175	抑郁性心境障碍和混乱	Depressed mood disorders and disturbances	10012375	各种抑郁病	Depressive disorders	10012401	重度抑郁症	Major depression
104347811	1	14	3	10434781	10057840	精神病类	Psychiatric disorders	10037175	抑郁性心境障碍和混乱	Depressed mood disorders and disturbances	10012375	各种抑郁病	Depressive disorders	10012401	重度抑郁症	Major depression
104347831	1	14	3	10434783	10057840	精神病类	Psychiatric disorders	10037175	抑郁性心境障碍和混乱	Depressed mood disorders and disturbances	10012375	各种抑郁病	Depressive disorders	10012401	重度抑郁症	Major depression
104347841	1	14	3	10434784	10057840	精神病类	Psychiatric disorders	10037175	抑郁性心境障碍和混乱	Depressed mood disorders and disturbances	10012375	各种抑郁病	Depressive disorders	10012401	重度抑郁症	Major depression
104347861	1	14	3	10434786	10077804	精神病类	Psychiatric disorders	10037175	抑郁性心境障碍和混乱	Depressed mood disorders and disturbances	10012375	各种抑郁病	Depressive disorders	10012401	持续性抑郁障碍	Persistent depressive disorder
104347911	1	14	3	10434791	10057840	精神病类	Psychiatric disorders	10037175	抑郁性心境障碍和混乱	Depressed mood disorders and disturbances	10012375	各种抑郁病	Depressive disorders	10012401	重度抑郁症	Major depression
104347921	1	14	3	10434792	10012378	精神病类	Psychiatric disorders	10037175	抑郁性心境障碍和混乱	Depressed mood disorders and disturbances	10012375	各种抑郁病	Depressive disorders	10012401	抑郁	Depression
104347931	1	14	3	10434793	10057840	精神病类	Psychiatric disorders	10037175	抑郁性心境障碍和混乱	Depressed mood disorders and disturbances	10012375	各种抑郁病	Depressive disorders	10012401	重度抑郁症	Major depression
104347941	1	14	3	10434794	10057840	精神病类	Psychiatric disorders	10037175	抑郁性心境障碍和混乱	Depressed mood disorders and disturbances	10012375	各种抑郁病	Depressive disorders	10012401	重度抑郁症	Major depression
104347941	2	14	3	10434794	10040753	感染及侵染类疾病	Infections and infestations	10021881	感染 - 未指明病原	Infections - pathogen unspecified	10021879	各种上呼吸道感染	Upper respiratory tract infections	10046309	鼻窦炎	Sinusitis
104347951	1	14	3	10434795	10012378	精神病类	Psychiatric disorders	10037175	抑郁性心境障碍和混乱	Depressed mood disorders and disturbances	10012375	各种抑郁病	Depressive disorders	10012401	抑郁	Depression
104347961	1	14	3	10434796	10057840	精神病类	Psychiatric disorders	10037175	抑郁性心境障碍和混乱	Depressed mood disorders and disturbances	10012375	各种抑郁病	Depressive disorders	10012401	重度抑郁症	Major depression
104347971	1	14	3	10434797	10057840	精神病类	Psychiatric disorders	10037175	抑郁性心境障碍和混乱	Depressed mood disorders and disturbances	10012375	各种抑郁病	Depressive disorders	10012401	重度抑郁症	Major depression
104347981	1	14	3	10434798	10057840	精神病类	Psychiatric disorders	10037175	抑郁性心境障碍和混乱	Depressed mood disorders and disturbances	10012375	各种抑郁病	Depressive disorders	10012401	重度抑郁症	Major depression
104348001	1	14	3	10434800	10012378	精神病类	Psychiatric disorders	10037175	抑郁性心境障碍和混乱	Depressed mood disorders and disturbances	10012375	各种抑郁病	Depressive disorders	10012401	抑郁	Depression
104348021	1	14	3	10434802	10057840	精神病类	Psychiatric disorders	10037175	抑郁性心境障碍和混乱	Depressed mood disorders and disturbances	10012375	各种抑郁病	Depressive disorders	10012401	重度抑郁症	Major depression
104348031	1	14	3	10434803	10012378	精神病类	Psychiatric disorders	10037175	抑郁性心境障碍和混乱	Depressed mood disorders and disturbances	10012375	各种抑郁病	Depressive disorders	10012401	抑郁	Depression
104348051	1	14	3	10434805	10012378	精神病类	Psychiatric disorders	10037175	抑郁性心境障碍和混乱	Depressed mood disorders and disturbances	10012375	各种抑郁病	Depressive disorders	10012401	抑郁	Depression
104348061	1	14	3	10434806	10057840	精神病类	Psychiatric disorders	10037175	抑郁性心境障碍和混乱	Depressed mood disorders and disturbances	10012375	各种抑郁病	Depressive disorders	10012401	重度抑郁症	Major depression
104348071	1	14	3	10434807	10057840	精神病类	Psychiatric disorders	10037175	抑郁性心境障碍和混乱	Depressed mood disorders and disturbances	10012375	各种抑郁病	Depressive disorders	10012401	重度抑郁症	Major depression
104348101	1	14	3	10434810	10057840	精神病类	Psychiatric disorders	10037175	抑郁性心境障碍和混乱	Depressed mood disorders and disturbances	10012375	各种抑郁病	Depressive disorders	10012401	重度抑郁症	Major depression
104348111	1	14	3	10434811	10057840	精神病类	Psychiatric disorders	10037175	抑郁性心境障碍和混乱	Depressed mood disorders and disturbances	10012375	各种抑郁病	Depressive disorders	10012401	重度抑郁症	Major depression
104348121	1	14	3	10434812	10057840	精神病类	Psychiatric disorders	10037175	抑郁性心境障碍和混乱	Depressed mood disorders and disturbances	10012375	各种抑郁病	Depressive disorders	10012401	重度抑郁症	Major depression
104348131	1	14	3	10434813	10057840	精神病类	Psychiatric disorders	10037175	抑郁性心境障碍和混乱	Depressed mood disorders and disturbances	10012375	各种抑郁病	Depressive disorders	10012401	重度抑郁症	Major depression
104348131	2	14	3	10434813	10057840	精神病类	Psychiatric disorders	10037175	抑郁性心境障碍和混乱	Depressed mood disorders and disturbances	10012375	各种抑郁病	Depressive disorders	10012401	重度抑郁症	Major depression
104348141	1	14	3	10434814	10057840	精神病类	Psychiatric disorders	10037175	抑郁性心境障碍和混乱	Depressed mood disorders and disturbances	10012375	各种抑郁病	Depressive disorders	10012401	重度抑郁症	Major depression
104348151	1	14	3	10434815	10057840	精神病类	Psychiatric disorders	10037175	抑郁性心境障碍和混乱	Depressed mood disorders and disturbances	10012375	各种抑郁病	Depressive disorders	10012401	重度抑郁症	Major depression
104348161	1	14	3	10434816	10012378	精神病类	Psychiatric disorders	10037175	抑郁性心境障碍和混乱	Depressed mood disorders and disturbances	10012375	各种抑郁病	Depressive disorders	10012401	抑郁	Depression
104348181	1	14	3	10434818	10057840	精神病类	Psychiatric disorders	10037175	抑郁性心境障碍和混乱	Depressed mood disorders and disturbances	10012375	各种抑郁病	Depressive disorders	10012401	重度抑郁症	Major depression
104348191	1	14	3	10434819	10057840	精神病类	Psychiatric disorders	10037175	抑郁性心境障碍和混乱	Depressed mood disorders and disturbances	10012375	各种抑郁病	Depressive disorders	10012401	重度抑郁症	Major depression
104348221	1	14	3	10434822	10070592	各种手术及医疗操作	Surgical and medical procedures	10042613	治疗类操作和支持性护理（不另分类）	Therapeutic procedures and supportive care NEC	10043413	治疗类操作（不另分类）	Therapeutic procedures NEC	10027700	产品使用的适应症不明	Product used for unknown indication
104348231	1	14	3	10434823	10057840	精神病类	Psychiatric disorders	10037175	抑郁性心境障碍和混乱	Depressed mood disorders and disturbances	10012375	各种抑郁病	Depressive disorders	10012401	重度抑郁症	Major depression
104348241	1	14	3	10434824	10057840	精神病类	Psychiatric disorders	10037175	抑郁性心境障碍和混乱	Depressed mood disorders and disturbances	10012375	各种抑郁病	Depressive disorders	10012401	重度抑郁症	Major depression
104348251	1	14	3	10434825	10012378	精神病类	Psychiatric disorders	10037175	抑郁性心境障碍和混乱	Depressed mood disorders and disturbances	10012375	各种抑郁病	Depressive disorders	10012401	抑郁	Depression
104348261	1	14	3	10434826	10057840	精神病类	Psychiatric disorders	10037175	抑郁性心境障碍和混乱	Depressed mood disorders and disturbances	10012375	各种抑郁病	Depressive disorders	10012401	重度抑郁症	Major depression
104348271	1	14	3	10434827	10002855	精神病类	Psychiatric disorders	10037175	焦虑症及症状	Anxiety disorders and symptoms	10002861	焦虑症状	Anxiety symptoms	10002869	焦虑	Anxiety
104348271	1	14	3	10434827	10057840	精神病类	Psychiatric disorders	10037175	抑郁性心境障碍和混乱	Depressed mood disorders and disturbances	10012375	各种抑郁病	Depressive disorders	10012401	重度抑郁症	Major depression
104348281	1	14	3	10434828	10012378	精神病类	Psychiatric disorders	10037175	抑郁性心境障碍和混乱	Depressed mood disorders and disturbances	10012375	各种抑郁病	Depressive disorders	10012401	抑郁	Depression
104348291	1	14	3	10434829	10012378	精神病类	Psychiatric disorders	10037175	抑郁性心境障碍和混乱	Depressed mood disorders and disturbances	10012375	各种抑郁病	Depressive disorders	10012401	抑郁	Depression
104348301	1	14	3	10434830	10012378	精神病类	Psychiatric disorders	10037175	抑郁性心境障碍和混乱	Depressed mood disorders and disturbances	10012375	各种抑郁病	Depressive disorders	10012401	抑郁	Depression
104348311	1	14	3	10434831	10012378	精神病类	Psychiatric disorders	10037175	抑郁性心境障碍和混乱	Depressed mood disorders and disturbances	10012375	各种抑郁病	Depressive disorders	10012401	抑郁	Depression
104348321	1	14	3	10434832	10057840	精神病类	Psychiatric disorders	10037175	抑郁性心境障碍和混乱	Depressed mood disorders and disturbances	10012375	各种抑郁病	Depressive disorders	10012401	重度抑郁症	Major depression
104348331	1	14	3	10434833	10057840	精神病类	Psychiatric disorders	10037175	抑郁性心境障碍和混乱	Depressed mood disorders and disturbances	10012375	各种抑郁病	Depressive disorders	10012401	重度抑郁症	Major depression
104348371	1	14	3	10434837	10012378	精神病类	Psychiatric disorders	10037175	抑郁性心境障碍和混乱	Depressed mood disorders and disturbances	10012375	各种抑郁病	Depressive disorders	10012401	抑郁	Depression
104348391	1	14	3	10434839	10057840	精神病类	Psychiatric disorders	10037175	抑郁性心境障碍和混乱	Depressed mood disorders and disturbances	10012375	各种抑郁病	Depressive disorders	10012401	重度抑郁症	Major depression
104348401	1	14	3	10434840	10057840	精神病类	Psychiatric disorders	10037175	抑郁性心境障碍和混乱	Depressed mood disorders and disturbances	10012375	各种抑郁病	Depressive disorders	10012401	重度抑郁症	Major depression
104348421	1	14	3	10434842	10057840	精神病类	Psychiatric disorders	10037175	抑郁性心境障碍和混乱	Depressed mood disorders and disturbances	10012375	各种抑郁病	Depressive disorders	10012401	重度抑郁症	Major depression
104348431	1	14	3	10434843	10057840	精神病类	Psychiatric disorders	10037175	抑郁性心境障碍和混乱	Depressed mood disorders and disturbances	10012375	各种抑郁病	Depressive disorders	10012401	重度抑郁症	Major depression
104348441	1	14	3	10434844	10057840	精神病类	Psychiatric disorders	10037175	抑郁性心境障碍和混乱	Depressed mood disorders and disturbances	10012375	各种抑郁病	Depressive disorders	10012401	重度抑郁症	Major depression
104348461	1	14	3	10434846	10057840	精神病类	Psychiatric disorders	10037175	抑郁性心境障碍和混乱	Depressed mood disorders and disturbances	10012375	各种抑郁病	Depressive disorders	10012401	重度抑郁症	Major depression
104348471	1	14	3	10434847	10057840	精神病类	Psychiatric disorders	10037175	抑郁性心境障碍和混乱	Depressed mood disorders and disturbances	10012375	各种抑郁病	Depressive disorders	10012401	重度抑郁症	Major depression
104348481	1	14	3	10434848	10057840	精神病类	Psychiatric disorders	10037175	抑郁性心境障碍和混乱	Depressed mood disorders and disturbances	10012375	各种抑郁病	Depressive disorders	10012401	重度抑郁症	Major depression
104348491	1	14	3	10434849	10057840	精神病类	Psychiatric disorders	10037175	抑郁性心境障碍和混乱	Depressed mood disorders and disturbances	10012375	各种抑郁病	Depressive disorders	10012401	重度抑郁症	Major depression
104348501	1	14	3	10434850	10070592	各种手术及医疗操作	Surgical and medical procedures	10042613	治疗类操作和支持性护理（不另分类）	Therapeutic procedures and supportive care NEC	10043413	治疗类操作（不另分类）	Therapeutic procedures NEC	10027700	产品使用的适应症不明	Product used for unknown indication
104348511	1	14	3	10434851	10012378	精神病类	Psychiatric disorders	10037175	抑郁性心境障碍和混乱	Depressed mood disorders and disturbances	10012375	各种抑郁病	Depressive disorders	10012401	抑郁	Depression
104348521	1	14	3	10434852	10012378	精神病类	Psychiatric disorders	10037175	抑郁性心境障碍和混乱	Depressed mood disorders and disturbances	10012375	各种抑郁病	Depressive disorders	10012401	抑郁	Depression
104348531	1	14	3	10434853	10070592	各种手术及医疗操作	Surgical and medical procedures	10042613	治疗类操作和支持性护理（不另分类）	Therapeutic procedures and supportive care NEC	10043413	治疗类操作（不另分类）	Therapeutic procedures NEC	10027700	产品使用的适应症不明	Product used for unknown indication
104348561	1	14	3	10434856	10012378	精神病类	Psychiatric disorders	10037175	抑郁性心境障碍和混乱	Depressed mood disorders and disturbances	10012375	各种抑郁病	Depressive disorders	10012401	抑郁	Depression
104348571	1	14	3	10434857	10012378	精神病类	Psychiatric disorders	10037175	抑郁性心境障碍和混乱	Depressed mood disorders and disturbances	10012375	各种抑郁病	Depressive disorders	10012401	抑郁	Depression
104348581	1	14	3	10434858	10057840	精神病类	Psychiatric disorders	10037175	抑郁性心境障碍和混乱	Depressed mood disorders and disturbances	10012375	各种抑郁病	Depressive disorders	10012401	重度抑郁症	Major depression
104348601	1	14	3	10434860	10012378	精神病类	Psychiatric disorders	10037175	抑郁性心境障碍和混乱	Depressed mood disorders and disturbances	10012375	各种抑郁病	Depressive disorders	10012401	抑郁	Depression
104348611	1	14	3	10434861	10012378	精神病类	Psychiatric disorders	10037175	抑郁性心境障碍和混乱	Depressed mood disorders and disturbances	10012375	各种抑郁病	Depressive disorders	10012401	抑郁	Depression
104348621	1	14	3	10434862	10057840	精神病类	Psychiatric disorders	10037175	抑郁性心境障碍和混乱	Depressed mood disorders and disturbances	10012375	各种抑郁病	Depressive disorders	10012401	重度抑郁症	Major depression
104348631	1	14	3	10434863	10057840	精神病类	Psychiatric disorders	10037175	抑郁性心境障碍和混乱	Depressed mood disorders and disturbances	10012375	各种抑郁病	Depressive disorders	10012401	重度抑郁症	Major depression
104348641	1	14	3	10434864	10057840	精神病类	Psychiatric disorders	10037175	抑郁性心境障碍和混乱	Depressed mood disorders and disturbances	10012375	各种抑郁病	Depressive disorders	10012401	重度抑郁症	Major depression
104348651	1	14	3	10434865	10057840	精神病类	Psychiatric disorders	10037175	抑郁性心境障碍和混乱	Depressed mood disorders and disturbances	10012375	各种抑郁病	Depressive disorders	10012401	重度抑郁症	Major depression
104348661	1	14	3	10434866	10057840	精神病类	Psychiatric disorders	10037175	抑郁性心境障碍和混乱	Depressed mood disorders and disturbances	10012375	各种抑郁病	Depressive disorders	10012401	重度抑郁症	Major depression
104348671	1	14	3	10434867	10012378	精神病类	Psychiatric disorders	10037175	抑郁性心境障碍和混乱	Depressed mood disorders and disturbances	10012375	各种抑郁病	Depressive disorders	10012401	抑郁	Depression
104348691	1	14	3	10434869	10012378	精神病类	Psychiatric disorders	10037175	抑郁性心境障碍和混乱	Depressed mood disorders and disturbances	10012375	各种抑郁病	Depressive disorders	10012401	抑郁	Depression
104348701	1	14	3	10434870	10057840	精神病类	Psychiatric disorders	10037175	抑郁性心境障碍和混乱	Depressed mood disorders and disturbances	10012375	各种抑郁病	Depressive disorders	10012401	重度抑郁症	Major depression
104348711	1	14	3	10434871	10057840	精神病类	Psychiatric disorders	10037175	抑郁性心境障碍和混乱	Depressed mood disorders and disturbances	10012375	各种抑郁病	Depressive disorders	10012401	重度抑郁症	Major depression
104348721	1	14	3	10434872	10057840	精神病类	Psychiatric disorders	10037175	抑郁性心境障碍和混乱	Depressed mood disorders and disturbances	10012375	各种抑郁病	Depressive disorders	10012401	重度抑郁症	Major depression
104348771	1	14	3	10434877	10057840	精神病类	Psychiatric disorders	10037175	抑郁性心境障碍和混乱	Depressed mood disorders and disturbances	10012375	各种抑郁病	Depressive disorders	10012401	重度抑郁症	Major depression
104348791	1	14	3	10434879	10057840	精神病类	Psychiatric disorders	10037175	抑郁性心境障碍和混乱	Depressed mood disorders and disturbances	10012375	各种抑郁病	Depressive disorders	10012401	重度抑郁症	Major depression
104348811	1	14	3	10434881	10012378	精神病类	Psychiatric disorders	10037175	抑郁性心境障碍和混乱	Depressed mood disorders and disturbances	10012375	各种抑郁病	Depressive disorders	10012401	抑郁	Depression
104348821	1	14	3	10434882	10012378	精神病类	Psychiatric disorders	10037175	抑郁性心境障碍和混乱	Depressed mood disorders and disturbances	10012375	各种抑郁病	Depressive disorders	10012401	抑郁	Depression
104348861	1	14	3	10434886	10057840	精神病类	Psychiatric disorders	10037175	抑郁性心境障碍和混乱	Depressed mood disorders and disturbances	10012375	各种抑郁病	Depressive disorders	10012401	重度抑郁症	Major depression
104348871	1	14	3	10434887	10002855	精神病类	Psychiatric disorders	10037175	焦虑症及症状	Anxiety disorders and symptoms	10002861	焦虑症状	Anxiety symptoms	10002869	焦虑	Anxiety
104348871	1	14	3	10434887	10033664	精神病类	Psychiatric disorders	10037175	焦虑症及症状	Anxiety disorders and symptoms	10002861	惊恐发作和惊恐障碍	Panic attacks and disorders	10068300	惊恐发作	Panic attack
104348891	1	14	3	10434889	10012378	精神病类	Psychiatric disorders	10037175	抑郁性心境障碍和混乱	Depressed mood disorders and disturbances	10012375	各种抑郁病	Depressive disorders	10012401	抑郁	Depression
104348911	1	14	3	10434891	10057840	精神病类	Psychiatric disorders	10037175	抑郁性心境障碍和混乱	Depressed mood disorders and disturbances	10012375	各种抑郁病	Depressive disorders	10012401	重度抑郁症	Major depression
104348921	1	14	3	10434892	10057840	精神病类	Psychiatric disorders	10037175	抑郁性心境障碍和混乱	Depressed mood disorders and disturbances	10012375	各种抑郁病	Depressive disorders	10012401	重度抑郁症	Major depression
104348931	1	14	3	10434893	10057840	精神病类	Psychiatric disorders	10037175	抑郁性心境障碍和混乱	Depressed mood disorders and disturbances	10012375	各种抑郁病	Depressive disorders	10012401	重度抑郁症	Major depression
104348941	1	14	3	10434894	10012378	精神病类	Psychiatric disorders	10037175	抑郁性心境障碍和混乱	Depressed mood disorders and disturbances	10012375	各种抑郁病	Depressive disorders	10012401	抑郁	Depression
104348952	1	14	4	10434895	10057840	精神病类	Psychiatric disorders	10037175	抑郁性心境障碍和混乱	Depressed mood disorders and disturbances	10012375	各种抑郁病	Depressive disorders	10012401	重度抑郁症	Major depression
104348961	1	14	3	10434896	10012378	精神病类	Psychiatric disorders	10037175	抑郁性心境障碍和混乱	Depressed mood disorders and disturbances	10012375	各种抑郁病	Depressive disorders	10012401	抑郁	Depression
104348971	1	14	3	10434897	10057840	精神病类	Psychiatric disorders	10037175	抑郁性心境障碍和混乱	Depressed mood disorders and disturbances	10012375	各种抑郁病	Depressive disorders	10012401	重度抑郁症	Major depression
104348981	1	14	3	10434898	10012378	精神病类	Psychiatric disorders	10037175	抑郁性心境障碍和混乱	Depressed mood disorders and disturbances	10012375	各种抑郁病	Depressive disorders	10012401	抑郁	Depression
104349001	1	14	3	10434900	10057840	精神病类	Psychiatric disorders	10037175	抑郁性心境障碍和混乱	Depressed mood disorders and disturbances	10012375	各种抑郁病	Depressive disorders	10012401	重度抑郁症	Major depression
104349011	1	14	3	10434901	10057840	精神病类	Psychiatric disorders	10037175	抑郁性心境障碍和混乱	Depressed mood disorders and disturbances	10012375	各种抑郁病	Depressive disorders	10012401	重度抑郁症	Major depression
104349031	1	14	3	10434903	10057840	精神病类	Psychiatric disorders	10037175	抑郁性心境障碍和混乱	Depressed mood disorders and disturbances	10012375	各种抑郁病	Depressive disorders	10012401	重度抑郁症	Major depression
104349041	1	14	3	10434904	10057840	精神病类	Psychiatric disorders	10037175	抑郁性心境障碍和混乱	Depressed mood disorders and disturbances	10012375	各种抑郁病	Depressive disorders	10012401	重度抑郁症	Major depression
104349051	1	14	3	10434905	10057840	精神病类	Psychiatric disorders	10037175	抑郁性心境障碍和混乱	Depressed mood disorders and disturbances	10012375	各种抑郁病	Depressive disorders	10012401	重度抑郁症	Major depression
104349061	1	14	3	10434906	10070592	各种手术及医疗操作	Surgical and medical procedures	10042613	治疗类操作和支持性护理（不另分类）	Therapeutic procedures and supportive care NEC	10043413	治疗类操作（不另分类）	Therapeutic procedures NEC	10027700	产品使用的适应症不明	Product used for unknown indication
104349071	1	14	3	10434907	10012378	精神病类	Psychiatric disorders	10037175	抑郁性心境障碍和混乱	Depressed mood disorders and disturbances	10012375	各种抑郁病	Depressive disorders	10012401	抑郁	Depression
104349091	1	14	3	10434909	10057840	精神病类	Psychiatric disorders	10037175	抑郁性心境障碍和混乱	Depressed mood disorders and disturbances	10012375	各种抑郁病	Depressive disorders	10012401	重度抑郁症	Major depression
104349101	1	14	3	10434910	10070592	各种手术及医疗操作	Surgical and medical procedures	10042613	治疗类操作和支持性护理（不另分类）	Therapeutic procedures and supportive care NEC	10043413	治疗类操作（不另分类）	Therapeutic procedures NEC	10027700	产品使用的适应症不明	Product used for unknown indication
104349111	1	14	3	10434911	10012378	精神病类	Psychiatric disorders	10037175	抑郁性心境障碍和混乱	Depressed mood disorders and disturbances	10012375	各种抑郁病	Depressive disorders	10012401	抑郁	Depression
104349121	1	14	3	10434912	10057840	精神病类	Psychiatric disorders	10037175	抑郁性心境障碍和混乱	Depressed mood disorders and disturbances	10012375	各种抑郁病	Depressive disorders	10012401	重度抑郁症	Major depression
104349131	1	14	3	10434913	10012378	精神病类	Psychiatric disorders	10037175	抑郁性心境障碍和混乱	Depressed mood disorders and disturbances	10012375	各种抑郁病	Depressive disorders	10012401	抑郁	Depression
104349141	1	14	3	10434914	10057840	精神病类	Psychiatric disorders	10037175	抑郁性心境障碍和混乱	Depressed mood disorders and disturbances	10012375	各种抑郁病	Depressive disorders	10012401	重度抑郁症	Major depression
104349151	1	14	3	10434915	10057840	精神病类	Psychiatric disorders	10037175	抑郁性心境障碍和混乱	Depressed mood disorders and disturbances	10012375	各种抑郁病	Depressive disorders	10012401	重度抑郁症	Major depression
104349161	1	14	3	10434916	10057840	精神病类	Psychiatric disorders	10037175	抑郁性心境障碍和混乱	Depressed mood disorders and disturbances	10012375	各种抑郁病	Depressive disorders	10012401	重度抑郁症	Major depression
104349171	1	14	3	10434917	10012378	精神病类	Psychiatric disorders	10037175	抑郁性心境障碍和混乱	Depressed mood disorders and disturbances	10012375	各种抑郁病	Depressive disorders	10012401	抑郁	Depression
104349181	1	14	3	10434918	10057840	精神病类	Psychiatric disorders	10037175	抑郁性心境障碍和混乱	Depressed mood disorders and disturbances	10012375	各种抑郁病	Depressive disorders	10012401	重度抑郁症	Major depression
104349211	1	14	3	10434921	10070592	各种手术及医疗操作	Surgical and medical procedures	10042613	治疗类操作和支持性护理（不另分类）	Therapeutic procedures and supportive care NEC	10043413	治疗类操作（不另分类）	Therapeutic procedures NEC	10027700	产品使用的适应症不明	Product used for unknown indication
104349221	1	14	3	10434922	10012378	精神病类	Psychiatric disorders	10037175	抑郁性心境障碍和混乱	Depressed mood disorders and disturbances	10012375	各种抑郁病	Depressive disorders	10012401	抑郁	Depression
104349221	1	14	3	10434922	10057840	精神病类	Psychiatric disorders	10037175	抑郁性心境障碍和混乱	Depressed mood disorders and disturbances	10012375	各种抑郁病	Depressive disorders	10012401	重度抑郁症	Major depression
104349231	1	14	3	10434923	10012378	精神病类	Psychiatric disorders	10037175	抑郁性心境障碍和混乱	Depressed mood disorders and disturbances	10012375	各种抑郁病	Depressive disorders	10012401	抑郁	Depression
104349241	1	14	3	10434924	10057840	精神病类	Psychiatric disorders	10037175	抑郁性心境障碍和混乱	Depressed mood disorders and disturbances	10012375	各种抑郁病	Depressive disorders	10012401	重度抑郁症	Major depression
104349251	1	14	3	10434925	10057840	精神病类	Psychiatric disorders	10037175	抑郁性心境障碍和混乱	Depressed mood disorders and disturbances	10012375	各种抑郁病	Depressive disorders	10012401	重度抑郁症	Major depression
104349261	1	14	3	10434926	10057840	精神病类	Psychiatric disorders	10037175	抑郁性心境障碍和混乱	Depressed mood disorders and disturbances	10012375	各种抑郁病	Depressive disorders	10012401	重度抑郁症	Major depression
104349271	1	14	3	10434927	10002855	精神病类	Psychiatric disorders	10037175	焦虑症及症状	Anxiety disorders and symptoms	10002861	焦虑症状	Anxiety symptoms	10002869	焦虑	Anxiety
104349271	1	14	3	10434927	10012378	精神病类	Psychiatric disorders	10037175	抑郁性心境障碍和混乱	Depressed mood disorders and disturbances	10012375	各种抑郁病	Depressive disorders	10012401	抑郁	Depression
104349271	2	14	3	10434927	10002855	精神病类	Psychiatric disorders	10037175	焦虑症及症状	Anxiety disorders and symptoms	10002861	焦虑症状	Anxiety symptoms	10002869	焦虑	Anxiety
104349271	2	14	3	10434927	10012378	精神病类	Psychiatric disorders	10037175	抑郁性心境障碍和混乱	Depressed mood disorders and disturbances	10012375	各种抑郁病	Depressive disorders	10012401	抑郁	Depression
104349281	1	14	3	10434928	10057840	精神病类	Psychiatric disorders	10037175	抑郁性心境障碍和混乱	Depressed mood disorders and disturbances	10012375	各种抑郁病	Depressive disorders	10012401	重度抑郁症	Major depression
104349301	1	14	3	10434930	10057840	精神病类	Psychiatric disorders	10037175	抑郁性心境障碍和混乱	Depressed mood disorders and disturbances	10012375	各种抑郁病	Depressive disorders	10012401	重度抑郁症	Major depression
104349301	2	14	3	10434930	10012378	精神病类	Psychiatric disorders	10037175	抑郁性心境障碍和混乱	Depressed mood disorders and disturbances	10012375	各种抑郁病	Depressive disorders	10012401	抑郁	Depression
104349311	1	14	3	10434931	10070592	各种手术及医疗操作	Surgical and medical procedures	10042613	治疗类操作和支持性护理（不另分类）	Therapeutic procedures and supportive care NEC	10043413	治疗类操作（不另分类）	Therapeutic procedures NEC	10027700	产品使用的适应症不明	Product used for unknown indication
104349321	1	14	3	10434932	10012378	精神病类	Psychiatric disorders	10037175	抑郁性心境障碍和混乱	Depressed mood disorders and disturbances	10012375	各种抑郁病	Depressive disorders	10012401	抑郁	Depression
104349331	1	14	3	10434933	10057840	精神病类	Psychiatric disorders	10037175	抑郁性心境障碍和混乱	Depressed mood disorders and disturbances	10012375	各种抑郁病	Depressive disorders	10012401	重度抑郁症	Major depression
104349341	1	14	3	10434934	10057840	精神病类	Psychiatric disorders	10037175	抑郁性心境障碍和混乱	Depressed mood disorders and disturbances	10012375	各种抑郁病	Depressive disorders	10012401	重度抑郁症	Major depression
104349351	1	14	3	10434935	10057840	精神病类	Psychiatric disorders	10037175	抑郁性心境障碍和混乱	Depressed mood disorders and disturbances	10012375	各种抑郁病	Depressive disorders	10012401	重度抑郁症	Major depression
104349361	1	14	3	10434936	10012378	精神病类	Psychiatric disorders	10037175	抑郁性心境障碍和混乱	Depressed mood disorders and disturbances	10012375	各种抑郁病	Depressive disorders	10012401	抑郁	Depression
104349371	1	14	3	10434937	10057840	精神病类	Psychiatric disorders	10037175	抑郁性心境障碍和混乱	Depressed mood disorders and disturbances	10012375	各种抑郁病	Depressive disorders	10012401	重度抑郁症	Major depression
104349381	1	14	3	10434938	10057840	精神病类	Psychiatric disorders	10037175	抑郁性心境障碍和混乱	Depressed mood disorders and disturbances	10012375	各种抑郁病	Depressive disorders	10012401	重度抑郁症	Major depression
104349391	1	14	3	10434939	10012378	精神病类	Psychiatric disorders	10037175	抑郁性心境障碍和混乱	Depressed mood disorders and disturbances	10012375	各种抑郁病	Depressive disorders	10012401	抑郁	Depression
104349391	1	14	3	10434939	10057840	精神病类	Psychiatric disorders	10037175	抑郁性心境障碍和混乱	Depressed mood disorders and disturbances	10012375	各种抑郁病	Depressive disorders	10012401	重度抑郁症	Major depression
104349401	1	14	3	10434940	10057840	精神病类	Psychiatric disorders	10037175	抑郁性心境障碍和混乱	Depressed mood disorders and disturbances	10012375	各种抑郁病	Depressive disorders	10012401	重度抑郁症	Major depression
104349411	1	14	3	10434941	10057840	精神病类	Psychiatric disorders	10037175	抑郁性心境障碍和混乱	Depressed mood disorders and disturbances	10012375	各种抑郁病	Depressive disorders	10012401	重度抑郁症	Major depression
104349421	1	14	3	10434942	10012378	精神病类	Psychiatric disorders	10037175	抑郁性心境障碍和混乱	Depressed mood disorders and disturbances	10012375	各种抑郁病	Depressive disorders	10012401	抑郁	Depression
104349431	1	14	3	10434943	10012378	精神病类	Psychiatric disorders	10037175	抑郁性心境障碍和混乱	Depressed mood disorders and disturbances	10012375	各种抑郁病	Depressive disorders	10012401	抑郁	Depression
104349441	1	14	3	10434944	10012378	精神病类	Psychiatric disorders	10037175	抑郁性心境障碍和混乱	Depressed mood disorders and disturbances	10012375	各种抑郁病	Depressive disorders	10012401	抑郁	Depression
104349451	1	14	3	10434945	10012378	精神病类	Psychiatric disorders	10037175	抑郁性心境障碍和混乱	Depressed mood disorders and disturbances	10012375	各种抑郁病	Depressive disorders	10012401	抑郁	Depression
104349471	1	14	3	10434947	10057840	精神病类	Psychiatric disorders	10037175	抑郁性心境障碍和混乱	Depressed mood disorders and disturbances	10012375	各种抑郁病	Depressive disorders	10012401	重度抑郁症	Major depression
104349471	2	14	3	10434947	10070592	各种手术及医疗操作	Surgical and medical procedures	10042613	治疗类操作和支持性护理（不另分类）	Therapeutic procedures and supportive care NEC	10043413	治疗类操作（不另分类）	Therapeutic procedures NEC	10027700	产品使用的适应症不明	Product used for unknown indication
104349481	1	14	3	10434948	10012378	精神病类	Psychiatric disorders	10037175	抑郁性心境障碍和混乱	Depressed mood disorders and disturbances	10012375	各种抑郁病	Depressive disorders	10012401	抑郁	Depression
104349491	1	14	3	10434949	10057840	精神病类	Psychiatric disorders	10037175	抑郁性心境障碍和混乱	Depressed mood disorders and disturbances	10012375	各种抑郁病	Depressive disorders	10012401	重度抑郁症	Major depression
104349511	1	14	3	10434951	10012378	精神病类	Psychiatric disorders	10037175	抑郁性心境障碍和混乱	Depressed mood disorders and disturbances	10012375	各种抑郁病	Depressive disorders	10012401	抑郁	Depression
104349521	1	14	3	10434952	10012378	精神病类	Psychiatric disorders	10037175	抑郁性心境障碍和混乱	Depressed mood disorders and disturbances	10012375	各种抑郁病	Depressive disorders	10012401	抑郁	Depression
104349531	1	14	3	10434953	10012378	精神病类	Psychiatric disorders	10037175	抑郁性心境障碍和混乱	Depressed mood disorders and disturbances	10012375	各种抑郁病	Depressive disorders	10012401	抑郁	Depression
104349541	1	14	3	10434954	10012378	精神病类	Psychiatric disorders	10037175	抑郁性心境障碍和混乱	Depressed mood disorders and disturbances	10012375	各种抑郁病	Depressive disorders	10012401	抑郁	Depression
104349551	1	14	3	10434955	10002855	精神病类	Psychiatric disorders	10037175	焦虑症及症状	Anxiety disorders and symptoms	10002861	焦虑症状	Anxiety symptoms	10002869	焦虑	Anxiety
104349551	1	14	3	10434955	10012378	精神病类	Psychiatric disorders	10037175	抑郁性心境障碍和混乱	Depressed mood disorders and disturbances	10012375	各种抑郁病	Depressive disorders	10012401	抑郁	Depression
104349551	1	14	3	10434955	10057840	精神病类	Psychiatric disorders	10037175	抑郁性心境障碍和混乱	Depressed mood disorders and disturbances	10012375	各种抑郁病	Depressive disorders	10012401	重度抑郁症	Major depression
104349561	1	14	3	10434956	10012378	精神病类	Psychiatric disorders	10037175	抑郁性心境障碍和混乱	Depressed mood disorders and disturbances	10012375	各种抑郁病	Depressive disorders	10012401	抑郁	Depression
104349571	1	14	3	10434957	10057840	精神病类	Psychiatric disorders	10037175	抑郁性心境障碍和混乱	Depressed mood disorders and disturbances	10012375	各种抑郁病	Depressive disorders	10012401	重度抑郁症	Major depression
104349581	1	14	3	10434958	10012378	精神病类	Psychiatric disorders	10037175	抑郁性心境障碍和混乱	Depressed mood disorders and disturbances	10012375	各种抑郁病	Depressive disorders	10012401	抑郁	Depression
104349591	1	14	3	10434959	10057840	精神病类	Psychiatric disorders	10037175	抑郁性心境障碍和混乱	Depressed mood disorders and disturbances	10012375	各种抑郁病	Depressive disorders	10012401	重度抑郁症	Major depression
104349601	1	14	3	10434960	10012378	精神病类	Psychiatric disorders	10037175	抑郁性心境障碍和混乱	Depressed mood disorders and disturbances	10012375	各种抑郁病	Depressive disorders	10012401	抑郁	Depression
104349611	1	14	3	10434961	10057840	精神病类	Psychiatric disorders	10037175	抑郁性心境障碍和混乱	Depressed mood disorders and disturbances	10012375	各种抑郁病	Depressive disorders	10012401	重度抑郁症	Major depression
104349621	1	14	3	10434962	10057840	精神病类	Psychiatric disorders	10037175	抑郁性心境障碍和混乱	Depressed mood disorders and disturbances	10012375	各种抑郁病	Depressive disorders	10012401	重度抑郁症	Major depression
104349631	1	14	3	10434963	10057840	精神病类	Psychiatric disorders	10037175	抑郁性心境障碍和混乱	Depressed mood disorders and disturbances	10012375	各种抑郁病	Depressive disorders	10012401	重度抑郁症	Major depression
104349641	1	14	3	10434964	10057840	精神病类	Psychiatric disorders	10037175	抑郁性心境障碍和混乱	Depressed mood disorders and disturbances	10012375	各种抑郁病	Depressive disorders	10012401	重度抑郁症	Major depression
104349651	1	14	3	10434965	10057840	精神病类	Psychiatric disorders	10037175	抑郁性心境障碍和混乱	Depressed mood disorders and disturbances	10012375	各种抑郁病	Depressive disorders	10012401	重度抑郁症	Major depression
104349661	1	14	3	10434966	10070592	各种手术及医疗操作	Surgical and medical procedures	10042613	治疗类操作和支持性护理（不另分类）	Therapeutic procedures and supportive care NEC	10043413	治疗类操作（不另分类）	Therapeutic procedures NEC	10027700	产品使用的适应症不明	Product used for unknown indication
104349671	1	14	3	10434967	10070592	各种手术及医疗操作	Surgical and medical procedures	10042613	治疗类操作和支持性护理（不另分类）	Therapeutic procedures and supportive care NEC	10043413	治疗类操作（不另分类）	Therapeutic procedures NEC	10027700	产品使用的适应症不明	Product used for unknown indication
104349681	1	14	3	10434968	10057840	精神病类	Psychiatric disorders	10037175	抑郁性心境障碍和混乱	Depressed mood disorders and disturbances	10012375	各种抑郁病	Depressive disorders	10012401	重度抑郁症	Major depression
104349691	1	14	3	10434969	10012378	精神病类	Psychiatric disorders	10037175	抑郁性心境障碍和混乱	Depressed mood disorders and disturbances	10012375	各种抑郁病	Depressive disorders	10012401	抑郁	Depression
104349701	1	14	3	10434970	10057840	精神病类	Psychiatric disorders	10037175	抑郁性心境障碍和混乱	Depressed mood disorders and disturbances	10012375	各种抑郁病	Depressive disorders	10012401	重度抑郁症	Major depression
104349711	1	14	3	10434971	10057840	精神病类	Psychiatric disorders	10037175	抑郁性心境障碍和混乱	Depressed mood disorders and disturbances	10012375	各种抑郁病	Depressive disorders	10012401	重度抑郁症	Major depression
104349721	1	14	3	10434972	10057840	精神病类	Psychiatric disorders	10037175	抑郁性心境障碍和混乱	Depressed mood disorders and disturbances	10012375	各种抑郁病	Depressive disorders	10012401	重度抑郁症	Major depression
104349721	2	14	3	10434972	10070592	各种手术及医疗操作	Surgical and medical procedures	10042613	治疗类操作和支持性护理（不另分类）	Therapeutic procedures and supportive care NEC	10043413	治疗类操作（不另分类）	Therapeutic procedures NEC	10027700	产品使用的适应症不明	Product used for unknown indication
104349741	1	14	3	10434974	10057840	精神病类	Psychiatric disorders	10037175	抑郁性心境障碍和混乱	Depressed mood disorders and disturbances	10012375	各种抑郁病	Depressive disorders	10012401	重度抑郁症	Major depression
104349751	1	14	3	10434975	10012378	精神病类	Psychiatric disorders	10037175	抑郁性心境障碍和混乱	Depressed mood disorders and disturbances	10012375	各种抑郁病	Depressive disorders	10012401	抑郁	Depression
104349761	1	14	3	10434976	10057840	精神病类	Psychiatric disorders	10037175	抑郁性心境障碍和混乱	Depressed mood disorders and disturbances	10012375	各种抑郁病	Depressive disorders	10012401	重度抑郁症	Major depression
104349771	1	14	3	10434977	10012378	精神病类	Psychiatric disorders	10037175	抑郁性心境障碍和混乱	Depressed mood disorders and disturbances	10012375	各种抑郁病	Depressive disorders	10012401	抑郁	Depression
104349781	1	14	3	10434978	10057840	精神病类	Psychiatric disorders	10037175	抑郁性心境障碍和混乱	Depressed mood disorders and disturbances	10012375	各种抑郁病	Depressive disorders	10012401	重度抑郁症	Major depression
104349791	1	14	3	10434979	10057840	精神病类	Psychiatric disorders	10037175	抑郁性心境障碍和混乱	Depressed mood disorders and disturbances	10012375	各种抑郁病	Depressive disorders	10012401	重度抑郁症	Major depression
104349801	1	14	3	10434980	10057840	精神病类	Psychiatric disorders	10037175	抑郁性心境障碍和混乱	Depressed mood disorders and disturbances	10012375	各种抑郁病	Depressive disorders	10012401	重度抑郁症	Major depression
104349811	1	14	3	10434981	10057667	精神病类	Psychiatric disorders	10037175	躁狂及双相性心境障碍和混乱	Manic and bipolar mood disorders and disturbances	10026753	各种双相情绪障碍	Bipolar disorders	10004938	双相障碍	Bipolar disorder
104349821	1	14	3	10434982	10057840	精神病类	Psychiatric disorders	10037175	抑郁性心境障碍和混乱	Depressed mood disorders and disturbances	10012375	各种抑郁病	Depressive disorders	10012401	重度抑郁症	Major depression
104349831	1	14	3	10434983	10070592	各种手术及医疗操作	Surgical and medical procedures	10042613	治疗类操作和支持性护理（不另分类）	Therapeutic procedures and supportive care NEC	10043413	治疗类操作（不另分类）	Therapeutic procedures NEC	10027700	产品使用的适应症不明	Product used for unknown indication
104349841	1	14	3	10434984	10002855	精神病类	Psychiatric disorders	10037175	焦虑症及症状	Anxiety disorders and symptoms	10002861	焦虑症状	Anxiety symptoms	10002869	焦虑	Anxiety
104349871	1	14	3	10434987	10057840	精神病类	Psychiatric disorders	10037175	抑郁性心境障碍和混乱	Depressed mood disorders and disturbances	10012375	各种抑郁病	Depressive disorders	10012401	重度抑郁症	Major depression
104349891	1	14	3	10434989	10057840	精神病类	Psychiatric disorders	10037175	抑郁性心境障碍和混乱	Depressed mood disorders and disturbances	10012375	各种抑郁病	Depressive disorders	10012401	重度抑郁症	Major depression
104349931	1	14	3	10434993	10057840	精神病类	Psychiatric disorders	10037175	抑郁性心境障碍和混乱	Depressed mood disorders and disturbances	10012375	各种抑郁病	Depressive disorders	10012401	重度抑郁症	Major depression
104349941	1	14	3	10434994	10057840	精神病类	Psychiatric disorders	10037175	抑郁性心境障碍和混乱	Depressed mood disorders and disturbances	10012375	各种抑郁病	Depressive disorders	10012401	重度抑郁症	Major depression
104349951	1	14	3	10434995	10070592	各种手术及医疗操作	Surgical and medical procedures	10042613	治疗类操作和支持性护理（不另分类）	Therapeutic procedures and supportive care NEC	10043413	治疗类操作（不另分类）	Therapeutic procedures NEC	10027700	产品使用的适应症不明	Product used for unknown indication
104349961	1	14	3	10434996	10012378	精神病类	Psychiatric disorders	10037175	抑郁性心境障碍和混乱	Depressed mood disorders and disturbances	10012375	各种抑郁病	Depressive disorders	10012401	抑郁	Depression
104350001	1	14	3	10435000	10057840	精神病类	Psychiatric disorders	10037175	抑郁性心境障碍和混乱	Depressed mood disorders and disturbances	10012375	各种抑郁病	Depressive disorders	10012401	重度抑郁症	Major depression
104350011	1	14	3	10435001	10070592	各种手术及医疗操作	Surgical and medical procedures	10042613	治疗类操作和支持性护理（不另分类）	Therapeutic procedures and supportive care NEC	10043413	治疗类操作（不另分类）	Therapeutic procedures NEC	10027700	产品使用的适应症不明	Product used for unknown indication
104350021	1	14	3	10435002	10057840	精神病类	Psychiatric disorders	10037175	抑郁性心境障碍和混乱	Depressed mood disorders and disturbances	10012375	各种抑郁病	Depressive disorders	10012401	重度抑郁症	Major depression
104350031	1	14	3	10435003	10012378	精神病类	Psychiatric disorders	10037175	抑郁性心境障碍和混乱	Depressed mood disorders and disturbances	10012375	各种抑郁病	Depressive disorders	10012401	抑郁	Depression
104350041	1	14	3	10435004	10057840	精神病类	Psychiatric disorders	10037175	抑郁性心境障碍和混乱	Depressed mood disorders and disturbances	10012375	各种抑郁病	Depressive disorders	10012401	重度抑郁症	Major depression
104350051	1	14	3	10435005	10012378	精神病类	Psychiatric disorders	10037175	抑郁性心境障碍和混乱	Depressed mood disorders and disturbances	10012375	各种抑郁病	Depressive disorders	10012401	抑郁	Depression
104350061	1	14	3	10435006	10012378	精神病类	Psychiatric disorders	10037175	抑郁性心境障碍和混乱	Depressed mood disorders and disturbances	10012375	各种抑郁病	Depressive disorders	10012401	抑郁	Depression
104350071	1	14	3	10435007	10012378	精神病类	Psychiatric disorders	10037175	抑郁性心境障碍和混乱	Depressed mood disorders and disturbances	10012375	各种抑郁病	Depressive disorders	10012401	抑郁	Depression
104350081	1	14	3	10435008	10048439	各种肌肉骨骼及结缔组织疾病	Musculoskeletal and connective tissue disorders	10028395	肌肉类疾病	Muscle disorders	10028302	肌肉疼痛	Muscle pains	10028323	纤维肌痛	Fibromyalgia
104350101	1	14	3	10435010	10012378	精神病类	Psychiatric disorders	10037175	抑郁性心境障碍和混乱	Depressed mood disorders and disturbances	10012375	各种抑郁病	Depressive disorders	10012401	抑郁	Depression
104350111	1	14	3	10435011	10012378	精神病类	Psychiatric disorders	10037175	抑郁性心境障碍和混乱	Depressed mood disorders and disturbances	10012375	各种抑郁病	Depressive disorders	10012401	抑郁	Depression
104350121	1	14	3	10435012	10070592	各种手术及医疗操作	Surgical and medical procedures	10042613	治疗类操作和支持性护理（不另分类）	Therapeutic procedures and supportive care NEC	10043413	治疗类操作（不另分类）	Therapeutic procedures NEC	10027700	产品使用的适应症不明	Product used for unknown indication
104350131	1	14	3	10435013	10012378	精神病类	Psychiatric disorders	10037175	抑郁性心境障碍和混乱	Depressed mood disorders and disturbances	10012375	各种抑郁病	Depressive disorders	10012401	抑郁	Depression
104350141	1	14	3	10435014	10012378	精神病类	Psychiatric disorders	10037175	抑郁性心境障碍和混乱	Depressed mood disorders and disturbances	10012375	各种抑郁病	Depressive disorders	10012401	抑郁	Depression
104350151	1	14	3	10435015	10012378	精神病类	Psychiatric disorders	10037175	抑郁性心境障碍和混乱	Depressed mood disorders and disturbances	10012375	各种抑郁病	Depressive disorders	10012401	抑郁	Depression
104350161	1	14	3	10435016	10012378	精神病类	Psychiatric disorders	10037175	抑郁性心境障碍和混乱	Depressed mood disorders and disturbances	10012375	各种抑郁病	Depressive disorders	10012401	抑郁	Depression
104350171	1	14	3	10435017	10070592	各种手术及医疗操作	Surgical and medical procedures	10042613	治疗类操作和支持性护理（不另分类）	Therapeutic procedures and supportive care NEC	10043413	治疗类操作（不另分类）	Therapeutic procedures NEC	10027700	产品使用的适应症不明	Product used for unknown indication
104350211	1	14	3	10435021	10057840	精神病类	Psychiatric disorders	10037175	抑郁性心境障碍和混乱	Depressed mood disorders and disturbances	10012375	各种抑郁病	Depressive disorders	10012401	重度抑郁症	Major depression
104350231	1	14	3	10435023	10057840	精神病类	Psychiatric disorders	10037175	抑郁性心境障碍和混乱	Depressed mood disorders and disturbances	10012375	各种抑郁病	Depressive disorders	10012401	重度抑郁症	Major depression
104350261	1	14	3	10435026	10057840	精神病类	Psychiatric disorders	10037175	抑郁性心境障碍和混乱	Depressed mood disorders and disturbances	10012375	各种抑郁病	Depressive disorders	10012401	重度抑郁症	Major depression
104350281	1	14	3	10435028	10057840	精神病类	Psychiatric disorders	10037175	抑郁性心境障碍和混乱	Depressed mood disorders and disturbances	10012375	各种抑郁病	Depressive disorders	10012401	重度抑郁症	Major depression
104350291	1	14	3	10435029	10057840	精神病类	Psychiatric disorders	10037175	抑郁性心境障碍和混乱	Depressed mood disorders and disturbances	10012375	各种抑郁病	Depressive disorders	10012401	重度抑郁症	Major depression
104350311	1	14	3	10435031	10057840	精神病类	Psychiatric disorders	10037175	抑郁性心境障碍和混乱	Depressed mood disorders and disturbances	10012375	各种抑郁病	Depressive disorders	10012401	重度抑郁症	Major depression
104350321	1	14	3	10435032	10012378	精神病类	Psychiatric disorders	10037175	抑郁性心境障碍和混乱	Depressed mood disorders and disturbances	10012375	各种抑郁病	Depressive disorders	10012401	抑郁	Depression
104350341	1	14	3	10435034	10057840	精神病类	Psychiatric disorders	10037175	抑郁性心境障碍和混乱	Depressed mood disorders and disturbances	10012375	各种抑郁病	Depressive disorders	10012401	重度抑郁症	Major depression
104350351	1	14	3	10435035	10057840	精神病类	Psychiatric disorders	10037175	抑郁性心境障碍和混乱	Depressed mood disorders and disturbances	10012375	各种抑郁病	Depressive disorders	10012401	重度抑郁症	Major depression
104350361	1	14	3	10435036	10012378	精神病类	Psychiatric disorders	10037175	抑郁性心境障碍和混乱	Depressed mood disorders and disturbances	10012375	各种抑郁病	Depressive disorders	10012401	抑郁	Depression
104350371	1	14	3	10435037	10057840	精神病类	Psychiatric disorders	10037175	抑郁性心境障碍和混乱	Depressed mood disorders and disturbances	10012375	各种抑郁病	Depressive disorders	10012401	重度抑郁症	Major depression
104350381	1	14	3	10435038	10012378	精神病类	Psychiatric disorders	10037175	抑郁性心境障碍和混乱	Depressed mood disorders and disturbances	10012375	各种抑郁病	Depressive disorders	10012401	抑郁	Depression
104350391	1	14	3	10435039	10057840	精神病类	Psychiatric disorders	10037175	抑郁性心境障碍和混乱	Depressed mood disorders and disturbances	10012375	各种抑郁病	Depressive disorders	10012401	重度抑郁症	Major depression
104350402	1	14	4	10435040	10012378	精神病类	Psychiatric disorders	10037175	抑郁性心境障碍和混乱	Depressed mood disorders and disturbances	10012375	各种抑郁病	Depressive disorders	10012401	抑郁	Depression
104350402	2	14	4	10435040	10027599	各类神经系统疾病	Nervous system disorders	10029205	各类头痛	Headaches	10019231	各种偏头痛	Migraine headaches	10027603	偏头痛	Migraine
104350411	1	14	3	10435041	10057840	精神病类	Psychiatric disorders	10037175	抑郁性心境障碍和混乱	Depressed mood disorders and disturbances	10012375	各种抑郁病	Depressive disorders	10012401	重度抑郁症	Major depression
104350431	1	14	3	10435043	10012378	精神病类	Psychiatric disorders	10037175	抑郁性心境障碍和混乱	Depressed mood disorders and disturbances	10012375	各种抑郁病	Depressive disorders	10012401	抑郁	Depression
104350451	1	14	3	10435045	10012378	精神病类	Psychiatric disorders	10037175	抑郁性心境障碍和混乱	Depressed mood disorders and disturbances	10012375	各种抑郁病	Depressive disorders	10012401	抑郁	Depression
104350461	1	14	3	10435046	10012378	精神病类	Psychiatric disorders	10037175	抑郁性心境障碍和混乱	Depressed mood disorders and disturbances	10012375	各种抑郁病	Depressive disorders	10012401	抑郁	Depression
104350611	1	14	3	10435061	10012378	精神病类	Psychiatric disorders	10037175	抑郁性心境障碍和混乱	Depressed mood disorders and disturbances	10012375	各种抑郁病	Depressive disorders	10012401	抑郁	Depression
104350621	1	14	3	10435062	10057840	精神病类	Psychiatric disorders	10037175	抑郁性心境障碍和混乱	Depressed mood disorders and disturbances	10012375	各种抑郁病	Depressive disorders	10012401	重度抑郁症	Major depression
104350631	1	14	3	10435063	10057840	精神病类	Psychiatric disorders	10037175	抑郁性心境障碍和混乱	Depressed mood disorders and disturbances	10012375	各种抑郁病	Depressive disorders	10012401	重度抑郁症	Major depression
104350641	1	14	3	10435064	10070592	各种手术及医疗操作	Surgical and medical procedures	10042613	治疗类操作和支持性护理（不另分类）	Therapeutic procedures and supportive care NEC	10043413	治疗类操作（不另分类）	Therapeutic procedures NEC	10027700	产品使用的适应症不明	Product used for unknown indication
104350651	1	14	3	10435065	10057840	精神病类	Psychiatric disorders	10037175	抑郁性心境障碍和混乱	Depressed mood disorders and disturbances	10012375	各种抑郁病	Depressive disorders	10012401	重度抑郁症	Major depression
104350661	1	14	3	10435066	10057840	精神病类	Psychiatric disorders	10037175	抑郁性心境障碍和混乱	Depressed mood disorders and disturbances	10012375	各种抑郁病	Depressive disorders	10012401	重度抑郁症	Major depression
104350671	1	14	3	10435067	10012378	精神病类	Psychiatric disorders	10037175	抑郁性心境障碍和混乱	Depressed mood disorders and disturbances	10012375	各种抑郁病	Depressive disorders	10012401	抑郁	Depression
104350671	1	14	3	10435067	10057840	精神病类	Psychiatric disorders	10037175	抑郁性心境障碍和混乱	Depressed mood disorders and disturbances	10012375	各种抑郁病	Depressive disorders	10012401	重度抑郁症	Major depression
104350681	1	14	3	10435068	10057840	精神病类	Psychiatric disorders	10037175	抑郁性心境障碍和混乱	Depressed mood disorders and disturbances	10012375	各种抑郁病	Depressive disorders	10012401	重度抑郁症	Major depression
104350691	1	14	3	10435069	10057840	精神病类	Psychiatric disorders	10037175	抑郁性心境障碍和混乱	Depressed mood disorders and disturbances	10012375	各种抑郁病	Depressive disorders	10012401	重度抑郁症	Major depression
104350701	1	14	3	10435070	10057840	精神病类	Psychiatric disorders	10037175	抑郁性心境障碍和混乱	Depressed mood disorders and disturbances	10012375	各种抑郁病	Depressive disorders	10012401	重度抑郁症	Major depression
104350711	1	14	3	10435071	10012378	精神病类	Psychiatric disorders	10037175	抑郁性心境障碍和混乱	Depressed mood disorders and disturbances	10012375	各种抑郁病	Depressive disorders	10012401	抑郁	Depression
104350721	1	14	3	10435072	10012378	精神病类	Psychiatric disorders	10037175	抑郁性心境障碍和混乱	Depressed mood disorders and disturbances	10012375	各种抑郁病	Depressive disorders	10012401	抑郁	Depression
104350732	1	14	4	10435073	10057840	精神病类	Psychiatric disorders	10037175	抑郁性心境障碍和混乱	Depressed mood disorders and disturbances	10012375	各种抑郁病	Depressive disorders	10012401	重度抑郁症	Major depression
104350741	1	14	3	10435074	10012378	精神病类	Psychiatric disorders	10037175	抑郁性心境障碍和混乱	Depressed mood disorders and disturbances	10012375	各种抑郁病	Depressive disorders	10012401	抑郁	Depression
104350751	1	14	3	10435075	10070592	各种手术及医疗操作	Surgical and medical procedures	10042613	治疗类操作和支持性护理（不另分类）	Therapeutic procedures and supportive care NEC	10043413	治疗类操作（不另分类）	Therapeutic procedures NEC	10027700	产品使用的适应症不明	Product used for unknown indication
104350761	1	14	3	10435076	10012378	精神病类	Psychiatric disorders	10037175	抑郁性心境障碍和混乱	Depressed mood disorders and disturbances	10012375	各种抑郁病	Depressive disorders	10012401	抑郁	Depression
104350771	1	14	3	10435077	10057840	精神病类	Psychiatric disorders	10037175	抑郁性心境障碍和混乱	Depressed mood disorders and disturbances	10012375	各种抑郁病	Depressive disorders	10012401	重度抑郁症	Major depression
104350781	1	14	3	10435078	10057840	精神病类	Psychiatric disorders	10037175	抑郁性心境障碍和混乱	Depressed mood disorders and disturbances	10012375	各种抑郁病	Depressive disorders	10012401	重度抑郁症	Major depression
104350791	1	14	3	10435079	10057840	精神病类	Psychiatric disorders	10037175	抑郁性心境障碍和混乱	Depressed mood disorders and disturbances	10012375	各种抑郁病	Depressive disorders	10012401	重度抑郁症	Major depression
104350801	1	14	3	10435080	10057840	精神病类	Psychiatric disorders	10037175	抑郁性心境障碍和混乱	Depressed mood disorders and disturbances	10012375	各种抑郁病	Depressive disorders	10012401	重度抑郁症	Major depression
104350811	1	14	3	10435081	10057840	精神病类	Psychiatric disorders	10037175	抑郁性心境障碍和混乱	Depressed mood disorders and disturbances	10012375	各种抑郁病	Depressive disorders	10012401	重度抑郁症	Major depression
104350821	1	14	3	10435082	10002855	精神病类	Psychiatric disorders	10037175	焦虑症及症状	Anxiety disorders and symptoms	10002861	焦虑症状	Anxiety symptoms	10002869	焦虑	Anxiety
104350821	1	14	3	10435082	10057840	精神病类	Psychiatric disorders	10037175	抑郁性心境障碍和混乱	Depressed mood disorders and disturbances	10012375	各种抑郁病	Depressive disorders	10012401	重度抑郁症	Major depression
104350831	1	14	3	10435083	10057840	精神病类	Psychiatric disorders	10037175	抑郁性心境障碍和混乱	Depressed mood disorders and disturbances	10012375	各种抑郁病	Depressive disorders	10012401	重度抑郁症	Major depression
104350841	1	14	3	10435084	10057840	精神病类	Psychiatric disorders	10037175	抑郁性心境障碍和混乱	Depressed mood disorders and disturbances	10012375	各种抑郁病	Depressive disorders	10012401	重度抑郁症	Major depression
104350851	1	14	3	10435085	10057840	精神病类	Psychiatric disorders	10037175	抑郁性心境障碍和混乱	Depressed mood disorders and disturbances	10012375	各种抑郁病	Depressive disorders	10012401	重度抑郁症	Major depression
104350861	1	14	3	10435086	10057840	精神病类	Psychiatric disorders	10037175	抑郁性心境障碍和混乱	Depressed mood disorders and disturbances	10012375	各种抑郁病	Depressive disorders	10012401	重度抑郁症	Major depression
104350871	1	14	3	10435087	10057840	精神病类	Psychiatric disorders	10037175	抑郁性心境障碍和混乱	Depressed mood disorders and disturbances	10012375	各种抑郁病	Depressive disorders	10012401	重度抑郁症	Major depression
104350881	1	14	3	10435088	10057840	精神病类	Psychiatric disorders	10037175	抑郁性心境障碍和混乱	Depressed mood disorders and disturbances	10012375	各种抑郁病	Depressive disorders	10012401	重度抑郁症	Major depression
104350891	1	14	3	10435089	10057840	精神病类	Psychiatric disorders	10037175	抑郁性心境障碍和混乱	Depressed mood disorders and disturbances	10012375	各种抑郁病	Depressive disorders	10012401	重度抑郁症	Major depression
104350901	1	14	3	10435090	10057840	精神病类	Psychiatric disorders	10037175	抑郁性心境障碍和混乱	Depressed mood disorders and disturbances	10012375	各种抑郁病	Depressive disorders	10012401	重度抑郁症	Major depression
104350941	1	14	3	10435094	10057840	精神病类	Psychiatric disorders	10037175	抑郁性心境障碍和混乱	Depressed mood disorders and disturbances	10012375	各种抑郁病	Depressive disorders	10012401	重度抑郁症	Major depression
104350961	1	14	3	10435096	10057840	精神病类	Psychiatric disorders	10037175	抑郁性心境障碍和混乱	Depressed mood disorders and disturbances	10012375	各种抑郁病	Depressive disorders	10012401	重度抑郁症	Major depression
104350971	1	14	3	10435097	10057840	精神病类	Psychiatric disorders	10037175	抑郁性心境障碍和混乱	Depressed mood disorders and disturbances	10012375	各种抑郁病	Depressive disorders	10012401	重度抑郁症	Major depression
104350981	1	14	3	10435098	10057840	精神病类	Psychiatric disorders	10037175	抑郁性心境障碍和混乱	Depressed mood disorders and disturbances	10012375	各种抑郁病	Depressive disorders	10012401	重度抑郁症	Major depression
104350991	1	14	3	10435099	10012378	精神病类	Psychiatric disorders	10037175	抑郁性心境障碍和混乱	Depressed mood disorders and disturbances	10012375	各种抑郁病	Depressive disorders	10012401	抑郁	Depression
104351021	1	14	3	10435102	10029898	精神病类	Psychiatric disorders	10037175	焦虑症及症状	Anxiety disorders and symptoms	10002861	各种强迫症及症状	Obsessive-compulsive disorders and symptoms	10068758	强迫症	Obsessive-compulsive disorder
104351031	1	14	3	10435103	10070592	各种手术及医疗操作	Surgical and medical procedures	10042613	治疗类操作和支持性护理（不另分类）	Therapeutic procedures and supportive care NEC	10043413	治疗类操作（不另分类）	Therapeutic procedures NEC	10027700	产品使用的适应症不明	Product used for unknown indication
104351041	1	14	3	10435104	10057840	精神病类	Psychiatric disorders	10037175	抑郁性心境障碍和混乱	Depressed mood disorders and disturbances	10012375	各种抑郁病	Depressive disorders	10012401	重度抑郁症	Major depression
104351061	1	14	3	10435106	10057840	精神病类	Psychiatric disorders	10037175	抑郁性心境障碍和混乱	Depressed mood disorders and disturbances	10012375	各种抑郁病	Depressive disorders	10012401	重度抑郁症	Major depression
104376041	1	14	3	10437604	10057840	精神病类	Psychiatric disorders	10037175	抑郁性心境障碍和混乱	Depressed mood disorders and disturbances	10012375	各种抑郁病	Depressive disorders	10012401	重度抑郁症	Major depression
104376271	1	14	3	10437627	10057840	精神病类	Psychiatric disorders	10037175	抑郁性心境障碍和混乱	Depressed mood disorders and disturbances	10012375	各种抑郁病	Depressive disorders	10012401	重度抑郁症	Major depression
104377281	1	14	3	10437728	10057840	精神病类	Psychiatric disorders	10037175	抑郁性心境障碍和混乱	Depressed mood disorders and disturbances	10012375	各种抑郁病	Depressive disorders	10012401	重度抑郁症	Major depression
104378591	1	14	3	10437859	10057840	精神病类	Psychiatric disorders	10037175	抑郁性心境障碍和混乱	Depressed mood disorders and disturbances	10012375	各种抑郁病	Depressive disorders	10012401	重度抑郁症	Major depression
104378871	1	14	3	10437887	10012378	精神病类	Psychiatric disorders	10037175	抑郁性心境障碍和混乱	Depressed mood disorders and disturbances	10012375	各种抑郁病	Depressive disorders	10012401	抑郁	Depression
104379711	1	14	3	10437971	10057840	精神病类	Psychiatric disorders	10037175	抑郁性心境障碍和混乱	Depressed mood disorders and disturbances	10012375	各种抑郁病	Depressive disorders	10012401	重度抑郁症	Major depression
104380791	1	14	3	10438079	10057840	精神病类	Psychiatric disorders	10037175	抑郁性心境障碍和混乱	Depressed mood disorders and disturbances	10012375	各种抑郁病	Depressive disorders	10012401	重度抑郁症	Major depression
104380971	1	14	3	10438097	10057840	精神病类	Psychiatric disorders	10037175	抑郁性心境障碍和混乱	Depressed mood disorders and disturbances	10012375	各种抑郁病	Depressive disorders	10012401	重度抑郁症	Major depression
104381141	1	14	3	10438114	10057840	精神病类	Psychiatric disorders	10037175	抑郁性心境障碍和混乱	Depressed mood disorders and disturbances	10012375	各种抑郁病	Depressive disorders	10012401	重度抑郁症	Major depression
104381251	1	14	3	10438125	10012378	精神病类	Psychiatric disorders	10037175	抑郁性心境障碍和混乱	Depressed mood disorders and disturbances	10012375	各种抑郁病	Depressive disorders	10012401	抑郁	Depression
104381841	1	14	3	10438184	10012378	精神病类	Psychiatric disorders	10037175	抑郁性心境障碍和混乱	Depressed mood disorders and disturbances	10012375	各种抑郁病	Depressive disorders	10012401	抑郁	Depression
104382361	1	14	3	10438236	10012378	精神病类	Psychiatric disorders	10037175	抑郁性心境障碍和混乱	Depressed mood disorders and disturbances	10012375	各种抑郁病	Depressive disorders	10012401	抑郁	Depression
104382401	1	14	3	10438240	10057840	精神病类	Psychiatric disorders	10037175	抑郁性心境障碍和混乱	Depressed mood disorders and disturbances	10012375	各种抑郁病	Depressive disorders	10012401	重度抑郁症	Major depression
104382661	1	14	3	10438266	10057840	精神病类	Psychiatric disorders	10037175	抑郁性心境障碍和混乱	Depressed mood disorders and disturbances	10012375	各种抑郁病	Depressive disorders	10012401	重度抑郁症	Major depression
104384191	1	14	3	10438419	10057840	精神病类	Psychiatric disorders	10037175	抑郁性心境障碍和混乱	Depressed mood disorders and disturbances	10012375	各种抑郁病	Depressive disorders	10012401	重度抑郁症	Major depression
104384501	1	14	3	10438450	10057840	精神病类	Psychiatric disorders	10037175	抑郁性心境障碍和混乱	Depressed mood disorders and disturbances	10012375	各种抑郁病	Depressive disorders	10012401	重度抑郁症	Major depression
104388862	1	14	4	10438886	10012378	精神病类	Psychiatric disorders	10037175	抑郁性心境障碍和混乱	Depressed mood disorders and disturbances	10012375	各种抑郁病	Depressive disorders	10012401	抑郁	Depression
104459032	1	14	3	10445903	10057840	精神病类	Psychiatric disorders	10037175	抑郁性心境障碍和混乱	Depressed mood disorders and disturbances	10012375	各种抑郁病	Depressive disorders	10012401	重度抑郁症	Major depression
104460621	1	14	3	10446062	10057840	精神病类	Psychiatric disorders	10037175	抑郁性心境障碍和混乱	Depressed mood disorders and disturbances	10012375	各种抑郁病	Depressive disorders	10012401	重度抑郁症	Major depression
104543762	1	14	3	10454376	10012378	精神病类	Psychiatric disorders	10037175	抑郁性心境障碍和混乱	Depressed mood disorders and disturbances	10012375	各种抑郁病	Depressive disorders	10012401	抑郁	Depression
104543762	2	14	3	10454376	10057840	精神病类	Psychiatric disorders	10037175	抑郁性心境障碍和混乱	Depressed mood disorders and disturbances	10012375	各种抑郁病	Depressive disorders	10012401	重度抑郁症	Major depression
104543771	1	14	3	10454377	10070592	各种手术及医疗操作	Surgical and medical procedures	10042613	治疗类操作和支持性护理（不另分类）	Therapeutic procedures and supportive care NEC	10043413	治疗类操作（不另分类）	Therapeutic procedures NEC	10027700	产品使用的适应症不明	Product used for unknown indication
104543791	1	14	3	10454379	10057840	精神病类	Psychiatric disorders	10037175	抑郁性心境障碍和混乱	Depressed mood disorders and disturbances	10012375	各种抑郁病	Depressive disorders	10012401	重度抑郁症	Major depression
104544541	1	14	3	10454454	10012378	精神病类	Psychiatric disorders	10037175	抑郁性心境障碍和混乱	Depressed mood disorders and disturbances	10012375	各种抑郁病	Depressive disorders	10012401	抑郁	Depression
104554111	1	14	3	10455411	10012378	精神病类	Psychiatric disorders	10037175	抑郁性心境障碍和混乱	Depressed mood disorders and disturbances	10012375	各种抑郁病	Depressive disorders	10012401	抑郁	Depression
104571431	1	14	3	10457143	10012378	精神病类	Psychiatric disorders	10037175	抑郁性心境障碍和混乱	Depressed mood disorders and disturbances	10012375	各种抑郁病	Depressive disorders	10012401	抑郁	Depression
104623853	1	14	4	10462385	10027944	精神病类	Psychiatric disorders	10037175	心境障碍和混乱（不另分类）	Mood disorders and disturbances NEC	10027946	心境障碍性疾病（不另分类）	Mood disorders NEC	10027948	一般性疾病引起的心境障碍	Mood disorder due to a general medical condition
104628291	1	14	3	10462829	10012378	精神病类	Psychiatric disorders	10037175	抑郁性心境障碍和混乱	Depressed mood disorders and disturbances	10012375	各种抑郁病	Depressive disorders	10012401	抑郁	Depression
104652202	1	14	3	10465220	10057840	精神病类	Psychiatric disorders	10037175	抑郁性心境障碍和混乱	Depressed mood disorders and disturbances	10012375	各种抑郁病	Depressive disorders	10012401	重度抑郁症	Major depression
104652202	2	14	3	10465220	10012378	精神病类	Psychiatric disorders	10037175	抑郁性心境障碍和混乱	Depressed mood disorders and disturbances	10012375	各种抑郁病	Depressive disorders	10012401	抑郁	Depression
104652202	4	14	3	10465220	10027951	精神病类	Psychiatric disorders	10037175	心境障碍和混乱（不另分类）	Mood disorders and disturbances NEC	10027946	情绪变动综合征	Fluctuating mood symptoms	10016798	心情波动	Mood swings
104652202	5	14	3	10465220	10022437	精神病类	Psychiatric disorders	10037175	睡眠异常和混乱	Sleep disorders and disturbances	10040991	入睡和睡眠障碍	Disturbances in initiating and maintaining sleep	10013510	失眠	Insomnia
104652202	6	14	3	10465220	10002855	精神病类	Psychiatric disorders	10037175	焦虑症及症状	Anxiety disorders and symptoms	10002861	焦虑症状	Anxiety symptoms	10002869	焦虑	Anxiety
104652202	7	14	3	10465220	10033371	全身性疾病及给药部位各种反应	General disorders and administration site conditions	10018065	全身系统疾病（不另分类）	General system disorders NEC	10018073	疼痛和不适（不另分类）	Pain and discomfort NEC	10033372	疼痛	Pain
104678502	1	14	4	10467850	10057840	精神病类	Psychiatric disorders	10037175	抑郁性心境障碍和混乱	Depressed mood disorders and disturbances	10012375	各种抑郁病	Depressive disorders	10012401	重度抑郁症	Major depression
104686642	1	14	4	10468664	10012378	精神病类	Psychiatric disorders	10037175	抑郁性心境障碍和混乱	Depressed mood disorders and disturbances	10012375	各种抑郁病	Depressive disorders	10012401	抑郁	Depression
104686652	1	14	4	10468665	10057840	精神病类	Psychiatric disorders	10037175	抑郁性心境障碍和混乱	Depressed mood disorders and disturbances	10012375	各种抑郁病	Depressive disorders	10012401	重度抑郁症	Major depression
104757372	1	14	3	10475737	10057667	精神病类	Psychiatric disorders	10037175	躁狂及双相性心境障碍和混乱	Manic and bipolar mood disorders and disturbances	10026753	各种双相情绪障碍	Bipolar disorders	10004938	双相障碍	Bipolar disorder
104757372	4	14	3	10475737	10001443	精神病类	Psychiatric disorders	10037175	心境障碍和混乱（不另分类）	Mood disorders and disturbances NEC	10027946	心境障碍性疾病（不另分类）	Mood disorders NEC	10027948	情感障碍	Affective disorder
104757372	5	14	3	10475737	10002855	精神病类	Psychiatric disorders	10037175	焦虑症及症状	Anxiety disorders and symptoms	10002861	焦虑症状	Anxiety symptoms	10002869	焦虑	Anxiety
104757372	6	14	3	10475737	10021789	感染及侵染类疾病	Infections and infestations	10021881	感染 - 未指明病原	Infections - pathogen unspecified	10021879	各种感染（不另分类）	Infections NEC	10021902	感染	Infection
104757372	7	14	3	10475737	10033371	全身性疾病及给药部位各种反应	General disorders and administration site conditions	10018065	全身系统疾病（不另分类）	General system disorders NEC	10018073	疼痛和不适（不另分类）	Pain and discomfort NEC	10033372	疼痛	Pain
104757391	1	14	3	10475739	10070592	各种手术及医疗操作	Surgical and medical procedures	10042613	治疗类操作和支持性护理（不另分类）	Therapeutic procedures and supportive care NEC	10043413	治疗类操作（不另分类）	Therapeutic procedures NEC	10027700	产品使用的适应症不明	Product used for unknown indication
104788961	1	14	3	10478896	10057840	精神病类	Psychiatric disorders	10037175	抑郁性心境障碍和混乱	Depressed mood disorders and disturbances	10012375	各种抑郁病	Depressive disorders	10012401	重度抑郁症	Major depression
104794691	1	14	3	10479469	10057840	精神病类	Psychiatric disorders	10037175	抑郁性心境障碍和混乱	Depressed mood disorders and disturbances	10012375	各种抑郁病	Depressive disorders	10012401	重度抑郁症	Major depression
104794701	1	14	3	10479470	10070592	各种手术及医疗操作	Surgical and medical procedures	10042613	治疗类操作和支持性护理（不另分类）	Therapeutic procedures and supportive care NEC	10043413	治疗类操作（不另分类）	Therapeutic procedures NEC	10027700	产品使用的适应症不明	Product used for unknown indication
104794701	2	14	3	10479470	10061920	精神病类	Psychiatric disorders	10037175	精神分裂症和其他精神疾病	Schizophrenia and other psychotic disorders	10039628	精神类疾病（不另分类）	Psychotic disorder NEC	10037252	精神病性障碍	Psychotic disorder
104794711	1	14	3	10479471	10057840	精神病类	Psychiatric disorders	10037175	抑郁性心境障碍和混乱	Depressed mood disorders and disturbances	10012375	各种抑郁病	Depressive disorders	10012401	重度抑郁症	Major depression
104853241	1	14	3	10485324	10057840	精神病类	Psychiatric disorders	10037175	抑郁性心境障碍和混乱	Depressed mood disorders and disturbances	10012375	各种抑郁病	Depressive disorders	10012401	重度抑郁症	Major depression
104896472	1	14	4	10489647	10057840	精神病类	Psychiatric disorders	10037175	抑郁性心境障碍和混乱	Depressed mood disorders and disturbances	10012375	各种抑郁病	Depressive disorders	10012401	重度抑郁症	Major depression
104896472	2	14	4	10489647	10057840	精神病类	Psychiatric disorders	10037175	抑郁性心境障碍和混乱	Depressed mood disorders and disturbances	10012375	各种抑郁病	Depressive disorders	10012401	重度抑郁症	Major depression
104896472	3	14	4	10489647	10057840	精神病类	Psychiatric disorders	10037175	抑郁性心境障碍和混乱	Depressed mood disorders and disturbances	10012375	各种抑郁病	Depressive disorders	10012401	重度抑郁症	Major depression
104896472	4	14	4	10489647	10022437	精神病类	Psychiatric disorders	10037175	睡眠异常和混乱	Sleep disorders and disturbances	10040991	入睡和睡眠障碍	Disturbances in initiating and maintaining sleep	10013510	失眠	Insomnia
105006673	1	14	4	10500667	10057840	精神病类	Psychiatric disorders	10037175	抑郁性心境障碍和混乱	Depressed mood disorders and disturbances	10012375	各种抑郁病	Depressive disorders	10012401	重度抑郁症	Major depression
105006673	10	14	4	10500667	10012378	精神病类	Psychiatric disorders	10037175	抑郁性心境障碍和混乱	Depressed mood disorders and disturbances	10012375	各种抑郁病	Depressive disorders	10012401	抑郁	Depression
105006673	7	14	4	10500667	10062585	血管与淋巴管类疾病	Vascular disorders	10047065	动脉硬化、狭窄、血管功能不全和坏死	Arteriosclerosis, stenosis, vascular insufficiency and necrosis	10003216	周围血管收缩、坏死和血管功能障碍	Peripheral vasoconstriction, necrosis and vascular insufficiency	10034640	外周动脉闭塞性疾病	Peripheral arterial occlusive disease
105006673	8	14	4	10500667	10033371	全身性疾病及给药部位各种反应	General disorders and administration site conditions	10018065	全身系统疾病（不另分类）	General system disorders NEC	10018073	疼痛和不适（不另分类）	Pain and discomfort NEC	10033372	疼痛	Pain
105006673	9	14	4	10500667	10033371	全身性疾病及给药部位各种反应	General disorders and administration site conditions	10018065	全身系统疾病（不另分类）	General system disorders NEC	10018073	疼痛和不适（不另分类）	Pain and discomfort NEC	10033372	疼痛	Pain
105144633	1	14	4	10514463	10057840	精神病类	Psychiatric disorders	10037175	抑郁性心境障碍和混乱	Depressed mood disorders and disturbances	10012375	各种抑郁病	Depressive disorders	10012401	重度抑郁症	Major depression
105144633	2	14	4	10514463	10022437	精神病类	Psychiatric disorders	10037175	睡眠异常和混乱	Sleep disorders and disturbances	10040991	入睡和睡眠障碍	Disturbances in initiating and maintaining sleep	10013510	失眠	Insomnia
105144633	3	14	4	10514463	10033371	全身性疾病及给药部位各种反应	General disorders and administration site conditions	10018065	全身系统疾病（不另分类）	General system disorders NEC	10018073	疼痛和不适（不另分类）	Pain and discomfort NEC	10033372	疼痛	Pain
105144633	4	14	4	10514463	10002855	精神病类	Psychiatric disorders	10037175	焦虑症及症状	Anxiety disorders and symptoms	10002861	焦虑症状	Anxiety symptoms	10002869	焦虑	Anxiety
105144633	5	14	4	10514463	10022437	精神病类	Psychiatric disorders	10037175	睡眠异常和混乱	Sleep disorders and disturbances	10040991	入睡和睡眠障碍	Disturbances in initiating and maintaining sleep	10013510	失眠	Insomnia
105144633	6	14	4	10514463	10062060	代谢及营养类疾病	Metabolism and nutrition disorders	10027433	脂质代谢类异常	Lipid metabolism disorders	10013317	各种高脂血症（不另分类）	Hyperlipidaemias NEC	10020666	高脂血症	Hyperlipidaemia
105144633	7	14	4	10514463	10012601	代谢及营养类疾病	Metabolism and nutrition disorders	10027433	葡萄糖代谢疾病（包括糖尿病）	Glucose metabolism disorders (incl diabetes mellitus)	10018424	各种糖尿病（包括亚型）	Diabetes mellitus (incl subtypes)	10012602	糖尿病	Diabetes mellitus
105189931	1	14	4	10518993	10002855	精神病类	Psychiatric disorders	10037175	焦虑症及症状	Anxiety disorders and symptoms	10002861	焦虑症状	Anxiety symptoms	10002869	焦虑	Anxiety
105258871	1	14	4	10525887	10057840	精神病类	Psychiatric disorders	10037175	抑郁性心境障碍和混乱	Depressed mood disorders and disturbances	10012375	各种抑郁病	Depressive disorders	10012401	重度抑郁症	Major depression
105286761	1	14	4	10528676	10057840	精神病类	Psychiatric disorders	10037175	抑郁性心境障碍和混乱	Depressed mood disorders and disturbances	10012375	各种抑郁病	Depressive disorders	10012401	重度抑郁症	Major depression
105292022	1	14	4	10529202	10012378	精神病类	Psychiatric disorders	10037175	抑郁性心境障碍和混乱	Depressed mood disorders and disturbances	10012375	各种抑郁病	Depressive disorders	10012401	抑郁	Depression
105292443	1	14	4	10529244	10057840	精神病类	Psychiatric disorders	10037175	抑郁性心境障碍和混乱	Depressed mood disorders and disturbances	10012375	各种抑郁病	Depressive disorders	10012401	重度抑郁症	Major depression
105292443	2	14	4	10529244	10033664	精神病类	Psychiatric disorders	10037175	焦虑症及症状	Anxiety disorders and symptoms	10002861	惊恐发作和惊恐障碍	Panic attacks and disorders	10068300	惊恐发作	Panic attack
105292443	3	14	4	10529244	10018075	精神病类	Psychiatric disorders	10037175	焦虑症及症状	Anxiety disorders and symptoms	10002861	各种焦虑障碍（不另分类）	Anxiety disorders NEC	10068761	广泛性焦虑障碍	Generalised anxiety disorder
105292451	1	14	4	10529245	10012378	精神病类	Psychiatric disorders	10037175	抑郁性心境障碍和混乱	Depressed mood disorders and disturbances	10012375	各种抑郁病	Depressive disorders	10012401	抑郁	Depression
105468951	1	14	4	10546895	10057840	精神病类	Psychiatric disorders	10037175	抑郁性心境障碍和混乱	Depressed mood disorders and disturbances	10012375	各种抑郁病	Depressive disorders	10012401	重度抑郁症	Major depression
105502102	1	14	4	10550210	10012378	精神病类	Psychiatric disorders	10037175	抑郁性心境障碍和混乱	Depressed mood disorders and disturbances	10012375	各种抑郁病	Depressive disorders	10012401	抑郁	Depression
105502102	2	14	4	10550210	10002855	精神病类	Psychiatric disorders	10037175	焦虑症及症状	Anxiety disorders and symptoms	10002861	焦虑症状	Anxiety symptoms	10002869	焦虑	Anxiety
105530131	1	14	4	10553013	10012378	精神病类	Psychiatric disorders	10037175	抑郁性心境障碍和混乱	Depressed mood disorders and disturbances	10012375	各种抑郁病	Depressive disorders	10012401	抑郁	Depression
105589241	1	14	4	10558924	10070592	各种手术及医疗操作	Surgical and medical procedures	10042613	治疗类操作和支持性护理（不另分类）	Therapeutic procedures and supportive care NEC	10043413	治疗类操作（不另分类）	Therapeutic procedures NEC	10027700	产品使用的适应症不明	Product used for unknown indication
105612821	1	14	4	10561282	10057840	精神病类	Psychiatric disorders	10037175	抑郁性心境障碍和混乱	Depressed mood disorders and disturbances	10012375	各种抑郁病	Depressive disorders	10012401	重度抑郁症	Major depression
105612821	2	14	4	10561282	10057840	精神病类	Psychiatric disorders	10037175	抑郁性心境障碍和混乱	Depressed mood disorders and disturbances	10012375	各种抑郁病	Depressive disorders	10012401	重度抑郁症	Major depression
105633361	1	14	4	10563336	10012378	精神病类	Psychiatric disorders	10037175	抑郁性心境障碍和混乱	Depressed mood disorders and disturbances	10012375	各种抑郁病	Depressive disorders	10012401	抑郁	Depression
105644601	1	14	4	10564460	10057840	精神病类	Psychiatric disorders	10037175	抑郁性心境障碍和混乱	Depressed mood disorders and disturbances	10012375	各种抑郁病	Depressive disorders	10012401	重度抑郁症	Major depression
105716241	1	14	4	10571624	10012378	精神病类	Psychiatric disorders	10037175	抑郁性心境障碍和混乱	Depressed mood disorders and disturbances	10012375	各种抑郁病	Depressive disorders	10012401	抑郁	Depression
105718871	1	14	4	10571887	10012378	精神病类	Psychiatric disorders	10037175	抑郁性心境障碍和混乱	Depressed mood disorders and disturbances	10012375	各种抑郁病	Depressive disorders	10012401	抑郁	Depression
105718871	2	14	4	10571887	10083622	精神病类	Psychiatric disorders	10037175	认识及注意力紊乱和障碍	Cognitive and attention disorders and disturbances	10009841	注意力缺乏和破坏性行为障碍	Attention deficit and disruptive behaviour disorders	10003730	注意力缺陷多动障碍	Attention deficit hyperactivity disorder
105718871	3	14	4	10571887	10012378	精神病类	Psychiatric disorders	10037175	抑郁性心境障碍和混乱	Depressed mood disorders and disturbances	10012375	各种抑郁病	Depressive disorders	10012401	抑郁	Depression
105740152	1	14	4	10574015	10012378	精神病类	Psychiatric disorders	10037175	抑郁性心境障碍和混乱	Depressed mood disorders and disturbances	10012375	各种抑郁病	Depressive disorders	10012401	抑郁	Depression
105746841	1	14	4	10574684	10012378	精神病类	Psychiatric disorders	10037175	抑郁性心境障碍和混乱	Depressed mood disorders and disturbances	10012375	各种抑郁病	Depressive disorders	10012401	抑郁	Depression
105746841	2	14	4	10574684	10012378	精神病类	Psychiatric disorders	10037175	抑郁性心境障碍和混乱	Depressed mood disorders and disturbances	10012375	各种抑郁病	Depressive disorders	10012401	抑郁	Depression
105746841	4	14	4	10574684	10002855	精神病类	Psychiatric disorders	10037175	焦虑症及症状	Anxiety disorders and symptoms	10002861	焦虑症状	Anxiety symptoms	10002869	焦虑	Anxiety
105777241	1	14	4	10577724	10070592	各种手术及医疗操作	Surgical and medical procedures	10042613	治疗类操作和支持性护理（不另分类）	Therapeutic procedures and supportive care NEC	10043413	治疗类操作（不另分类）	Therapeutic procedures NEC	10027700	产品使用的适应症不明	Product used for unknown indication
105883562	1	14	4	10588356	10057840	精神病类	Psychiatric disorders	10037175	抑郁性心境障碍和混乱	Depressed mood disorders and disturbances	10012375	各种抑郁病	Depressive disorders	10012401	重度抑郁症	Major depression
105883562	2	14	4	10588356	10027951	精神病类	Psychiatric disorders	10037175	心境障碍和混乱（不另分类）	Mood disorders and disturbances NEC	10027946	情绪变动综合征	Fluctuating mood symptoms	10016798	心情波动	Mood swings
105883562	3	14	4	10588356	10001443	精神病类	Psychiatric disorders	10037175	心境障碍和混乱（不另分类）	Mood disorders and disturbances NEC	10027946	心境障碍性疾病（不另分类）	Mood disorders NEC	10027948	情感障碍	Affective disorder
105883562	4	14	4	10588356	10033664	精神病类	Psychiatric disorders	10037175	焦虑症及症状	Anxiety disorders and symptoms	10002861	惊恐发作和惊恐障碍	Panic attacks and disorders	10068300	惊恐发作	Panic attack
105883562	5	14	4	10588356	10002855	精神病类	Psychiatric disorders	10037175	焦虑症及症状	Anxiety disorders and symptoms	10002861	焦虑症状	Anxiety symptoms	10002869	焦虑	Anxiety
105883562	6	14	4	10588356	10012601	代谢及营养类疾病	Metabolism and nutrition disorders	10027433	葡萄糖代谢疾病（包括糖尿病）	Glucose metabolism disorders (incl diabetes mellitus)	10018424	各种糖尿病（包括亚型）	Diabetes mellitus (incl subtypes)	10012602	糖尿病	Diabetes mellitus
105888572	1	14	4	10588857	10057840	精神病类	Psychiatric disorders	10037175	抑郁性心境障碍和混乱	Depressed mood disorders and disturbances	10012375	各种抑郁病	Depressive disorders	10012401	重度抑郁症	Major depression
105888572	2	14	4	10588857	10012378	精神病类	Psychiatric disorders	10037175	抑郁性心境障碍和混乱	Depressed mood disorders and disturbances	10012375	各种抑郁病	Depressive disorders	10012401	抑郁	Depression
105888572	4	14	4	10588857	10012378	精神病类	Psychiatric disorders	10037175	抑郁性心境障碍和混乱	Depressed mood disorders and disturbances	10012375	各种抑郁病	Depressive disorders	10012401	抑郁	Depression
105900441	1	14	4	10590044	10054976	各种手术及医疗操作	Surgical and medical procedures	10042613	精神病治疗类操作	Psychiatric therapeutic procedures	10052863	各种精神科治疗	Psychiatric therapies	10052734	抗抑郁治疗	Antidepressant therapy
105938181	1	14	4	10593818	10070592	各种手术及医疗操作	Surgical and medical procedures	10042613	治疗类操作和支持性护理（不另分类）	Therapeutic procedures and supportive care NEC	10043413	治疗类操作（不另分类）	Therapeutic procedures NEC	10027700	产品使用的适应症不明	Product used for unknown indication
105952781	1	14	4	10595278	10012378	精神病类	Psychiatric disorders	10037175	抑郁性心境障碍和混乱	Depressed mood disorders and disturbances	10012375	各种抑郁病	Depressive disorders	10012401	抑郁	Depression
105967032	1	14	4	10596703	10057840	精神病类	Psychiatric disorders	10037175	抑郁性心境障碍和混乱	Depressed mood disorders and disturbances	10012375	各种抑郁病	Depressive disorders	10012401	重度抑郁症	Major depression
105968561	1	14	4	10596856	10012378	精神病类	Psychiatric disorders	10037175	抑郁性心境障碍和混乱	Depressed mood disorders and disturbances	10012375	各种抑郁病	Depressive disorders	10012401	抑郁	Depression
105997092	1	14	4	10599709	10012378	精神病类	Psychiatric disorders	10037175	抑郁性心境障碍和混乱	Depressed mood disorders and disturbances	10012375	各种抑郁病	Depressive disorders	10012401	抑郁	Depression
105997092	2	14	4	10599709	10021114	内分泌系统疾病	Endocrine disorders	10014698	甲状腺类疾病	Thyroid gland disorders	10043739	各种甲状腺机能减退疾病	Thyroid hypofunction disorders	10043741	甲状腺功能减退症	Hypothyroidism
105997092	3	14	4	10599709	10005425	各类检查	Investigations	10022891	脂质分析类检验	Lipid analyses	10024580	胆固醇各项分析	Cholesterol analyses	10008651	血胆固醇升高	Blood cholesterol increased
105997092	4	14	4	10599709	10012601	代谢及营养类疾病	Metabolism and nutrition disorders	10027433	葡萄糖代谢疾病（包括糖尿病）	Glucose metabolism disorders (incl diabetes mellitus)	10018424	各种糖尿病（包括亚型）	Diabetes mellitus (incl subtypes)	10012602	糖尿病	Diabetes mellitus
105997092	5	14	4	10599709	10046543	肾脏及泌尿系统疾病	Renal and urinary disorders	10038359	各种泌尿道体征和症状	Urinary tract signs and symptoms	10046590	膀胱和尿道症状	Bladder and urethral symptoms	10004995	尿失禁	Urinary incontinence
106027452	1	14	4	10602745	10012378	精神病类	Psychiatric disorders	10037175	抑郁性心境障碍和混乱	Depressed mood disorders and disturbances	10012375	各种抑郁病	Depressive disorders	10012401	抑郁	Depression
106027452	4	14	4	10602745	10017885	胃肠系统疾病	Gastrointestinal disorders	10017947	胃肠运动及排便状况	Gastrointestinal motility and defaecation conditions	10017977	各种胃肠道弛缓和动力不足性疾病（不另分类）	Gastrointestinal atonic and hypomotility disorders NEC	10017933	胃食管反流病	Gastrooesophageal reflux disease
106087132	1	14	4	10608713	10070592	各种手术及医疗操作	Surgical and medical procedures	10042613	治疗类操作和支持性护理（不另分类）	Therapeutic procedures and supportive care NEC	10043413	治疗类操作（不另分类）	Therapeutic procedures NEC	10027700	产品使用的适应症不明	Product used for unknown indication
106118272	1	14	4	10611827	10070592	各种手术及医疗操作	Surgical and medical procedures	10042613	治疗类操作和支持性护理（不另分类）	Therapeutic procedures and supportive care NEC	10043413	治疗类操作（不另分类）	Therapeutic procedures NEC	10027700	产品使用的适应症不明	Product used for unknown indication
106118402	1	15	1	10611840	10057840	精神病类	Psychiatric disorders	10037175	抑郁性心境障碍和混乱	Depressed mood disorders and disturbances	10012375	各种抑郁病	Depressive disorders	10012401	重度抑郁症	Major depression
106118402	2	15	1	10611840	10002855	精神病类	Psychiatric disorders	10037175	焦虑症及症状	Anxiety disorders and symptoms	10002861	焦虑症状	Anxiety symptoms	10002869	焦虑	Anxiety
106118402	3	15	1	10611840	10040984	精神病类	Psychiatric disorders	10037175	睡眠异常和混乱	Sleep disorders and disturbances	10040991	睡眠疾病（不另分类）	Sleep disorders NEC	10040993	睡眠障碍	Sleep disorder
106118402	4	15	1	10611840	10001443	精神病类	Psychiatric disorders	10037175	心境障碍和混乱（不另分类）	Mood disorders and disturbances NEC	10027946	心境障碍性疾病（不另分类）	Mood disorders NEC	10027948	情感障碍	Affective disorder
106118402	5	15	1	10611840	10002855	精神病类	Psychiatric disorders	10037175	焦虑症及症状	Anxiety disorders and symptoms	10002861	焦虑症状	Anxiety symptoms	10002869	焦虑	Anxiety
106118402	6	15	1	10611840	10029412	精神病类	Psychiatric disorders	10037175	睡眠异常和混乱	Sleep disorders and disturbances	10040991	各种异睡症	Parasomnias	10033920	梦魇	Nightmare
106119841	1	14	4	10611984	10070592	各种手术及医疗操作	Surgical and medical procedures	10042613	治疗类操作和支持性护理（不另分类）	Therapeutic procedures and supportive care NEC	10043413	治疗类操作（不另分类）	Therapeutic procedures NEC	10027700	产品使用的适应症不明	Product used for unknown indication
106128621	1	14	4	10612862	10057840	精神病类	Psychiatric disorders	10037175	抑郁性心境障碍和混乱	Depressed mood disorders and disturbances	10012375	各种抑郁病	Depressive disorders	10012401	重度抑郁症	Major depression
106128753	1	15	4	10612875	10057840	精神病类	Psychiatric disorders	10037175	抑郁性心境障碍和混乱	Depressed mood disorders and disturbances	10012375	各种抑郁病	Depressive disorders	10012401	重度抑郁症	Major depression
106129311	1	14	4	10612931	10012378	精神病类	Psychiatric disorders	10037175	抑郁性心境障碍和混乱	Depressed mood disorders and disturbances	10012375	各种抑郁病	Depressive disorders	10012401	抑郁	Depression
106142812	1	14	4	10614281	10012378	精神病类	Psychiatric disorders	10037175	抑郁性心境障碍和混乱	Depressed mood disorders and disturbances	10012375	各种抑郁病	Depressive disorders	10012401	抑郁	Depression
106142812	10	14	4	10614281	10013935	生殖系统及乳腺疾病	Reproductive system and breast disorders	10038604	月经周期及子宫出血疾病	Menstrual cycle and uterine bleeding disorders	10013326	月经和子宫出血（不另分类）	Menstruation and uterine bleeding NEC	10027335	痛经	Dysmenorrhoea
106142812	11	14	4	10614281	10031161	各种肌肉骨骼及结缔组织疾病	Musculoskeletal and connective tissue disorders	10028395	关节类疾病	Joint disorders	10023213	各种骨关节病	Osteoarthropathies	10057178	骨关节炎	Osteoarthritis
106142812	12	14	4	10614281	10031161	各种肌肉骨骼及结缔组织疾病	Musculoskeletal and connective tissue disorders	10028395	关节类疾病	Joint disorders	10023213	各种骨关节病	Osteoarthropathies	10057178	骨关节炎	Osteoarthritis
106142812	3	14	4	10614281	10020772	血管与淋巴管类疾病	Vascular disorders	10047065	血管性高血压疾病	Vascular hypertensive disorders	10057166	高血压类疾病（不另分类）	Vascular hypertensive disorders NEC	10020774	高血压	Hypertension
106142812	4	14	4	10614281	10003553	呼吸系统、胸及纵隔疾病	Respiratory, thoracic and mediastinal disorders	10038738	支气管系统疾病（不包括肿瘤）	Bronchial disorders (excl neoplasms)	10006436	支气管痉挛和阻塞	Bronchospasm and obstruction	10006484	哮喘	Asthma
106142812	5	14	4	10614281	10017885	胃肠系统疾病	Gastrointestinal disorders	10017947	胃肠运动及排便状况	Gastrointestinal motility and defaecation conditions	10017977	各种胃肠道弛缓和动力不足性疾病（不另分类）	Gastrointestinal atonic and hypomotility disorders NEC	10017933	胃食管反流病	Gastrooesophageal reflux disease
106142812	6	14	4	10614281	10021015	代谢及营养类疾病	Metabolism and nutrition disorders	10027433	电解质及液体平衡状况	Electrolyte and fluid balance conditions	10014412	钾平衡失调	Potassium imbalance	10036451	低钾血症	Hypokalaemia
106142812	7	14	4	10614281	10013935	生殖系统及乳腺疾病	Reproductive system and breast disorders	10038604	月经周期及子宫出血疾病	Menstrual cycle and uterine bleeding disorders	10013326	月经和子宫出血（不另分类）	Menstruation and uterine bleeding NEC	10027335	痛经	Dysmenorrhoea
106142812	8	14	4	10614281	10017885	胃肠系统疾病	Gastrointestinal disorders	10017947	胃肠运动及排便状况	Gastrointestinal motility and defaecation conditions	10017977	各种胃肠道弛缓和动力不足性疾病（不另分类）	Gastrointestinal atonic and hypomotility disorders NEC	10017933	胃食管反流病	Gastrooesophageal reflux disease
106142812	9	14	4	10614281	10047626	代谢及营养类疾病	Metabolism and nutrition disorders	10027433	维生素相关性疾病	Vitamin related disorders	10047635	脂溶性维生素缺乏和紊乱	Fat soluble vitamin deficiencies and disorders	10016250	维生素 D 缺乏症	Vitamin D deficiency
106151371	1	14	4	10615137	10002511	精神病类	Psychiatric disorders	10037175	抑郁性心境障碍和混乱	Depressed mood disorders and disturbances	10012375	伴忧郁症状的情绪变化	Mood alterations with depressive symptoms	10027938	快感缺乏	Anhedonia
106151371	1	14	4	10615137	10016256	全身性疾病及给药部位各种反应	General disorders and administration site conditions	10018065	全身系统疾病（不另分类）	General system disorders NEC	10018073	虚弱状态	Asthenic conditions	10003550	疲劳	Fatigue
106218381	1	14	4	10621838	10012378	精神病类	Psychiatric disorders	10037175	抑郁性心境障碍和混乱	Depressed mood disorders and disturbances	10012375	各种抑郁病	Depressive disorders	10012401	抑郁	Depression
106386712	1	15	1	10638671	10012378	精神病类	Psychiatric disorders	10037175	抑郁性心境障碍和混乱	Depressed mood disorders and disturbances	10012375	各种抑郁病	Depressive disorders	10012401	抑郁	Depression
106386712	2	15	1	10638671	10012378	精神病类	Psychiatric disorders	10037175	抑郁性心境障碍和混乱	Depressed mood disorders and disturbances	10012375	各种抑郁病	Depressive disorders	10012401	抑郁	Depression
106392652	1	14	4	10639265	10012378	精神病类	Psychiatric disorders	10037175	抑郁性心境障碍和混乱	Depressed mood disorders and disturbances	10012375	各种抑郁病	Depressive disorders	10012401	抑郁	Depression
106392652	4	14	4	10639265	10002855	精神病类	Psychiatric disorders	10037175	焦虑症及症状	Anxiety disorders and symptoms	10002861	焦虑症状	Anxiety symptoms	10002869	焦虑	Anxiety
106413971	1	14	4	10641397	10012378	精神病类	Psychiatric disorders	10037175	抑郁性心境障碍和混乱	Depressed mood disorders and disturbances	10012375	各种抑郁病	Depressive disorders	10012401	抑郁	Depression
106413971	2	14	4	10641397	10012378	精神病类	Psychiatric disorders	10037175	抑郁性心境障碍和混乱	Depressed mood disorders and disturbances	10012375	各种抑郁病	Depressive disorders	10012401	抑郁	Depression
106414001	1	14	4	10641400	10057840	精神病类	Psychiatric disorders	10037175	抑郁性心境障碍和混乱	Depressed mood disorders and disturbances	10012375	各种抑郁病	Depressive disorders	10012401	重度抑郁症	Major depression
106414001	2	14	4	10641400	10028810	感染及侵染类疾病	Infections and infestations	10021881	感染 - 未指明病原	Infections - pathogen unspecified	10021879	各种上呼吸道感染	Upper respiratory tract infections	10046309	鼻咽炎	Nasopharyngitis
106414001	3	14	4	10641400	10028810	感染及侵染类疾病	Infections and infestations	10021881	感染 - 未指明病原	Infections - pathogen unspecified	10021879	各种上呼吸道感染	Upper respiratory tract infections	10046309	鼻咽炎	Nasopharyngitis
106414052	1	14	4	10641405	10057840	精神病类	Psychiatric disorders	10037175	抑郁性心境障碍和混乱	Depressed mood disorders and disturbances	10012375	各种抑郁病	Depressive disorders	10012401	重度抑郁症	Major depression
106414052	10	14	4	10641405	10083622	精神病类	Psychiatric disorders	10037175	认识及注意力紊乱和障碍	Cognitive and attention disorders and disturbances	10009841	注意力缺乏和破坏性行为障碍	Attention deficit and disruptive behaviour disorders	10003730	注意力缺陷多动障碍	Attention deficit hyperactivity disorder
106414052	7	14	4	10641405	10054196	精神病类	Psychiatric disorders	10037175	心境障碍和混乱（不另分类）	Mood disorders and disturbances NEC	10027946	情感变化（不另分类）	Affect alterations NEC	10001438	情感易变	Affect lability
106414052	8	14	4	10641405	10083622	精神病类	Psychiatric disorders	10037175	认识及注意力紊乱和障碍	Cognitive and attention disorders and disturbances	10009841	注意力缺乏和破坏性行为障碍	Attention deficit and disruptive behaviour disorders	10003730	注意力缺陷多动障碍	Attention deficit hyperactivity disorder
106414052	9	14	4	10641405	10003119	心脏器官疾病	Cardiac disorders	10007541	心律失常类疾病	Cardiac arrhythmias	10007521	心率和节律异常（不另分类）	Rate and rhythm disorders NEC	10037908	心律失常	Arrhythmia
106424031	1	14	4	10642403	10012378	精神病类	Psychiatric disorders	10037175	抑郁性心境障碍和混乱	Depressed mood disorders and disturbances	10012375	各种抑郁病	Depressive disorders	10012401	抑郁	Depression
106431461	1	14	4	10643146	10057840	精神病类	Psychiatric disorders	10037175	抑郁性心境障碍和混乱	Depressed mood disorders and disturbances	10012375	各种抑郁病	Depressive disorders	10012401	重度抑郁症	Major depression
106437181	1	14	4	10643718	10057840	精神病类	Psychiatric disorders	10037175	抑郁性心境障碍和混乱	Depressed mood disorders and disturbances	10012375	各种抑郁病	Depressive disorders	10012401	重度抑郁症	Major depression
106446941	1	14	4	10644694	10057840	精神病类	Psychiatric disorders	10037175	抑郁性心境障碍和混乱	Depressed mood disorders and disturbances	10012375	各种抑郁病	Depressive disorders	10012401	重度抑郁症	Major depression
106446951	1	14	4	10644695	10070592	各种手术及医疗操作	Surgical and medical procedures	10042613	治疗类操作和支持性护理（不另分类）	Therapeutic procedures and supportive care NEC	10043413	治疗类操作（不另分类）	Therapeutic procedures NEC	10027700	产品使用的适应症不明	Product used for unknown indication
106522031	1	14	4	10652203	10002855	精神病类	Psychiatric disorders	10037175	焦虑症及症状	Anxiety disorders and symptoms	10002861	焦虑症状	Anxiety symptoms	10002869	焦虑	Anxiety
106522031	1	14	4	10652203	10012378	精神病类	Psychiatric disorders	10037175	抑郁性心境障碍和混乱	Depressed mood disorders and disturbances	10012375	各种抑郁病	Depressive disorders	10012401	抑郁	Depression
106533191	1	14	4	10653319	10012378	精神病类	Psychiatric disorders	10037175	抑郁性心境障碍和混乱	Depressed mood disorders and disturbances	10012375	各种抑郁病	Depressive disorders	10012401	抑郁	Depression
106587831	1	14	4	10658783	10057840	精神病类	Psychiatric disorders	10037175	抑郁性心境障碍和混乱	Depressed mood disorders and disturbances	10012375	各种抑郁病	Depressive disorders	10012401	重度抑郁症	Major depression
106587891	1	14	4	10658789	10070592	各种手术及医疗操作	Surgical and medical procedures	10042613	治疗类操作和支持性护理（不另分类）	Therapeutic procedures and supportive care NEC	10043413	治疗类操作（不另分类）	Therapeutic procedures NEC	10027700	产品使用的适应症不明	Product used for unknown indication
106587901	1	14	4	10658790	10012378	精神病类	Psychiatric disorders	10037175	抑郁性心境障碍和混乱	Depressed mood disorders and disturbances	10012375	各种抑郁病	Depressive disorders	10012401	抑郁	Depression
106587931	1	14	4	10658793	10057840	精神病类	Psychiatric disorders	10037175	抑郁性心境障碍和混乱	Depressed mood disorders and disturbances	10012375	各种抑郁病	Depressive disorders	10012401	重度抑郁症	Major depression
106587941	1	14	4	10658794	10012378	精神病类	Psychiatric disorders	10037175	抑郁性心境障碍和混乱	Depressed mood disorders and disturbances	10012375	各种抑郁病	Depressive disorders	10012401	抑郁	Depression
106588091	1	14	4	10658809	10070592	各种手术及医疗操作	Surgical and medical procedures	10042613	治疗类操作和支持性护理（不另分类）	Therapeutic procedures and supportive care NEC	10043413	治疗类操作（不另分类）	Therapeutic procedures NEC	10027700	产品使用的适应症不明	Product used for unknown indication
106588321	1	14	4	10658832	10057840	精神病类	Psychiatric disorders	10037175	抑郁性心境障碍和混乱	Depressed mood disorders and disturbances	10012375	各种抑郁病	Depressive disorders	10012401	重度抑郁症	Major depression
106588351	1	14	4	10658835	10012378	精神病类	Psychiatric disorders	10037175	抑郁性心境障碍和混乱	Depressed mood disorders and disturbances	10012375	各种抑郁病	Depressive disorders	10012401	抑郁	Depression
106588531	1	14	4	10658853	10012378	精神病类	Psychiatric disorders	10037175	抑郁性心境障碍和混乱	Depressed mood disorders and disturbances	10012375	各种抑郁病	Depressive disorders	10012401	抑郁	Depression
106588581	1	14	4	10658858	10012378	精神病类	Psychiatric disorders	10037175	抑郁性心境障碍和混乱	Depressed mood disorders and disturbances	10012375	各种抑郁病	Depressive disorders	10012401	抑郁	Depression
106588711	1	14	4	10658871	10002855	精神病类	Psychiatric disorders	10037175	焦虑症及症状	Anxiety disorders and symptoms	10002861	焦虑症状	Anxiety symptoms	10002869	焦虑	Anxiety
106588711	1	14	4	10658871	10012378	精神病类	Psychiatric disorders	10037175	抑郁性心境障碍和混乱	Depressed mood disorders and disturbances	10012375	各种抑郁病	Depressive disorders	10012401	抑郁	Depression
106588891	1	14	4	10658889	10070592	各种手术及医疗操作	Surgical and medical procedures	10042613	治疗类操作和支持性护理（不另分类）	Therapeutic procedures and supportive care NEC	10043413	治疗类操作（不另分类）	Therapeutic procedures NEC	10027700	产品使用的适应症不明	Product used for unknown indication
106588941	1	14	4	10658894	10070592	各种手术及医疗操作	Surgical and medical procedures	10042613	治疗类操作和支持性护理（不另分类）	Therapeutic procedures and supportive care NEC	10043413	治疗类操作（不另分类）	Therapeutic procedures NEC	10027700	产品使用的适应症不明	Product used for unknown indication
106589081	1	14	4	10658908	10057840	精神病类	Psychiatric disorders	10037175	抑郁性心境障碍和混乱	Depressed mood disorders and disturbances	10012375	各种抑郁病	Depressive disorders	10012401	重度抑郁症	Major depression
106589181	1	14	4	10658918	10057840	精神病类	Psychiatric disorders	10037175	抑郁性心境障碍和混乱	Depressed mood disorders and disturbances	10012375	各种抑郁病	Depressive disorders	10012401	重度抑郁症	Major depression
106589401	1	14	4	10658940	10057840	精神病类	Psychiatric disorders	10037175	抑郁性心境障碍和混乱	Depressed mood disorders and disturbances	10012375	各种抑郁病	Depressive disorders	10012401	重度抑郁症	Major depression
106589551	1	14	4	10658955	10057840	精神病类	Psychiatric disorders	10037175	抑郁性心境障碍和混乱	Depressed mood disorders and disturbances	10012375	各种抑郁病	Depressive disorders	10012401	重度抑郁症	Major depression
106589701	1	14	4	10658970	10012378	精神病类	Psychiatric disorders	10037175	抑郁性心境障碍和混乱	Depressed mood disorders and disturbances	10012375	各种抑郁病	Depressive disorders	10012401	抑郁	Depression
106589841	1	14	4	10658984	10012378	精神病类	Psychiatric disorders	10037175	抑郁性心境障碍和混乱	Depressed mood disorders and disturbances	10012375	各种抑郁病	Depressive disorders	10012401	抑郁	Depression
106589891	1	14	4	10658989	10057840	精神病类	Psychiatric disorders	10037175	抑郁性心境障碍和混乱	Depressed mood disorders and disturbances	10012375	各种抑郁病	Depressive disorders	10012401	重度抑郁症	Major depression
106589891	2	14	4	10658989	10029898	精神病类	Psychiatric disorders	10037175	焦虑症及症状	Anxiety disorders and symptoms	10002861	各种强迫症及症状	Obsessive-compulsive disorders and symptoms	10068758	强迫症	Obsessive-compulsive disorder
106590081	1	14	4	10659008	10057840	精神病类	Psychiatric disorders	10037175	抑郁性心境障碍和混乱	Depressed mood disorders and disturbances	10012375	各种抑郁病	Depressive disorders	10012401	重度抑郁症	Major depression
106590221	1	14	4	10659022	10057840	精神病类	Psychiatric disorders	10037175	抑郁性心境障碍和混乱	Depressed mood disorders and disturbances	10012375	各种抑郁病	Depressive disorders	10012401	重度抑郁症	Major depression
106613591	1	14	4	10661359	10012378	精神病类	Psychiatric disorders	10037175	抑郁性心境障碍和混乱	Depressed mood disorders and disturbances	10012375	各种抑郁病	Depressive disorders	10012401	抑郁	Depression
106613591	2	14	4	10661359	10070592	各种手术及医疗操作	Surgical and medical procedures	10042613	治疗类操作和支持性护理（不另分类）	Therapeutic procedures and supportive care NEC	10043413	治疗类操作（不另分类）	Therapeutic procedures NEC	10027700	产品使用的适应症不明	Product used for unknown indication
106614071	1	14	4	10661407	10002855	精神病类	Psychiatric disorders	10037175	焦虑症及症状	Anxiety disorders and symptoms	10002861	焦虑症状	Anxiety symptoms	10002869	焦虑	Anxiety
106614071	1	14	4	10661407	10036316	精神病类	Psychiatric disorders	10037175	焦虑症及症状	Anxiety disorders and symptoms	10002861	应激障碍	Stress disorders	10042211	创伤后应激障碍	Post-traumatic stress disorder
106624251	1	14	4	10662425	10057840	精神病类	Psychiatric disorders	10037175	抑郁性心境障碍和混乱	Depressed mood disorders and disturbances	10012375	各种抑郁病	Depressive disorders	10012401	重度抑郁症	Major depression
106624441	1	14	4	10662444	10057840	精神病类	Psychiatric disorders	10037175	抑郁性心境障碍和混乱	Depressed mood disorders and disturbances	10012375	各种抑郁病	Depressive disorders	10012401	重度抑郁症	Major depression
106624651	1	14	4	10662465	10012378	精神病类	Psychiatric disorders	10037175	抑郁性心境障碍和混乱	Depressed mood disorders and disturbances	10012375	各种抑郁病	Depressive disorders	10012401	抑郁	Depression
106624731	1	14	4	10662473	10057840	精神病类	Psychiatric disorders	10037175	抑郁性心境障碍和混乱	Depressed mood disorders and disturbances	10012375	各种抑郁病	Depressive disorders	10012401	重度抑郁症	Major depression
106624801	1	14	4	10662480	10057840	精神病类	Psychiatric disorders	10037175	抑郁性心境障碍和混乱	Depressed mood disorders and disturbances	10012375	各种抑郁病	Depressive disorders	10012401	重度抑郁症	Major depression
106624951	1	14	4	10662495	10012378	精神病类	Psychiatric disorders	10037175	抑郁性心境障碍和混乱	Depressed mood disorders and disturbances	10012375	各种抑郁病	Depressive disorders	10012401	抑郁	Depression
106625041	1	14	4	10662504	10057840	精神病类	Psychiatric disorders	10037175	抑郁性心境障碍和混乱	Depressed mood disorders and disturbances	10012375	各种抑郁病	Depressive disorders	10012401	重度抑郁症	Major depression
106625081	1	14	4	10662508	10070592	各种手术及医疗操作	Surgical and medical procedures	10042613	治疗类操作和支持性护理（不另分类）	Therapeutic procedures and supportive care NEC	10043413	治疗类操作（不另分类）	Therapeutic procedures NEC	10027700	产品使用的适应症不明	Product used for unknown indication
106625181	1	14	4	10662518	10012378	精神病类	Psychiatric disorders	10037175	抑郁性心境障碍和混乱	Depressed mood disorders and disturbances	10012375	各种抑郁病	Depressive disorders	10012401	抑郁	Depression
106625371	1	14	4	10662537	10012378	精神病类	Psychiatric disorders	10037175	抑郁性心境障碍和混乱	Depressed mood disorders and disturbances	10012375	各种抑郁病	Depressive disorders	10012401	抑郁	Depression
106627841	1	14	4	10662784	10070592	各种手术及医疗操作	Surgical and medical procedures	10042613	治疗类操作和支持性护理（不另分类）	Therapeutic procedures and supportive care NEC	10043413	治疗类操作（不另分类）	Therapeutic procedures NEC	10027700	产品使用的适应症不明	Product used for unknown indication
106628071	1	14	4	10662807	10012378	精神病类	Psychiatric disorders	10037175	抑郁性心境障碍和混乱	Depressed mood disorders and disturbances	10012375	各种抑郁病	Depressive disorders	10012401	抑郁	Depression
106628401	1	14	4	10662840	10012378	精神病类	Psychiatric disorders	10037175	抑郁性心境障碍和混乱	Depressed mood disorders and disturbances	10012375	各种抑郁病	Depressive disorders	10012401	抑郁	Depression
106628401	1	14	4	10662840	10057667	精神病类	Psychiatric disorders	10037175	躁狂及双相性心境障碍和混乱	Manic and bipolar mood disorders and disturbances	10026753	各种双相情绪障碍	Bipolar disorders	10004938	双相障碍	Bipolar disorder
106628591	1	14	4	10662859	10070592	各种手术及医疗操作	Surgical and medical procedures	10042613	治疗类操作和支持性护理（不另分类）	Therapeutic procedures and supportive care NEC	10043413	治疗类操作（不另分类）	Therapeutic procedures NEC	10027700	产品使用的适应症不明	Product used for unknown indication
106628641	1	14	4	10662864	10012378	精神病类	Psychiatric disorders	10037175	抑郁性心境障碍和混乱	Depressed mood disorders and disturbances	10012375	各种抑郁病	Depressive disorders	10012401	抑郁	Depression
106629281	1	14	4	10662928	10057840	精神病类	Psychiatric disorders	10037175	抑郁性心境障碍和混乱	Depressed mood disorders and disturbances	10012375	各种抑郁病	Depressive disorders	10012401	重度抑郁症	Major depression
106629711	1	14	4	10662971	10057840	精神病类	Psychiatric disorders	10037175	抑郁性心境障碍和混乱	Depressed mood disorders and disturbances	10012375	各种抑郁病	Depressive disorders	10012401	重度抑郁症	Major depression
106629751	1	14	4	10662975	10057840	精神病类	Psychiatric disorders	10037175	抑郁性心境障碍和混乱	Depressed mood disorders and disturbances	10012375	各种抑郁病	Depressive disorders	10012401	重度抑郁症	Major depression
106629781	1	14	4	10662978	10070592	各种手术及医疗操作	Surgical and medical procedures	10042613	治疗类操作和支持性护理（不另分类）	Therapeutic procedures and supportive care NEC	10043413	治疗类操作（不另分类）	Therapeutic procedures NEC	10027700	产品使用的适应症不明	Product used for unknown indication
106629791	1	14	4	10662979	10070592	各种手术及医疗操作	Surgical and medical procedures	10042613	治疗类操作和支持性护理（不另分类）	Therapeutic procedures and supportive care NEC	10043413	治疗类操作（不另分类）	Therapeutic procedures NEC	10027700	产品使用的适应症不明	Product used for unknown indication
106629941	1	14	4	10662994	10012378	精神病类	Psychiatric disorders	10037175	抑郁性心境障碍和混乱	Depressed mood disorders and disturbances	10012375	各种抑郁病	Depressive disorders	10012401	抑郁	Depression
106629951	1	14	4	10662995	10012378	精神病类	Psychiatric disorders	10037175	抑郁性心境障碍和混乱	Depressed mood disorders and disturbances	10012375	各种抑郁病	Depressive disorders	10012401	抑郁	Depression
106630001	1	14	4	10663000	10070592	各种手术及医疗操作	Surgical and medical procedures	10042613	治疗类操作和支持性护理（不另分类）	Therapeutic procedures and supportive care NEC	10043413	治疗类操作（不另分类）	Therapeutic procedures NEC	10027700	产品使用的适应症不明	Product used for unknown indication
106630091	1	14	4	10663009	10057840	精神病类	Psychiatric disorders	10037175	抑郁性心境障碍和混乱	Depressed mood disorders and disturbances	10012375	各种抑郁病	Depressive disorders	10012401	重度抑郁症	Major depression
106630101	1	14	4	10663010	10057840	精神病类	Psychiatric disorders	10037175	抑郁性心境障碍和混乱	Depressed mood disorders and disturbances	10012375	各种抑郁病	Depressive disorders	10012401	重度抑郁症	Major depression
106630101	1	14	4	10663010	10077804	精神病类	Psychiatric disorders	10037175	抑郁性心境障碍和混乱	Depressed mood disorders and disturbances	10012375	各种抑郁病	Depressive disorders	10012401	持续性抑郁障碍	Persistent depressive disorder
106630151	1	14	4	10663015	10057840	精神病类	Psychiatric disorders	10037175	抑郁性心境障碍和混乱	Depressed mood disorders and disturbances	10012375	各种抑郁病	Depressive disorders	10012401	重度抑郁症	Major depression
106630161	1	14	4	10663016	10012378	精神病类	Psychiatric disorders	10037175	抑郁性心境障碍和混乱	Depressed mood disorders and disturbances	10012375	各种抑郁病	Depressive disorders	10012401	抑郁	Depression
106630211	1	14	4	10663021	10057840	精神病类	Psychiatric disorders	10037175	抑郁性心境障碍和混乱	Depressed mood disorders and disturbances	10012375	各种抑郁病	Depressive disorders	10012401	重度抑郁症	Major depression
106630301	1	14	4	10663030	10070592	各种手术及医疗操作	Surgical and medical procedures	10042613	治疗类操作和支持性护理（不另分类）	Therapeutic procedures and supportive care NEC	10043413	治疗类操作（不另分类）	Therapeutic procedures NEC	10027700	产品使用的适应症不明	Product used for unknown indication
106630461	1	14	4	10663046	10057840	精神病类	Psychiatric disorders	10037175	抑郁性心境障碍和混乱	Depressed mood disorders and disturbances	10012375	各种抑郁病	Depressive disorders	10012401	重度抑郁症	Major depression
106632802	1	14	4	10663280	10057840	精神病类	Psychiatric disorders	10037175	抑郁性心境障碍和混乱	Depressed mood disorders and disturbances	10012375	各种抑郁病	Depressive disorders	10012401	重度抑郁症	Major depression
106632802	2	14	4	10663280	10012378	精神病类	Psychiatric disorders	10037175	抑郁性心境障碍和混乱	Depressed mood disorders and disturbances	10012375	各种抑郁病	Depressive disorders	10012401	抑郁	Depression
106632802	3	14	4	10663280	10011401	胃肠系统疾病	Gastrointestinal disorders	10017947	胃肠系统炎症	Gastrointestinal inflammatory conditions	10017969	各种结肠炎（不包括感染性的）	Colitis (excl infective)	10009888	克罗恩氏病	Crohn's disease
106632802	4	14	4	10663280	10022437	精神病类	Psychiatric disorders	10037175	睡眠异常和混乱	Sleep disorders and disturbances	10040991	入睡和睡眠障碍	Disturbances in initiating and maintaining sleep	10013510	失眠	Insomnia
106639011	1	14	4	10663901	10002855	精神病类	Psychiatric disorders	10037175	焦虑症及症状	Anxiety disorders and symptoms	10002861	焦虑症状	Anxiety symptoms	10002869	焦虑	Anxiety
106639811	1	14	4	10663981	10057840	精神病类	Psychiatric disorders	10037175	抑郁性心境障碍和混乱	Depressed mood disorders and disturbances	10012375	各种抑郁病	Depressive disorders	10012401	重度抑郁症	Major depression
106639881	1	14	4	10663988	10070592	各种手术及医疗操作	Surgical and medical procedures	10042613	治疗类操作和支持性护理（不另分类）	Therapeutic procedures and supportive care NEC	10043413	治疗类操作（不另分类）	Therapeutic procedures NEC	10027700	产品使用的适应症不明	Product used for unknown indication
106639911	1	14	4	10663991	10012378	精神病类	Psychiatric disorders	10037175	抑郁性心境障碍和混乱	Depressed mood disorders and disturbances	10012375	各种抑郁病	Depressive disorders	10012401	抑郁	Depression
106640011	1	14	4	10664001	10012378	精神病类	Psychiatric disorders	10037175	抑郁性心境障碍和混乱	Depressed mood disorders and disturbances	10012375	各种抑郁病	Depressive disorders	10012401	抑郁	Depression
106640071	1	14	4	10664007	10070592	各种手术及医疗操作	Surgical and medical procedures	10042613	治疗类操作和支持性护理（不另分类）	Therapeutic procedures and supportive care NEC	10043413	治疗类操作（不另分类）	Therapeutic procedures NEC	10027700	产品使用的适应症不明	Product used for unknown indication
106640121	1	14	4	10664012	10012378	精神病类	Psychiatric disorders	10037175	抑郁性心境障碍和混乱	Depressed mood disorders and disturbances	10012375	各种抑郁病	Depressive disorders	10012401	抑郁	Depression
106640251	1	14	4	10664025	10057840	精神病类	Psychiatric disorders	10037175	抑郁性心境障碍和混乱	Depressed mood disorders and disturbances	10012375	各种抑郁病	Depressive disorders	10012401	重度抑郁症	Major depression
106640261	1	14	4	10664026	10012378	精神病类	Psychiatric disorders	10037175	抑郁性心境障碍和混乱	Depressed mood disorders and disturbances	10012375	各种抑郁病	Depressive disorders	10012401	抑郁	Depression
106640291	1	14	4	10664029	10057840	精神病类	Psychiatric disorders	10037175	抑郁性心境障碍和混乱	Depressed mood disorders and disturbances	10012375	各种抑郁病	Depressive disorders	10012401	重度抑郁症	Major depression
106640391	1	14	4	10664039	10057840	精神病类	Psychiatric disorders	10037175	抑郁性心境障碍和混乱	Depressed mood disorders and disturbances	10012375	各种抑郁病	Depressive disorders	10012401	重度抑郁症	Major depression
106640521	1	14	4	10664052	10012378	精神病类	Psychiatric disorders	10037175	抑郁性心境障碍和混乱	Depressed mood disorders and disturbances	10012375	各种抑郁病	Depressive disorders	10012401	抑郁	Depression
106640621	1	14	4	10664062	10070592	各种手术及医疗操作	Surgical and medical procedures	10042613	治疗类操作和支持性护理（不另分类）	Therapeutic procedures and supportive care NEC	10043413	治疗类操作（不另分类）	Therapeutic procedures NEC	10027700	产品使用的适应症不明	Product used for unknown indication
106640661	1	14	4	10664066	10057840	精神病类	Psychiatric disorders	10037175	抑郁性心境障碍和混乱	Depressed mood disorders and disturbances	10012375	各种抑郁病	Depressive disorders	10012401	重度抑郁症	Major depression
106640751	1	14	4	10664075	10057840	精神病类	Psychiatric disorders	10037175	抑郁性心境障碍和混乱	Depressed mood disorders and disturbances	10012375	各种抑郁病	Depressive disorders	10012401	重度抑郁症	Major depression
106640781	1	14	4	10664078	10057840	精神病类	Psychiatric disorders	10037175	抑郁性心境障碍和混乱	Depressed mood disorders and disturbances	10012375	各种抑郁病	Depressive disorders	10012401	重度抑郁症	Major depression
106640821	1	14	4	10664082	10070592	各种手术及医疗操作	Surgical and medical procedures	10042613	治疗类操作和支持性护理（不另分类）	Therapeutic procedures and supportive care NEC	10043413	治疗类操作（不另分类）	Therapeutic procedures NEC	10027700	产品使用的适应症不明	Product used for unknown indication
106640921	1	14	4	10664092	10057840	精神病类	Psychiatric disorders	10037175	抑郁性心境障碍和混乱	Depressed mood disorders and disturbances	10012375	各种抑郁病	Depressive disorders	10012401	重度抑郁症	Major depression
106641021	1	14	4	10664102	10070592	各种手术及医疗操作	Surgical and medical procedures	10042613	治疗类操作和支持性护理（不另分类）	Therapeutic procedures and supportive care NEC	10043413	治疗类操作（不另分类）	Therapeutic procedures NEC	10027700	产品使用的适应症不明	Product used for unknown indication
106641181	1	14	4	10664118	10057840	精神病类	Psychiatric disorders	10037175	抑郁性心境障碍和混乱	Depressed mood disorders and disturbances	10012375	各种抑郁病	Depressive disorders	10012401	重度抑郁症	Major depression
106641301	1	14	4	10664130	10070592	各种手术及医疗操作	Surgical and medical procedures	10042613	治疗类操作和支持性护理（不另分类）	Therapeutic procedures and supportive care NEC	10043413	治疗类操作（不另分类）	Therapeutic procedures NEC	10027700	产品使用的适应症不明	Product used for unknown indication
106641301	3	14	4	10664130	10045261	各种先天性家族性遗传性疾病	Congenital, familial and genetic disorders	10010331	先天性代谢及营养类疾病	Metabolic and nutritional disorders congenital	10027424	各种先天性脂质代谢异常	Inborn errors of lipid metabolism	10059674	高脂血症 IIa 型	Type IIa hyperlipidaemia
106641531	1	14	4	10664153	10012378	精神病类	Psychiatric disorders	10037175	抑郁性心境障碍和混乱	Depressed mood disorders and disturbances	10012375	各种抑郁病	Depressive disorders	10012401	抑郁	Depression
106641721	1	14	4	10664172	10018075	精神病类	Psychiatric disorders	10037175	焦虑症及症状	Anxiety disorders and symptoms	10002861	各种焦虑障碍（不另分类）	Anxiety disorders NEC	10068761	广泛性焦虑障碍	Generalised anxiety disorder
106641721	1	14	4	10664172	10057840	精神病类	Psychiatric disorders	10037175	抑郁性心境障碍和混乱	Depressed mood disorders and disturbances	10012375	各种抑郁病	Depressive disorders	10012401	重度抑郁症	Major depression
106641721	1	14	4	10664172	10083622	精神病类	Psychiatric disorders	10037175	认识及注意力紊乱和障碍	Cognitive and attention disorders and disturbances	10009841	注意力缺乏和破坏性行为障碍	Attention deficit and disruptive behaviour disorders	10003730	注意力缺陷多动障碍	Attention deficit hyperactivity disorder
106641881	1	14	4	10664188	10070592	各种手术及医疗操作	Surgical and medical procedures	10042613	治疗类操作和支持性护理（不另分类）	Therapeutic procedures and supportive care NEC	10043413	治疗类操作（不另分类）	Therapeutic procedures NEC	10027700	产品使用的适应症不明	Product used for unknown indication
106641961	1	14	4	10664196	10070592	各种手术及医疗操作	Surgical and medical procedures	10042613	治疗类操作和支持性护理（不另分类）	Therapeutic procedures and supportive care NEC	10043413	治疗类操作（不另分类）	Therapeutic procedures NEC	10027700	产品使用的适应症不明	Product used for unknown indication
106642191	1	14	4	10664219	10057840	精神病类	Psychiatric disorders	10037175	抑郁性心境障碍和混乱	Depressed mood disorders and disturbances	10012375	各种抑郁病	Depressive disorders	10012401	重度抑郁症	Major depression
106642511	1	14	4	10664251	10012378	精神病类	Psychiatric disorders	10037175	抑郁性心境障碍和混乱	Depressed mood disorders and disturbances	10012375	各种抑郁病	Depressive disorders	10012401	抑郁	Depression
106642911	1	14	4	10664291	10070592	各种手术及医疗操作	Surgical and medical procedures	10042613	治疗类操作和支持性护理（不另分类）	Therapeutic procedures and supportive care NEC	10043413	治疗类操作（不另分类）	Therapeutic procedures NEC	10027700	产品使用的适应症不明	Product used for unknown indication
106643141	1	14	4	10664314	10057840	精神病类	Psychiatric disorders	10037175	抑郁性心境障碍和混乱	Depressed mood disorders and disturbances	10012375	各种抑郁病	Depressive disorders	10012401	重度抑郁症	Major depression
106643141	2	14	4	10664314	10057840	精神病类	Psychiatric disorders	10037175	抑郁性心境障碍和混乱	Depressed mood disorders and disturbances	10012375	各种抑郁病	Depressive disorders	10012401	重度抑郁症	Major depression
106643191	1	14	4	10664319	10057840	精神病类	Psychiatric disorders	10037175	抑郁性心境障碍和混乱	Depressed mood disorders and disturbances	10012375	各种抑郁病	Depressive disorders	10012401	重度抑郁症	Major depression
106643971	1	14	4	10664397	10057667	精神病类	Psychiatric disorders	10037175	躁狂及双相性心境障碍和混乱	Manic and bipolar mood disorders and disturbances	10026753	各种双相情绪障碍	Bipolar disorders	10004938	双相障碍	Bipolar disorder
106644521	1	14	4	10664452	10012378	精神病类	Psychiatric disorders	10037175	抑郁性心境障碍和混乱	Depressed mood disorders and disturbances	10012375	各种抑郁病	Depressive disorders	10012401	抑郁	Depression
106644771	1	14	4	10664477	10012378	精神病类	Psychiatric disorders	10037175	抑郁性心境障碍和混乱	Depressed mood disorders and disturbances	10012375	各种抑郁病	Depressive disorders	10012401	抑郁	Depression
106644911	1	14	4	10664491	10057840	精神病类	Psychiatric disorders	10037175	抑郁性心境障碍和混乱	Depressed mood disorders and disturbances	10012375	各种抑郁病	Depressive disorders	10012401	重度抑郁症	Major depression
106645021	1	14	4	10664502	10057840	精神病类	Psychiatric disorders	10037175	抑郁性心境障碍和混乱	Depressed mood disorders and disturbances	10012375	各种抑郁病	Depressive disorders	10012401	重度抑郁症	Major depression
106645151	1	14	4	10664515	10057840	精神病类	Psychiatric disorders	10037175	抑郁性心境障碍和混乱	Depressed mood disorders and disturbances	10012375	各种抑郁病	Depressive disorders	10012401	重度抑郁症	Major depression
106645351	1	14	4	10664535	10012378	精神病类	Psychiatric disorders	10037175	抑郁性心境障碍和混乱	Depressed mood disorders and disturbances	10012375	各种抑郁病	Depressive disorders	10012401	抑郁	Depression
106645501	1	14	4	10664550	10012378	精神病类	Psychiatric disorders	10037175	抑郁性心境障碍和混乱	Depressed mood disorders and disturbances	10012375	各种抑郁病	Depressive disorders	10012401	抑郁	Depression
106645601	1	14	4	10664560	10012378	精神病类	Psychiatric disorders	10037175	抑郁性心境障碍和混乱	Depressed mood disorders and disturbances	10012375	各种抑郁病	Depressive disorders	10012401	抑郁	Depression
106645721	1	14	4	10664572	10012378	精神病类	Psychiatric disorders	10037175	抑郁性心境障碍和混乱	Depressed mood disorders and disturbances	10012375	各种抑郁病	Depressive disorders	10012401	抑郁	Depression
106645821	1	14	4	10664582	10012378	精神病类	Psychiatric disorders	10037175	抑郁性心境障碍和混乱	Depressed mood disorders and disturbances	10012375	各种抑郁病	Depressive disorders	10012401	抑郁	Depression
106646531	1	14	4	10664653	10057840	精神病类	Psychiatric disorders	10037175	抑郁性心境障碍和混乱	Depressed mood disorders and disturbances	10012375	各种抑郁病	Depressive disorders	10012401	重度抑郁症	Major depression
106646561	1	14	4	10664656	10057840	精神病类	Psychiatric disorders	10037175	抑郁性心境障碍和混乱	Depressed mood disorders and disturbances	10012375	各种抑郁病	Depressive disorders	10012401	重度抑郁症	Major depression
106646571	1	14	4	10664657	10012378	精神病类	Psychiatric disorders	10037175	抑郁性心境障碍和混乱	Depressed mood disorders and disturbances	10012375	各种抑郁病	Depressive disorders	10012401	抑郁	Depression
106646641	1	14	4	10664664	10078366	精神病类	Psychiatric disorders	10037175	抑郁性心境障碍和混乱	Depressed mood disorders and disturbances	10012375	各种抑郁病	Depressive disorders	10012401	围产期抑郁症	Perinatal depression
106646661	1	14	4	10664666	10057840	精神病类	Psychiatric disorders	10037175	抑郁性心境障碍和混乱	Depressed mood disorders and disturbances	10012375	各种抑郁病	Depressive disorders	10012401	重度抑郁症	Major depression
106646741	1	14	4	10664674	10057840	精神病类	Psychiatric disorders	10037175	抑郁性心境障碍和混乱	Depressed mood disorders and disturbances	10012375	各种抑郁病	Depressive disorders	10012401	重度抑郁症	Major depression
106646811	1	14	4	10664681	10057840	精神病类	Psychiatric disorders	10037175	抑郁性心境障碍和混乱	Depressed mood disorders and disturbances	10012375	各种抑郁病	Depressive disorders	10012401	重度抑郁症	Major depression
106647001	1	14	4	10664700	10057840	精神病类	Psychiatric disorders	10037175	抑郁性心境障碍和混乱	Depressed mood disorders and disturbances	10012375	各种抑郁病	Depressive disorders	10012401	重度抑郁症	Major depression
106647101	1	14	4	10664710	10057840	精神病类	Psychiatric disorders	10037175	抑郁性心境障碍和混乱	Depressed mood disorders and disturbances	10012375	各种抑郁病	Depressive disorders	10012401	重度抑郁症	Major depression
106647701	1	14	4	10664770	10001299	精神病类	Psychiatric disorders	10037175	各种适应障碍（包括各种亚型）	Adjustment disorders (incl subtypes)	10001302	适应障碍类	Adjustment disorders	10001301	适应障碍伴焦虑和抑郁混合型情绪	Adjustment disorder with mixed anxiety and depressed mood
106647731	1	14	4	10664773	10057840	精神病类	Psychiatric disorders	10037175	抑郁性心境障碍和混乱	Depressed mood disorders and disturbances	10012375	各种抑郁病	Depressive disorders	10012401	重度抑郁症	Major depression
106647741	1	14	4	10664774	10012378	精神病类	Psychiatric disorders	10037175	抑郁性心境障碍和混乱	Depressed mood disorders and disturbances	10012375	各种抑郁病	Depressive disorders	10012401	抑郁	Depression
106647751	1	14	4	10664775	10012378	精神病类	Psychiatric disorders	10037175	抑郁性心境障碍和混乱	Depressed mood disorders and disturbances	10012375	各种抑郁病	Depressive disorders	10012401	抑郁	Depression
106647761	1	14	4	10664776	10012378	精神病类	Psychiatric disorders	10037175	抑郁性心境障碍和混乱	Depressed mood disorders and disturbances	10012375	各种抑郁病	Depressive disorders	10012401	抑郁	Depression
106647771	1	14	4	10664777	10057840	精神病类	Psychiatric disorders	10037175	抑郁性心境障碍和混乱	Depressed mood disorders and disturbances	10012375	各种抑郁病	Depressive disorders	10012401	重度抑郁症	Major depression
106647781	1	14	4	10664778	10057840	精神病类	Psychiatric disorders	10037175	抑郁性心境障碍和混乱	Depressed mood disorders and disturbances	10012375	各种抑郁病	Depressive disorders	10012401	重度抑郁症	Major depression
106647791	1	14	4	10664779	10012378	精神病类	Psychiatric disorders	10037175	抑郁性心境障碍和混乱	Depressed mood disorders and disturbances	10012375	各种抑郁病	Depressive disorders	10012401	抑郁	Depression
106647801	1	14	4	10664780	10057840	精神病类	Psychiatric disorders	10037175	抑郁性心境障碍和混乱	Depressed mood disorders and disturbances	10012375	各种抑郁病	Depressive disorders	10012401	重度抑郁症	Major depression
106647811	1	14	4	10664781	10070592	各种手术及医疗操作	Surgical and medical procedures	10042613	治疗类操作和支持性护理（不另分类）	Therapeutic procedures and supportive care NEC	10043413	治疗类操作（不另分类）	Therapeutic procedures NEC	10027700	产品使用的适应症不明	Product used for unknown indication
106647821	1	14	4	10664782	10002855	精神病类	Psychiatric disorders	10037175	焦虑症及症状	Anxiety disorders and symptoms	10002861	焦虑症状	Anxiety symptoms	10002869	焦虑	Anxiety
106647821	1	14	4	10664782	10033666	精神病类	Psychiatric disorders	10037175	焦虑症及症状	Anxiety disorders and symptoms	10002861	惊恐发作和惊恐障碍	Panic attacks and disorders	10068300	惊恐障碍	Panic disorder
106647831	1	14	4	10664783	10070592	各种手术及医疗操作	Surgical and medical procedures	10042613	治疗类操作和支持性护理（不另分类）	Therapeutic procedures and supportive care NEC	10043413	治疗类操作（不另分类）	Therapeutic procedures NEC	10027700	产品使用的适应症不明	Product used for unknown indication
106647841	1	14	4	10664784	10012378	精神病类	Psychiatric disorders	10037175	抑郁性心境障碍和混乱	Depressed mood disorders and disturbances	10012375	各种抑郁病	Depressive disorders	10012401	抑郁	Depression
106647851	1	14	4	10664785	10057840	精神病类	Psychiatric disorders	10037175	抑郁性心境障碍和混乱	Depressed mood disorders and disturbances	10012375	各种抑郁病	Depressive disorders	10012401	重度抑郁症	Major depression
106647861	1	14	4	10664786	10070592	各种手术及医疗操作	Surgical and medical procedures	10042613	治疗类操作和支持性护理（不另分类）	Therapeutic procedures and supportive care NEC	10043413	治疗类操作（不另分类）	Therapeutic procedures NEC	10027700	产品使用的适应症不明	Product used for unknown indication
106647881	1	14	4	10664788	10057840	精神病类	Psychiatric disorders	10037175	抑郁性心境障碍和混乱	Depressed mood disorders and disturbances	10012375	各种抑郁病	Depressive disorders	10012401	重度抑郁症	Major depression
106647891	1	14	4	10664789	10012378	精神病类	Psychiatric disorders	10037175	抑郁性心境障碍和混乱	Depressed mood disorders and disturbances	10012375	各种抑郁病	Depressive disorders	10012401	抑郁	Depression
106647891	1	14	4	10664789	10047340	耳及迷路类疾病	Ear and labyrinth disorders	10013993	内耳及第八颅神经类疾病	Inner ear and VIIIth cranial nerve disorders	10022396	各种内耳症状和体征	Inner ear signs and symptoms	10022398	眩晕	Vertigo
106647901	1	14	4	10664790	10057840	精神病类	Psychiatric disorders	10037175	抑郁性心境障碍和混乱	Depressed mood disorders and disturbances	10012375	各种抑郁病	Depressive disorders	10012401	重度抑郁症	Major depression
106647911	1	14	4	10664791	10012378	精神病类	Psychiatric disorders	10037175	抑郁性心境障碍和混乱	Depressed mood disorders and disturbances	10012375	各种抑郁病	Depressive disorders	10012401	抑郁	Depression
106647931	1	14	4	10664793	10057840	精神病类	Psychiatric disorders	10037175	抑郁性心境障碍和混乱	Depressed mood disorders and disturbances	10012375	各种抑郁病	Depressive disorders	10012401	重度抑郁症	Major depression
106647941	1	14	4	10664794	10070592	各种手术及医疗操作	Surgical and medical procedures	10042613	治疗类操作和支持性护理（不另分类）	Therapeutic procedures and supportive care NEC	10043413	治疗类操作（不另分类）	Therapeutic procedures NEC	10027700	产品使用的适应症不明	Product used for unknown indication
106647961	1	14	4	10664796	10057840	精神病类	Psychiatric disorders	10037175	抑郁性心境障碍和混乱	Depressed mood disorders and disturbances	10012375	各种抑郁病	Depressive disorders	10012401	重度抑郁症	Major depression
106648061	1	14	4	10664806	10057840	精神病类	Psychiatric disorders	10037175	抑郁性心境障碍和混乱	Depressed mood disorders and disturbances	10012375	各种抑郁病	Depressive disorders	10012401	重度抑郁症	Major depression
106648121	1	14	4	10664812	10012378	精神病类	Psychiatric disorders	10037175	抑郁性心境障碍和混乱	Depressed mood disorders and disturbances	10012375	各种抑郁病	Depressive disorders	10012401	抑郁	Depression
106648231	1	14	4	10664823	10057840	精神病类	Psychiatric disorders	10037175	抑郁性心境障碍和混乱	Depressed mood disorders and disturbances	10012375	各种抑郁病	Depressive disorders	10012401	重度抑郁症	Major depression
106648261	1	14	4	10664826	10012378	精神病类	Psychiatric disorders	10037175	抑郁性心境障碍和混乱	Depressed mood disorders and disturbances	10012375	各种抑郁病	Depressive disorders	10012401	抑郁	Depression
106648321	1	14	4	10664832	10012378	精神病类	Psychiatric disorders	10037175	抑郁性心境障碍和混乱	Depressed mood disorders and disturbances	10012375	各种抑郁病	Depressive disorders	10012401	抑郁	Depression
106648521	1	14	4	10664852	10057840	精神病类	Psychiatric disorders	10037175	抑郁性心境障碍和混乱	Depressed mood disorders and disturbances	10012375	各种抑郁病	Depressive disorders	10012401	重度抑郁症	Major depression
106648541	1	14	4	10664854	10012378	精神病类	Psychiatric disorders	10037175	抑郁性心境障碍和混乱	Depressed mood disorders and disturbances	10012375	各种抑郁病	Depressive disorders	10012401	抑郁	Depression
106648591	1	14	4	10664859	10012378	精神病类	Psychiatric disorders	10037175	抑郁性心境障碍和混乱	Depressed mood disorders and disturbances	10012375	各种抑郁病	Depressive disorders	10012401	抑郁	Depression
106648651	1	14	4	10664865	10057840	精神病类	Psychiatric disorders	10037175	抑郁性心境障碍和混乱	Depressed mood disorders and disturbances	10012375	各种抑郁病	Depressive disorders	10012401	重度抑郁症	Major depression
106648721	1	14	4	10664872	10057840	精神病类	Psychiatric disorders	10037175	抑郁性心境障碍和混乱	Depressed mood disorders and disturbances	10012375	各种抑郁病	Depressive disorders	10012401	重度抑郁症	Major depression
106648821	1	14	4	10664882	10012378	精神病类	Psychiatric disorders	10037175	抑郁性心境障碍和混乱	Depressed mood disorders and disturbances	10012375	各种抑郁病	Depressive disorders	10012401	抑郁	Depression
106648831	1	14	4	10664883	10057840	精神病类	Psychiatric disorders	10037175	抑郁性心境障碍和混乱	Depressed mood disorders and disturbances	10012375	各种抑郁病	Depressive disorders	10012401	重度抑郁症	Major depression
106648851	1	14	4	10664885	10070592	各种手术及医疗操作	Surgical and medical procedures	10042613	治疗类操作和支持性护理（不另分类）	Therapeutic procedures and supportive care NEC	10043413	治疗类操作（不另分类）	Therapeutic procedures NEC	10027700	产品使用的适应症不明	Product used for unknown indication
106648961	1	14	4	10664896	10012378	精神病类	Psychiatric disorders	10037175	抑郁性心境障碍和混乱	Depressed mood disorders and disturbances	10012375	各种抑郁病	Depressive disorders	10012401	抑郁	Depression
106648971	1	14	4	10664897	10070592	各种手术及医疗操作	Surgical and medical procedures	10042613	治疗类操作和支持性护理（不另分类）	Therapeutic procedures and supportive care NEC	10043413	治疗类操作（不另分类）	Therapeutic procedures NEC	10027700	产品使用的适应症不明	Product used for unknown indication
106649011	1	14	4	10664901	10057840	精神病类	Psychiatric disorders	10037175	抑郁性心境障碍和混乱	Depressed mood disorders and disturbances	10012375	各种抑郁病	Depressive disorders	10012401	重度抑郁症	Major depression
106649031	1	14	4	10664903	10012378	精神病类	Psychiatric disorders	10037175	抑郁性心境障碍和混乱	Depressed mood disorders and disturbances	10012375	各种抑郁病	Depressive disorders	10012401	抑郁	Depression
106649181	1	14	4	10664918	10057840	精神病类	Psychiatric disorders	10037175	抑郁性心境障碍和混乱	Depressed mood disorders and disturbances	10012375	各种抑郁病	Depressive disorders	10012401	重度抑郁症	Major depression
106649251	1	14	4	10664925	10057840	精神病类	Psychiatric disorders	10037175	抑郁性心境障碍和混乱	Depressed mood disorders and disturbances	10012375	各种抑郁病	Depressive disorders	10012401	重度抑郁症	Major depression
106649271	1	14	4	10664927	10057840	精神病类	Psychiatric disorders	10037175	抑郁性心境障碍和混乱	Depressed mood disorders and disturbances	10012375	各种抑郁病	Depressive disorders	10012401	重度抑郁症	Major depression
106649381	1	14	4	10664938	10012378	精神病类	Psychiatric disorders	10037175	抑郁性心境障碍和混乱	Depressed mood disorders and disturbances	10012375	各种抑郁病	Depressive disorders	10012401	抑郁	Depression
106649401	1	14	4	10664940	10057840	精神病类	Psychiatric disorders	10037175	抑郁性心境障碍和混乱	Depressed mood disorders and disturbances	10012375	各种抑郁病	Depressive disorders	10012401	重度抑郁症	Major depression
106649501	1	14	4	10664950	10057840	精神病类	Psychiatric disorders	10037175	抑郁性心境障碍和混乱	Depressed mood disorders and disturbances	10012375	各种抑郁病	Depressive disorders	10012401	重度抑郁症	Major depression
106649561	1	14	4	10664956	10012378	精神病类	Psychiatric disorders	10037175	抑郁性心境障碍和混乱	Depressed mood disorders and disturbances	10012375	各种抑郁病	Depressive disorders	10012401	抑郁	Depression
106649671	1	14	4	10664967	10070592	各种手术及医疗操作	Surgical and medical procedures	10042613	治疗类操作和支持性护理（不另分类）	Therapeutic procedures and supportive care NEC	10043413	治疗类操作（不另分类）	Therapeutic procedures NEC	10027700	产品使用的适应症不明	Product used for unknown indication
106649841	1	14	4	10664984	10057840	精神病类	Psychiatric disorders	10037175	抑郁性心境障碍和混乱	Depressed mood disorders and disturbances	10012375	各种抑郁病	Depressive disorders	10012401	重度抑郁症	Major depression
106649951	1	14	4	10664995	10070592	各种手术及医疗操作	Surgical and medical procedures	10042613	治疗类操作和支持性护理（不另分类）	Therapeutic procedures and supportive care NEC	10043413	治疗类操作（不另分类）	Therapeutic procedures NEC	10027700	产品使用的适应症不明	Product used for unknown indication
106650081	1	14	4	10665008	10057840	精神病类	Psychiatric disorders	10037175	抑郁性心境障碍和混乱	Depressed mood disorders and disturbances	10012375	各种抑郁病	Depressive disorders	10012401	重度抑郁症	Major depression
106650141	1	14	4	10665014	10057840	精神病类	Psychiatric disorders	10037175	抑郁性心境障碍和混乱	Depressed mood disorders and disturbances	10012375	各种抑郁病	Depressive disorders	10012401	重度抑郁症	Major depression
106650231	1	14	4	10665023	10057840	精神病类	Psychiatric disorders	10037175	抑郁性心境障碍和混乱	Depressed mood disorders and disturbances	10012375	各种抑郁病	Depressive disorders	10012401	重度抑郁症	Major depression
106650261	1	14	4	10665026	10057840	精神病类	Psychiatric disorders	10037175	抑郁性心境障碍和混乱	Depressed mood disorders and disturbances	10012375	各种抑郁病	Depressive disorders	10012401	重度抑郁症	Major depression
106650311	1	14	4	10665031	10012378	精神病类	Psychiatric disorders	10037175	抑郁性心境障碍和混乱	Depressed mood disorders and disturbances	10012375	各种抑郁病	Depressive disorders	10012401	抑郁	Depression
106650381	1	14	4	10665038	10012378	精神病类	Psychiatric disorders	10037175	抑郁性心境障碍和混乱	Depressed mood disorders and disturbances	10012375	各种抑郁病	Depressive disorders	10012401	抑郁	Depression
106650511	1	14	4	10665051	10070592	各种手术及医疗操作	Surgical and medical procedures	10042613	治疗类操作和支持性护理（不另分类）	Therapeutic procedures and supportive care NEC	10043413	治疗类操作（不另分类）	Therapeutic procedures NEC	10027700	产品使用的适应症不明	Product used for unknown indication
106650541	1	14	4	10665054	10070592	各种手术及医疗操作	Surgical and medical procedures	10042613	治疗类操作和支持性护理（不另分类）	Therapeutic procedures and supportive care NEC	10043413	治疗类操作（不另分类）	Therapeutic procedures NEC	10027700	产品使用的适应症不明	Product used for unknown indication
106650591	1	14	4	10665059	10012378	精神病类	Psychiatric disorders	10037175	抑郁性心境障碍和混乱	Depressed mood disorders and disturbances	10012375	各种抑郁病	Depressive disorders	10012401	抑郁	Depression
106650591	1	14	4	10665059	10057840	精神病类	Psychiatric disorders	10037175	抑郁性心境障碍和混乱	Depressed mood disorders and disturbances	10012375	各种抑郁病	Depressive disorders	10012401	重度抑郁症	Major depression
106650621	1	14	4	10665062	10057840	精神病类	Psychiatric disorders	10037175	抑郁性心境障碍和混乱	Depressed mood disorders and disturbances	10012375	各种抑郁病	Depressive disorders	10012401	重度抑郁症	Major depression
106650771	1	14	4	10665077	10057840	精神病类	Psychiatric disorders	10037175	抑郁性心境障碍和混乱	Depressed mood disorders and disturbances	10012375	各种抑郁病	Depressive disorders	10012401	重度抑郁症	Major depression
106650961	1	14	4	10665096	10057840	精神病类	Psychiatric disorders	10037175	抑郁性心境障碍和混乱	Depressed mood disorders and disturbances	10012375	各种抑郁病	Depressive disorders	10012401	重度抑郁症	Major depression
106651101	1	14	4	10665110	10057840	精神病类	Psychiatric disorders	10037175	抑郁性心境障碍和混乱	Depressed mood disorders and disturbances	10012375	各种抑郁病	Depressive disorders	10012401	重度抑郁症	Major depression
106651261	1	14	4	10665126	10034721	精神病类	Psychiatric disorders	10037175	人性格异常及行为混乱	Personality disorders and disturbances in behaviour	10034726	各种人格障碍（不另分类）	Personality disorders NEC	10034727	人格障碍	Personality disorder
106651351	1	14	4	10665135	10057840	精神病类	Psychiatric disorders	10037175	抑郁性心境障碍和混乱	Depressed mood disorders and disturbances	10012375	各种抑郁病	Depressive disorders	10012401	重度抑郁症	Major depression
106651411	1	14	4	10665141	10057840	精神病类	Psychiatric disorders	10037175	抑郁性心境障碍和混乱	Depressed mood disorders and disturbances	10012375	各种抑郁病	Depressive disorders	10012401	重度抑郁症	Major depression
106651421	1	14	4	10665142	10070592	各种手术及医疗操作	Surgical and medical procedures	10042613	治疗类操作和支持性护理（不另分类）	Therapeutic procedures and supportive care NEC	10043413	治疗类操作（不另分类）	Therapeutic procedures NEC	10027700	产品使用的适应症不明	Product used for unknown indication
106651541	1	14	4	10665154	10012378	精神病类	Psychiatric disorders	10037175	抑郁性心境障碍和混乱	Depressed mood disorders and disturbances	10012375	各种抑郁病	Depressive disorders	10012401	抑郁	Depression
106651561	1	14	4	10665156	10057840	精神病类	Psychiatric disorders	10037175	抑郁性心境障碍和混乱	Depressed mood disorders and disturbances	10012375	各种抑郁病	Depressive disorders	10012401	重度抑郁症	Major depression
106651671	1	14	4	10665167	10012378	精神病类	Psychiatric disorders	10037175	抑郁性心境障碍和混乱	Depressed mood disorders and disturbances	10012375	各种抑郁病	Depressive disorders	10012401	抑郁	Depression
106651711	1	14	4	10665171	10070592	各种手术及医疗操作	Surgical and medical procedures	10042613	治疗类操作和支持性护理（不另分类）	Therapeutic procedures and supportive care NEC	10043413	治疗类操作（不另分类）	Therapeutic procedures NEC	10027700	产品使用的适应症不明	Product used for unknown indication
106651801	1	14	4	10665180	10070592	各种手术及医疗操作	Surgical and medical procedures	10042613	治疗类操作和支持性护理（不另分类）	Therapeutic procedures and supportive care NEC	10043413	治疗类操作（不另分类）	Therapeutic procedures NEC	10027700	产品使用的适应症不明	Product used for unknown indication
106651851	1	14	4	10665185	10012378	精神病类	Psychiatric disorders	10037175	抑郁性心境障碍和混乱	Depressed mood disorders and disturbances	10012375	各种抑郁病	Depressive disorders	10012401	抑郁	Depression
106651871	1	14	4	10665187	10070592	各种手术及医疗操作	Surgical and medical procedures	10042613	治疗类操作和支持性护理（不另分类）	Therapeutic procedures and supportive care NEC	10043413	治疗类操作（不另分类）	Therapeutic procedures NEC	10027700	产品使用的适应症不明	Product used for unknown indication
106652011	1	14	4	10665201	10070592	各种手术及医疗操作	Surgical and medical procedures	10042613	治疗类操作和支持性护理（不另分类）	Therapeutic procedures and supportive care NEC	10043413	治疗类操作（不另分类）	Therapeutic procedures NEC	10027700	产品使用的适应症不明	Product used for unknown indication
106652041	1	14	4	10665204	10012378	精神病类	Psychiatric disorders	10037175	抑郁性心境障碍和混乱	Depressed mood disorders and disturbances	10012375	各种抑郁病	Depressive disorders	10012401	抑郁	Depression
106652141	1	14	4	10665214	10057840	精神病类	Psychiatric disorders	10037175	抑郁性心境障碍和混乱	Depressed mood disorders and disturbances	10012375	各种抑郁病	Depressive disorders	10012401	重度抑郁症	Major depression
106652201	1	14	4	10665220	10012378	精神病类	Psychiatric disorders	10037175	抑郁性心境障碍和混乱	Depressed mood disorders and disturbances	10012375	各种抑郁病	Depressive disorders	10012401	抑郁	Depression
106652341	1	14	4	10665234	10012378	精神病类	Psychiatric disorders	10037175	抑郁性心境障碍和混乱	Depressed mood disorders and disturbances	10012375	各种抑郁病	Depressive disorders	10012401	抑郁	Depression
106652461	1	14	4	10665246	10012378	精神病类	Psychiatric disorders	10037175	抑郁性心境障碍和混乱	Depressed mood disorders and disturbances	10012375	各种抑郁病	Depressive disorders	10012401	抑郁	Depression
106652501	1	14	4	10665250	10012378	精神病类	Psychiatric disorders	10037175	抑郁性心境障碍和混乱	Depressed mood disorders and disturbances	10012375	各种抑郁病	Depressive disorders	10012401	抑郁	Depression
106652661	1	14	4	10665266	10057840	精神病类	Psychiatric disorders	10037175	抑郁性心境障碍和混乱	Depressed mood disorders and disturbances	10012375	各种抑郁病	Depressive disorders	10012401	重度抑郁症	Major depression
106652691	1	14	4	10665269	10042458	精神病类	Psychiatric disorders	10037175	各种自杀及自我伤害行为（不另分类）	Suicidal and self-injurious behaviours NEC	10042460	自杀和自我伤害行为	Suicidal and self-injurious behaviour	10042459	自杀想法	Suicidal ideation
106652691	1	14	4	10665269	10057667	精神病类	Psychiatric disorders	10037175	躁狂及双相性心境障碍和混乱	Manic and bipolar mood disorders and disturbances	10026753	各种双相情绪障碍	Bipolar disorders	10004938	双相障碍	Bipolar disorder
106652821	1	14	4	10665282	10002855	精神病类	Psychiatric disorders	10037175	焦虑症及症状	Anxiety disorders and symptoms	10002861	焦虑症状	Anxiety symptoms	10002869	焦虑	Anxiety
106652821	1	14	4	10665282	10012378	精神病类	Psychiatric disorders	10037175	抑郁性心境障碍和混乱	Depressed mood disorders and disturbances	10012375	各种抑郁病	Depressive disorders	10012401	抑郁	Depression
106652951	1	14	4	10665295	10070592	各种手术及医疗操作	Surgical and medical procedures	10042613	治疗类操作和支持性护理（不另分类）	Therapeutic procedures and supportive care NEC	10043413	治疗类操作（不另分类）	Therapeutic procedures NEC	10027700	产品使用的适应症不明	Product used for unknown indication
106653161	1	14	4	10665316	10012378	精神病类	Psychiatric disorders	10037175	抑郁性心境障碍和混乱	Depressed mood disorders and disturbances	10012375	各种抑郁病	Depressive disorders	10012401	抑郁	Depression
106653201	1	14	4	10665320	10012378	精神病类	Psychiatric disorders	10037175	抑郁性心境障碍和混乱	Depressed mood disorders and disturbances	10012375	各种抑郁病	Depressive disorders	10012401	抑郁	Depression
106653241	1	14	4	10665324	10057840	精神病类	Psychiatric disorders	10037175	抑郁性心境障碍和混乱	Depressed mood disorders and disturbances	10012375	各种抑郁病	Depressive disorders	10012401	重度抑郁症	Major depression
106653331	1	14	4	10665333	10070592	各种手术及医疗操作	Surgical and medical procedures	10042613	治疗类操作和支持性护理（不另分类）	Therapeutic procedures and supportive care NEC	10043413	治疗类操作（不另分类）	Therapeutic procedures NEC	10027700	产品使用的适应症不明	Product used for unknown indication
106653381	1	14	4	10665338	10057840	精神病类	Psychiatric disorders	10037175	抑郁性心境障碍和混乱	Depressed mood disorders and disturbances	10012375	各种抑郁病	Depressive disorders	10012401	重度抑郁症	Major depression
106653461	1	14	4	10665346	10070592	各种手术及医疗操作	Surgical and medical procedures	10042613	治疗类操作和支持性护理（不另分类）	Therapeutic procedures and supportive care NEC	10043413	治疗类操作（不另分类）	Therapeutic procedures NEC	10027700	产品使用的适应症不明	Product used for unknown indication
106653471	1	14	4	10665347	10012378	精神病类	Psychiatric disorders	10037175	抑郁性心境障碍和混乱	Depressed mood disorders and disturbances	10012375	各种抑郁病	Depressive disorders	10012401	抑郁	Depression
106653511	1	14	4	10665351	10070592	各种手术及医疗操作	Surgical and medical procedures	10042613	治疗类操作和支持性护理（不另分类）	Therapeutic procedures and supportive care NEC	10043413	治疗类操作（不另分类）	Therapeutic procedures NEC	10027700	产品使用的适应症不明	Product used for unknown indication
106653671	1	14	4	10665367	10057840	精神病类	Psychiatric disorders	10037175	抑郁性心境障碍和混乱	Depressed mood disorders and disturbances	10012375	各种抑郁病	Depressive disorders	10012401	重度抑郁症	Major depression
106653701	1	14	4	10665370	10012378	精神病类	Psychiatric disorders	10037175	抑郁性心境障碍和混乱	Depressed mood disorders and disturbances	10012375	各种抑郁病	Depressive disorders	10012401	抑郁	Depression
106653771	1	14	4	10665377	10012378	精神病类	Psychiatric disorders	10037175	抑郁性心境障碍和混乱	Depressed mood disorders and disturbances	10012375	各种抑郁病	Depressive disorders	10012401	抑郁	Depression
106653862	1	15	1	10665386	10012378	精神病类	Psychiatric disorders	10037175	抑郁性心境障碍和混乱	Depressed mood disorders and disturbances	10012375	各种抑郁病	Depressive disorders	10012401	抑郁	Depression
106653871	1	14	4	10665387	10070592	各种手术及医疗操作	Surgical and medical procedures	10042613	治疗类操作和支持性护理（不另分类）	Therapeutic procedures and supportive care NEC	10043413	治疗类操作（不另分类）	Therapeutic procedures NEC	10027700	产品使用的适应症不明	Product used for unknown indication
106653981	1	14	4	10665398	10012378	精神病类	Psychiatric disorders	10037175	抑郁性心境障碍和混乱	Depressed mood disorders and disturbances	10012375	各种抑郁病	Depressive disorders	10012401	抑郁	Depression
106654031	1	14	4	10665403	10002855	精神病类	Psychiatric disorders	10037175	焦虑症及症状	Anxiety disorders and symptoms	10002861	焦虑症状	Anxiety symptoms	10002869	焦虑	Anxiety
106654111	1	14	4	10665411	10057840	精神病类	Psychiatric disorders	10037175	抑郁性心境障碍和混乱	Depressed mood disorders and disturbances	10012375	各种抑郁病	Depressive disorders	10012401	重度抑郁症	Major depression
106654121	1	14	4	10665412	10012378	精神病类	Psychiatric disorders	10037175	抑郁性心境障碍和混乱	Depressed mood disorders and disturbances	10012375	各种抑郁病	Depressive disorders	10012401	抑郁	Depression
106654191	1	14	4	10665419	10057840	精神病类	Psychiatric disorders	10037175	抑郁性心境障碍和混乱	Depressed mood disorders and disturbances	10012375	各种抑郁病	Depressive disorders	10012401	重度抑郁症	Major depression
106654221	1	14	4	10665422	10070592	各种手术及医疗操作	Surgical and medical procedures	10042613	治疗类操作和支持性护理（不另分类）	Therapeutic procedures and supportive care NEC	10043413	治疗类操作（不另分类）	Therapeutic procedures NEC	10027700	产品使用的适应症不明	Product used for unknown indication
106654301	1	14	4	10665430	10057840	精神病类	Psychiatric disorders	10037175	抑郁性心境障碍和混乱	Depressed mood disorders and disturbances	10012375	各种抑郁病	Depressive disorders	10012401	重度抑郁症	Major depression
106654441	1	14	4	10665444	10070592	各种手术及医疗操作	Surgical and medical procedures	10042613	治疗类操作和支持性护理（不另分类）	Therapeutic procedures and supportive care NEC	10043413	治疗类操作（不另分类）	Therapeutic procedures NEC	10027700	产品使用的适应症不明	Product used for unknown indication
106654451	1	14	4	10665445	10012378	精神病类	Psychiatric disorders	10037175	抑郁性心境障碍和混乱	Depressed mood disorders and disturbances	10012375	各种抑郁病	Depressive disorders	10012401	抑郁	Depression
106654481	1	14	4	10665448	10012378	精神病类	Psychiatric disorders	10037175	抑郁性心境障碍和混乱	Depressed mood disorders and disturbances	10012375	各种抑郁病	Depressive disorders	10012401	抑郁	Depression
106654581	1	14	4	10665458	10070592	各种手术及医疗操作	Surgical and medical procedures	10042613	治疗类操作和支持性护理（不另分类）	Therapeutic procedures and supportive care NEC	10043413	治疗类操作（不另分类）	Therapeutic procedures NEC	10027700	产品使用的适应症不明	Product used for unknown indication
106654591	1	14	4	10665459	10012378	精神病类	Psychiatric disorders	10037175	抑郁性心境障碍和混乱	Depressed mood disorders and disturbances	10012375	各种抑郁病	Depressive disorders	10012401	抑郁	Depression
106654611	1	14	4	10665461	10057840	精神病类	Psychiatric disorders	10037175	抑郁性心境障碍和混乱	Depressed mood disorders and disturbances	10012375	各种抑郁病	Depressive disorders	10012401	重度抑郁症	Major depression
106654621	1	14	4	10665462	10036316	精神病类	Psychiatric disorders	10037175	焦虑症及症状	Anxiety disorders and symptoms	10002861	应激障碍	Stress disorders	10042211	创伤后应激障碍	Post-traumatic stress disorder
106654681	1	14	4	10665468	10002855	精神病类	Psychiatric disorders	10037175	焦虑症及症状	Anxiety disorders and symptoms	10002861	焦虑症状	Anxiety symptoms	10002869	焦虑	Anxiety
106654701	1	14	4	10665470	10057840	精神病类	Psychiatric disorders	10037175	抑郁性心境障碍和混乱	Depressed mood disorders and disturbances	10012375	各种抑郁病	Depressive disorders	10012401	重度抑郁症	Major depression
106654821	1	14	4	10665482	10057840	精神病类	Psychiatric disorders	10037175	抑郁性心境障碍和混乱	Depressed mood disorders and disturbances	10012375	各种抑郁病	Depressive disorders	10012401	重度抑郁症	Major depression
106654871	1	14	4	10665487	10070592	各种手术及医疗操作	Surgical and medical procedures	10042613	治疗类操作和支持性护理（不另分类）	Therapeutic procedures and supportive care NEC	10043413	治疗类操作（不另分类）	Therapeutic procedures NEC	10027700	产品使用的适应症不明	Product used for unknown indication
106654881	1	14	4	10665488	10057840	精神病类	Psychiatric disorders	10037175	抑郁性心境障碍和混乱	Depressed mood disorders and disturbances	10012375	各种抑郁病	Depressive disorders	10012401	重度抑郁症	Major depression
106654891	1	14	4	10665489	10070592	各种手术及医疗操作	Surgical and medical procedures	10042613	治疗类操作和支持性护理（不另分类）	Therapeutic procedures and supportive care NEC	10043413	治疗类操作（不另分类）	Therapeutic procedures NEC	10027700	产品使用的适应症不明	Product used for unknown indication
106654901	1	14	4	10665490	10057840	精神病类	Psychiatric disorders	10037175	抑郁性心境障碍和混乱	Depressed mood disorders and disturbances	10012375	各种抑郁病	Depressive disorders	10012401	重度抑郁症	Major depression
106655031	1	14	4	10665503	10070592	各种手术及医疗操作	Surgical and medical procedures	10042613	治疗类操作和支持性护理（不另分类）	Therapeutic procedures and supportive care NEC	10043413	治疗类操作（不另分类）	Therapeutic procedures NEC	10027700	产品使用的适应症不明	Product used for unknown indication
106655051	1	14	4	10665505	10057840	精神病类	Psychiatric disorders	10037175	抑郁性心境障碍和混乱	Depressed mood disorders and disturbances	10012375	各种抑郁病	Depressive disorders	10012401	重度抑郁症	Major depression
106655141	1	14	4	10665514	10012378	精神病类	Psychiatric disorders	10037175	抑郁性心境障碍和混乱	Depressed mood disorders and disturbances	10012375	各种抑郁病	Depressive disorders	10012401	抑郁	Depression
106655151	1	14	4	10665515	10057840	精神病类	Psychiatric disorders	10037175	抑郁性心境障碍和混乱	Depressed mood disorders and disturbances	10012375	各种抑郁病	Depressive disorders	10012401	重度抑郁症	Major depression
106655211	1	14	4	10665521	10012378	精神病类	Psychiatric disorders	10037175	抑郁性心境障碍和混乱	Depressed mood disorders and disturbances	10012375	各种抑郁病	Depressive disorders	10012401	抑郁	Depression
106655211	1	14	4	10665521	10057840	精神病类	Psychiatric disorders	10037175	抑郁性心境障碍和混乱	Depressed mood disorders and disturbances	10012375	各种抑郁病	Depressive disorders	10012401	重度抑郁症	Major depression
106655391	1	14	4	10665539	10012378	精神病类	Psychiatric disorders	10037175	抑郁性心境障碍和混乱	Depressed mood disorders and disturbances	10012375	各种抑郁病	Depressive disorders	10012401	抑郁	Depression
106659351	1	14	4	10665935	10012378	精神病类	Psychiatric disorders	10037175	抑郁性心境障碍和混乱	Depressed mood disorders and disturbances	10012375	各种抑郁病	Depressive disorders	10012401	抑郁	Depression
106659891	1	14	4	10665989	10012378	精神病类	Psychiatric disorders	10037175	抑郁性心境障碍和混乱	Depressed mood disorders and disturbances	10012375	各种抑郁病	Depressive disorders	10012401	抑郁	Depression
106659961	1	14	4	10665996	10057840	精神病类	Psychiatric disorders	10037175	抑郁性心境障碍和混乱	Depressed mood disorders and disturbances	10012375	各种抑郁病	Depressive disorders	10012401	重度抑郁症	Major depression
106660061	1	14	4	10666006	10057840	精神病类	Psychiatric disorders	10037175	抑郁性心境障碍和混乱	Depressed mood disorders and disturbances	10012375	各种抑郁病	Depressive disorders	10012401	重度抑郁症	Major depression
106660181	1	14	4	10666018	10057667	精神病类	Psychiatric disorders	10037175	躁狂及双相性心境障碍和混乱	Manic and bipolar mood disorders and disturbances	10026753	各种双相情绪障碍	Bipolar disorders	10004938	双相障碍	Bipolar disorder
106660221	1	14	4	10666022	10070592	各种手术及医疗操作	Surgical and medical procedures	10042613	治疗类操作和支持性护理（不另分类）	Therapeutic procedures and supportive care NEC	10043413	治疗类操作（不另分类）	Therapeutic procedures NEC	10027700	产品使用的适应症不明	Product used for unknown indication
106660261	1	14	4	10666026	10057840	精神病类	Psychiatric disorders	10037175	抑郁性心境障碍和混乱	Depressed mood disorders and disturbances	10012375	各种抑郁病	Depressive disorders	10012401	重度抑郁症	Major depression
106660281	1	14	4	10666028	10057840	精神病类	Psychiatric disorders	10037175	抑郁性心境障碍和混乱	Depressed mood disorders and disturbances	10012375	各种抑郁病	Depressive disorders	10012401	重度抑郁症	Major depression
106660291	1	14	4	10666029	10057840	精神病类	Psychiatric disorders	10037175	抑郁性心境障碍和混乱	Depressed mood disorders and disturbances	10012375	各种抑郁病	Depressive disorders	10012401	重度抑郁症	Major depression
106660291	10	14	4	10666029	10052933	各种手术及医疗操作	Surgical and medical procedures	10042613	胃肠道治疗类操作	Gastrointestinal therapeutic procedures	10017998	各种胃肠道治疗类操作（不另分类）	Gastrointestinal therapeutic procedures NEC	10018013	便秘预防治疗	Constipation prophylaxis
106660291	2	14	4	10666029	10005422	各类检查	Investigations	10022891	脂质分析类检验	Lipid analyses	10024580	胆固醇各项分析	Cholesterol analyses	10008651	血胆固醇	Blood cholesterol
106660291	3	14	4	10666029	10049165	各种手术及医疗操作	Surgical and medical procedures	10042613	神经系统、头骨及脊柱治疗类操作	Nervous system, skull and spine therapeutic procedures	10009720	神经系统治疗类操作（不另分类）	Nervous system therapeutic procedures NEC	10052731	脑血管意外预防治疗	Cerebrovascular accident prophylaxis
106660291	4	14	4	10666029	10049165	各种手术及医疗操作	Surgical and medical procedures	10042613	神经系统、头骨及脊柱治疗类操作	Nervous system, skull and spine therapeutic procedures	10009720	神经系统治疗类操作（不另分类）	Nervous system therapeutic procedures NEC	10052731	脑血管意外预防治疗	Cerebrovascular accident prophylaxis
106660291	5	14	4	10666029	10017885	胃肠系统疾病	Gastrointestinal disorders	10017947	胃肠运动及排便状况	Gastrointestinal motility and defaecation conditions	10017977	各种胃肠道弛缓和动力不足性疾病（不另分类）	Gastrointestinal atonic and hypomotility disorders NEC	10017933	胃食管反流病	Gastrooesophageal reflux disease
106660291	6	14	4	10666029	10021114	内分泌系统疾病	Endocrine disorders	10014698	甲状腺类疾病	Thyroid gland disorders	10043739	各种甲状腺机能减退疾病	Thyroid hypofunction disorders	10043741	甲状腺功能减退症	Hypothyroidism
106660291	7	14	4	10666029	10024803	心脏器官疾病	Cardiac disorders	10007541	心律失常类疾病	Cardiac arrhythmias	10007521	心脏传导系统异常	Cardiac conduction disorders	10000032	长 QT 综合征	Long QT syndrome
106660291	8	14	4	10666029	10052933	各种手术及医疗操作	Surgical and medical procedures	10042613	胃肠道治疗类操作	Gastrointestinal therapeutic procedures	10017998	各种胃肠道治疗类操作（不另分类）	Gastrointestinal therapeutic procedures NEC	10018013	便秘预防治疗	Constipation prophylaxis
106660291	9	14	4	10666029	10023003	胃肠系统疾病	Gastrointestinal disorders	10017947	胃肠运动及排便状况	Gastrointestinal motility and defaecation conditions	10017977	各种胃肠道痉挛和蠕动过强性疾病	Gastrointestinal spastic and hypermotility disorders	10018006	肠易激综合症	Irritable bowel syndrome
106660421	1	14	4	10666042	10012378	精神病类	Psychiatric disorders	10037175	抑郁性心境障碍和混乱	Depressed mood disorders and disturbances	10012375	各种抑郁病	Depressive disorders	10012401	抑郁	Depression
106660421	1	14	4	10666042	10057840	精神病类	Psychiatric disorders	10037175	抑郁性心境障碍和混乱	Depressed mood disorders and disturbances	10012375	各种抑郁病	Depressive disorders	10012401	重度抑郁症	Major depression
106660431	1	14	4	10666043	10070592	各种手术及医疗操作	Surgical and medical procedures	10042613	治疗类操作和支持性护理（不另分类）	Therapeutic procedures and supportive care NEC	10043413	治疗类操作（不另分类）	Therapeutic procedures NEC	10027700	产品使用的适应症不明	Product used for unknown indication
106660571	1	14	4	10666057	10012378	精神病类	Psychiatric disorders	10037175	抑郁性心境障碍和混乱	Depressed mood disorders and disturbances	10012375	各种抑郁病	Depressive disorders	10012401	抑郁	Depression
106660641	1	14	4	10666064	10057840	精神病类	Psychiatric disorders	10037175	抑郁性心境障碍和混乱	Depressed mood disorders and disturbances	10012375	各种抑郁病	Depressive disorders	10012401	重度抑郁症	Major depression
106675101	1	14	4	10667510	10012378	精神病类	Psychiatric disorders	10037175	抑郁性心境障碍和混乱	Depressed mood disorders and disturbances	10012375	各种抑郁病	Depressive disorders	10012401	抑郁	Depression
106675251	1	14	4	10667525	10057840	精神病类	Psychiatric disorders	10037175	抑郁性心境障碍和混乱	Depressed mood disorders and disturbances	10012375	各种抑郁病	Depressive disorders	10012401	重度抑郁症	Major depression
106675301	1	14	4	10667530	10012378	精神病类	Psychiatric disorders	10037175	抑郁性心境障碍和混乱	Depressed mood disorders and disturbances	10012375	各种抑郁病	Depressive disorders	10012401	抑郁	Depression
106675451	1	14	4	10667545	10012378	精神病类	Psychiatric disorders	10037175	抑郁性心境障碍和混乱	Depressed mood disorders and disturbances	10012375	各种抑郁病	Depressive disorders	10012401	抑郁	Depression
106675461	1	14	4	10667546	10057840	精神病类	Psychiatric disorders	10037175	抑郁性心境障碍和混乱	Depressed mood disorders and disturbances	10012375	各种抑郁病	Depressive disorders	10012401	重度抑郁症	Major depression
106675791	1	14	4	10667579	10070592	各种手术及医疗操作	Surgical and medical procedures	10042613	治疗类操作和支持性护理（不另分类）	Therapeutic procedures and supportive care NEC	10043413	治疗类操作（不另分类）	Therapeutic procedures NEC	10027700	产品使用的适应症不明	Product used for unknown indication
106676041	1	14	4	10667604	10070592	各种手术及医疗操作	Surgical and medical procedures	10042613	治疗类操作和支持性护理（不另分类）	Therapeutic procedures and supportive care NEC	10043413	治疗类操作（不另分类）	Therapeutic procedures NEC	10027700	产品使用的适应症不明	Product used for unknown indication
106676191	1	14	4	10667619	10070592	各种手术及医疗操作	Surgical and medical procedures	10042613	治疗类操作和支持性护理（不另分类）	Therapeutic procedures and supportive care NEC	10043413	治疗类操作（不另分类）	Therapeutic procedures NEC	10027700	产品使用的适应症不明	Product used for unknown indication
106676291	1	14	4	10667629	10070592	各种手术及医疗操作	Surgical and medical procedures	10042613	治疗类操作和支持性护理（不另分类）	Therapeutic procedures and supportive care NEC	10043413	治疗类操作（不另分类）	Therapeutic procedures NEC	10027700	产品使用的适应症不明	Product used for unknown indication
106676841	1	14	4	10667684	10012378	精神病类	Psychiatric disorders	10037175	抑郁性心境障碍和混乱	Depressed mood disorders and disturbances	10012375	各种抑郁病	Depressive disorders	10012401	抑郁	Depression
106676841	1	14	4	10667684	10027951	精神病类	Psychiatric disorders	10037175	心境障碍和混乱（不另分类）	Mood disorders and disturbances NEC	10027946	情绪变动综合征	Fluctuating mood symptoms	10016798	心情波动	Mood swings
106676841	1	14	4	10667684	10043431	精神病类	Psychiatric disorders	10037175	思维及感知紊乱	Disturbances in thinking and perception	10013511	思维障碍	Thinking disturbances	10043434	思维异常	Thinking abnormal
106676891	1	14	4	10667689	10012378	精神病类	Psychiatric disorders	10037175	抑郁性心境障碍和混乱	Depressed mood disorders and disturbances	10012375	各种抑郁病	Depressive disorders	10012401	抑郁	Depression
106677061	1	14	4	10667706	10012378	精神病类	Psychiatric disorders	10037175	抑郁性心境障碍和混乱	Depressed mood disorders and disturbances	10012375	各种抑郁病	Depressive disorders	10012401	抑郁	Depression
106677221	1	14	4	10667722	10070592	各种手术及医疗操作	Surgical and medical procedures	10042613	治疗类操作和支持性护理（不另分类）	Therapeutic procedures and supportive care NEC	10043413	治疗类操作（不另分类）	Therapeutic procedures NEC	10027700	产品使用的适应症不明	Product used for unknown indication
106677311	1	14	4	10667731	10012378	精神病类	Psychiatric disorders	10037175	抑郁性心境障碍和混乱	Depressed mood disorders and disturbances	10012375	各种抑郁病	Depressive disorders	10012401	抑郁	Depression
106677461	1	14	4	10667746	10070592	各种手术及医疗操作	Surgical and medical procedures	10042613	治疗类操作和支持性护理（不另分类）	Therapeutic procedures and supportive care NEC	10043413	治疗类操作（不另分类）	Therapeutic procedures NEC	10027700	产品使用的适应症不明	Product used for unknown indication
106678081	1	14	4	10667808	10012378	精神病类	Psychiatric disorders	10037175	抑郁性心境障碍和混乱	Depressed mood disorders and disturbances	10012375	各种抑郁病	Depressive disorders	10012401	抑郁	Depression
106678311	1	14	4	10667831	10057840	精神病类	Psychiatric disorders	10037175	抑郁性心境障碍和混乱	Depressed mood disorders and disturbances	10012375	各种抑郁病	Depressive disorders	10012401	重度抑郁症	Major depression
106678751	1	14	4	10667875	10002855	精神病类	Psychiatric disorders	10037175	焦虑症及症状	Anxiety disorders and symptoms	10002861	焦虑症状	Anxiety symptoms	10002869	焦虑	Anxiety
106678751	1	14	4	10667875	10012378	精神病类	Psychiatric disorders	10037175	抑郁性心境障碍和混乱	Depressed mood disorders and disturbances	10012375	各种抑郁病	Depressive disorders	10012401	抑郁	Depression
106679011	1	14	4	10667901	10057840	精神病类	Psychiatric disorders	10037175	抑郁性心境障碍和混乱	Depressed mood disorders and disturbances	10012375	各种抑郁病	Depressive disorders	10012401	重度抑郁症	Major depression
106679201	1	14	4	10667920	10070592	各种手术及医疗操作	Surgical and medical procedures	10042613	治疗类操作和支持性护理（不另分类）	Therapeutic procedures and supportive care NEC	10043413	治疗类操作（不另分类）	Therapeutic procedures NEC	10027700	产品使用的适应症不明	Product used for unknown indication
106687751	1	14	4	10668775	10057840	精神病类	Psychiatric disorders	10037175	抑郁性心境障碍和混乱	Depressed mood disorders and disturbances	10012375	各种抑郁病	Depressive disorders	10012401	重度抑郁症	Major depression
106689051	1	14	4	10668905	10057666	精神病类	Psychiatric disorders	10037175	焦虑症及症状	Anxiety disorders and symptoms	10002861	各种焦虑障碍（不另分类）	Anxiety disorders NEC	10068761	焦虑障碍	Anxiety disorder
106689351	1	14	4	10668935	10057840	精神病类	Psychiatric disorders	10037175	抑郁性心境障碍和混乱	Depressed mood disorders and disturbances	10012375	各种抑郁病	Depressive disorders	10012401	重度抑郁症	Major depression
106689581	1	14	4	10668958	10070592	各种手术及医疗操作	Surgical and medical procedures	10042613	治疗类操作和支持性护理（不另分类）	Therapeutic procedures and supportive care NEC	10043413	治疗类操作（不另分类）	Therapeutic procedures NEC	10027700	产品使用的适应症不明	Product used for unknown indication
106689871	1	14	4	10668987	10057840	精神病类	Psychiatric disorders	10037175	抑郁性心境障碍和混乱	Depressed mood disorders and disturbances	10012375	各种抑郁病	Depressive disorders	10012401	重度抑郁症	Major depression
106690091	1	14	4	10669009	10057840	精神病类	Psychiatric disorders	10037175	抑郁性心境障碍和混乱	Depressed mood disorders and disturbances	10012375	各种抑郁病	Depressive disorders	10012401	重度抑郁症	Major depression
106690191	1	14	4	10669019	10070592	各种手术及医疗操作	Surgical and medical procedures	10042613	治疗类操作和支持性护理（不另分类）	Therapeutic procedures and supportive care NEC	10043413	治疗类操作（不另分类）	Therapeutic procedures NEC	10027700	产品使用的适应症不明	Product used for unknown indication
106690191	2	14	4	10669019	10010808	各种手术及医疗操作	Surgical and medical procedures	10042613	妇产科治疗类操作	Obstetric and gynaecological therapeutic procedures	10029903	女性避孕法	Contraceptive methods female	10010812	避孕	Contraception
106690301	1	14	4	10669030	10057840	精神病类	Psychiatric disorders	10037175	抑郁性心境障碍和混乱	Depressed mood disorders and disturbances	10012375	各种抑郁病	Depressive disorders	10012401	重度抑郁症	Major depression
106690371	1	14	4	10669037	10012378	精神病类	Psychiatric disorders	10037175	抑郁性心境障碍和混乱	Depressed mood disorders and disturbances	10012375	各种抑郁病	Depressive disorders	10012401	抑郁	Depression
106690381	1	14	4	10669038	10002855	精神病类	Psychiatric disorders	10037175	焦虑症及症状	Anxiety disorders and symptoms	10002861	焦虑症状	Anxiety symptoms	10002869	焦虑	Anxiety
106690381	1	14	4	10669038	10012378	精神病类	Psychiatric disorders	10037175	抑郁性心境障碍和混乱	Depressed mood disorders and disturbances	10012375	各种抑郁病	Depressive disorders	10012401	抑郁	Depression
106705291	1	14	4	10670529	10012378	精神病类	Psychiatric disorders	10037175	抑郁性心境障碍和混乱	Depressed mood disorders and disturbances	10012375	各种抑郁病	Depressive disorders	10012401	抑郁	Depression
106705391	1	14	4	10670539	10057840	精神病类	Psychiatric disorders	10037175	抑郁性心境障碍和混乱	Depressed mood disorders and disturbances	10012375	各种抑郁病	Depressive disorders	10012401	重度抑郁症	Major depression
106705501	1	14	4	10670550	10012378	精神病类	Psychiatric disorders	10037175	抑郁性心境障碍和混乱	Depressed mood disorders and disturbances	10012375	各种抑郁病	Depressive disorders	10012401	抑郁	Depression
106705521	1	14	4	10670552	10012378	精神病类	Psychiatric disorders	10037175	抑郁性心境障碍和混乱	Depressed mood disorders and disturbances	10012375	各种抑郁病	Depressive disorders	10012401	抑郁	Depression
106705631	1	14	4	10670563	10057840	精神病类	Psychiatric disorders	10037175	抑郁性心境障碍和混乱	Depressed mood disorders and disturbances	10012375	各种抑郁病	Depressive disorders	10012401	重度抑郁症	Major depression
106705711	1	14	4	10670571	10012378	精神病类	Psychiatric disorders	10037175	抑郁性心境障碍和混乱	Depressed mood disorders and disturbances	10012375	各种抑郁病	Depressive disorders	10012401	抑郁	Depression
106705711	2	14	4	10670571	10002855	精神病类	Psychiatric disorders	10037175	焦虑症及症状	Anxiety disorders and symptoms	10002861	焦虑症状	Anxiety symptoms	10002869	焦虑	Anxiety
106705711	3	14	4	10670571	10012378	精神病类	Psychiatric disorders	10037175	抑郁性心境障碍和混乱	Depressed mood disorders and disturbances	10012375	各种抑郁病	Depressive disorders	10012401	抑郁	Depression
106705711	4	14	4	10670571	10070592	各种手术及医疗操作	Surgical and medical procedures	10042613	治疗类操作和支持性护理（不另分类）	Therapeutic procedures and supportive care NEC	10043413	治疗类操作（不另分类）	Therapeutic procedures NEC	10027700	产品使用的适应症不明	Product used for unknown indication
106705851	1	14	4	10670585	10057840	精神病类	Psychiatric disorders	10037175	抑郁性心境障碍和混乱	Depressed mood disorders and disturbances	10012375	各种抑郁病	Depressive disorders	10012401	重度抑郁症	Major depression
106705951	1	14	4	10670595	10057840	精神病类	Psychiatric disorders	10037175	抑郁性心境障碍和混乱	Depressed mood disorders and disturbances	10012375	各种抑郁病	Depressive disorders	10012401	重度抑郁症	Major depression
106706071	1	14	4	10670607	10012378	精神病类	Psychiatric disorders	10037175	抑郁性心境障碍和混乱	Depressed mood disorders and disturbances	10012375	各种抑郁病	Depressive disorders	10012401	抑郁	Depression
106706181	1	14	4	10670618	10070592	各种手术及医疗操作	Surgical and medical procedures	10042613	治疗类操作和支持性护理（不另分类）	Therapeutic procedures and supportive care NEC	10043413	治疗类操作（不另分类）	Therapeutic procedures NEC	10027700	产品使用的适应症不明	Product used for unknown indication
106706251	1	14	4	10670625	10070592	各种手术及医疗操作	Surgical and medical procedures	10042613	治疗类操作和支持性护理（不另分类）	Therapeutic procedures and supportive care NEC	10043413	治疗类操作（不另分类）	Therapeutic procedures NEC	10027700	产品使用的适应症不明	Product used for unknown indication
106706311	1	14	4	10670631	10012378	精神病类	Psychiatric disorders	10037175	抑郁性心境障碍和混乱	Depressed mood disorders and disturbances	10012375	各种抑郁病	Depressive disorders	10012401	抑郁	Depression
106706311	2	14	4	10670631	10083622	精神病类	Psychiatric disorders	10037175	认识及注意力紊乱和障碍	Cognitive and attention disorders and disturbances	10009841	注意力缺乏和破坏性行为障碍	Attention deficit and disruptive behaviour disorders	10003730	注意力缺陷多动障碍	Attention deficit hyperactivity disorder
106706351	1	14	4	10670635	10057840	精神病类	Psychiatric disorders	10037175	抑郁性心境障碍和混乱	Depressed mood disorders and disturbances	10012375	各种抑郁病	Depressive disorders	10012401	重度抑郁症	Major depression
106707021	1	14	4	10670702	10012378	精神病类	Psychiatric disorders	10037175	抑郁性心境障碍和混乱	Depressed mood disorders and disturbances	10012375	各种抑郁病	Depressive disorders	10012401	抑郁	Depression
106707151	1	14	4	10670715	10057840	精神病类	Psychiatric disorders	10037175	抑郁性心境障碍和混乱	Depressed mood disorders and disturbances	10012375	各种抑郁病	Depressive disorders	10012401	重度抑郁症	Major depression
106707272	1	15	1	10670727	10057840	精神病类	Psychiatric disorders	10037175	抑郁性心境障碍和混乱	Depressed mood disorders and disturbances	10012375	各种抑郁病	Depressive disorders	10012401	重度抑郁症	Major depression
106707431	1	14	4	10670743	10012378	精神病类	Psychiatric disorders	10037175	抑郁性心境障碍和混乱	Depressed mood disorders and disturbances	10012375	各种抑郁病	Depressive disorders	10012401	抑郁	Depression
106707471	1	14	4	10670747	10070592	各种手术及医疗操作	Surgical and medical procedures	10042613	治疗类操作和支持性护理（不另分类）	Therapeutic procedures and supportive care NEC	10043413	治疗类操作（不另分类）	Therapeutic procedures NEC	10027700	产品使用的适应症不明	Product used for unknown indication
106707591	1	14	4	10670759	10012378	精神病类	Psychiatric disorders	10037175	抑郁性心境障碍和混乱	Depressed mood disorders and disturbances	10012375	各种抑郁病	Depressive disorders	10012401	抑郁	Depression
106707841	1	14	4	10670784	10012378	精神病类	Psychiatric disorders	10037175	抑郁性心境障碍和混乱	Depressed mood disorders and disturbances	10012375	各种抑郁病	Depressive disorders	10012401	抑郁	Depression
106707931	1	14	4	10670793	10057840	精神病类	Psychiatric disorders	10037175	抑郁性心境障碍和混乱	Depressed mood disorders and disturbances	10012375	各种抑郁病	Depressive disorders	10012401	重度抑郁症	Major depression
106708051	1	14	4	10670805	10012378	精神病类	Psychiatric disorders	10037175	抑郁性心境障碍和混乱	Depressed mood disorders and disturbances	10012375	各种抑郁病	Depressive disorders	10012401	抑郁	Depression
106708321	1	14	4	10670832	10012378	精神病类	Psychiatric disorders	10037175	抑郁性心境障碍和混乱	Depressed mood disorders and disturbances	10012375	各种抑郁病	Depressive disorders	10012401	抑郁	Depression
106710441	1	14	4	10671044	10070592	各种手术及医疗操作	Surgical and medical procedures	10042613	治疗类操作和支持性护理（不另分类）	Therapeutic procedures and supportive care NEC	10043413	治疗类操作（不另分类）	Therapeutic procedures NEC	10027700	产品使用的适应症不明	Product used for unknown indication
106710941	1	14	4	10671094	10012378	精神病类	Psychiatric disorders	10037175	抑郁性心境障碍和混乱	Depressed mood disorders and disturbances	10012375	各种抑郁病	Depressive disorders	10012401	抑郁	Depression
106711041	1	14	4	10671104	10012378	精神病类	Psychiatric disorders	10037175	抑郁性心境障碍和混乱	Depressed mood disorders and disturbances	10012375	各种抑郁病	Depressive disorders	10012401	抑郁	Depression
106711191	1	14	4	10671119	10012378	精神病类	Psychiatric disorders	10037175	抑郁性心境障碍和混乱	Depressed mood disorders and disturbances	10012375	各种抑郁病	Depressive disorders	10012401	抑郁	Depression
106711291	1	14	4	10671129	10057840	精神病类	Psychiatric disorders	10037175	抑郁性心境障碍和混乱	Depressed mood disorders and disturbances	10012375	各种抑郁病	Depressive disorders	10012401	重度抑郁症	Major depression
106711431	1	14	4	10671143	10057840	精神病类	Psychiatric disorders	10037175	抑郁性心境障碍和混乱	Depressed mood disorders and disturbances	10012375	各种抑郁病	Depressive disorders	10012401	重度抑郁症	Major depression
106711601	1	14	4	10671160	10070592	各种手术及医疗操作	Surgical and medical procedures	10042613	治疗类操作和支持性护理（不另分类）	Therapeutic procedures and supportive care NEC	10043413	治疗类操作（不另分类）	Therapeutic procedures NEC	10027700	产品使用的适应症不明	Product used for unknown indication
106711641	1	14	4	10671164	10057840	精神病类	Psychiatric disorders	10037175	抑郁性心境障碍和混乱	Depressed mood disorders and disturbances	10012375	各种抑郁病	Depressive disorders	10012401	重度抑郁症	Major depression
106711701	1	14	4	10671170	10070592	各种手术及医疗操作	Surgical and medical procedures	10042613	治疗类操作和支持性护理（不另分类）	Therapeutic procedures and supportive care NEC	10043413	治疗类操作（不另分类）	Therapeutic procedures NEC	10027700	产品使用的适应症不明	Product used for unknown indication
106711841	1	14	4	10671184	10012378	精神病类	Psychiatric disorders	10037175	抑郁性心境障碍和混乱	Depressed mood disorders and disturbances	10012375	各种抑郁病	Depressive disorders	10012401	抑郁	Depression
106717421	1	14	4	10671742	10057840	精神病类	Psychiatric disorders	10037175	抑郁性心境障碍和混乱	Depressed mood disorders and disturbances	10012375	各种抑郁病	Depressive disorders	10012401	重度抑郁症	Major depression
106717811	1	14	4	10671781	10070592	各种手术及医疗操作	Surgical and medical procedures	10042613	治疗类操作和支持性护理（不另分类）	Therapeutic procedures and supportive care NEC	10043413	治疗类操作（不另分类）	Therapeutic procedures NEC	10027700	产品使用的适应症不明	Product used for unknown indication
106717961	1	14	4	10671796	10057840	精神病类	Psychiatric disorders	10037175	抑郁性心境障碍和混乱	Depressed mood disorders and disturbances	10012375	各种抑郁病	Depressive disorders	10012401	重度抑郁症	Major depression
106717961	2	14	4	10671796	10057840	精神病类	Psychiatric disorders	10037175	抑郁性心境障碍和混乱	Depressed mood disorders and disturbances	10012375	各种抑郁病	Depressive disorders	10012401	重度抑郁症	Major depression
106718121	1	14	4	10671812	10057840	精神病类	Psychiatric disorders	10037175	抑郁性心境障碍和混乱	Depressed mood disorders and disturbances	10012375	各种抑郁病	Depressive disorders	10012401	重度抑郁症	Major depression
106718121	2	14	4	10671812	10057840	精神病类	Psychiatric disorders	10037175	抑郁性心境障碍和混乱	Depressed mood disorders and disturbances	10012375	各种抑郁病	Depressive disorders	10012401	重度抑郁症	Major depression
106718531	1	14	4	10671853	10070592	各种手术及医疗操作	Surgical and medical procedures	10042613	治疗类操作和支持性护理（不另分类）	Therapeutic procedures and supportive care NEC	10043413	治疗类操作（不另分类）	Therapeutic procedures NEC	10027700	产品使用的适应症不明	Product used for unknown indication
106718901	1	14	4	10671890	10070592	各种手术及医疗操作	Surgical and medical procedures	10042613	治疗类操作和支持性护理（不另分类）	Therapeutic procedures and supportive care NEC	10043413	治疗类操作（不另分类）	Therapeutic procedures NEC	10027700	产品使用的适应症不明	Product used for unknown indication
106718942	1	15	1	10671894	10012378	精神病类	Psychiatric disorders	10037175	抑郁性心境障碍和混乱	Depressed mood disorders and disturbances	10012375	各种抑郁病	Depressive disorders	10012401	抑郁	Depression
106719351	1	14	4	10671935	10070592	各种手术及医疗操作	Surgical and medical procedures	10042613	治疗类操作和支持性护理（不另分类）	Therapeutic procedures and supportive care NEC	10043413	治疗类操作（不另分类）	Therapeutic procedures NEC	10027700	产品使用的适应症不明	Product used for unknown indication
106719531	1	14	4	10671953	10012378	精神病类	Psychiatric disorders	10037175	抑郁性心境障碍和混乱	Depressed mood disorders and disturbances	10012375	各种抑郁病	Depressive disorders	10012401	抑郁	Depression
106719641	1	14	4	10671964	10012378	精神病类	Psychiatric disorders	10037175	抑郁性心境障碍和混乱	Depressed mood disorders and disturbances	10012375	各种抑郁病	Depressive disorders	10012401	抑郁	Depression
106737671	1	14	4	10673767	10057840	精神病类	Psychiatric disorders	10037175	抑郁性心境障碍和混乱	Depressed mood disorders and disturbances	10012375	各种抑郁病	Depressive disorders	10012401	重度抑郁症	Major depression
106739371	1	14	4	10673937	10057840	精神病类	Psychiatric disorders	10037175	抑郁性心境障碍和混乱	Depressed mood disorders and disturbances	10012375	各种抑郁病	Depressive disorders	10012401	重度抑郁症	Major depression
106739621	1	14	4	10673962	10012378	精神病类	Psychiatric disorders	10037175	抑郁性心境障碍和混乱	Depressed mood disorders and disturbances	10012375	各种抑郁病	Depressive disorders	10012401	抑郁	Depression
106739851	1	14	4	10673985	10012378	精神病类	Psychiatric disorders	10037175	抑郁性心境障碍和混乱	Depressed mood disorders and disturbances	10012375	各种抑郁病	Depressive disorders	10012401	抑郁	Depression
106740081	1	14	4	10674008	10070592	各种手术及医疗操作	Surgical and medical procedures	10042613	治疗类操作和支持性护理（不另分类）	Therapeutic procedures and supportive care NEC	10043413	治疗类操作（不另分类）	Therapeutic procedures NEC	10027700	产品使用的适应症不明	Product used for unknown indication
106740171	1	14	4	10674017	10070592	各种手术及医疗操作	Surgical and medical procedures	10042613	治疗类操作和支持性护理（不另分类）	Therapeutic procedures and supportive care NEC	10043413	治疗类操作（不另分类）	Therapeutic procedures NEC	10027700	产品使用的适应症不明	Product used for unknown indication
106741811	1	14	4	10674181	10057840	精神病类	Psychiatric disorders	10037175	抑郁性心境障碍和混乱	Depressed mood disorders and disturbances	10012375	各种抑郁病	Depressive disorders	10012401	重度抑郁症	Major depression
106741971	1	14	4	10674197	10012378	精神病类	Psychiatric disorders	10037175	抑郁性心境障碍和混乱	Depressed mood disorders and disturbances	10012375	各种抑郁病	Depressive disorders	10012401	抑郁	Depression
106742011	1	14	4	10674201	10012378	精神病类	Psychiatric disorders	10037175	抑郁性心境障碍和混乱	Depressed mood disorders and disturbances	10012375	各种抑郁病	Depressive disorders	10012401	抑郁	Depression
106796161	1	14	4	10679616	10012378	精神病类	Psychiatric disorders	10037175	抑郁性心境障碍和混乱	Depressed mood disorders and disturbances	10012375	各种抑郁病	Depressive disorders	10012401	抑郁	Depression
106796161	2	14	4	10679616	10070592	各种手术及医疗操作	Surgical and medical procedures	10042613	治疗类操作和支持性护理（不另分类）	Therapeutic procedures and supportive care NEC	10043413	治疗类操作（不另分类）	Therapeutic procedures NEC	10027700	产品使用的适应症不明	Product used for unknown indication
106796161	3	14	4	10679616	10070592	各种手术及医疗操作	Surgical and medical procedures	10042613	治疗类操作和支持性护理（不另分类）	Therapeutic procedures and supportive care NEC	10043413	治疗类操作（不另分类）	Therapeutic procedures NEC	10027700	产品使用的适应症不明	Product used for unknown indication
106796161	4	14	4	10679616	10070592	各种手术及医疗操作	Surgical and medical procedures	10042613	治疗类操作和支持性护理（不另分类）	Therapeutic procedures and supportive care NEC	10043413	治疗类操作（不另分类）	Therapeutic procedures NEC	10027700	产品使用的适应症不明	Product used for unknown indication
106796631	1	14	4	10679663	10070592	各种手术及医疗操作	Surgical and medical procedures	10042613	治疗类操作和支持性护理（不另分类）	Therapeutic procedures and supportive care NEC	10043413	治疗类操作（不另分类）	Therapeutic procedures NEC	10027700	产品使用的适应症不明	Product used for unknown indication
106796642	1	15	1	10679664	10012378	精神病类	Psychiatric disorders	10037175	抑郁性心境障碍和混乱	Depressed mood disorders and disturbances	10012375	各种抑郁病	Depressive disorders	10012401	抑郁	Depression
106797651	1	14	4	10679765	10070592	各种手术及医疗操作	Surgical and medical procedures	10042613	治疗类操作和支持性护理（不另分类）	Therapeutic procedures and supportive care NEC	10043413	治疗类操作（不另分类）	Therapeutic procedures NEC	10027700	产品使用的适应症不明	Product used for unknown indication
106879441	1	14	4	10687944	10012378	精神病类	Psychiatric disorders	10037175	抑郁性心境障碍和混乱	Depressed mood disorders and disturbances	10012375	各种抑郁病	Depressive disorders	10012401	抑郁	Depression
106879441	1	14	4	10687944	10057667	精神病类	Psychiatric disorders	10037175	躁狂及双相性心境障碍和混乱	Manic and bipolar mood disorders and disturbances	10026753	各种双相情绪障碍	Bipolar disorders	10004938	双相障碍	Bipolar disorder
106904891	1	15	1	10690489	10012378	精神病类	Psychiatric disorders	10037175	抑郁性心境障碍和混乱	Depressed mood disorders and disturbances	10012375	各种抑郁病	Depressive disorders	10012401	抑郁	Depression
106990761	1	15	1	10699076	10057840	精神病类	Psychiatric disorders	10037175	抑郁性心境障碍和混乱	Depressed mood disorders and disturbances	10012375	各种抑郁病	Depressive disorders	10012401	重度抑郁症	Major depression
107015431	1	15	1	10701543	10057840	精神病类	Psychiatric disorders	10037175	抑郁性心境障碍和混乱	Depressed mood disorders and disturbances	10012375	各种抑郁病	Depressive disorders	10012401	重度抑郁症	Major depression
107041581	1	15	1	10704158	10012378	精神病类	Psychiatric disorders	10037175	抑郁性心境障碍和混乱	Depressed mood disorders and disturbances	10012375	各种抑郁病	Depressive disorders	10012401	抑郁	Depression
107218321	1	15	1	10721832	10057840	精神病类	Psychiatric disorders	10037175	抑郁性心境障碍和混乱	Depressed mood disorders and disturbances	10012375	各种抑郁病	Depressive disorders	10012401	重度抑郁症	Major depression
107251631	1	15	1	10725163	10070592	各种手术及医疗操作	Surgical and medical procedures	10042613	治疗类操作和支持性护理（不另分类）	Therapeutic procedures and supportive care NEC	10043413	治疗类操作（不另分类）	Therapeutic procedures NEC	10027700	产品使用的适应症不明	Product used for unknown indication
107251671	1	15	1	10725167	10012378	精神病类	Psychiatric disorders	10037175	抑郁性心境障碍和混乱	Depressed mood disorders and disturbances	10012375	各种抑郁病	Depressive disorders	10012401	抑郁	Depression
107283511	1	15	1	10728351	10012378	精神病类	Psychiatric disorders	10037175	抑郁性心境障碍和混乱	Depressed mood disorders and disturbances	10012375	各种抑郁病	Depressive disorders	10012401	抑郁	Depression
107283511	2	15	1	10728351	10012378	精神病类	Psychiatric disorders	10037175	抑郁性心境障碍和混乱	Depressed mood disorders and disturbances	10012375	各种抑郁病	Depressive disorders	10012401	抑郁	Depression
107286851	1	15	1	10728685	10057840	精神病类	Psychiatric disorders	10037175	抑郁性心境障碍和混乱	Depressed mood disorders and disturbances	10012375	各种抑郁病	Depressive disorders	10012401	重度抑郁症	Major depression
107296561	1	15	1	10729656	10012378	精神病类	Psychiatric disorders	10037175	抑郁性心境障碍和混乱	Depressed mood disorders and disturbances	10012375	各种抑郁病	Depressive disorders	10012401	抑郁	Depression
107307372	1	15	1	10730737	10012378	精神病类	Psychiatric disorders	10037175	抑郁性心境障碍和混乱	Depressed mood disorders and disturbances	10012375	各种抑郁病	Depressive disorders	10012401	抑郁	Depression
107307372	4	15	1	10730737	10012378	精神病类	Psychiatric disorders	10037175	抑郁性心境障碍和混乱	Depressed mood disorders and disturbances	10012375	各种抑郁病	Depressive disorders	10012401	抑郁	Depression
107307392	1	15	1	10730739	10070592	各种手术及医疗操作	Surgical and medical procedures	10042613	治疗类操作和支持性护理（不另分类）	Therapeutic procedures and supportive care NEC	10043413	治疗类操作（不另分类）	Therapeutic procedures NEC	10027700	产品使用的适应症不明	Product used for unknown indication
107350542	1	16	1	10735054	10057840	精神病类	Psychiatric disorders	10037175	抑郁性心境障碍和混乱	Depressed mood disorders and disturbances	10012375	各种抑郁病	Depressive disorders	10012401	重度抑郁症	Major depression
107460572	1	15	1	10746057	10004939	精神病类	Psychiatric disorders	10037175	躁狂及双相性心境障碍和混乱	Manic and bipolar mood disorders and disturbances	10026753	各种双相情绪障碍	Bipolar disorders	10004938	双相 I 型障碍	Bipolar I disorder
107489951	1	15	1	10748995	10074300	各种手术及医疗操作	Surgical and medical procedures	10042613	治疗类操作和支持性护理（不另分类）	Therapeutic procedures and supportive care NEC	10043413	治疗类操作（不另分类）	Therapeutic procedures NEC	10027700	治疗改变	Therapy change
107502501	1	15	1	10750250	10070592	各种手术及医疗操作	Surgical and medical procedures	10042613	治疗类操作和支持性护理（不另分类）	Therapeutic procedures and supportive care NEC	10043413	治疗类操作（不另分类）	Therapeutic procedures NEC	10027700	产品使用的适应症不明	Product used for unknown indication
107502541	1	15	1	10750254	10057840	精神病类	Psychiatric disorders	10037175	抑郁性心境障碍和混乱	Depressed mood disorders and disturbances	10012375	各种抑郁病	Depressive disorders	10012401	重度抑郁症	Major depression
107502553	1	15	1	10750255	10012378	精神病类	Psychiatric disorders	10037175	抑郁性心境障碍和混乱	Depressed mood disorders and disturbances	10012375	各种抑郁病	Depressive disorders	10012401	抑郁	Depression
107502553	5	15	1	10750255	10040984	精神病类	Psychiatric disorders	10037175	睡眠异常和混乱	Sleep disorders and disturbances	10040991	睡眠疾病（不另分类）	Sleep disorders NEC	10040993	睡眠障碍	Sleep disorder
107502553	6	15	1	10750255	10012378	精神病类	Psychiatric disorders	10037175	抑郁性心境障碍和混乱	Depressed mood disorders and disturbances	10012375	各种抑郁病	Depressive disorders	10012401	抑郁	Depression
107502581	1	15	1	10750258	10070592	各种手术及医疗操作	Surgical and medical procedures	10042613	治疗类操作和支持性护理（不另分类）	Therapeutic procedures and supportive care NEC	10043413	治疗类操作（不另分类）	Therapeutic procedures NEC	10027700	产品使用的适应症不明	Product used for unknown indication
107562592	1	15	1	10756259	10012378	精神病类	Psychiatric disorders	10037175	抑郁性心境障碍和混乱	Depressed mood disorders and disturbances	10012375	各种抑郁病	Depressive disorders	10012401	抑郁	Depression
107584923	1	15	1	10758492	10077804	精神病类	Psychiatric disorders	10037175	抑郁性心境障碍和混乱	Depressed mood disorders and disturbances	10012375	各种抑郁病	Depressive disorders	10012401	持续性抑郁障碍	Persistent depressive disorder
107584923	3	15	1	10758492	10070592	各种手术及医疗操作	Surgical and medical procedures	10042613	治疗类操作和支持性护理（不另分类）	Therapeutic procedures and supportive care NEC	10043413	治疗类操作（不另分类）	Therapeutic procedures NEC	10027700	产品使用的适应症不明	Product used for unknown indication
107584923	4	15	1	10758492	10070592	各种手术及医疗操作	Surgical and medical procedures	10042613	治疗类操作和支持性护理（不另分类）	Therapeutic procedures and supportive care NEC	10043413	治疗类操作（不另分类）	Therapeutic procedures NEC	10027700	产品使用的适应症不明	Product used for unknown indication
107584923	5	15	1	10758492	10070592	各种手术及医疗操作	Surgical and medical procedures	10042613	治疗类操作和支持性护理（不另分类）	Therapeutic procedures and supportive care NEC	10043413	治疗类操作（不另分类）	Therapeutic procedures NEC	10027700	产品使用的适应症不明	Product used for unknown indication
107584923	7	15	1	10758492	10070592	各种手术及医疗操作	Surgical and medical procedures	10042613	治疗类操作和支持性护理（不另分类）	Therapeutic procedures and supportive care NEC	10043413	治疗类操作（不另分类）	Therapeutic procedures NEC	10027700	产品使用的适应症不明	Product used for unknown indication
107584923	8	15	1	10758492	10070592	各种手术及医疗操作	Surgical and medical procedures	10042613	治疗类操作和支持性护理（不另分类）	Therapeutic procedures and supportive care NEC	10043413	治疗类操作（不另分类）	Therapeutic procedures NEC	10027700	产品使用的适应症不明	Product used for unknown indication
107584923	9	15	1	10758492	10070592	各种手术及医疗操作	Surgical and medical procedures	10042613	治疗类操作和支持性护理（不另分类）	Therapeutic procedures and supportive care NEC	10043413	治疗类操作（不另分类）	Therapeutic procedures NEC	10027700	产品使用的适应症不明	Product used for unknown indication
107671031	1	15	1	10767103	10057840	精神病类	Psychiatric disorders	10037175	抑郁性心境障碍和混乱	Depressed mood disorders and disturbances	10012375	各种抑郁病	Depressive disorders	10012401	重度抑郁症	Major depression
107760561	1	15	1	10776056	10001502	精神病类	Psychiatric disorders	10037175	焦虑症及症状	Anxiety disorders and symptoms	10002861	恐惧症状和恐怖症（包括社会恐怖症）	Fear symptoms and phobic disorders (incl social phobia)	10068299	广场恐惧症	Agoraphobia
107760561	1	15	1	10776056	10012378	精神病类	Psychiatric disorders	10037175	抑郁性心境障碍和混乱	Depressed mood disorders and disturbances	10012375	各种抑郁病	Depressive disorders	10012401	抑郁	Depression
107760561	1	15	1	10776056	10033666	精神病类	Psychiatric disorders	10037175	焦虑症及症状	Anxiety disorders and symptoms	10002861	惊恐发作和惊恐障碍	Panic attacks and disorders	10068300	惊恐障碍	Panic disorder
107773301	1	15	1	10777330	10012378	精神病类	Psychiatric disorders	10037175	抑郁性心境障碍和混乱	Depressed mood disorders and disturbances	10012375	各种抑郁病	Depressive disorders	10012401	抑郁	Depression
107773301	2	15	1	10777330	10012378	精神病类	Psychiatric disorders	10037175	抑郁性心境障碍和混乱	Depressed mood disorders and disturbances	10012375	各种抑郁病	Depressive disorders	10012401	抑郁	Depression
107863811	1	15	1	10786381	10012378	精神病类	Psychiatric disorders	10037175	抑郁性心境障碍和混乱	Depressed mood disorders and disturbances	10012375	各种抑郁病	Depressive disorders	10012401	抑郁	Depression
107903692	1	15	1	10790369	10057840	精神病类	Psychiatric disorders	10037175	抑郁性心境障碍和混乱	Depressed mood disorders and disturbances	10012375	各种抑郁病	Depressive disorders	10012401	重度抑郁症	Major depression
107903692	2	15	1	10790369	10033371	全身性疾病及给药部位各种反应	General disorders and administration site conditions	10018065	全身系统疾病（不另分类）	General system disorders NEC	10018073	疼痛和不适（不另分类）	Pain and discomfort NEC	10033372	疼痛	Pain
107909621	1	15	1	10790962	10057840	精神病类	Psychiatric disorders	10037175	抑郁性心境障碍和混乱	Depressed mood disorders and disturbances	10012375	各种抑郁病	Depressive disorders	10012401	重度抑郁症	Major depression
107944271	1	15	1	10794427	10012378	精神病类	Psychiatric disorders	10037175	抑郁性心境障碍和混乱	Depressed mood disorders and disturbances	10012375	各种抑郁病	Depressive disorders	10012401	抑郁	Depression
107944271	2	15	1	10794427	10002855	精神病类	Psychiatric disorders	10037175	焦虑症及症状	Anxiety disorders and symptoms	10002861	焦虑症状	Anxiety symptoms	10002869	焦虑	Anxiety
107985511	1	15	1	10798551	10057840	精神病类	Psychiatric disorders	10037175	抑郁性心境障碍和混乱	Depressed mood disorders and disturbances	10012375	各种抑郁病	Depressive disorders	10012401	重度抑郁症	Major depression
108112151	1	15	1	10811215	10012378	精神病类	Psychiatric disorders	10037175	抑郁性心境障碍和混乱	Depressed mood disorders and disturbances	10012375	各种抑郁病	Depressive disorders	10012401	抑郁	Depression
108318121	1	15	1	10831812	10012378	精神病类	Psychiatric disorders	10037175	抑郁性心境障碍和混乱	Depressed mood disorders and disturbances	10012375	各种抑郁病	Depressive disorders	10012401	抑郁	Depression
108361463	1	20	2	10836146	10012378	精神病类	Psychiatric disorders	10037175	抑郁性心境障碍和混乱	Depressed mood disorders and disturbances	10012375	各种抑郁病	Depressive disorders	10012401	抑郁	Depression
108361463	2	20	2	10836146	10070592	各种手术及医疗操作	Surgical and medical procedures	10042613	治疗类操作和支持性护理（不另分类）	Therapeutic procedures and supportive care NEC	10043413	治疗类操作（不另分类）	Therapeutic procedures NEC	10027700	产品使用的适应症不明	Product used for unknown indication
108361463	3	20	2	10836146	10070592	各种手术及医疗操作	Surgical and medical procedures	10042613	治疗类操作和支持性护理（不另分类）	Therapeutic procedures and supportive care NEC	10043413	治疗类操作（不另分类）	Therapeutic procedures NEC	10027700	产品使用的适应症不明	Product used for unknown indication
108361463	4	20	2	10836146	10070592	各种手术及医疗操作	Surgical and medical procedures	10042613	治疗类操作和支持性护理（不另分类）	Therapeutic procedures and supportive care NEC	10043413	治疗类操作（不另分类）	Therapeutic procedures NEC	10027700	产品使用的适应症不明	Product used for unknown indication
108361463	5	20	2	10836146	10070592	各种手术及医疗操作	Surgical and medical procedures	10042613	治疗类操作和支持性护理（不另分类）	Therapeutic procedures and supportive care NEC	10043413	治疗类操作（不另分类）	Therapeutic procedures NEC	10027700	产品使用的适应症不明	Product used for unknown indication
108361463	6	20	2	10836146	10070592	各种手术及医疗操作	Surgical and medical procedures	10042613	治疗类操作和支持性护理（不另分类）	Therapeutic procedures and supportive care NEC	10043413	治疗类操作（不另分类）	Therapeutic procedures NEC	10027700	产品使用的适应症不明	Product used for unknown indication
108361463	7	20	2	10836146	10070592	各种手术及医疗操作	Surgical and medical procedures	10042613	治疗类操作和支持性护理（不另分类）	Therapeutic procedures and supportive care NEC	10043413	治疗类操作（不另分类）	Therapeutic procedures NEC	10027700	产品使用的适应症不明	Product used for unknown indication
108361463	8	20	2	10836146	10070592	各种手术及医疗操作	Surgical and medical procedures	10042613	治疗类操作和支持性护理（不另分类）	Therapeutic procedures and supportive care NEC	10043413	治疗类操作（不另分类）	Therapeutic procedures NEC	10027700	产品使用的适应症不明	Product used for unknown indication
108361463	9	20	2	10836146	10070592	各种手术及医疗操作	Surgical and medical procedures	10042613	治疗类操作和支持性护理（不另分类）	Therapeutic procedures and supportive care NEC	10043413	治疗类操作（不另分类）	Therapeutic procedures NEC	10027700	产品使用的适应症不明	Product used for unknown indication
108471121	1	15	1	10847112	10057840	精神病类	Psychiatric disorders	10037175	抑郁性心境障碍和混乱	Depressed mood disorders and disturbances	10012375	各种抑郁病	Depressive disorders	10012401	重度抑郁症	Major depression
108471121	8	15	1	10847112	10057840	精神病类	Psychiatric disorders	10037175	抑郁性心境障碍和混乱	Depressed mood disorders and disturbances	10012375	各种抑郁病	Depressive disorders	10012401	重度抑郁症	Major depression
108570401	1	15	1	10857040	10070592	各种手术及医疗操作	Surgical and medical procedures	10042613	治疗类操作和支持性护理（不另分类）	Therapeutic procedures and supportive care NEC	10043413	治疗类操作（不另分类）	Therapeutic procedures NEC	10027700	产品使用的适应症不明	Product used for unknown indication
108752341	1	15	1	10875234	10057840	精神病类	Psychiatric disorders	10037175	抑郁性心境障碍和混乱	Depressed mood disorders and disturbances	10012375	各种抑郁病	Depressive disorders	10012401	重度抑郁症	Major depression
108816791	1	15	1	10881679	10012378	精神病类	Psychiatric disorders	10037175	抑郁性心境障碍和混乱	Depressed mood disorders and disturbances	10012375	各种抑郁病	Depressive disorders	10012401	抑郁	Depression
108820461	1	15	1	10882046	10057840	精神病类	Psychiatric disorders	10037175	抑郁性心境障碍和混乱	Depressed mood disorders and disturbances	10012375	各种抑郁病	Depressive disorders	10012401	重度抑郁症	Major depression
108820461	2	15	1	10882046	10066215	各种手术及医疗操作	Surgical and medical procedures	10042613	治疗类操作和支持性护理（不另分类）	Therapeutic procedures and supportive care NEC	10043413	治疗类操作（不另分类）	Therapeutic procedures NEC	10027700	补充疗法	Supplementation therapy
108832001	1	15	1	10883200	10057840	精神病类	Psychiatric disorders	10037175	抑郁性心境障碍和混乱	Depressed mood disorders and disturbances	10012375	各种抑郁病	Depressive disorders	10012401	重度抑郁症	Major depression
108887471	1	15	1	10888747	10012378	精神病类	Psychiatric disorders	10037175	抑郁性心境障碍和混乱	Depressed mood disorders and disturbances	10012375	各种抑郁病	Depressive disorders	10012401	抑郁	Depression
108980791	1	15	1	10898079	10012378	精神病类	Psychiatric disorders	10037175	抑郁性心境障碍和混乱	Depressed mood disorders and disturbances	10012375	各种抑郁病	Depressive disorders	10012401	抑郁	Depression
109065071	1	15	1	10906507	10070592	各种手术及医疗操作	Surgical and medical procedures	10042613	治疗类操作和支持性护理（不另分类）	Therapeutic procedures and supportive care NEC	10043413	治疗类操作（不另分类）	Therapeutic procedures NEC	10027700	产品使用的适应症不明	Product used for unknown indication
109082951	1	15	1	10908295	10070592	各种手术及医疗操作	Surgical and medical procedures	10042613	治疗类操作和支持性护理（不另分类）	Therapeutic procedures and supportive care NEC	10043413	治疗类操作（不另分类）	Therapeutic procedures NEC	10027700	产品使用的适应症不明	Product used for unknown indication
109083712	1	15	2	10908371	10012378	精神病类	Psychiatric disorders	10037175	抑郁性心境障碍和混乱	Depressed mood disorders and disturbances	10012375	各种抑郁病	Depressive disorders	10012401	抑郁	Depression
109083841	1	15	1	10908384	10012378	精神病类	Psychiatric disorders	10037175	抑郁性心境障碍和混乱	Depressed mood disorders and disturbances	10012375	各种抑郁病	Depressive disorders	10012401	抑郁	Depression
109083881	1	15	1	10908388	10070592	各种手术及医疗操作	Surgical and medical procedures	10042613	治疗类操作和支持性护理（不另分类）	Therapeutic procedures and supportive care NEC	10043413	治疗类操作（不另分类）	Therapeutic procedures NEC	10027700	产品使用的适应症不明	Product used for unknown indication
109083951	1	15	1	10908395	10012378	精神病类	Psychiatric disorders	10037175	抑郁性心境障碍和混乱	Depressed mood disorders and disturbances	10012375	各种抑郁病	Depressive disorders	10012401	抑郁	Depression
109084151	1	15	1	10908415	10070592	各种手术及医疗操作	Surgical and medical procedures	10042613	治疗类操作和支持性护理（不另分类）	Therapeutic procedures and supportive care NEC	10043413	治疗类操作（不另分类）	Therapeutic procedures NEC	10027700	产品使用的适应症不明	Product used for unknown indication
109084261	1	15	1	10908426	10070592	各种手术及医疗操作	Surgical and medical procedures	10042613	治疗类操作和支持性护理（不另分类）	Therapeutic procedures and supportive care NEC	10043413	治疗类操作（不另分类）	Therapeutic procedures NEC	10027700	产品使用的适应症不明	Product used for unknown indication
109084431	1	15	1	10908443	10057840	精神病类	Psychiatric disorders	10037175	抑郁性心境障碍和混乱	Depressed mood disorders and disturbances	10012375	各种抑郁病	Depressive disorders	10012401	重度抑郁症	Major depression
109084431	2	15	1	10908443	10057840	精神病类	Psychiatric disorders	10037175	抑郁性心境障碍和混乱	Depressed mood disorders and disturbances	10012375	各种抑郁病	Depressive disorders	10012401	重度抑郁症	Major depression
109084721	1	15	1	10908472	10057840	精神病类	Psychiatric disorders	10037175	抑郁性心境障碍和混乱	Depressed mood disorders and disturbances	10012375	各种抑郁病	Depressive disorders	10012401	重度抑郁症	Major depression
109084931	1	15	1	10908493	10057840	精神病类	Psychiatric disorders	10037175	抑郁性心境障碍和混乱	Depressed mood disorders and disturbances	10012375	各种抑郁病	Depressive disorders	10012401	重度抑郁症	Major depression
109085051	1	15	1	10908505	10057840	精神病类	Psychiatric disorders	10037175	抑郁性心境障碍和混乱	Depressed mood disorders and disturbances	10012375	各种抑郁病	Depressive disorders	10012401	重度抑郁症	Major depression
109085141	1	15	1	10908514	10036316	精神病类	Psychiatric disorders	10037175	焦虑症及症状	Anxiety disorders and symptoms	10002861	应激障碍	Stress disorders	10042211	创伤后应激障碍	Post-traumatic stress disorder
109085161	1	15	1	10908516	10070592	各种手术及医疗操作	Surgical and medical procedures	10042613	治疗类操作和支持性护理（不另分类）	Therapeutic procedures and supportive care NEC	10043413	治疗类操作（不另分类）	Therapeutic procedures NEC	10027700	产品使用的适应症不明	Product used for unknown indication
109085321	1	15	1	10908532	10057840	精神病类	Psychiatric disorders	10037175	抑郁性心境障碍和混乱	Depressed mood disorders and disturbances	10012375	各种抑郁病	Depressive disorders	10012401	重度抑郁症	Major depression
109085411	1	15	1	10908541	10057840	精神病类	Psychiatric disorders	10037175	抑郁性心境障碍和混乱	Depressed mood disorders and disturbances	10012375	各种抑郁病	Depressive disorders	10012401	重度抑郁症	Major depression
109085541	1	15	1	10908554	10070592	各种手术及医疗操作	Surgical and medical procedures	10042613	治疗类操作和支持性护理（不另分类）	Therapeutic procedures and supportive care NEC	10043413	治疗类操作（不另分类）	Therapeutic procedures NEC	10027700	产品使用的适应症不明	Product used for unknown indication
109086381	1	15	1	10908638	10057840	精神病类	Psychiatric disorders	10037175	抑郁性心境障碍和混乱	Depressed mood disorders and disturbances	10012375	各种抑郁病	Depressive disorders	10012401	重度抑郁症	Major depression
109087191	1	15	1	10908719	10057840	精神病类	Psychiatric disorders	10037175	抑郁性心境障碍和混乱	Depressed mood disorders and disturbances	10012375	各种抑郁病	Depressive disorders	10012401	重度抑郁症	Major depression
109087601	1	15	1	10908760	10057840	精神病类	Psychiatric disorders	10037175	抑郁性心境障碍和混乱	Depressed mood disorders and disturbances	10012375	各种抑郁病	Depressive disorders	10012401	重度抑郁症	Major depression
109088051	1	15	1	10908805	10070592	各种手术及医疗操作	Surgical and medical procedures	10042613	治疗类操作和支持性护理（不另分类）	Therapeutic procedures and supportive care NEC	10043413	治疗类操作（不另分类）	Therapeutic procedures NEC	10027700	产品使用的适应症不明	Product used for unknown indication
109088131	1	15	1	10908813	10012378	精神病类	Psychiatric disorders	10037175	抑郁性心境障碍和混乱	Depressed mood disorders and disturbances	10012375	各种抑郁病	Depressive disorders	10012401	抑郁	Depression
109088311	1	15	1	10908831	10002855	精神病类	Psychiatric disorders	10037175	焦虑症及症状	Anxiety disorders and symptoms	10002861	焦虑症状	Anxiety symptoms	10002869	焦虑	Anxiety
109088311	1	15	1	10908831	10012378	精神病类	Psychiatric disorders	10037175	抑郁性心境障碍和混乱	Depressed mood disorders and disturbances	10012375	各种抑郁病	Depressive disorders	10012401	抑郁	Depression
109088331	1	15	1	10908833	10057840	精神病类	Psychiatric disorders	10037175	抑郁性心境障碍和混乱	Depressed mood disorders and disturbances	10012375	各种抑郁病	Depressive disorders	10012401	重度抑郁症	Major depression
109088341	1	15	1	10908834	10057840	精神病类	Psychiatric disorders	10037175	抑郁性心境障碍和混乱	Depressed mood disorders and disturbances	10012375	各种抑郁病	Depressive disorders	10012401	重度抑郁症	Major depression
109088451	1	15	1	10908845	10070592	各种手术及医疗操作	Surgical and medical procedures	10042613	治疗类操作和支持性护理（不另分类）	Therapeutic procedures and supportive care NEC	10043413	治疗类操作（不另分类）	Therapeutic procedures NEC	10027700	产品使用的适应症不明	Product used for unknown indication
109088481	1	15	1	10908848	10070592	各种手术及医疗操作	Surgical and medical procedures	10042613	治疗类操作和支持性护理（不另分类）	Therapeutic procedures and supportive care NEC	10043413	治疗类操作（不另分类）	Therapeutic procedures NEC	10027700	产品使用的适应症不明	Product used for unknown indication
109088801	1	15	1	10908880	10012378	精神病类	Psychiatric disorders	10037175	抑郁性心境障碍和混乱	Depressed mood disorders and disturbances	10012375	各种抑郁病	Depressive disorders	10012401	抑郁	Depression
109088881	1	15	1	10908888	10057840	精神病类	Psychiatric disorders	10037175	抑郁性心境障碍和混乱	Depressed mood disorders and disturbances	10012375	各种抑郁病	Depressive disorders	10012401	重度抑郁症	Major depression
109089111	1	15	1	10908911	10057840	精神病类	Psychiatric disorders	10037175	抑郁性心境障碍和混乱	Depressed mood disorders and disturbances	10012375	各种抑郁病	Depressive disorders	10012401	重度抑郁症	Major depression
109089121	1	15	1	10908912	10012378	精神病类	Psychiatric disorders	10037175	抑郁性心境障碍和混乱	Depressed mood disorders and disturbances	10012375	各种抑郁病	Depressive disorders	10012401	抑郁	Depression
109089121	2	15	1	10908912	10070592	各种手术及医疗操作	Surgical and medical procedures	10042613	治疗类操作和支持性护理（不另分类）	Therapeutic procedures and supportive care NEC	10043413	治疗类操作（不另分类）	Therapeutic procedures NEC	10027700	产品使用的适应症不明	Product used for unknown indication
109089181	1	15	1	10908918	10012378	精神病类	Psychiatric disorders	10037175	抑郁性心境障碍和混乱	Depressed mood disorders and disturbances	10012375	各种抑郁病	Depressive disorders	10012401	抑郁	Depression
109089191	1	15	1	10908919	10012378	精神病类	Psychiatric disorders	10037175	抑郁性心境障碍和混乱	Depressed mood disorders and disturbances	10012375	各种抑郁病	Depressive disorders	10012401	抑郁	Depression
109089281	1	15	1	10908928	10057840	精神病类	Psychiatric disorders	10037175	抑郁性心境障碍和混乱	Depressed mood disorders and disturbances	10012375	各种抑郁病	Depressive disorders	10012401	重度抑郁症	Major depression
109089351	1	15	1	10908935	10070592	各种手术及医疗操作	Surgical and medical procedures	10042613	治疗类操作和支持性护理（不另分类）	Therapeutic procedures and supportive care NEC	10043413	治疗类操作（不另分类）	Therapeutic procedures NEC	10027700	产品使用的适应症不明	Product used for unknown indication
109089451	1	15	1	10908945	10057840	精神病类	Psychiatric disorders	10037175	抑郁性心境障碍和混乱	Depressed mood disorders and disturbances	10012375	各种抑郁病	Depressive disorders	10012401	重度抑郁症	Major depression
109089601	1	15	1	10908960	10057840	精神病类	Psychiatric disorders	10037175	抑郁性心境障碍和混乱	Depressed mood disorders and disturbances	10012375	各种抑郁病	Depressive disorders	10012401	重度抑郁症	Major depression
109092811	1	15	1	10909281	10057840	精神病类	Psychiatric disorders	10037175	抑郁性心境障碍和混乱	Depressed mood disorders and disturbances	10012375	各种抑郁病	Depressive disorders	10012401	重度抑郁症	Major depression
109118041	1	15	1	10911804	10012378	精神病类	Psychiatric disorders	10037175	抑郁性心境障碍和混乱	Depressed mood disorders and disturbances	10012375	各种抑郁病	Depressive disorders	10012401	抑郁	Depression
109118061	1	15	1	10911806	10070592	各种手术及医疗操作	Surgical and medical procedures	10042613	治疗类操作和支持性护理（不另分类）	Therapeutic procedures and supportive care NEC	10043413	治疗类操作（不另分类）	Therapeutic procedures NEC	10027700	产品使用的适应症不明	Product used for unknown indication
109118131	1	15	1	10911813	10004939	精神病类	Psychiatric disorders	10037175	躁狂及双相性心境障碍和混乱	Manic and bipolar mood disorders and disturbances	10026753	各种双相情绪障碍	Bipolar disorders	10004938	双相 I 型障碍	Bipolar I disorder
109118151	1	15	1	10911815	10070592	各种手术及医疗操作	Surgical and medical procedures	10042613	治疗类操作和支持性护理（不另分类）	Therapeutic procedures and supportive care NEC	10043413	治疗类操作（不另分类）	Therapeutic procedures NEC	10027700	产品使用的适应症不明	Product used for unknown indication
109118171	1	15	1	10911817	10012378	精神病类	Psychiatric disorders	10037175	抑郁性心境障碍和混乱	Depressed mood disorders and disturbances	10012375	各种抑郁病	Depressive disorders	10012401	抑郁	Depression
109118201	1	15	1	10911820	10012378	精神病类	Psychiatric disorders	10037175	抑郁性心境障碍和混乱	Depressed mood disorders and disturbances	10012375	各种抑郁病	Depressive disorders	10012401	抑郁	Depression
109118271	1	15	1	10911827	10057840	精神病类	Psychiatric disorders	10037175	抑郁性心境障碍和混乱	Depressed mood disorders and disturbances	10012375	各种抑郁病	Depressive disorders	10012401	重度抑郁症	Major depression
109118321	1	15	1	10911832	10002855	精神病类	Psychiatric disorders	10037175	焦虑症及症状	Anxiety disorders and symptoms	10002861	焦虑症状	Anxiety symptoms	10002869	焦虑	Anxiety
109118321	1	15	1	10911832	10057840	精神病类	Psychiatric disorders	10037175	抑郁性心境障碍和混乱	Depressed mood disorders and disturbances	10012375	各种抑郁病	Depressive disorders	10012401	重度抑郁症	Major depression
109118341	1	15	1	10911834	10012378	精神病类	Psychiatric disorders	10037175	抑郁性心境障碍和混乱	Depressed mood disorders and disturbances	10012375	各种抑郁病	Depressive disorders	10012401	抑郁	Depression
109118411	1	15	1	10911841	10057840	精神病类	Psychiatric disorders	10037175	抑郁性心境障碍和混乱	Depressed mood disorders and disturbances	10012375	各种抑郁病	Depressive disorders	10012401	重度抑郁症	Major depression
109118901	1	15	1	10911890	10070592	各种手术及医疗操作	Surgical and medical procedures	10042613	治疗类操作和支持性护理（不另分类）	Therapeutic procedures and supportive care NEC	10043413	治疗类操作（不另分类）	Therapeutic procedures NEC	10027700	产品使用的适应症不明	Product used for unknown indication
109118941	1	15	1	10911894	10057840	精神病类	Psychiatric disorders	10037175	抑郁性心境障碍和混乱	Depressed mood disorders and disturbances	10012375	各种抑郁病	Depressive disorders	10012401	重度抑郁症	Major depression
109118961	1	15	1	10911896	10057840	精神病类	Psychiatric disorders	10037175	抑郁性心境障碍和混乱	Depressed mood disorders and disturbances	10012375	各种抑郁病	Depressive disorders	10012401	重度抑郁症	Major depression
109118991	1	15	1	10911899	10057840	精神病类	Psychiatric disorders	10037175	抑郁性心境障碍和混乱	Depressed mood disorders and disturbances	10012375	各种抑郁病	Depressive disorders	10012401	重度抑郁症	Major depression
109119051	1	15	1	10911905	10057840	精神病类	Psychiatric disorders	10037175	抑郁性心境障碍和混乱	Depressed mood disorders and disturbances	10012375	各种抑郁病	Depressive disorders	10012401	重度抑郁症	Major depression
109119141	1	15	1	10911914	10012378	精神病类	Psychiatric disorders	10037175	抑郁性心境障碍和混乱	Depressed mood disorders and disturbances	10012375	各种抑郁病	Depressive disorders	10012401	抑郁	Depression
109119371	1	15	1	10911937	10057840	精神病类	Psychiatric disorders	10037175	抑郁性心境障碍和混乱	Depressed mood disorders and disturbances	10012375	各种抑郁病	Depressive disorders	10012401	重度抑郁症	Major depression
109119411	1	15	1	10911941	10057840	精神病类	Psychiatric disorders	10037175	抑郁性心境障碍和混乱	Depressed mood disorders and disturbances	10012375	各种抑郁病	Depressive disorders	10012401	重度抑郁症	Major depression
109119491	1	15	1	10911949	10070592	各种手术及医疗操作	Surgical and medical procedures	10042613	治疗类操作和支持性护理（不另分类）	Therapeutic procedures and supportive care NEC	10043413	治疗类操作（不另分类）	Therapeutic procedures NEC	10027700	产品使用的适应症不明	Product used for unknown indication
109119521	1	15	1	10911952	10057840	精神病类	Psychiatric disorders	10037175	抑郁性心境障碍和混乱	Depressed mood disorders and disturbances	10012375	各种抑郁病	Depressive disorders	10012401	重度抑郁症	Major depression
109119751	1	15	1	10911975	10057840	精神病类	Psychiatric disorders	10037175	抑郁性心境障碍和混乱	Depressed mood disorders and disturbances	10012375	各种抑郁病	Depressive disorders	10012401	重度抑郁症	Major depression
109119781	1	15	1	10911978	10012378	精神病类	Psychiatric disorders	10037175	抑郁性心境障碍和混乱	Depressed mood disorders and disturbances	10012375	各种抑郁病	Depressive disorders	10012401	抑郁	Depression
109119841	1	15	1	10911984	10012378	精神病类	Psychiatric disorders	10037175	抑郁性心境障碍和混乱	Depressed mood disorders and disturbances	10012375	各种抑郁病	Depressive disorders	10012401	抑郁	Depression
109119921	1	15	1	10911992	10012378	精神病类	Psychiatric disorders	10037175	抑郁性心境障碍和混乱	Depressed mood disorders and disturbances	10012375	各种抑郁病	Depressive disorders	10012401	抑郁	Depression
109120101	1	15	1	10912010	10057840	精神病类	Psychiatric disorders	10037175	抑郁性心境障碍和混乱	Depressed mood disorders and disturbances	10012375	各种抑郁病	Depressive disorders	10012401	重度抑郁症	Major depression
109120151	1	15	1	10912015	10057840	精神病类	Psychiatric disorders	10037175	抑郁性心境障碍和混乱	Depressed mood disorders and disturbances	10012375	各种抑郁病	Depressive disorders	10012401	重度抑郁症	Major depression
109120261	1	15	1	10912026	10070592	各种手术及医疗操作	Surgical and medical procedures	10042613	治疗类操作和支持性护理（不另分类）	Therapeutic procedures and supportive care NEC	10043413	治疗类操作（不另分类）	Therapeutic procedures NEC	10027700	产品使用的适应症不明	Product used for unknown indication
109120321	1	15	1	10912032	10012378	精神病类	Psychiatric disorders	10037175	抑郁性心境障碍和混乱	Depressed mood disorders and disturbances	10012375	各种抑郁病	Depressive disorders	10012401	抑郁	Depression
109120381	1	15	1	10912038	10057840	精神病类	Psychiatric disorders	10037175	抑郁性心境障碍和混乱	Depressed mood disorders and disturbances	10012375	各种抑郁病	Depressive disorders	10012401	重度抑郁症	Major depression
109120431	1	15	1	10912043	10070592	各种手术及医疗操作	Surgical and medical procedures	10042613	治疗类操作和支持性护理（不另分类）	Therapeutic procedures and supportive care NEC	10043413	治疗类操作（不另分类）	Therapeutic procedures NEC	10027700	产品使用的适应症不明	Product used for unknown indication
109121001	1	15	1	10912100	10057840	精神病类	Psychiatric disorders	10037175	抑郁性心境障碍和混乱	Depressed mood disorders and disturbances	10012375	各种抑郁病	Depressive disorders	10012401	重度抑郁症	Major depression
109121121	1	15	1	10912112	10070592	各种手术及医疗操作	Surgical and medical procedures	10042613	治疗类操作和支持性护理（不另分类）	Therapeutic procedures and supportive care NEC	10043413	治疗类操作（不另分类）	Therapeutic procedures NEC	10027700	产品使用的适应症不明	Product used for unknown indication
109121121	2	15	1	10912112	10027308	社会环境	Social circumstances	10041244	年龄相关因素	Age related factors	10001474	年龄相关问题	Age related issues	10001475	绝经期	Menopause
109121501	1	15	1	10912150	10057840	精神病类	Psychiatric disorders	10037175	抑郁性心境障碍和混乱	Depressed mood disorders and disturbances	10012375	各种抑郁病	Depressive disorders	10012401	重度抑郁症	Major depression
109121531	1	15	1	10912153	10070592	各种手术及医疗操作	Surgical and medical procedures	10042613	治疗类操作和支持性护理（不另分类）	Therapeutic procedures and supportive care NEC	10043413	治疗类操作（不另分类）	Therapeutic procedures NEC	10027700	产品使用的适应症不明	Product used for unknown indication
109121601	1	15	1	10912160	10070592	各种手术及医疗操作	Surgical and medical procedures	10042613	治疗类操作和支持性护理（不另分类）	Therapeutic procedures and supportive care NEC	10043413	治疗类操作（不另分类）	Therapeutic procedures NEC	10027700	产品使用的适应症不明	Product used for unknown indication
109121671	1	15	1	10912167	10012378	精神病类	Psychiatric disorders	10037175	抑郁性心境障碍和混乱	Depressed mood disorders and disturbances	10012375	各种抑郁病	Depressive disorders	10012401	抑郁	Depression
109121801	1	15	1	10912180	10012378	精神病类	Psychiatric disorders	10037175	抑郁性心境障碍和混乱	Depressed mood disorders and disturbances	10012375	各种抑郁病	Depressive disorders	10012401	抑郁	Depression
109121801	1	15	1	10912180	10057840	精神病类	Psychiatric disorders	10037175	抑郁性心境障碍和混乱	Depressed mood disorders and disturbances	10012375	各种抑郁病	Depressive disorders	10012401	重度抑郁症	Major depression
109121841	1	15	1	10912184	10070592	各种手术及医疗操作	Surgical and medical procedures	10042613	治疗类操作和支持性护理（不另分类）	Therapeutic procedures and supportive care NEC	10043413	治疗类操作（不另分类）	Therapeutic procedures NEC	10027700	产品使用的适应症不明	Product used for unknown indication
109121871	1	15	1	10912187	10057840	精神病类	Psychiatric disorders	10037175	抑郁性心境障碍和混乱	Depressed mood disorders and disturbances	10012375	各种抑郁病	Depressive disorders	10012401	重度抑郁症	Major depression
109122041	1	15	1	10912204	10070592	各种手术及医疗操作	Surgical and medical procedures	10042613	治疗类操作和支持性护理（不另分类）	Therapeutic procedures and supportive care NEC	10043413	治疗类操作（不另分类）	Therapeutic procedures NEC	10027700	产品使用的适应症不明	Product used for unknown indication
109122601	1	15	1	10912260	10012378	精神病类	Psychiatric disorders	10037175	抑郁性心境障碍和混乱	Depressed mood disorders and disturbances	10012375	各种抑郁病	Depressive disorders	10012401	抑郁	Depression
109123331	1	15	1	10912333	10070592	各种手术及医疗操作	Surgical and medical procedures	10042613	治疗类操作和支持性护理（不另分类）	Therapeutic procedures and supportive care NEC	10043413	治疗类操作（不另分类）	Therapeutic procedures NEC	10027700	产品使用的适应症不明	Product used for unknown indication
109123691	1	15	1	10912369	10057840	精神病类	Psychiatric disorders	10037175	抑郁性心境障碍和混乱	Depressed mood disorders and disturbances	10012375	各种抑郁病	Depressive disorders	10012401	重度抑郁症	Major depression
109123831	1	15	1	10912383	10070592	各种手术及医疗操作	Surgical and medical procedures	10042613	治疗类操作和支持性护理（不另分类）	Therapeutic procedures and supportive care NEC	10043413	治疗类操作（不另分类）	Therapeutic procedures NEC	10027700	产品使用的适应症不明	Product used for unknown indication
109124031	1	15	1	10912403	10057840	精神病类	Psychiatric disorders	10037175	抑郁性心境障碍和混乱	Depressed mood disorders and disturbances	10012375	各种抑郁病	Depressive disorders	10012401	重度抑郁症	Major depression
109124151	1	15	1	10912415	10012378	精神病类	Psychiatric disorders	10037175	抑郁性心境障碍和混乱	Depressed mood disorders and disturbances	10012375	各种抑郁病	Depressive disorders	10012401	抑郁	Depression
109124151	1	15	1	10912415	10057840	精神病类	Psychiatric disorders	10037175	抑郁性心境障碍和混乱	Depressed mood disorders and disturbances	10012375	各种抑郁病	Depressive disorders	10012401	重度抑郁症	Major depression
109124271	1	15	1	10912427	10012378	精神病类	Psychiatric disorders	10037175	抑郁性心境障碍和混乱	Depressed mood disorders and disturbances	10012375	各种抑郁病	Depressive disorders	10012401	抑郁	Depression
109124401	1	15	1	10912440	10012378	精神病类	Psychiatric disorders	10037175	抑郁性心境障碍和混乱	Depressed mood disorders and disturbances	10012375	各种抑郁病	Depressive disorders	10012401	抑郁	Depression
109124471	1	15	1	10912447	10057840	精神病类	Psychiatric disorders	10037175	抑郁性心境障碍和混乱	Depressed mood disorders and disturbances	10012375	各种抑郁病	Depressive disorders	10012401	重度抑郁症	Major depression
109124581	1	15	1	10912458	10012378	精神病类	Psychiatric disorders	10037175	抑郁性心境障碍和混乱	Depressed mood disorders and disturbances	10012375	各种抑郁病	Depressive disorders	10012401	抑郁	Depression
109125081	1	15	1	10912508	10057840	精神病类	Psychiatric disorders	10037175	抑郁性心境障碍和混乱	Depressed mood disorders and disturbances	10012375	各种抑郁病	Depressive disorders	10012401	重度抑郁症	Major depression
109125141	1	15	1	10912514	10057840	精神病类	Psychiatric disorders	10037175	抑郁性心境障碍和混乱	Depressed mood disorders and disturbances	10012375	各种抑郁病	Depressive disorders	10012401	重度抑郁症	Major depression
109125141	2	15	1	10912514	10017885	胃肠系统疾病	Gastrointestinal disorders	10017947	胃肠运动及排便状况	Gastrointestinal motility and defaecation conditions	10017977	各种胃肠道弛缓和动力不足性疾病（不另分类）	Gastrointestinal atonic and hypomotility disorders NEC	10017933	胃食管反流病	Gastrooesophageal reflux disease
109125171	1	15	1	10912517	10070592	各种手术及医疗操作	Surgical and medical procedures	10042613	治疗类操作和支持性护理（不另分类）	Therapeutic procedures and supportive care NEC	10043413	治疗类操作（不另分类）	Therapeutic procedures NEC	10027700	产品使用的适应症不明	Product used for unknown indication
109125321	1	15	1	10912532	10012378	精神病类	Psychiatric disorders	10037175	抑郁性心境障碍和混乱	Depressed mood disorders and disturbances	10012375	各种抑郁病	Depressive disorders	10012401	抑郁	Depression
109125491	1	15	1	10912549	10012378	精神病类	Psychiatric disorders	10037175	抑郁性心境障碍和混乱	Depressed mood disorders and disturbances	10012375	各种抑郁病	Depressive disorders	10012401	抑郁	Depression
109125661	1	15	1	10912566	10070592	各种手术及医疗操作	Surgical and medical procedures	10042613	治疗类操作和支持性护理（不另分类）	Therapeutic procedures and supportive care NEC	10043413	治疗类操作（不另分类）	Therapeutic procedures NEC	10027700	产品使用的适应症不明	Product used for unknown indication
109125981	1	15	1	10912598	10057840	精神病类	Psychiatric disorders	10037175	抑郁性心境障碍和混乱	Depressed mood disorders and disturbances	10012375	各种抑郁病	Depressive disorders	10012401	重度抑郁症	Major depression
109126821	1	15	1	10912682	10057667	精神病类	Psychiatric disorders	10037175	躁狂及双相性心境障碍和混乱	Manic and bipolar mood disorders and disturbances	10026753	各种双相情绪障碍	Bipolar disorders	10004938	双相障碍	Bipolar disorder
109126991	1	15	1	10912699	10057840	精神病类	Psychiatric disorders	10037175	抑郁性心境障碍和混乱	Depressed mood disorders and disturbances	10012375	各种抑郁病	Depressive disorders	10012401	重度抑郁症	Major depression
109127171	1	15	1	10912717	10070592	各种手术及医疗操作	Surgical and medical procedures	10042613	治疗类操作和支持性护理（不另分类）	Therapeutic procedures and supportive care NEC	10043413	治疗类操作（不另分类）	Therapeutic procedures NEC	10027700	产品使用的适应症不明	Product used for unknown indication
109127841	1	15	1	10912784	10057840	精神病类	Psychiatric disorders	10037175	抑郁性心境障碍和混乱	Depressed mood disorders and disturbances	10012375	各种抑郁病	Depressive disorders	10012401	重度抑郁症	Major depression
109127981	1	15	1	10912798	10057840	精神病类	Psychiatric disorders	10037175	抑郁性心境障碍和混乱	Depressed mood disorders and disturbances	10012375	各种抑郁病	Depressive disorders	10012401	重度抑郁症	Major depression
109128091	1	15	1	10912809	10057840	精神病类	Psychiatric disorders	10037175	抑郁性心境障碍和混乱	Depressed mood disorders and disturbances	10012375	各种抑郁病	Depressive disorders	10012401	重度抑郁症	Major depression
109128211	1	15	1	10912821	10057840	精神病类	Psychiatric disorders	10037175	抑郁性心境障碍和混乱	Depressed mood disorders and disturbances	10012375	各种抑郁病	Depressive disorders	10012401	重度抑郁症	Major depression
109128331	1	15	1	10912833	10001443	精神病类	Psychiatric disorders	10037175	心境障碍和混乱（不另分类）	Mood disorders and disturbances NEC	10027946	心境障碍性疾病（不另分类）	Mood disorders NEC	10027948	情感障碍	Affective disorder
109128331	1	15	1	10912833	10057840	精神病类	Psychiatric disorders	10037175	抑郁性心境障碍和混乱	Depressed mood disorders and disturbances	10012375	各种抑郁病	Depressive disorders	10012401	重度抑郁症	Major depression
109128451	1	15	1	10912845	10012378	精神病类	Psychiatric disorders	10037175	抑郁性心境障碍和混乱	Depressed mood disorders and disturbances	10012375	各种抑郁病	Depressive disorders	10012401	抑郁	Depression
109128531	1	15	1	10912853	10057840	精神病类	Psychiatric disorders	10037175	抑郁性心境障碍和混乱	Depressed mood disorders and disturbances	10012375	各种抑郁病	Depressive disorders	10012401	重度抑郁症	Major depression
109128591	1	15	1	10912859	10002855	精神病类	Psychiatric disorders	10037175	焦虑症及症状	Anxiety disorders and symptoms	10002861	焦虑症状	Anxiety symptoms	10002869	焦虑	Anxiety
109128691	1	15	1	10912869	10070592	各种手术及医疗操作	Surgical and medical procedures	10042613	治疗类操作和支持性护理（不另分类）	Therapeutic procedures and supportive care NEC	10043413	治疗类操作（不另分类）	Therapeutic procedures NEC	10027700	产品使用的适应症不明	Product used for unknown indication
109128851	1	15	1	10912885	10070592	各种手术及医疗操作	Surgical and medical procedures	10042613	治疗类操作和支持性护理（不另分类）	Therapeutic procedures and supportive care NEC	10043413	治疗类操作（不另分类）	Therapeutic procedures NEC	10027700	产品使用的适应症不明	Product used for unknown indication
109135871	1	15	1	10913587	10012378	精神病类	Psychiatric disorders	10037175	抑郁性心境障碍和混乱	Depressed mood disorders and disturbances	10012375	各种抑郁病	Depressive disorders	10012401	抑郁	Depression
109136011	1	15	1	10913601	10070592	各种手术及医疗操作	Surgical and medical procedures	10042613	治疗类操作和支持性护理（不另分类）	Therapeutic procedures and supportive care NEC	10043413	治疗类操作（不另分类）	Therapeutic procedures NEC	10027700	产品使用的适应症不明	Product used for unknown indication
109136021	1	15	1	10913602	10070592	各种手术及医疗操作	Surgical and medical procedures	10042613	治疗类操作和支持性护理（不另分类）	Therapeutic procedures and supportive care NEC	10043413	治疗类操作（不另分类）	Therapeutic procedures NEC	10027700	产品使用的适应症不明	Product used for unknown indication
109136041	1	15	1	10913604	10012378	精神病类	Psychiatric disorders	10037175	抑郁性心境障碍和混乱	Depressed mood disorders and disturbances	10012375	各种抑郁病	Depressive disorders	10012401	抑郁	Depression
109136191	1	15	1	10913619	10012378	精神病类	Psychiatric disorders	10037175	抑郁性心境障碍和混乱	Depressed mood disorders and disturbances	10012375	各种抑郁病	Depressive disorders	10012401	抑郁	Depression
109136251	1	15	1	10913625	10070592	各种手术及医疗操作	Surgical and medical procedures	10042613	治疗类操作和支持性护理（不另分类）	Therapeutic procedures and supportive care NEC	10043413	治疗类操作（不另分类）	Therapeutic procedures NEC	10027700	产品使用的适应症不明	Product used for unknown indication
109136261	1	15	1	10913626	10070592	各种手术及医疗操作	Surgical and medical procedures	10042613	治疗类操作和支持性护理（不另分类）	Therapeutic procedures and supportive care NEC	10043413	治疗类操作（不另分类）	Therapeutic procedures NEC	10027700	产品使用的适应症不明	Product used for unknown indication
109136321	1	15	1	10913632	10070592	各种手术及医疗操作	Surgical and medical procedures	10042613	治疗类操作和支持性护理（不另分类）	Therapeutic procedures and supportive care NEC	10043413	治疗类操作（不另分类）	Therapeutic procedures NEC	10027700	产品使用的适应症不明	Product used for unknown indication
109136341	1	15	1	10913634	10012378	精神病类	Psychiatric disorders	10037175	抑郁性心境障碍和混乱	Depressed mood disorders and disturbances	10012375	各种抑郁病	Depressive disorders	10012401	抑郁	Depression
109136381	1	15	1	10913638	10012378	精神病类	Psychiatric disorders	10037175	抑郁性心境障碍和混乱	Depressed mood disorders and disturbances	10012375	各种抑郁病	Depressive disorders	10012401	抑郁	Depression
109136411	1	15	1	10913641	10023003	胃肠系统疾病	Gastrointestinal disorders	10017947	胃肠运动及排便状况	Gastrointestinal motility and defaecation conditions	10017977	各种胃肠道痉挛和蠕动过强性疾病	Gastrointestinal spastic and hypermotility disorders	10018006	肠易激综合症	Irritable bowel syndrome
109136611	1	15	1	10913661	10057840	精神病类	Psychiatric disorders	10037175	抑郁性心境障碍和混乱	Depressed mood disorders and disturbances	10012375	各种抑郁病	Depressive disorders	10012401	重度抑郁症	Major depression
109136811	1	15	1	10913681	10078366	精神病类	Psychiatric disorders	10037175	抑郁性心境障碍和混乱	Depressed mood disorders and disturbances	10012375	各种抑郁病	Depressive disorders	10012401	围产期抑郁症	Perinatal depression
109137001	1	15	1	10913700	10004939	精神病类	Psychiatric disorders	10037175	躁狂及双相性心境障碍和混乱	Manic and bipolar mood disorders and disturbances	10026753	各种双相情绪障碍	Bipolar disorders	10004938	双相 I 型障碍	Bipolar I disorder
109137081	1	15	1	10913708	10057840	精神病类	Psychiatric disorders	10037175	抑郁性心境障碍和混乱	Depressed mood disorders and disturbances	10012375	各种抑郁病	Depressive disorders	10012401	重度抑郁症	Major depression
109137151	1	15	1	10913715	10057840	精神病类	Psychiatric disorders	10037175	抑郁性心境障碍和混乱	Depressed mood disorders and disturbances	10012375	各种抑郁病	Depressive disorders	10012401	重度抑郁症	Major depression
109137401	1	15	1	10913740	10057840	精神病类	Psychiatric disorders	10037175	抑郁性心境障碍和混乱	Depressed mood disorders and disturbances	10012375	各种抑郁病	Depressive disorders	10012401	重度抑郁症	Major depression
109137421	1	15	1	10913742	10012378	精神病类	Psychiatric disorders	10037175	抑郁性心境障碍和混乱	Depressed mood disorders and disturbances	10012375	各种抑郁病	Depressive disorders	10012401	抑郁	Depression
109137581	1	15	1	10913758	10002855	精神病类	Psychiatric disorders	10037175	焦虑症及症状	Anxiety disorders and symptoms	10002861	焦虑症状	Anxiety symptoms	10002869	焦虑	Anxiety
109137581	1	15	1	10913758	10012378	精神病类	Psychiatric disorders	10037175	抑郁性心境障碍和混乱	Depressed mood disorders and disturbances	10012375	各种抑郁病	Depressive disorders	10012401	抑郁	Depression
109137721	1	15	1	10913772	10057840	精神病类	Psychiatric disorders	10037175	抑郁性心境障碍和混乱	Depressed mood disorders and disturbances	10012375	各种抑郁病	Depressive disorders	10012401	重度抑郁症	Major depression
109146993	1	15	1	10914699	10012378	精神病类	Psychiatric disorders	10037175	抑郁性心境障碍和混乱	Depressed mood disorders and disturbances	10012375	各种抑郁病	Depressive disorders	10012401	抑郁	Depression
109146993	2	15	1	10914699	10002855	精神病类	Psychiatric disorders	10037175	焦虑症及症状	Anxiety disorders and symptoms	10002861	焦虑症状	Anxiety symptoms	10002869	焦虑	Anxiety
109146993	3	15	1	10914699	10002855	精神病类	Psychiatric disorders	10037175	焦虑症及症状	Anxiety disorders and symptoms	10002861	焦虑症状	Anxiety symptoms	10002869	焦虑	Anxiety
109147031	1	15	1	10914703	10012378	精神病类	Psychiatric disorders	10037175	抑郁性心境障碍和混乱	Depressed mood disorders and disturbances	10012375	各种抑郁病	Depressive disorders	10012401	抑郁	Depression
109169273	1	15	2	10916927	10070592	各种手术及医疗操作	Surgical and medical procedures	10042613	治疗类操作和支持性护理（不另分类）	Therapeutic procedures and supportive care NEC	10043413	治疗类操作（不另分类）	Therapeutic procedures NEC	10027700	产品使用的适应症不明	Product used for unknown indication
109176191	1	15	1	10917619	10012378	精神病类	Psychiatric disorders	10037175	抑郁性心境障碍和混乱	Depressed mood disorders and disturbances	10012375	各种抑郁病	Depressive disorders	10012401	抑郁	Depression
109182812	1	15	2	10918281	10070592	各种手术及医疗操作	Surgical and medical procedures	10042613	治疗类操作和支持性护理（不另分类）	Therapeutic procedures and supportive care NEC	10043413	治疗类操作（不另分类）	Therapeutic procedures NEC	10027700	产品使用的适应症不明	Product used for unknown indication
109194451	1	15	1	10919445	10057840	精神病类	Psychiatric disorders	10037175	抑郁性心境障碍和混乱	Depressed mood disorders and disturbances	10012375	各种抑郁病	Depressive disorders	10012401	重度抑郁症	Major depression
109198511	1	15	1	10919851	10070592	各种手术及医疗操作	Surgical and medical procedures	10042613	治疗类操作和支持性护理（不另分类）	Therapeutic procedures and supportive care NEC	10043413	治疗类操作（不另分类）	Therapeutic procedures NEC	10027700	产品使用的适应症不明	Product used for unknown indication
109208161	1	15	1	10920816	10057840	精神病类	Psychiatric disorders	10037175	抑郁性心境障碍和混乱	Depressed mood disorders and disturbances	10012375	各种抑郁病	Depressive disorders	10012401	重度抑郁症	Major depression
109208161	2	15	1	10920816	10042458	精神病类	Psychiatric disorders	10037175	各种自杀及自我伤害行为（不另分类）	Suicidal and self-injurious behaviours NEC	10042460	自杀和自我伤害行为	Suicidal and self-injurious behaviour	10042459	自杀想法	Suicidal ideation
109208161	2	15	1	10920816	10048439	各种肌肉骨骼及结缔组织疾病	Musculoskeletal and connective tissue disorders	10028395	肌肉类疾病	Muscle disorders	10028302	肌肉疼痛	Muscle pains	10028323	纤维肌痛	Fibromyalgia
109208161	2	15	1	10920816	10049666	精神病类	Psychiatric disorders	10037175	人性格异常及行为混乱	Personality disorders and disturbances in behaviour	10034726	行为和社会关系障碍	Behaviour and socialisation disturbances	10004209	杀人意念	Homicidal ideation
109216381	1	15	1	10921638	10057840	精神病类	Psychiatric disorders	10037175	抑郁性心境障碍和混乱	Depressed mood disorders and disturbances	10012375	各种抑郁病	Depressive disorders	10012401	重度抑郁症	Major depression
109216501	1	15	1	10921650	10070592	各种手术及医疗操作	Surgical and medical procedures	10042613	治疗类操作和支持性护理（不另分类）	Therapeutic procedures and supportive care NEC	10043413	治疗类操作（不另分类）	Therapeutic procedures NEC	10027700	产品使用的适应症不明	Product used for unknown indication
109216531	1	15	1	10921653	10012378	精神病类	Psychiatric disorders	10037175	抑郁性心境障碍和混乱	Depressed mood disorders and disturbances	10012375	各种抑郁病	Depressive disorders	10012401	抑郁	Depression
109216581	1	15	1	10921658	10012378	精神病类	Psychiatric disorders	10037175	抑郁性心境障碍和混乱	Depressed mood disorders and disturbances	10012375	各种抑郁病	Depressive disorders	10012401	抑郁	Depression
109216621	1	15	1	10921662	10012378	精神病类	Psychiatric disorders	10037175	抑郁性心境障碍和混乱	Depressed mood disorders and disturbances	10012375	各种抑郁病	Depressive disorders	10012401	抑郁	Depression
109216721	1	15	1	10921672	10012378	精神病类	Psychiatric disorders	10037175	抑郁性心境障碍和混乱	Depressed mood disorders and disturbances	10012375	各种抑郁病	Depressive disorders	10012401	抑郁	Depression
109216731	1	15	1	10921673	10057840	精神病类	Psychiatric disorders	10037175	抑郁性心境障碍和混乱	Depressed mood disorders and disturbances	10012375	各种抑郁病	Depressive disorders	10012401	重度抑郁症	Major depression
109216741	1	15	1	10921674	10057840	精神病类	Psychiatric disorders	10037175	抑郁性心境障碍和混乱	Depressed mood disorders and disturbances	10012375	各种抑郁病	Depressive disorders	10012401	重度抑郁症	Major depression
109216751	1	15	1	10921675	10070592	各种手术及医疗操作	Surgical and medical procedures	10042613	治疗类操作和支持性护理（不另分类）	Therapeutic procedures and supportive care NEC	10043413	治疗类操作（不另分类）	Therapeutic procedures NEC	10027700	产品使用的适应症不明	Product used for unknown indication
109216761	1	15	1	10921676	10057840	精神病类	Psychiatric disorders	10037175	抑郁性心境障碍和混乱	Depressed mood disorders and disturbances	10012375	各种抑郁病	Depressive disorders	10012401	重度抑郁症	Major depression
109216791	1	15	1	10921679	10012378	精神病类	Psychiatric disorders	10037175	抑郁性心境障碍和混乱	Depressed mood disorders and disturbances	10012375	各种抑郁病	Depressive disorders	10012401	抑郁	Depression
109216831	1	15	1	10921683	10012378	精神病类	Psychiatric disorders	10037175	抑郁性心境障碍和混乱	Depressed mood disorders and disturbances	10012375	各种抑郁病	Depressive disorders	10012401	抑郁	Depression
109216911	1	15	1	10921691	10012378	精神病类	Psychiatric disorders	10037175	抑郁性心境障碍和混乱	Depressed mood disorders and disturbances	10012375	各种抑郁病	Depressive disorders	10012401	抑郁	Depression
109217001	1	15	1	10921700	10057840	精神病类	Psychiatric disorders	10037175	抑郁性心境障碍和混乱	Depressed mood disorders and disturbances	10012375	各种抑郁病	Depressive disorders	10012401	重度抑郁症	Major depression
109217081	1	15	1	10921708	10012378	精神病类	Psychiatric disorders	10037175	抑郁性心境障碍和混乱	Depressed mood disorders and disturbances	10012375	各种抑郁病	Depressive disorders	10012401	抑郁	Depression
109217201	1	15	1	10921720	10057840	精神病类	Psychiatric disorders	10037175	抑郁性心境障碍和混乱	Depressed mood disorders and disturbances	10012375	各种抑郁病	Depressive disorders	10012401	重度抑郁症	Major depression
109217231	1	15	1	10921723	10057840	精神病类	Psychiatric disorders	10037175	抑郁性心境障碍和混乱	Depressed mood disorders and disturbances	10012375	各种抑郁病	Depressive disorders	10012401	重度抑郁症	Major depression
109217261	1	15	1	10921726	10070592	各种手术及医疗操作	Surgical and medical procedures	10042613	治疗类操作和支持性护理（不另分类）	Therapeutic procedures and supportive care NEC	10043413	治疗类操作（不另分类）	Therapeutic procedures NEC	10027700	产品使用的适应症不明	Product used for unknown indication
109217271	1	15	1	10921727	10057840	精神病类	Psychiatric disorders	10037175	抑郁性心境障碍和混乱	Depressed mood disorders and disturbances	10012375	各种抑郁病	Depressive disorders	10012401	重度抑郁症	Major depression
109217281	1	15	1	10921728	10070592	各种手术及医疗操作	Surgical and medical procedures	10042613	治疗类操作和支持性护理（不另分类）	Therapeutic procedures and supportive care NEC	10043413	治疗类操作（不另分类）	Therapeutic procedures NEC	10027700	产品使用的适应症不明	Product used for unknown indication
109217321	1	15	1	10921732	10012378	精神病类	Psychiatric disorders	10037175	抑郁性心境障碍和混乱	Depressed mood disorders and disturbances	10012375	各种抑郁病	Depressive disorders	10012401	抑郁	Depression
109217371	1	15	1	10921737	10012378	精神病类	Psychiatric disorders	10037175	抑郁性心境障碍和混乱	Depressed mood disorders and disturbances	10012375	各种抑郁病	Depressive disorders	10012401	抑郁	Depression
109217401	1	15	1	10921740	10070592	各种手术及医疗操作	Surgical and medical procedures	10042613	治疗类操作和支持性护理（不另分类）	Therapeutic procedures and supportive care NEC	10043413	治疗类操作（不另分类）	Therapeutic procedures NEC	10027700	产品使用的适应症不明	Product used for unknown indication
109217461	1	15	1	10921746	10002855	精神病类	Psychiatric disorders	10037175	焦虑症及症状	Anxiety disorders and symptoms	10002861	焦虑症状	Anxiety symptoms	10002869	焦虑	Anxiety
109217461	1	15	1	10921746	10012378	精神病类	Psychiatric disorders	10037175	抑郁性心境障碍和混乱	Depressed mood disorders and disturbances	10012375	各种抑郁病	Depressive disorders	10012401	抑郁	Depression
109217481	1	15	1	10921748	10057840	精神病类	Psychiatric disorders	10037175	抑郁性心境障碍和混乱	Depressed mood disorders and disturbances	10012375	各种抑郁病	Depressive disorders	10012401	重度抑郁症	Major depression
109217591	1	15	1	10921759	10070592	各种手术及医疗操作	Surgical and medical procedures	10042613	治疗类操作和支持性护理（不另分类）	Therapeutic procedures and supportive care NEC	10043413	治疗类操作（不另分类）	Therapeutic procedures NEC	10027700	产品使用的适应症不明	Product used for unknown indication
109217761	1	15	1	10921776	10070592	各种手术及医疗操作	Surgical and medical procedures	10042613	治疗类操作和支持性护理（不另分类）	Therapeutic procedures and supportive care NEC	10043413	治疗类操作（不另分类）	Therapeutic procedures NEC	10027700	产品使用的适应症不明	Product used for unknown indication
109217911	1	15	1	10921791	10012378	精神病类	Psychiatric disorders	10037175	抑郁性心境障碍和混乱	Depressed mood disorders and disturbances	10012375	各种抑郁病	Depressive disorders	10012401	抑郁	Depression
109217971	1	15	1	10921797	10057840	精神病类	Psychiatric disorders	10037175	抑郁性心境障碍和混乱	Depressed mood disorders and disturbances	10012375	各种抑郁病	Depressive disorders	10012401	重度抑郁症	Major depression
109218091	1	15	1	10921809	10012378	精神病类	Psychiatric disorders	10037175	抑郁性心境障碍和混乱	Depressed mood disorders and disturbances	10012375	各种抑郁病	Depressive disorders	10012401	抑郁	Depression
109218091	1	15	1	10921809	10057840	精神病类	Psychiatric disorders	10037175	抑郁性心境障碍和混乱	Depressed mood disorders and disturbances	10012375	各种抑郁病	Depressive disorders	10012401	重度抑郁症	Major depression
109218151	1	15	1	10921815	10057840	精神病类	Psychiatric disorders	10037175	抑郁性心境障碍和混乱	Depressed mood disorders and disturbances	10012375	各种抑郁病	Depressive disorders	10012401	重度抑郁症	Major depression
109218191	1	15	1	10921819	10012378	精神病类	Psychiatric disorders	10037175	抑郁性心境障碍和混乱	Depressed mood disorders and disturbances	10012375	各种抑郁病	Depressive disorders	10012401	抑郁	Depression
109218251	1	15	1	10921825	10070592	各种手术及医疗操作	Surgical and medical procedures	10042613	治疗类操作和支持性护理（不另分类）	Therapeutic procedures and supportive care NEC	10043413	治疗类操作（不另分类）	Therapeutic procedures NEC	10027700	产品使用的适应症不明	Product used for unknown indication
109218301	1	15	1	10921830	10057840	精神病类	Psychiatric disorders	10037175	抑郁性心境障碍和混乱	Depressed mood disorders and disturbances	10012375	各种抑郁病	Depressive disorders	10012401	重度抑郁症	Major depression
109218491	1	15	1	10921849	10012378	精神病类	Psychiatric disorders	10037175	抑郁性心境障碍和混乱	Depressed mood disorders and disturbances	10012375	各种抑郁病	Depressive disorders	10012401	抑郁	Depression
109218581	1	15	1	10921858	10057840	精神病类	Psychiatric disorders	10037175	抑郁性心境障碍和混乱	Depressed mood disorders and disturbances	10012375	各种抑郁病	Depressive disorders	10012401	重度抑郁症	Major depression
109218801	1	15	1	10921880	10012378	精神病类	Psychiatric disorders	10037175	抑郁性心境障碍和混乱	Depressed mood disorders and disturbances	10012375	各种抑郁病	Depressive disorders	10012401	抑郁	Depression
109218801	1	15	1	10921880	10033666	精神病类	Psychiatric disorders	10037175	焦虑症及症状	Anxiety disorders and symptoms	10002861	惊恐发作和惊恐障碍	Panic attacks and disorders	10068300	惊恐障碍	Panic disorder
109218821	1	15	1	10921882	10057840	精神病类	Psychiatric disorders	10037175	抑郁性心境障碍和混乱	Depressed mood disorders and disturbances	10012375	各种抑郁病	Depressive disorders	10012401	重度抑郁症	Major depression
109218951	1	15	1	10921895	10070592	各种手术及医疗操作	Surgical and medical procedures	10042613	治疗类操作和支持性护理（不另分类）	Therapeutic procedures and supportive care NEC	10043413	治疗类操作（不另分类）	Therapeutic procedures NEC	10027700	产品使用的适应症不明	Product used for unknown indication
109219001	1	15	1	10921900	10057840	精神病类	Psychiatric disorders	10037175	抑郁性心境障碍和混乱	Depressed mood disorders and disturbances	10012375	各种抑郁病	Depressive disorders	10012401	重度抑郁症	Major depression
109219071	1	15	1	10921907	10070592	各种手术及医疗操作	Surgical and medical procedures	10042613	治疗类操作和支持性护理（不另分类）	Therapeutic procedures and supportive care NEC	10043413	治疗类操作（不另分类）	Therapeutic procedures NEC	10027700	产品使用的适应症不明	Product used for unknown indication
109219151	1	15	1	10921915	10057840	精神病类	Psychiatric disorders	10037175	抑郁性心境障碍和混乱	Depressed mood disorders and disturbances	10012375	各种抑郁病	Depressive disorders	10012401	重度抑郁症	Major depression
109219331	1	15	1	10921933	10070592	各种手术及医疗操作	Surgical and medical procedures	10042613	治疗类操作和支持性护理（不另分类）	Therapeutic procedures and supportive care NEC	10043413	治疗类操作（不另分类）	Therapeutic procedures NEC	10027700	产品使用的适应症不明	Product used for unknown indication
109219491	1	15	1	10921949	10012378	精神病类	Psychiatric disorders	10037175	抑郁性心境障碍和混乱	Depressed mood disorders and disturbances	10012375	各种抑郁病	Depressive disorders	10012401	抑郁	Depression
109219571	1	15	1	10921957	10057840	精神病类	Psychiatric disorders	10037175	抑郁性心境障碍和混乱	Depressed mood disorders and disturbances	10012375	各种抑郁病	Depressive disorders	10012401	重度抑郁症	Major depression
109219591	1	15	1	10921959	10057840	精神病类	Psychiatric disorders	10037175	抑郁性心境障碍和混乱	Depressed mood disorders and disturbances	10012375	各种抑郁病	Depressive disorders	10012401	重度抑郁症	Major depression
109219701	1	15	1	10921970	10057840	精神病类	Psychiatric disorders	10037175	抑郁性心境障碍和混乱	Depressed mood disorders and disturbances	10012375	各种抑郁病	Depressive disorders	10012401	重度抑郁症	Major depression
109219751	1	15	1	10921975	10057667	精神病类	Psychiatric disorders	10037175	躁狂及双相性心境障碍和混乱	Manic and bipolar mood disorders and disturbances	10026753	各种双相情绪障碍	Bipolar disorders	10004938	双相障碍	Bipolar disorder
109219891	1	15	1	10921989	10070592	各种手术及医疗操作	Surgical and medical procedures	10042613	治疗类操作和支持性护理（不另分类）	Therapeutic procedures and supportive care NEC	10043413	治疗类操作（不另分类）	Therapeutic procedures NEC	10027700	产品使用的适应症不明	Product used for unknown indication
109220001	1	15	1	10922000	10057840	精神病类	Psychiatric disorders	10037175	抑郁性心境障碍和混乱	Depressed mood disorders and disturbances	10012375	各种抑郁病	Depressive disorders	10012401	重度抑郁症	Major depression
109220011	1	15	1	10922001	10070592	各种手术及医疗操作	Surgical and medical procedures	10042613	治疗类操作和支持性护理（不另分类）	Therapeutic procedures and supportive care NEC	10043413	治疗类操作（不另分类）	Therapeutic procedures NEC	10027700	产品使用的适应症不明	Product used for unknown indication
109220121	1	15	1	10922012	10070592	各种手术及医疗操作	Surgical and medical procedures	10042613	治疗类操作和支持性护理（不另分类）	Therapeutic procedures and supportive care NEC	10043413	治疗类操作（不另分类）	Therapeutic procedures NEC	10027700	产品使用的适应症不明	Product used for unknown indication
109220211	1	15	1	10922021	10070592	各种手术及医疗操作	Surgical and medical procedures	10042613	治疗类操作和支持性护理（不另分类）	Therapeutic procedures and supportive care NEC	10043413	治疗类操作（不另分类）	Therapeutic procedures NEC	10027700	产品使用的适应症不明	Product used for unknown indication
109220311	1	15	1	10922031	10012378	精神病类	Psychiatric disorders	10037175	抑郁性心境障碍和混乱	Depressed mood disorders and disturbances	10012375	各种抑郁病	Depressive disorders	10012401	抑郁	Depression
109220371	1	15	1	10922037	10070592	各种手术及医疗操作	Surgical and medical procedures	10042613	治疗类操作和支持性护理（不另分类）	Therapeutic procedures and supportive care NEC	10043413	治疗类操作（不另分类）	Therapeutic procedures NEC	10027700	产品使用的适应症不明	Product used for unknown indication
109220461	1	15	1	10922046	10057840	精神病类	Psychiatric disorders	10037175	抑郁性心境障碍和混乱	Depressed mood disorders and disturbances	10012375	各种抑郁病	Depressive disorders	10012401	重度抑郁症	Major depression
109220761	1	15	1	10922076	10070592	各种手术及医疗操作	Surgical and medical procedures	10042613	治疗类操作和支持性护理（不另分类）	Therapeutic procedures and supportive care NEC	10043413	治疗类操作（不另分类）	Therapeutic procedures NEC	10027700	产品使用的适应症不明	Product used for unknown indication
109220861	1	15	1	10922086	10057840	精神病类	Psychiatric disorders	10037175	抑郁性心境障碍和混乱	Depressed mood disorders and disturbances	10012375	各种抑郁病	Depressive disorders	10012401	重度抑郁症	Major depression
109221061	1	15	1	10922106	10057840	精神病类	Psychiatric disorders	10037175	抑郁性心境障碍和混乱	Depressed mood disorders and disturbances	10012375	各种抑郁病	Depressive disorders	10012401	重度抑郁症	Major depression
109221171	1	15	1	10922117	10070592	各种手术及医疗操作	Surgical and medical procedures	10042613	治疗类操作和支持性护理（不另分类）	Therapeutic procedures and supportive care NEC	10043413	治疗类操作（不另分类）	Therapeutic procedures NEC	10027700	产品使用的适应症不明	Product used for unknown indication
109221181	1	15	1	10922118	10070592	各种手术及医疗操作	Surgical and medical procedures	10042613	治疗类操作和支持性护理（不另分类）	Therapeutic procedures and supportive care NEC	10043413	治疗类操作（不另分类）	Therapeutic procedures NEC	10027700	产品使用的适应症不明	Product used for unknown indication
109221261	1	15	1	10922126	10012378	精神病类	Psychiatric disorders	10037175	抑郁性心境障碍和混乱	Depressed mood disorders and disturbances	10012375	各种抑郁病	Depressive disorders	10012401	抑郁	Depression
109221371	1	15	1	10922137	10070592	各种手术及医疗操作	Surgical and medical procedures	10042613	治疗类操作和支持性护理（不另分类）	Therapeutic procedures and supportive care NEC	10043413	治疗类操作（不另分类）	Therapeutic procedures NEC	10027700	产品使用的适应症不明	Product used for unknown indication
109221471	1	15	1	10922147	10057840	精神病类	Psychiatric disorders	10037175	抑郁性心境障碍和混乱	Depressed mood disorders and disturbances	10012375	各种抑郁病	Depressive disorders	10012401	重度抑郁症	Major depression
109221621	1	15	1	10922162	10070592	各种手术及医疗操作	Surgical and medical procedures	10042613	治疗类操作和支持性护理（不另分类）	Therapeutic procedures and supportive care NEC	10043413	治疗类操作（不另分类）	Therapeutic procedures NEC	10027700	产品使用的适应症不明	Product used for unknown indication
109221761	1	15	1	10922176	10057840	精神病类	Psychiatric disorders	10037175	抑郁性心境障碍和混乱	Depressed mood disorders and disturbances	10012375	各种抑郁病	Depressive disorders	10012401	重度抑郁症	Major depression
109221861	1	15	1	10922186	10057840	精神病类	Psychiatric disorders	10037175	抑郁性心境障碍和混乱	Depressed mood disorders and disturbances	10012375	各种抑郁病	Depressive disorders	10012401	重度抑郁症	Major depression
109221961	1	15	1	10922196	10012378	精神病类	Psychiatric disorders	10037175	抑郁性心境障碍和混乱	Depressed mood disorders and disturbances	10012375	各种抑郁病	Depressive disorders	10012401	抑郁	Depression
109222081	1	15	1	10922208	10057840	精神病类	Psychiatric disorders	10037175	抑郁性心境障碍和混乱	Depressed mood disorders and disturbances	10012375	各种抑郁病	Depressive disorders	10012401	重度抑郁症	Major depression
109224981	1	15	1	10922498	10057840	精神病类	Psychiatric disorders	10037175	抑郁性心境障碍和混乱	Depressed mood disorders and disturbances	10012375	各种抑郁病	Depressive disorders	10012401	重度抑郁症	Major depression
109224981	2	15	1	10922498	10057840	精神病类	Psychiatric disorders	10037175	抑郁性心境障碍和混乱	Depressed mood disorders and disturbances	10012375	各种抑郁病	Depressive disorders	10012401	重度抑郁症	Major depression
109225542	1	15	1	10922554	10057840	精神病类	Psychiatric disorders	10037175	抑郁性心境障碍和混乱	Depressed mood disorders and disturbances	10012375	各种抑郁病	Depressive disorders	10012401	重度抑郁症	Major depression
109225542	3	15	1	10922554	10033371	全身性疾病及给药部位各种反应	General disorders and administration site conditions	10018065	全身系统疾病（不另分类）	General system disorders NEC	10018073	疼痛和不适（不另分类）	Pain and discomfort NEC	10033372	疼痛	Pain
109254201	1	15	1	10925420	10002855	精神病类	Psychiatric disorders	10037175	焦虑症及症状	Anxiety disorders and symptoms	10002861	焦虑症状	Anxiety symptoms	10002869	焦虑	Anxiety
109254201	1	15	1	10925420	10012378	精神病类	Psychiatric disorders	10037175	抑郁性心境障碍和混乱	Depressed mood disorders and disturbances	10012375	各种抑郁病	Depressive disorders	10012401	抑郁	Depression
109263901	1	15	1	10926390	10070592	各种手术及医疗操作	Surgical and medical procedures	10042613	治疗类操作和支持性护理（不另分类）	Therapeutic procedures and supportive care NEC	10043413	治疗类操作（不另分类）	Therapeutic procedures NEC	10027700	产品使用的适应症不明	Product used for unknown indication
109264011	1	15	1	10926401	10070592	各种手术及医疗操作	Surgical and medical procedures	10042613	治疗类操作和支持性护理（不另分类）	Therapeutic procedures and supportive care NEC	10043413	治疗类操作（不另分类）	Therapeutic procedures NEC	10027700	产品使用的适应症不明	Product used for unknown indication
109264121	1	15	1	10926412	10012378	精神病类	Psychiatric disorders	10037175	抑郁性心境障碍和混乱	Depressed mood disorders and disturbances	10012375	各种抑郁病	Depressive disorders	10012401	抑郁	Depression
109264411	1	15	1	10926441	10070592	各种手术及医疗操作	Surgical and medical procedures	10042613	治疗类操作和支持性护理（不另分类）	Therapeutic procedures and supportive care NEC	10043413	治疗类操作（不另分类）	Therapeutic procedures NEC	10027700	产品使用的适应症不明	Product used for unknown indication
109264631	1	15	1	10926463	10057840	精神病类	Psychiatric disorders	10037175	抑郁性心境障碍和混乱	Depressed mood disorders and disturbances	10012375	各种抑郁病	Depressive disorders	10012401	重度抑郁症	Major depression
109264751	1	15	1	10926475	10070592	各种手术及医疗操作	Surgical and medical procedures	10042613	治疗类操作和支持性护理（不另分类）	Therapeutic procedures and supportive care NEC	10043413	治疗类操作（不另分类）	Therapeutic procedures NEC	10027700	产品使用的适应症不明	Product used for unknown indication
109264831	1	15	1	10926483	10057840	精神病类	Psychiatric disorders	10037175	抑郁性心境障碍和混乱	Depressed mood disorders and disturbances	10012375	各种抑郁病	Depressive disorders	10012401	重度抑郁症	Major depression
109265001	1	15	1	10926500	10070592	各种手术及医疗操作	Surgical and medical procedures	10042613	治疗类操作和支持性护理（不另分类）	Therapeutic procedures and supportive care NEC	10043413	治疗类操作（不另分类）	Therapeutic procedures NEC	10027700	产品使用的适应症不明	Product used for unknown indication
109265091	1	15	1	10926509	10012378	精神病类	Psychiatric disorders	10037175	抑郁性心境障碍和混乱	Depressed mood disorders and disturbances	10012375	各种抑郁病	Depressive disorders	10012401	抑郁	Depression
109265241	1	15	1	10926524	10070592	各种手术及医疗操作	Surgical and medical procedures	10042613	治疗类操作和支持性护理（不另分类）	Therapeutic procedures and supportive care NEC	10043413	治疗类操作（不另分类）	Therapeutic procedures NEC	10027700	产品使用的适应症不明	Product used for unknown indication
109266421	1	15	1	10926642	10012378	精神病类	Psychiatric disorders	10037175	抑郁性心境障碍和混乱	Depressed mood disorders and disturbances	10012375	各种抑郁病	Depressive disorders	10012401	抑郁	Depression
109272491	1	15	1	10927249	10012378	精神病类	Psychiatric disorders	10037175	抑郁性心境障碍和混乱	Depressed mood disorders and disturbances	10012375	各种抑郁病	Depressive disorders	10012401	抑郁	Depression
109272521	1	15	1	10927252	10070592	各种手术及医疗操作	Surgical and medical procedures	10042613	治疗类操作和支持性护理（不另分类）	Therapeutic procedures and supportive care NEC	10043413	治疗类操作（不另分类）	Therapeutic procedures NEC	10027700	产品使用的适应症不明	Product used for unknown indication
109272531	1	15	1	10927253	10070592	各种手术及医疗操作	Surgical and medical procedures	10042613	治疗类操作和支持性护理（不另分类）	Therapeutic procedures and supportive care NEC	10043413	治疗类操作（不另分类）	Therapeutic procedures NEC	10027700	产品使用的适应症不明	Product used for unknown indication
109272541	1	15	1	10927254	10057840	精神病类	Psychiatric disorders	10037175	抑郁性心境障碍和混乱	Depressed mood disorders and disturbances	10012375	各种抑郁病	Depressive disorders	10012401	重度抑郁症	Major depression
109272551	1	15	1	10927255	10070592	各种手术及医疗操作	Surgical and medical procedures	10042613	治疗类操作和支持性护理（不另分类）	Therapeutic procedures and supportive care NEC	10043413	治疗类操作（不另分类）	Therapeutic procedures NEC	10027700	产品使用的适应症不明	Product used for unknown indication
109272561	1	15	1	10927256	10070592	各种手术及医疗操作	Surgical and medical procedures	10042613	治疗类操作和支持性护理（不另分类）	Therapeutic procedures and supportive care NEC	10043413	治疗类操作（不另分类）	Therapeutic procedures NEC	10027700	产品使用的适应症不明	Product used for unknown indication
109272571	1	15	1	10927257	10057840	精神病类	Psychiatric disorders	10037175	抑郁性心境障碍和混乱	Depressed mood disorders and disturbances	10012375	各种抑郁病	Depressive disorders	10012401	重度抑郁症	Major depression
109272581	1	15	1	10927258	10057840	精神病类	Psychiatric disorders	10037175	抑郁性心境障碍和混乱	Depressed mood disorders and disturbances	10012375	各种抑郁病	Depressive disorders	10012401	重度抑郁症	Major depression
109272601	1	15	1	10927260	10012378	精神病类	Psychiatric disorders	10037175	抑郁性心境障碍和混乱	Depressed mood disorders and disturbances	10012375	各种抑郁病	Depressive disorders	10012401	抑郁	Depression
109272701	1	15	1	10927270	10057840	精神病类	Psychiatric disorders	10037175	抑郁性心境障碍和混乱	Depressed mood disorders and disturbances	10012375	各种抑郁病	Depressive disorders	10012401	重度抑郁症	Major depression
109320551	1	15	1	10932055	10012378	精神病类	Psychiatric disorders	10037175	抑郁性心境障碍和混乱	Depressed mood disorders and disturbances	10012375	各种抑郁病	Depressive disorders	10012401	抑郁	Depression
109320561	1	15	1	10932056	10070592	各种手术及医疗操作	Surgical and medical procedures	10042613	治疗类操作和支持性护理（不另分类）	Therapeutic procedures and supportive care NEC	10043413	治疗类操作（不另分类）	Therapeutic procedures NEC	10027700	产品使用的适应症不明	Product used for unknown indication
109320571	1	15	1	10932057	10070592	各种手术及医疗操作	Surgical and medical procedures	10042613	治疗类操作和支持性护理（不另分类）	Therapeutic procedures and supportive care NEC	10043413	治疗类操作（不另分类）	Therapeutic procedures NEC	10027700	产品使用的适应症不明	Product used for unknown indication
109320581	1	15	1	10932058	10070592	各种手术及医疗操作	Surgical and medical procedures	10042613	治疗类操作和支持性护理（不另分类）	Therapeutic procedures and supportive care NEC	10043413	治疗类操作（不另分类）	Therapeutic procedures NEC	10027700	产品使用的适应症不明	Product used for unknown indication
109320591	1	15	1	10932059	10057840	精神病类	Psychiatric disorders	10037175	抑郁性心境障碍和混乱	Depressed mood disorders and disturbances	10012375	各种抑郁病	Depressive disorders	10012401	重度抑郁症	Major depression
109320601	1	15	1	10932060	10012378	精神病类	Psychiatric disorders	10037175	抑郁性心境障碍和混乱	Depressed mood disorders and disturbances	10012375	各种抑郁病	Depressive disorders	10012401	抑郁	Depression
109320611	1	15	1	10932061	10070592	各种手术及医疗操作	Surgical and medical procedures	10042613	治疗类操作和支持性护理（不另分类）	Therapeutic procedures and supportive care NEC	10043413	治疗类操作（不另分类）	Therapeutic procedures NEC	10027700	产品使用的适应症不明	Product used for unknown indication
109320621	1	15	1	10932062	10012378	精神病类	Psychiatric disorders	10037175	抑郁性心境障碍和混乱	Depressed mood disorders and disturbances	10012375	各种抑郁病	Depressive disorders	10012401	抑郁	Depression
109320631	1	15	1	10932063	10070592	各种手术及医疗操作	Surgical and medical procedures	10042613	治疗类操作和支持性护理（不另分类）	Therapeutic procedures and supportive care NEC	10043413	治疗类操作（不另分类）	Therapeutic procedures NEC	10027700	产品使用的适应症不明	Product used for unknown indication
109320641	1	15	1	10932064	10057840	精神病类	Psychiatric disorders	10037175	抑郁性心境障碍和混乱	Depressed mood disorders and disturbances	10012375	各种抑郁病	Depressive disorders	10012401	重度抑郁症	Major depression
109320671	1	15	1	10932067	10012378	精神病类	Psychiatric disorders	10037175	抑郁性心境障碍和混乱	Depressed mood disorders and disturbances	10012375	各种抑郁病	Depressive disorders	10012401	抑郁	Depression
109320681	1	15	1	10932068	10070592	各种手术及医疗操作	Surgical and medical procedures	10042613	治疗类操作和支持性护理（不另分类）	Therapeutic procedures and supportive care NEC	10043413	治疗类操作（不另分类）	Therapeutic procedures NEC	10027700	产品使用的适应症不明	Product used for unknown indication
109320691	1	15	1	10932069	10057840	精神病类	Psychiatric disorders	10037175	抑郁性心境障碍和混乱	Depressed mood disorders and disturbances	10012375	各种抑郁病	Depressive disorders	10012401	重度抑郁症	Major depression
109320721	1	15	1	10932072	10012378	精神病类	Psychiatric disorders	10037175	抑郁性心境障碍和混乱	Depressed mood disorders and disturbances	10012375	各种抑郁病	Depressive disorders	10012401	抑郁	Depression
109320741	1	15	1	10932074	10070592	各种手术及医疗操作	Surgical and medical procedures	10042613	治疗类操作和支持性护理（不另分类）	Therapeutic procedures and supportive care NEC	10043413	治疗类操作（不另分类）	Therapeutic procedures NEC	10027700	产品使用的适应症不明	Product used for unknown indication
109320751	1	15	1	10932075	10070592	各种手术及医疗操作	Surgical and medical procedures	10042613	治疗类操作和支持性护理（不另分类）	Therapeutic procedures and supportive care NEC	10043413	治疗类操作（不另分类）	Therapeutic procedures NEC	10027700	产品使用的适应症不明	Product used for unknown indication
109320801	1	15	1	10932080	10057840	精神病类	Psychiatric disorders	10037175	抑郁性心境障碍和混乱	Depressed mood disorders and disturbances	10012375	各种抑郁病	Depressive disorders	10012401	重度抑郁症	Major depression
109320811	1	15	1	10932081	10012378	精神病类	Psychiatric disorders	10037175	抑郁性心境障碍和混乱	Depressed mood disorders and disturbances	10012375	各种抑郁病	Depressive disorders	10012401	抑郁	Depression
109320821	1	15	1	10932082	10057840	精神病类	Psychiatric disorders	10037175	抑郁性心境障碍和混乱	Depressed mood disorders and disturbances	10012375	各种抑郁病	Depressive disorders	10012401	重度抑郁症	Major depression
109320831	1	15	1	10932083	10070592	各种手术及医疗操作	Surgical and medical procedures	10042613	治疗类操作和支持性护理（不另分类）	Therapeutic procedures and supportive care NEC	10043413	治疗类操作（不另分类）	Therapeutic procedures NEC	10027700	产品使用的适应症不明	Product used for unknown indication
109320851	1	15	1	10932085	10012378	精神病类	Psychiatric disorders	10037175	抑郁性心境障碍和混乱	Depressed mood disorders and disturbances	10012375	各种抑郁病	Depressive disorders	10012401	抑郁	Depression
109320861	1	15	1	10932086	10057840	精神病类	Psychiatric disorders	10037175	抑郁性心境障碍和混乱	Depressed mood disorders and disturbances	10012375	各种抑郁病	Depressive disorders	10012401	重度抑郁症	Major depression
109320861	2	15	1	10932086	10070592	各种手术及医疗操作	Surgical and medical procedures	10042613	治疗类操作和支持性护理（不另分类）	Therapeutic procedures and supportive care NEC	10043413	治疗类操作（不另分类）	Therapeutic procedures NEC	10027700	产品使用的适应症不明	Product used for unknown indication
109329231	1	15	1	10932923	10012378	精神病类	Psychiatric disorders	10037175	抑郁性心境障碍和混乱	Depressed mood disorders and disturbances	10012375	各种抑郁病	Depressive disorders	10012401	抑郁	Depression
109329231	5	15	1	10932923	10057667	精神病类	Psychiatric disorders	10037175	躁狂及双相性心境障碍和混乱	Manic and bipolar mood disorders and disturbances	10026753	各种双相情绪障碍	Bipolar disorders	10004938	双相障碍	Bipolar disorder
109329231	6	15	1	10932923	10057667	精神病类	Psychiatric disorders	10037175	躁狂及双相性心境障碍和混乱	Manic and bipolar mood disorders and disturbances	10026753	各种双相情绪障碍	Bipolar disorders	10004938	双相障碍	Bipolar disorder
109329231	7	15	1	10932923	10057667	精神病类	Psychiatric disorders	10037175	躁狂及双相性心境障碍和混乱	Manic and bipolar mood disorders and disturbances	10026753	各种双相情绪障碍	Bipolar disorders	10004938	双相障碍	Bipolar disorder
109329231	8	15	1	10932923	10057667	精神病类	Psychiatric disorders	10037175	躁狂及双相性心境障碍和混乱	Manic and bipolar mood disorders and disturbances	10026753	各种双相情绪障碍	Bipolar disorders	10004938	双相障碍	Bipolar disorder
109329541	1	15	1	10932954	10070592	各种手术及医疗操作	Surgical and medical procedures	10042613	治疗类操作和支持性护理（不另分类）	Therapeutic procedures and supportive care NEC	10043413	治疗类操作（不另分类）	Therapeutic procedures NEC	10027700	产品使用的适应症不明	Product used for unknown indication
109335751	1	15	1	10933575	10057840	精神病类	Psychiatric disorders	10037175	抑郁性心境障碍和混乱	Depressed mood disorders and disturbances	10012375	各种抑郁病	Depressive disorders	10012401	重度抑郁症	Major depression
109362641	1	15	1	10936264	10057840	精神病类	Psychiatric disorders	10037175	抑郁性心境障碍和混乱	Depressed mood disorders and disturbances	10012375	各种抑郁病	Depressive disorders	10012401	重度抑郁症	Major depression
109518971	1	15	1	10951897	10057840	精神病类	Psychiatric disorders	10037175	抑郁性心境障碍和混乱	Depressed mood disorders and disturbances	10012375	各种抑郁病	Depressive disorders	10012401	重度抑郁症	Major depression
109542351	1	15	1	10954235	10002942	精神病类	Psychiatric disorders	10037175	心境障碍和混乱（不另分类）	Mood disorders and disturbances NEC	10027946	心境障碍性疾病（不另分类）	Mood disorders NEC	10027948	情感淡漠	Apathy
109550991	1	15	1	10955099	10012378	精神病类	Psychiatric disorders	10037175	抑郁性心境障碍和混乱	Depressed mood disorders and disturbances	10012375	各种抑郁病	Depressive disorders	10012401	抑郁	Depression
109567701	1	15	1	10956770	10012378	精神病类	Psychiatric disorders	10037175	抑郁性心境障碍和混乱	Depressed mood disorders and disturbances	10012375	各种抑郁病	Depressive disorders	10012401	抑郁	Depression
109589131	1	15	1	10958913	10057840	精神病类	Psychiatric disorders	10037175	抑郁性心境障碍和混乱	Depressed mood disorders and disturbances	10012375	各种抑郁病	Depressive disorders	10012401	重度抑郁症	Major depression
109609856	1	15	3	10960985	10057840	精神病类	Psychiatric disorders	10037175	抑郁性心境障碍和混乱	Depressed mood disorders and disturbances	10012375	各种抑郁病	Depressive disorders	10012401	重度抑郁症	Major depression
109609856	2	15	3	10960985	10046571	感染及侵染类疾病	Infections and infestations	10021881	感染 - 未指明病原	Infections - pathogen unspecified	10021879	各种尿路感染	Urinary tract infections	10046577	尿路感染	Urinary tract infection
109609856	3	15	3	10960985	10046571	感染及侵染类疾病	Infections and infestations	10021881	感染 - 未指明病原	Infections - pathogen unspecified	10021879	各种尿路感染	Urinary tract infections	10046577	尿路感染	Urinary tract infection
109609856	4	15	3	10960985	10019211	各类神经系统疾病	Nervous system disorders	10029205	各类头痛	Headaches	10019231	各种头痛（不另分类）	Headaches NEC	10019233	头痛	Headache
109609856	5	15	3	10960985	10013935	生殖系统及乳腺疾病	Reproductive system and breast disorders	10038604	月经周期及子宫出血疾病	Menstrual cycle and uterine bleeding disorders	10013326	月经和子宫出血（不另分类）	Menstruation and uterine bleeding NEC	10027335	痛经	Dysmenorrhoea
109682781	1	15	1	10968278	10057840	精神病类	Psychiatric disorders	10037175	抑郁性心境障碍和混乱	Depressed mood disorders and disturbances	10012375	各种抑郁病	Depressive disorders	10012401	重度抑郁症	Major depression
109716362	1	15	2	10971636	10057840	精神病类	Psychiatric disorders	10037175	抑郁性心境障碍和混乱	Depressed mood disorders and disturbances	10012375	各种抑郁病	Depressive disorders	10012401	重度抑郁症	Major depression
109716471	1	15	1	10971647	10012378	精神病类	Psychiatric disorders	10037175	抑郁性心境障碍和混乱	Depressed mood disorders and disturbances	10012375	各种抑郁病	Depressive disorders	10012401	抑郁	Depression
109841941	1	15	2	10984194	10057840	精神病类	Psychiatric disorders	10037175	抑郁性心境障碍和混乱	Depressed mood disorders and disturbances	10012375	各种抑郁病	Depressive disorders	10012401	重度抑郁症	Major depression
109841961	1	15	2	10984196	10057840	精神病类	Psychiatric disorders	10037175	抑郁性心境障碍和混乱	Depressed mood disorders and disturbances	10012375	各种抑郁病	Depressive disorders	10012401	重度抑郁症	Major depression
109842061	1	15	2	10984206	10012378	精神病类	Psychiatric disorders	10037175	抑郁性心境障碍和混乱	Depressed mood disorders and disturbances	10012375	各种抑郁病	Depressive disorders	10012401	抑郁	Depression
109842061	2	15	2	10984206	10012378	精神病类	Psychiatric disorders	10037175	抑郁性心境障碍和混乱	Depressed mood disorders and disturbances	10012375	各种抑郁病	Depressive disorders	10012401	抑郁	Depression
109916311	1	15	2	10991631	10070592	各种手术及医疗操作	Surgical and medical procedures	10042613	治疗类操作和支持性护理（不另分类）	Therapeutic procedures and supportive care NEC	10043413	治疗类操作（不另分类）	Therapeutic procedures NEC	10027700	产品使用的适应症不明	Product used for unknown indication
109931381	1	15	2	10993138	10012378	精神病类	Psychiatric disorders	10037175	抑郁性心境障碍和混乱	Depressed mood disorders and disturbances	10012375	各种抑郁病	Depressive disorders	10012401	抑郁	Depression
109931381	2	15	2	10993138	10070592	各种手术及医疗操作	Surgical and medical procedures	10042613	治疗类操作和支持性护理（不另分类）	Therapeutic procedures and supportive care NEC	10043413	治疗类操作（不另分类）	Therapeutic procedures NEC	10027700	产品使用的适应症不明	Product used for unknown indication
109931381	3	15	2	10993138	10070592	各种手术及医疗操作	Surgical and medical procedures	10042613	治疗类操作和支持性护理（不另分类）	Therapeutic procedures and supportive care NEC	10043413	治疗类操作（不另分类）	Therapeutic procedures NEC	10027700	产品使用的适应症不明	Product used for unknown indication
109931381	4	15	2	10993138	10070592	各种手术及医疗操作	Surgical and medical procedures	10042613	治疗类操作和支持性护理（不另分类）	Therapeutic procedures and supportive care NEC	10043413	治疗类操作（不另分类）	Therapeutic procedures NEC	10027700	产品使用的适应症不明	Product used for unknown indication
109931381	5	15	2	10993138	10070592	各种手术及医疗操作	Surgical and medical procedures	10042613	治疗类操作和支持性护理（不另分类）	Therapeutic procedures and supportive care NEC	10043413	治疗类操作（不另分类）	Therapeutic procedures NEC	10027700	产品使用的适应症不明	Product used for unknown indication
109931381	6	15	2	10993138	10070592	各种手术及医疗操作	Surgical and medical procedures	10042613	治疗类操作和支持性护理（不另分类）	Therapeutic procedures and supportive care NEC	10043413	治疗类操作（不另分类）	Therapeutic procedures NEC	10027700	产品使用的适应症不明	Product used for unknown indication
109931381	7	15	2	10993138	10070592	各种手术及医疗操作	Surgical and medical procedures	10042613	治疗类操作和支持性护理（不另分类）	Therapeutic procedures and supportive care NEC	10043413	治疗类操作（不另分类）	Therapeutic procedures NEC	10027700	产品使用的适应症不明	Product used for unknown indication
109932892	1	15	2	10993289	10012378	精神病类	Psychiatric disorders	10037175	抑郁性心境障碍和混乱	Depressed mood disorders and disturbances	10012375	各种抑郁病	Depressive disorders	10012401	抑郁	Depression
109932892	2	15	2	10993289	10022437	精神病类	Psychiatric disorders	10037175	睡眠异常和混乱	Sleep disorders and disturbances	10040991	入睡和睡眠障碍	Disturbances in initiating and maintaining sleep	10013510	失眠	Insomnia
110062303	1	15	2	11006230	10057840	精神病类	Psychiatric disorders	10037175	抑郁性心境障碍和混乱	Depressed mood disorders and disturbances	10012375	各种抑郁病	Depressive disorders	10012401	重度抑郁症	Major depression
110275011	1	15	2	11027501	10057840	精神病类	Psychiatric disorders	10037175	抑郁性心境障碍和混乱	Depressed mood disorders and disturbances	10012375	各种抑郁病	Depressive disorders	10012401	重度抑郁症	Major depression
110466673	1	15	2	11046667	10012374	精神病类	Psychiatric disorders	10037175	抑郁性心境障碍和混乱	Depressed mood disorders and disturbances	10012375	伴忧郁症状的情绪变化	Mood alterations with depressive symptoms	10027938	心境抑郁	Depressed mood
110466673	10	15	2	11046667	10070592	各种手术及医疗操作	Surgical and medical procedures	10042613	治疗类操作和支持性护理（不另分类）	Therapeutic procedures and supportive care NEC	10043413	治疗类操作（不另分类）	Therapeutic procedures NEC	10027700	产品使用的适应症不明	Product used for unknown indication
110466673	11	15	2	11046667	10070592	各种手术及医疗操作	Surgical and medical procedures	10042613	治疗类操作和支持性护理（不另分类）	Therapeutic procedures and supportive care NEC	10043413	治疗类操作（不另分类）	Therapeutic procedures NEC	10027700	产品使用的适应症不明	Product used for unknown indication
110466673	12	15	2	11046667	10070592	各种手术及医疗操作	Surgical and medical procedures	10042613	治疗类操作和支持性护理（不另分类）	Therapeutic procedures and supportive care NEC	10043413	治疗类操作（不另分类）	Therapeutic procedures NEC	10027700	产品使用的适应症不明	Product used for unknown indication
110466673	13	15	2	11046667	10070592	各种手术及医疗操作	Surgical and medical procedures	10042613	治疗类操作和支持性护理（不另分类）	Therapeutic procedures and supportive care NEC	10043413	治疗类操作（不另分类）	Therapeutic procedures NEC	10027700	产品使用的适应症不明	Product used for unknown indication
110466673	14	15	2	11046667	10070592	各种手术及医疗操作	Surgical and medical procedures	10042613	治疗类操作和支持性护理（不另分类）	Therapeutic procedures and supportive care NEC	10043413	治疗类操作（不另分类）	Therapeutic procedures NEC	10027700	产品使用的适应症不明	Product used for unknown indication
110466673	15	15	2	11046667	10070592	各种手术及医疗操作	Surgical and medical procedures	10042613	治疗类操作和支持性护理（不另分类）	Therapeutic procedures and supportive care NEC	10043413	治疗类操作（不另分类）	Therapeutic procedures NEC	10027700	产品使用的适应症不明	Product used for unknown indication
110466673	2	15	2	11046667	10070592	各种手术及医疗操作	Surgical and medical procedures	10042613	治疗类操作和支持性护理（不另分类）	Therapeutic procedures and supportive care NEC	10043413	治疗类操作（不另分类）	Therapeutic procedures NEC	10027700	产品使用的适应症不明	Product used for unknown indication
110466673	3	15	2	11046667	10070592	各种手术及医疗操作	Surgical and medical procedures	10042613	治疗类操作和支持性护理（不另分类）	Therapeutic procedures and supportive care NEC	10043413	治疗类操作（不另分类）	Therapeutic procedures NEC	10027700	产品使用的适应症不明	Product used for unknown indication
110466673	4	15	2	11046667	10070592	各种手术及医疗操作	Surgical and medical procedures	10042613	治疗类操作和支持性护理（不另分类）	Therapeutic procedures and supportive care NEC	10043413	治疗类操作（不另分类）	Therapeutic procedures NEC	10027700	产品使用的适应症不明	Product used for unknown indication
110466673	5	15	2	11046667	10070592	各种手术及医疗操作	Surgical and medical procedures	10042613	治疗类操作和支持性护理（不另分类）	Therapeutic procedures and supportive care NEC	10043413	治疗类操作（不另分类）	Therapeutic procedures NEC	10027700	产品使用的适应症不明	Product used for unknown indication
110466673	6	15	2	11046667	10070592	各种手术及医疗操作	Surgical and medical procedures	10042613	治疗类操作和支持性护理（不另分类）	Therapeutic procedures and supportive care NEC	10043413	治疗类操作（不另分类）	Therapeutic procedures NEC	10027700	产品使用的适应症不明	Product used for unknown indication
110466673	7	15	2	11046667	10070592	各种手术及医疗操作	Surgical and medical procedures	10042613	治疗类操作和支持性护理（不另分类）	Therapeutic procedures and supportive care NEC	10043413	治疗类操作（不另分类）	Therapeutic procedures NEC	10027700	产品使用的适应症不明	Product used for unknown indication
110466673	8	15	2	11046667	10070592	各种手术及医疗操作	Surgical and medical procedures	10042613	治疗类操作和支持性护理（不另分类）	Therapeutic procedures and supportive care NEC	10043413	治疗类操作（不另分类）	Therapeutic procedures NEC	10027700	产品使用的适应症不明	Product used for unknown indication
110466673	9	15	2	11046667	10070592	各种手术及医疗操作	Surgical and medical procedures	10042613	治疗类操作和支持性护理（不另分类）	Therapeutic procedures and supportive care NEC	10043413	治疗类操作（不另分类）	Therapeutic procedures NEC	10027700	产品使用的适应症不明	Product used for unknown indication
110497921	1	15	2	11049792	10057840	精神病类	Psychiatric disorders	10037175	抑郁性心境障碍和混乱	Depressed mood disorders and disturbances	10012375	各种抑郁病	Depressive disorders	10012401	重度抑郁症	Major depression
110497921	2	15	2	11049792	10002855	精神病类	Psychiatric disorders	10037175	焦虑症及症状	Anxiety disorders and symptoms	10002861	焦虑症状	Anxiety symptoms	10002869	焦虑	Anxiety
110497933	1	15	2	11049793	10012378	精神病类	Psychiatric disorders	10037175	抑郁性心境障碍和混乱	Depressed mood disorders and disturbances	10012375	各种抑郁病	Depressive disorders	10012401	抑郁	Depression
110497933	11	15	2	11049793	10028417	各类神经系统疾病	Nervous system disorders	10029205	神经肌肉类疾病	Neuromuscular disorders	10029317	神经肌肉接头功能异常	Neuromuscular junction dysfunction	10029320	重症肌无力	Myasthenia gravis
110497933	13	15	2	11049793	10017944	胃肠系统疾病	Gastrointestinal disorders	10017947	胃肠类疾病（不另分类）	Gastrointestinal conditions NEC	10017943	各种胃肠疾病（不另分类）	Gastrointestinal disorders NEC	10017948	胃肠疾病	Gastrointestinal disorder
110497933	4	15	2	11049793	10033371	全身性疾病及给药部位各种反应	General disorders and administration site conditions	10018065	全身系统疾病（不另分类）	General system disorders NEC	10018073	疼痛和不适（不另分类）	Pain and discomfort NEC	10033372	疼痛	Pain
110497933	5	15	2	11049793	10033371	全身性疾病及给药部位各种反应	General disorders and administration site conditions	10018065	全身系统疾病（不另分类）	General system disorders NEC	10018073	疼痛和不适（不另分类）	Pain and discomfort NEC	10033372	疼痛	Pain
110497933	6	15	2	11049793	10022437	精神病类	Psychiatric disorders	10037175	睡眠异常和混乱	Sleep disorders and disturbances	10040991	入睡和睡眠障碍	Disturbances in initiating and maintaining sleep	10013510	失眠	Insomnia
110497933	9	15	2	11049793	10033666	精神病类	Psychiatric disorders	10037175	焦虑症及症状	Anxiety disorders and symptoms	10002861	惊恐发作和惊恐障碍	Panic attacks and disorders	10068300	惊恐障碍	Panic disorder
110502383	1	15	2	11050238	10012378	精神病类	Psychiatric disorders	10037175	抑郁性心境障碍和混乱	Depressed mood disorders and disturbances	10012375	各种抑郁病	Depressive disorders	10012401	抑郁	Depression
110502383	2	15	2	11050238	10034721	精神病类	Psychiatric disorders	10037175	人性格异常及行为混乱	Personality disorders and disturbances in behaviour	10034726	各种人格障碍（不另分类）	Personality disorders NEC	10034727	人格障碍	Personality disorder
110502383	3	15	2	11050238	10043268	精神病类	Psychiatric disorders	10037175	焦虑症及症状	Anxiety disorders and symptoms	10002861	焦虑症状	Anxiety symptoms	10002869	紧张	Tension
110502383	4	15	2	11050238	10002855	精神病类	Psychiatric disorders	10037175	焦虑症及症状	Anxiety disorders and symptoms	10002861	焦虑症状	Anxiety symptoms	10002869	焦虑	Anxiety
110502383	5	15	2	11050238	10070592	各种手术及医疗操作	Surgical and medical procedures	10042613	治疗类操作和支持性护理（不另分类）	Therapeutic procedures and supportive care NEC	10043413	治疗类操作（不另分类）	Therapeutic procedures NEC	10027700	产品使用的适应症不明	Product used for unknown indication
110646592	1	15	2	11064659	10054089	精神病类	Psychiatric disorders	10037175	抑郁性心境障碍和混乱	Depressed mood disorders and disturbances	10012375	伴忧郁症状的情绪变化	Mood alterations with depressive symptoms	10027938	抑郁症状	Depressive symptom
110646592	2	15	2	11064659	10002855	精神病类	Psychiatric disorders	10037175	焦虑症及症状	Anxiety disorders and symptoms	10002861	焦虑症状	Anxiety symptoms	10002869	焦虑	Anxiety
110646592	3	15	2	11064659	10057666	精神病类	Psychiatric disorders	10037175	焦虑症及症状	Anxiety disorders and symptoms	10002861	各种焦虑障碍（不另分类）	Anxiety disorders NEC	10068761	焦虑障碍	Anxiety disorder
110646592	4	15	2	11064659	10037211	各类神经系统疾病	Nervous system disorders	10029205	运动障碍类（包括帕金森病）	Movement disorders (incl parkinsonism)	10028037	运动障碍和运动失调（不另分类）	Dyskinesias and movement disorders NEC	10013929	精神运动功能亢进	Psychomotor hyperactivity
110646592	5	15	2	11064659	10041242	精神病类	Psychiatric disorders	10037175	焦虑症及症状	Anxiety disorders and symptoms	10002861	恐惧症状和恐怖症（包括社会恐怖症）	Fear symptoms and phobic disorders (incl social phobia)	10068299	社交焦虑症	Social anxiety disorder
110646592	6	15	2	11064659	10057666	精神病类	Psychiatric disorders	10037175	焦虑症及症状	Anxiety disorders and symptoms	10002861	各种焦虑障碍（不另分类）	Anxiety disorders NEC	10068761	焦虑障碍	Anxiety disorder
110646592	8	15	2	11064659	10057666	精神病类	Psychiatric disorders	10037175	焦虑症及症状	Anxiety disorders and symptoms	10002861	各种焦虑障碍（不另分类）	Anxiety disorders NEC	10068761	焦虑障碍	Anxiety disorder
110646682	1	15	2	11064668	10070592	各种手术及医疗操作	Surgical and medical procedures	10042613	治疗类操作和支持性护理（不另分类）	Therapeutic procedures and supportive care NEC	10043413	治疗类操作（不另分类）	Therapeutic procedures NEC	10027700	产品使用的适应症不明	Product used for unknown indication
110674502	1	15	2	11067450	10002855	精神病类	Psychiatric disorders	10037175	焦虑症及症状	Anxiety disorders and symptoms	10002861	焦虑症状	Anxiety symptoms	10002869	焦虑	Anxiety
110674502	2	15	2	11067450	10012378	精神病类	Psychiatric disorders	10037175	抑郁性心境障碍和混乱	Depressed mood disorders and disturbances	10012375	各种抑郁病	Depressive disorders	10012401	抑郁	Depression
110731741	1	15	2	11073174	10012378	精神病类	Psychiatric disorders	10037175	抑郁性心境障碍和混乱	Depressed mood disorders and disturbances	10012375	各种抑郁病	Depressive disorders	10012401	抑郁	Depression
110731741	2	15	2	11073174	10039906	各类神经系统疾病	Nervous system disorders	10029205	癫痫发作（包括各种亚型）	Seizures (incl subtypes)	10039911	癫痫和癫痫类疾病 （不另分类）	Seizures and seizure disorders NEC	10039912	痫性发作	Seizure
110738002	1	15	2	11073800	10012378	精神病类	Psychiatric disorders	10037175	抑郁性心境障碍和混乱	Depressed mood disorders and disturbances	10012375	各种抑郁病	Depressive disorders	10012401	抑郁	Depression
110738002	3	15	2	11073800	10017885	胃肠系统疾病	Gastrointestinal disorders	10017947	胃肠运动及排便状况	Gastrointestinal motility and defaecation conditions	10017977	各种胃肠道弛缓和动力不足性疾病（不另分类）	Gastrointestinal atonic and hypomotility disorders NEC	10017933	胃食管反流病	Gastrooesophageal reflux disease
110738002	4	15	2	11073800	10005423	各类检查	Investigations	10022891	脂质分析类检验	Lipid analyses	10024580	胆固醇各项分析	Cholesterol analyses	10008651	血胆固醇异常	Blood cholesterol abnormal
110738002	5	15	2	11073800	10005728	各类检查	Investigations	10022891	心血管检查（不包括酶检测）	Cardiac and vascular investigations (excl enzyme tests)	10007512	各种血管检查（不另分类）（包括血压）	Vascular tests NEC (incl blood pressure)	10047110	血压异常	Blood pressure abnormal
110738002	6	15	2	11073800	10043709	内分泌系统疾病	Endocrine disorders	10014698	甲状腺类疾病	Thyroid gland disorders	10043739	各种甲状腺疾病（不另分类）	Thyroid disorders NEC	10043712	甲状腺疾病	Thyroid disorder
110738002	7	15	2	11073800	10028164	免疫系统疾病	Immune system disorders	10021428	过敏类反应	Allergic conditions	10001708	各种过敏反应（不另分类）	Allergic conditions NEC	10027654	混合性过敏	Multiple allergies
110738031	1	15	2	11073803	10012378	精神病类	Psychiatric disorders	10037175	抑郁性心境障碍和混乱	Depressed mood disorders and disturbances	10012375	各种抑郁病	Depressive disorders	10012401	抑郁	Depression
110738031	4	15	2	11073803	10005425	各类检查	Investigations	10022891	脂质分析类检验	Lipid analyses	10024580	胆固醇各项分析	Cholesterol analyses	10008651	血胆固醇升高	Blood cholesterol increased
110738031	5	15	2	11073803	10017885	胃肠系统疾病	Gastrointestinal disorders	10017947	胃肠运动及排便状况	Gastrointestinal motility and defaecation conditions	10017977	各种胃肠道弛缓和动力不足性疾病（不另分类）	Gastrointestinal atonic and hypomotility disorders NEC	10017933	胃食管反流病	Gastrooesophageal reflux disease
110738031	6	15	2	11073803	10021114	内分泌系统疾病	Endocrine disorders	10014698	甲状腺类疾病	Thyroid gland disorders	10043739	各种甲状腺机能减退疾病	Thyroid hypofunction disorders	10043741	甲状腺功能减退症	Hypothyroidism
110738031	7	15	2	11073803	10012378	精神病类	Psychiatric disorders	10037175	抑郁性心境障碍和混乱	Depressed mood disorders and disturbances	10012375	各种抑郁病	Depressive disorders	10012401	抑郁	Depression
110806412	1	15	2	11080641	10012378	精神病类	Psychiatric disorders	10037175	抑郁性心境障碍和混乱	Depressed mood disorders and disturbances	10012375	各种抑郁病	Depressive disorders	10012401	抑郁	Depression
110806412	2	15	2	11080641	10012378	精神病类	Psychiatric disorders	10037175	抑郁性心境障碍和混乱	Depressed mood disorders and disturbances	10012375	各种抑郁病	Depressive disorders	10012401	抑郁	Depression
110808311	1	15	2	11080831	10057840	精神病类	Psychiatric disorders	10037175	抑郁性心境障碍和混乱	Depressed mood disorders and disturbances	10012375	各种抑郁病	Depressive disorders	10012401	重度抑郁症	Major depression
110823631	1	15	2	11082363	10012378	精神病类	Psychiatric disorders	10037175	抑郁性心境障碍和混乱	Depressed mood disorders and disturbances	10012375	各种抑郁病	Depressive disorders	10012401	抑郁	Depression
110823631	2	15	2	11082363	10027951	精神病类	Psychiatric disorders	10037175	心境障碍和混乱（不另分类）	Mood disorders and disturbances NEC	10027946	情绪变动综合征	Fluctuating mood symptoms	10016798	心情波动	Mood swings
110863162	1	15	3	11086316	10070592	各种手术及医疗操作	Surgical and medical procedures	10042613	治疗类操作和支持性护理（不另分类）	Therapeutic procedures and supportive care NEC	10043413	治疗类操作（不另分类）	Therapeutic procedures NEC	10027700	产品使用的适应症不明	Product used for unknown indication
110863162	3	15	3	11086316	10070592	各种手术及医疗操作	Surgical and medical procedures	10042613	治疗类操作和支持性护理（不另分类）	Therapeutic procedures and supportive care NEC	10043413	治疗类操作（不另分类）	Therapeutic procedures NEC	10027700	产品使用的适应症不明	Product used for unknown indication
110863162	4	15	3	11086316	10070592	各种手术及医疗操作	Surgical and medical procedures	10042613	治疗类操作和支持性护理（不另分类）	Therapeutic procedures and supportive care NEC	10043413	治疗类操作（不另分类）	Therapeutic procedures NEC	10027700	产品使用的适应症不明	Product used for unknown indication
110863162	5	15	3	11086316	10070592	各种手术及医疗操作	Surgical and medical procedures	10042613	治疗类操作和支持性护理（不另分类）	Therapeutic procedures and supportive care NEC	10043413	治疗类操作（不另分类）	Therapeutic procedures NEC	10027700	产品使用的适应症不明	Product used for unknown indication
110863162	6	15	3	11086316	10070592	各种手术及医疗操作	Surgical and medical procedures	10042613	治疗类操作和支持性护理（不另分类）	Therapeutic procedures and supportive care NEC	10043413	治疗类操作（不另分类）	Therapeutic procedures NEC	10027700	产品使用的适应症不明	Product used for unknown indication
110863162	8	15	3	11086316	10070592	各种手术及医疗操作	Surgical and medical procedures	10042613	治疗类操作和支持性护理（不另分类）	Therapeutic procedures and supportive care NEC	10043413	治疗类操作（不另分类）	Therapeutic procedures NEC	10027700	产品使用的适应症不明	Product used for unknown indication
110863181	1	15	2	11086318	10012378	精神病类	Psychiatric disorders	10037175	抑郁性心境障碍和混乱	Depressed mood disorders and disturbances	10012375	各种抑郁病	Depressive disorders	10012401	抑郁	Depression
110863181	2	15	2	11086318	10002855	精神病类	Psychiatric disorders	10037175	焦虑症及症状	Anxiety disorders and symptoms	10002861	焦虑症状	Anxiety symptoms	10002869	焦虑	Anxiety
110907792	1	15	2	11090779	10054089	精神病类	Psychiatric disorders	10037175	抑郁性心境障碍和混乱	Depressed mood disorders and disturbances	10012375	伴忧郁症状的情绪变化	Mood alterations with depressive symptoms	10027938	抑郁症状	Depressive symptom
110918971	1	15	2	11091897	10006034	精神病类	Psychiatric disorders	10037175	人性格异常及行为混乱	Personality disorders and disturbances in behaviour	10034726	有戏剧行为的人格障碍（B 群）	Personality disorders with dramatic behaviour (Cluster B)	10034729	边缘型人格障碍	Borderline personality disorder
110926911	1	15	2	11092691	10012378	精神病类	Psychiatric disorders	10037175	抑郁性心境障碍和混乱	Depressed mood disorders and disturbances	10012375	各种抑郁病	Depressive disorders	10012401	抑郁	Depression
110960541	1	15	2	11096054	10057840	精神病类	Psychiatric disorders	10037175	抑郁性心境障碍和混乱	Depressed mood disorders and disturbances	10012375	各种抑郁病	Depressive disorders	10012401	重度抑郁症	Major depression
111046821	1	15	2	11104682	10012378	精神病类	Psychiatric disorders	10037175	抑郁性心境障碍和混乱	Depressed mood disorders and disturbances	10012375	各种抑郁病	Depressive disorders	10012401	抑郁	Depression
111052451	1	15	2	11105245	10057840	精神病类	Psychiatric disorders	10037175	抑郁性心境障碍和混乱	Depressed mood disorders and disturbances	10012375	各种抑郁病	Depressive disorders	10012401	重度抑郁症	Major depression
111052451	3	15	2	11105245	10022437	精神病类	Psychiatric disorders	10037175	睡眠异常和混乱	Sleep disorders and disturbances	10040991	入睡和睡眠障碍	Disturbances in initiating and maintaining sleep	10013510	失眠	Insomnia
111052451	4	15	2	11105245	10022437	精神病类	Psychiatric disorders	10037175	睡眠异常和混乱	Sleep disorders and disturbances	10040991	入睡和睡眠障碍	Disturbances in initiating and maintaining sleep	10013510	失眠	Insomnia
111084891	1	15	2	11108489	10070592	各种手术及医疗操作	Surgical and medical procedures	10042613	治疗类操作和支持性护理（不另分类）	Therapeutic procedures and supportive care NEC	10043413	治疗类操作（不另分类）	Therapeutic procedures NEC	10027700	产品使用的适应症不明	Product used for unknown indication
111139951	1	15	2	11113995	10012378	精神病类	Psychiatric disorders	10037175	抑郁性心境障碍和混乱	Depressed mood disorders and disturbances	10012375	各种抑郁病	Depressive disorders	10012401	抑郁	Depression
111141901	1	15	2	11114190	10070592	各种手术及医疗操作	Surgical and medical procedures	10042613	治疗类操作和支持性护理（不另分类）	Therapeutic procedures and supportive care NEC	10043413	治疗类操作（不另分类）	Therapeutic procedures NEC	10027700	产品使用的适应症不明	Product used for unknown indication
111141901	2	15	2	11114190	10070592	各种手术及医疗操作	Surgical and medical procedures	10042613	治疗类操作和支持性护理（不另分类）	Therapeutic procedures and supportive care NEC	10043413	治疗类操作（不另分类）	Therapeutic procedures NEC	10027700	产品使用的适应症不明	Product used for unknown indication
111145573	1	16	3	11114557	10012378	精神病类	Psychiatric disorders	10037175	抑郁性心境障碍和混乱	Depressed mood disorders and disturbances	10012375	各种抑郁病	Depressive disorders	10012401	抑郁	Depression
111145573	3	16	3	11114557	10010808	各种手术及医疗操作	Surgical and medical procedures	10042613	妇产科治疗类操作	Obstetric and gynaecological therapeutic procedures	10029903	女性避孕法	Contraceptive methods female	10010812	避孕	Contraception
111145573	4	16	3	11114557	10047609	代谢及营养类疾病	Metabolism and nutrition disorders	10027433	维生素相关性疾病	Vitamin related disorders	10047635	水溶性维生素缺乏	Water soluble vitamin deficiencies	10047842	维生素 B12 缺乏症	Vitamin B12 deficiency
111145573	5	16	3	11114557	10039101	呼吸系统、胸及纵隔疾病	Respiratory, thoracic and mediastinal disorders	10038738	呼吸道症状和体征	Respiratory tract signs and symptoms	10079101	上呼吸道症状和体征	Upper respiratory tract signs and symptoms	10046313	流涕	Rhinorrhoea
111162961	1	15	2	11116296	10057840	精神病类	Psychiatric disorders	10037175	抑郁性心境障碍和混乱	Depressed mood disorders and disturbances	10012375	各种抑郁病	Depressive disorders	10012401	重度抑郁症	Major depression
111162961	4	15	2	11116296	10012378	精神病类	Psychiatric disorders	10037175	抑郁性心境障碍和混乱	Depressed mood disorders and disturbances	10012375	各种抑郁病	Depressive disorders	10012401	抑郁	Depression
111168291	1	15	2	11116829	10057840	精神病类	Psychiatric disorders	10037175	抑郁性心境障碍和混乱	Depressed mood disorders and disturbances	10012375	各种抑郁病	Depressive disorders	10012401	重度抑郁症	Major depression
111168291	2	15	2	11116829	10012601	代谢及营养类疾病	Metabolism and nutrition disorders	10027433	葡萄糖代谢疾病（包括糖尿病）	Glucose metabolism disorders (incl diabetes mellitus)	10018424	各种糖尿病（包括亚型）	Diabetes mellitus (incl subtypes)	10012602	糖尿病	Diabetes mellitus
111189641	1	15	2	11118964	10012378	精神病类	Psychiatric disorders	10037175	抑郁性心境障碍和混乱	Depressed mood disorders and disturbances	10012375	各种抑郁病	Depressive disorders	10012401	抑郁	Depression
111208192	1	15	2	11120819	10070592	各种手术及医疗操作	Surgical and medical procedures	10042613	治疗类操作和支持性护理（不另分类）	Therapeutic procedures and supportive care NEC	10043413	治疗类操作（不另分类）	Therapeutic procedures NEC	10027700	产品使用的适应症不明	Product used for unknown indication
111208192	10	15	2	11120819	10083622	精神病类	Psychiatric disorders	10037175	认识及注意力紊乱和障碍	Cognitive and attention disorders and disturbances	10009841	注意力缺乏和破坏性行为障碍	Attention deficit and disruptive behaviour disorders	10003730	注意力缺陷多动障碍	Attention deficit hyperactivity disorder
111208192	11	15	2	11120819	10002855	精神病类	Psychiatric disorders	10037175	焦虑症及症状	Anxiety disorders and symptoms	10002861	焦虑症状	Anxiety symptoms	10002869	焦虑	Anxiety
111208192	12	15	2	11120819	10002855	精神病类	Psychiatric disorders	10037175	焦虑症及症状	Anxiety disorders and symptoms	10002861	焦虑症状	Anxiety symptoms	10002869	焦虑	Anxiety
111208192	2	15	2	11120819	10022970	代谢及营养类疾病	Metabolism and nutrition disorders	10027433	铁及微量金属代谢异常	Iron and trace metal metabolism disorders	10022958	各种铁缺乏	Iron deficiencies	10022971	铁缺乏症	Iron deficiency
111208192	3	15	2	11120819	10001443	精神病类	Psychiatric disorders	10037175	心境障碍和混乱（不另分类）	Mood disorders and disturbances NEC	10027946	心境障碍性疾病（不另分类）	Mood disorders NEC	10027948	情感障碍	Affective disorder
111208192	4	15	2	11120819	10022437	精神病类	Psychiatric disorders	10037175	睡眠异常和混乱	Sleep disorders and disturbances	10040991	入睡和睡眠障碍	Disturbances in initiating and maintaining sleep	10013510	失眠	Insomnia
111208192	6	15	2	11120819	10002855	精神病类	Psychiatric disorders	10037175	焦虑症及症状	Anxiety disorders and symptoms	10002861	焦虑症状	Anxiety symptoms	10002869	焦虑	Anxiety
111208192	7	15	2	11120819	10022437	精神病类	Psychiatric disorders	10037175	睡眠异常和混乱	Sleep disorders and disturbances	10040991	入睡和睡眠障碍	Disturbances in initiating and maintaining sleep	10013510	失眠	Insomnia
111208192	8	15	2	11120819	10023003	胃肠系统疾病	Gastrointestinal disorders	10017947	胃肠运动及排便状况	Gastrointestinal motility and defaecation conditions	10017977	各种胃肠道痉挛和蠕动过强性疾病	Gastrointestinal spastic and hypermotility disorders	10018006	肠易激综合症	Irritable bowel syndrome
111208192	9	15	2	11120819	10002855	精神病类	Psychiatric disorders	10037175	焦虑症及症状	Anxiety disorders and symptoms	10002861	焦虑症状	Anxiety symptoms	10002869	焦虑	Anxiety
111226301	1	15	2	11122630	10057840	精神病类	Psychiatric disorders	10037175	抑郁性心境障碍和混乱	Depressed mood disorders and disturbances	10012375	各种抑郁病	Depressive disorders	10012401	重度抑郁症	Major depression
111243291	1	15	2	11124329	10012378	精神病类	Psychiatric disorders	10037175	抑郁性心境障碍和混乱	Depressed mood disorders and disturbances	10012375	各种抑郁病	Depressive disorders	10012401	抑郁	Depression
111252851	1	15	2	11125285	10057840	精神病类	Psychiatric disorders	10037175	抑郁性心境障碍和混乱	Depressed mood disorders and disturbances	10012375	各种抑郁病	Depressive disorders	10012401	重度抑郁症	Major depression
111268241	1	15	2	11126824	10070592	各种手术及医疗操作	Surgical and medical procedures	10042613	治疗类操作和支持性护理（不另分类）	Therapeutic procedures and supportive care NEC	10043413	治疗类操作（不另分类）	Therapeutic procedures NEC	10027700	产品使用的适应症不明	Product used for unknown indication
111268251	1	15	2	11126825	10012378	精神病类	Psychiatric disorders	10037175	抑郁性心境障碍和混乱	Depressed mood disorders and disturbances	10012375	各种抑郁病	Depressive disorders	10012401	抑郁	Depression
111344173	1	15	2	11134417	10012378	精神病类	Psychiatric disorders	10037175	抑郁性心境障碍和混乱	Depressed mood disorders and disturbances	10012375	各种抑郁病	Depressive disorders	10012401	抑郁	Depression
111344173	10	15	2	11134417	10067585	代谢及营养类疾病	Metabolism and nutrition disorders	10027433	葡萄糖代谢疾病（包括糖尿病）	Glucose metabolism disorders (incl diabetes mellitus)	10018424	各种糖尿病（包括亚型）	Diabetes mellitus (incl subtypes)	10012602	2 型糖尿病	Type 2 diabetes mellitus
111344173	11	15	2	11134417	10058108	代谢及营养类疾病	Metabolism and nutrition disorders	10027433	脂质代谢类异常	Lipid metabolism disorders	10013317	脂质代谢和沉积障碍（不另分类）	Lipid metabolism and deposit disorders NEC	10024581	血脂异常	Dyslipidaemia
111344173	2	15	2	11134417	10002855	精神病类	Psychiatric disorders	10037175	焦虑症及症状	Anxiety disorders and symptoms	10002861	焦虑症状	Anxiety symptoms	10002869	焦虑	Anxiety
111344173	3	15	2	11134417	10017533	感染及侵染类疾病	Infections and infestations	10021881	真菌感染性疾病	Fungal infectious disorders	10017528	各种真菌感染（不另分类）	Fungal infections NEC	10017536	真菌感染	Fungal infection
111344173	4	15	2	11134417	10012378	精神病类	Psychiatric disorders	10037175	抑郁性心境障碍和混乱	Depressed mood disorders and disturbances	10012375	各种抑郁病	Depressive disorders	10012401	抑郁	Depression
111344173	5	15	2	11134417	10002855	精神病类	Psychiatric disorders	10037175	焦虑症及症状	Anxiety disorders and symptoms	10002861	焦虑症状	Anxiety symptoms	10002869	焦虑	Anxiety
111344173	7	15	2	11134417	10002855	精神病类	Psychiatric disorders	10037175	焦虑症及症状	Anxiety disorders and symptoms	10002861	焦虑症状	Anxiety symptoms	10002869	焦虑	Anxiety
111344173	8	15	2	11134417	10040984	精神病类	Psychiatric disorders	10037175	睡眠异常和混乱	Sleep disorders and disturbances	10040991	睡眠疾病（不另分类）	Sleep disorders NEC	10040993	睡眠障碍	Sleep disorder
111344173	9	15	2	11134417	10040984	精神病类	Psychiatric disorders	10037175	睡眠异常和混乱	Sleep disorders and disturbances	10040991	睡眠疾病（不另分类）	Sleep disorders NEC	10040993	睡眠障碍	Sleep disorder
111344371	1	15	2	11134437	10070592	各种手术及医疗操作	Surgical and medical procedures	10042613	治疗类操作和支持性护理（不另分类）	Therapeutic procedures and supportive care NEC	10043413	治疗类操作（不另分类）	Therapeutic procedures NEC	10027700	产品使用的适应症不明	Product used for unknown indication
111344482	1	15	2	11134448	10012378	精神病类	Psychiatric disorders	10037175	抑郁性心境障碍和混乱	Depressed mood disorders and disturbances	10012375	各种抑郁病	Depressive disorders	10012401	抑郁	Depression
111453794	1	16	2	11145379	10057840	精神病类	Psychiatric disorders	10037175	抑郁性心境障碍和混乱	Depressed mood disorders and disturbances	10012375	各种抑郁病	Depressive disorders	10012401	重度抑郁症	Major depression
111453794	3	16	2	11145379	10057840	精神病类	Psychiatric disorders	10037175	抑郁性心境障碍和混乱	Depressed mood disorders and disturbances	10012375	各种抑郁病	Depressive disorders	10012401	重度抑郁症	Major depression
111453794	4	16	2	11145379	10042458	精神病类	Psychiatric disorders	10037175	各种自杀及自我伤害行为（不另分类）	Suicidal and self-injurious behaviours NEC	10042460	自杀和自我伤害行为	Suicidal and self-injurious behaviour	10042459	自杀想法	Suicidal ideation
111453794	6	16	2	11145379	10070592	各种手术及医疗操作	Surgical and medical procedures	10042613	治疗类操作和支持性护理（不另分类）	Therapeutic procedures and supportive care NEC	10043413	治疗类操作（不另分类）	Therapeutic procedures NEC	10027700	产品使用的适应症不明	Product used for unknown indication
111460001	1	15	2	11146000	10012378	精神病类	Psychiatric disorders	10037175	抑郁性心境障碍和混乱	Depressed mood disorders and disturbances	10012375	各种抑郁病	Depressive disorders	10012401	抑郁	Depression
111460431	1	15	2	11146043	10057840	精神病类	Psychiatric disorders	10037175	抑郁性心境障碍和混乱	Depressed mood disorders and disturbances	10012375	各种抑郁病	Depressive disorders	10012401	重度抑郁症	Major depression
111468451	1	15	2	11146845	10057840	精神病类	Psychiatric disorders	10037175	抑郁性心境障碍和混乱	Depressed mood disorders and disturbances	10012375	各种抑郁病	Depressive disorders	10012401	重度抑郁症	Major depression
111484931	1	15	2	11148493	10002855	精神病类	Psychiatric disorders	10037175	焦虑症及症状	Anxiety disorders and symptoms	10002861	焦虑症状	Anxiety symptoms	10002869	焦虑	Anxiety
111484931	1	15	2	11148493	10012378	精神病类	Psychiatric disorders	10037175	抑郁性心境障碍和混乱	Depressed mood disorders and disturbances	10012375	各种抑郁病	Depressive disorders	10012401	抑郁	Depression
111540481	1	15	2	11154048	10070592	各种手术及医疗操作	Surgical and medical procedures	10042613	治疗类操作和支持性护理（不另分类）	Therapeutic procedures and supportive care NEC	10043413	治疗类操作（不另分类）	Therapeutic procedures NEC	10027700	产品使用的适应症不明	Product used for unknown indication
111573261	1	15	2	11157326	10070592	各种手术及医疗操作	Surgical and medical procedures	10042613	治疗类操作和支持性护理（不另分类）	Therapeutic procedures and supportive care NEC	10043413	治疗类操作（不另分类）	Therapeutic procedures NEC	10027700	产品使用的适应症不明	Product used for unknown indication
111573261	2	15	2	11157326	10070592	各种手术及医疗操作	Surgical and medical procedures	10042613	治疗类操作和支持性护理（不另分类）	Therapeutic procedures and supportive care NEC	10043413	治疗类操作（不另分类）	Therapeutic procedures NEC	10027700	产品使用的适应症不明	Product used for unknown indication
111573681	1	15	2	11157368	10012378	精神病类	Psychiatric disorders	10037175	抑郁性心境障碍和混乱	Depressed mood disorders and disturbances	10012375	各种抑郁病	Depressive disorders	10012401	抑郁	Depression
111632781	1	15	2	11163278	10070592	各种手术及医疗操作	Surgical and medical procedures	10042613	治疗类操作和支持性护理（不另分类）	Therapeutic procedures and supportive care NEC	10043413	治疗类操作（不另分类）	Therapeutic procedures NEC	10027700	产品使用的适应症不明	Product used for unknown indication
111632781	2	15	2	11163278	10070592	各种手术及医疗操作	Surgical and medical procedures	10042613	治疗类操作和支持性护理（不另分类）	Therapeutic procedures and supportive care NEC	10043413	治疗类操作（不另分类）	Therapeutic procedures NEC	10027700	产品使用的适应症不明	Product used for unknown indication
111645512	1	15	3	11164551	10057840	精神病类	Psychiatric disorders	10037175	抑郁性心境障碍和混乱	Depressed mood disorders and disturbances	10012375	各种抑郁病	Depressive disorders	10012401	重度抑郁症	Major depression
111645512	2	15	3	11164551	10083622	精神病类	Psychiatric disorders	10037175	认识及注意力紊乱和障碍	Cognitive and attention disorders and disturbances	10009841	注意力缺乏和破坏性行为障碍	Attention deficit and disruptive behaviour disorders	10003730	注意力缺陷多动障碍	Attention deficit hyperactivity disorder
111645512	3	15	3	11164551	10001443	精神病类	Psychiatric disorders	10037175	心境障碍和混乱（不另分类）	Mood disorders and disturbances NEC	10027946	心境障碍性疾病（不另分类）	Mood disorders NEC	10027948	情感障碍	Affective disorder
111645512	4	15	3	11164551	10001443	精神病类	Psychiatric disorders	10037175	心境障碍和混乱（不另分类）	Mood disorders and disturbances NEC	10027946	心境障碍性疾病（不另分类）	Mood disorders NEC	10027948	情感障碍	Affective disorder
111670511	1	15	2	11167051	10070592	各种手术及医疗操作	Surgical and medical procedures	10042613	治疗类操作和支持性护理（不另分类）	Therapeutic procedures and supportive care NEC	10043413	治疗类操作（不另分类）	Therapeutic procedures NEC	10027700	产品使用的适应症不明	Product used for unknown indication
111692991	1	15	2	11169299	10070592	各种手术及医疗操作	Surgical and medical procedures	10042613	治疗类操作和支持性护理（不另分类）	Therapeutic procedures and supportive care NEC	10043413	治疗类操作（不另分类）	Therapeutic procedures NEC	10027700	产品使用的适应症不明	Product used for unknown indication
111699273	1	15	2	11169927	10012378	精神病类	Psychiatric disorders	10037175	抑郁性心境障碍和混乱	Depressed mood disorders and disturbances	10012375	各种抑郁病	Depressive disorders	10012401	抑郁	Depression
111699273	2	15	2	11169927	10012378	精神病类	Psychiatric disorders	10037175	抑郁性心境障碍和混乱	Depressed mood disorders and disturbances	10012375	各种抑郁病	Depressive disorders	10012401	抑郁	Depression
111699782	1	15	2	11169978	10012378	精神病类	Psychiatric disorders	10037175	抑郁性心境障碍和混乱	Depressed mood disorders and disturbances	10012375	各种抑郁病	Depressive disorders	10012401	抑郁	Depression
111699782	2	15	2	11169978	10012378	精神病类	Psychiatric disorders	10037175	抑郁性心境障碍和混乱	Depressed mood disorders and disturbances	10012375	各种抑郁病	Depressive disorders	10012401	抑郁	Depression
111700082	1	15	2	11170008	10012378	精神病类	Psychiatric disorders	10037175	抑郁性心境障碍和混乱	Depressed mood disorders and disturbances	10012375	各种抑郁病	Depressive disorders	10012401	抑郁	Depression
111700122	1	15	2	11170012	10070592	各种手术及医疗操作	Surgical and medical procedures	10042613	治疗类操作和支持性护理（不另分类）	Therapeutic procedures and supportive care NEC	10043413	治疗类操作（不另分类）	Therapeutic procedures NEC	10027700	产品使用的适应症不明	Product used for unknown indication
111700122	2	15	2	11170012	10070592	各种手术及医疗操作	Surgical and medical procedures	10042613	治疗类操作和支持性护理（不另分类）	Therapeutic procedures and supportive care NEC	10043413	治疗类操作（不另分类）	Therapeutic procedures NEC	10027700	产品使用的适应症不明	Product used for unknown indication
111700122	3	15	2	11170012	10070592	各种手术及医疗操作	Surgical and medical procedures	10042613	治疗类操作和支持性护理（不另分类）	Therapeutic procedures and supportive care NEC	10043413	治疗类操作（不另分类）	Therapeutic procedures NEC	10027700	产品使用的适应症不明	Product used for unknown indication
111714971	1	15	2	11171497	10070592	各种手术及医疗操作	Surgical and medical procedures	10042613	治疗类操作和支持性护理（不另分类）	Therapeutic procedures and supportive care NEC	10043413	治疗类操作（不另分类）	Therapeutic procedures NEC	10027700	产品使用的适应症不明	Product used for unknown indication
111714971	2	15	2	11171497	10070592	各种手术及医疗操作	Surgical and medical procedures	10042613	治疗类操作和支持性护理（不另分类）	Therapeutic procedures and supportive care NEC	10043413	治疗类操作（不另分类）	Therapeutic procedures NEC	10027700	产品使用的适应症不明	Product used for unknown indication
111715101	1	15	2	11171510	10012378	精神病类	Psychiatric disorders	10037175	抑郁性心境障碍和混乱	Depressed mood disorders and disturbances	10012375	各种抑郁病	Depressive disorders	10012401	抑郁	Depression
111715101	2	15	2	11171510	10002855	精神病类	Psychiatric disorders	10037175	焦虑症及症状	Anxiety disorders and symptoms	10002861	焦虑症状	Anxiety symptoms	10002869	焦虑	Anxiety
111715101	3	15	2	11171510	10033371	全身性疾病及给药部位各种反应	General disorders and administration site conditions	10018065	全身系统疾病（不另分类）	General system disorders NEC	10018073	疼痛和不适（不另分类）	Pain and discomfort NEC	10033372	疼痛	Pain
111729962	1	15	2	11172996	10057840	精神病类	Psychiatric disorders	10037175	抑郁性心境障碍和混乱	Depressed mood disorders and disturbances	10012375	各种抑郁病	Depressive disorders	10012401	重度抑郁症	Major depression
111729962	2	15	2	11172996	10070592	各种手术及医疗操作	Surgical and medical procedures	10042613	治疗类操作和支持性护理（不另分类）	Therapeutic procedures and supportive care NEC	10043413	治疗类操作（不另分类）	Therapeutic procedures NEC	10027700	产品使用的适应症不明	Product used for unknown indication
111732772	1	15	3	11173277	10012378	精神病类	Psychiatric disorders	10037175	抑郁性心境障碍和混乱	Depressed mood disorders and disturbances	10012375	各种抑郁病	Depressive disorders	10012401	抑郁	Depression
111732772	10	15	3	11173277	10009033	呼吸系统、胸及纵隔疾病	Respiratory, thoracic and mediastinal disorders	10038738	支气管系统疾病（不包括肿瘤）	Bronchial disorders (excl neoplasms)	10006436	支气管痉挛和阻塞	Bronchospasm and obstruction	10006484	慢性阻塞性肺疾病	Chronic obstructive pulmonary disease
111732772	11	15	3	11173277	10009033	呼吸系统、胸及纵隔疾病	Respiratory, thoracic and mediastinal disorders	10038738	支气管系统疾病（不包括肿瘤）	Bronchial disorders (excl neoplasms)	10006436	支气管痉挛和阻塞	Bronchospasm and obstruction	10006484	慢性阻塞性肺疾病	Chronic obstructive pulmonary disease
111732772	12	15	3	11173277	10002383	心脏器官疾病	Cardiac disorders	10007541	冠状动脉类疾病	Coronary artery disorders	10011082	各种缺血性冠状动脉疾病	Ischaemic coronary artery disorders	10011085	心绞痛	Angina pectoris
111732772	13	15	3	11173277	10012601	代谢及营养类疾病	Metabolism and nutrition disorders	10027433	葡萄糖代谢疾病（包括糖尿病）	Glucose metabolism disorders (incl diabetes mellitus)	10018424	各种糖尿病（包括亚型）	Diabetes mellitus (incl subtypes)	10012602	糖尿病	Diabetes mellitus
111732772	14	15	3	11173277	10015037	各类神经系统疾病	Nervous system disorders	10029205	癫痫发作（包括各种亚型）	Seizures (incl subtypes)	10039911	癫痫和癫痫类疾病 （不另分类）	Seizures and seizure disorders NEC	10039912	癫痫	Epilepsy
111732772	15	15	3	11173277	10001639	精神病类	Psychiatric disorders	10037175	精神病类（不另分类）	Psychiatric disorders NEC	10037176	各种物质使用相关及成瘾性障碍	Substance related and addictive disorders	10079102	酗酒	Alcoholism
111732772	16	15	3	11173277	10033371	全身性疾病及给药部位各种反应	General disorders and administration site conditions	10018065	全身系统疾病（不另分类）	General system disorders NEC	10018073	疼痛和不适（不另分类）	Pain and discomfort NEC	10033372	疼痛	Pain
111732772	17	15	3	11173277	10070592	各种手术及医疗操作	Surgical and medical procedures	10042613	治疗类操作和支持性护理（不另分类）	Therapeutic procedures and supportive care NEC	10043413	治疗类操作（不另分类）	Therapeutic procedures NEC	10027700	产品使用的适应症不明	Product used for unknown indication
111732772	18	15	3	11173277	10010774	胃肠系统疾病	Gastrointestinal disorders	10017947	胃肠运动及排便状况	Gastrointestinal motility and defaecation conditions	10017977	各种胃肠道弛缓和动力不足性疾病（不另分类）	Gastrointestinal atonic and hypomotility disorders NEC	10017933	便秘	Constipation
111732772	19	15	3	11173277	10008479	全身性疾病及给药部位各种反应	General disorders and administration site conditions	10018065	全身系统疾病（不另分类）	General system disorders NEC	10018073	疼痛和不适（不另分类）	Pain and discomfort NEC	10033372	胸痛	Chest pain
111732772	4	15	3	11173277	10054128	各种手术及医疗操作	Surgical and medical procedures	10042613	治疗类操作和支持性护理（不另分类）	Therapeutic procedures and supportive care NEC	10043413	饮食和营养疗法	Dietary and nutritional therapies	10065877	维生素补充	Vitamin supplementation
111732772	5	15	3	11173277	10025433	代谢及营养类疾病	Metabolism and nutrition disorders	10027433	骨、钙、镁及磷代谢异常	Bone, calcium, magnesium and phosphorus metabolism disorders	10013296	各种镁代谢性疾病	Magnesium metabolism disorders	10025439	镁缺乏	Magnesium deficiency
111732772	6	15	3	11173277	10054128	各种手术及医疗操作	Surgical and medical procedures	10042613	治疗类操作和支持性护理（不另分类）	Therapeutic procedures and supportive care NEC	10043413	饮食和营养疗法	Dietary and nutritional therapies	10065877	维生素补充	Vitamin supplementation
111732772	7	15	3	11173277	10054128	各种手术及医疗操作	Surgical and medical procedures	10042613	治疗类操作和支持性护理（不另分类）	Therapeutic procedures and supportive care NEC	10043413	饮食和营养疗法	Dietary and nutritional therapies	10065877	维生素补充	Vitamin supplementation
111732772	8	15	3	11173277	10033371	全身性疾病及给药部位各种反应	General disorders and administration site conditions	10018065	全身系统疾病（不另分类）	General system disorders NEC	10018073	疼痛和不适（不另分类）	Pain and discomfort NEC	10033372	疼痛	Pain
111732772	9	15	3	11173277	10003553	呼吸系统、胸及纵隔疾病	Respiratory, thoracic and mediastinal disorders	10038738	支气管系统疾病（不包括肿瘤）	Bronchial disorders (excl neoplasms)	10006436	支气管痉挛和阻塞	Bronchospasm and obstruction	10006484	哮喘	Asthma
111735311	1	15	2	11173531	10012378	精神病类	Psychiatric disorders	10037175	抑郁性心境障碍和混乱	Depressed mood disorders and disturbances	10012375	各种抑郁病	Depressive disorders	10012401	抑郁	Depression
111735371	1	15	2	11173537	10070592	各种手术及医疗操作	Surgical and medical procedures	10042613	治疗类操作和支持性护理（不另分类）	Therapeutic procedures and supportive care NEC	10043413	治疗类操作（不另分类）	Therapeutic procedures NEC	10027700	产品使用的适应症不明	Product used for unknown indication
111761221	1	15	2	11176122	10002855	精神病类	Psychiatric disorders	10037175	焦虑症及症状	Anxiety disorders and symptoms	10002861	焦虑症状	Anxiety symptoms	10002869	焦虑	Anxiety
111811691	1	15	2	11181169	10057840	精神病类	Psychiatric disorders	10037175	抑郁性心境障碍和混乱	Depressed mood disorders and disturbances	10012375	各种抑郁病	Depressive disorders	10012401	重度抑郁症	Major depression
111902541	1	15	2	11190254	10057840	精神病类	Psychiatric disorders	10037175	抑郁性心境障碍和混乱	Depressed mood disorders and disturbances	10012375	各种抑郁病	Depressive disorders	10012401	重度抑郁症	Major depression
111904161	1	15	2	11190416	10070592	各种手术及医疗操作	Surgical and medical procedures	10042613	治疗类操作和支持性护理（不另分类）	Therapeutic procedures and supportive care NEC	10043413	治疗类操作（不另分类）	Therapeutic procedures NEC	10027700	产品使用的适应症不明	Product used for unknown indication
111907512	1	15	2	11190751	10057840	精神病类	Psychiatric disorders	10037175	抑郁性心境障碍和混乱	Depressed mood disorders and disturbances	10012375	各种抑郁病	Depressive disorders	10012401	重度抑郁症	Major depression
111907512	2	15	2	11190751	10048439	各种肌肉骨骼及结缔组织疾病	Musculoskeletal and connective tissue disorders	10028395	肌肉类疾病	Muscle disorders	10028302	肌肉疼痛	Muscle pains	10028323	纤维肌痛	Fibromyalgia
111907512	3	15	2	11190751	10057840	精神病类	Psychiatric disorders	10037175	抑郁性心境障碍和混乱	Depressed mood disorders and disturbances	10012375	各种抑郁病	Depressive disorders	10012401	重度抑郁症	Major depression
111907512	4	15	2	11190751	10022437	精神病类	Psychiatric disorders	10037175	睡眠异常和混乱	Sleep disorders and disturbances	10040991	入睡和睡眠障碍	Disturbances in initiating and maintaining sleep	10013510	失眠	Insomnia
111907512	5	15	2	11190751	10020772	血管与淋巴管类疾病	Vascular disorders	10047065	血管性高血压疾病	Vascular hypertensive disorders	10057166	高血压类疾病（不另分类）	Vascular hypertensive disorders NEC	10020774	高血压	Hypertension
111907512	6	15	2	11190751	10020772	血管与淋巴管类疾病	Vascular disorders	10047065	血管性高血压疾病	Vascular hypertensive disorders	10057166	高血压类疾病（不另分类）	Vascular hypertensive disorders NEC	10020774	高血压	Hypertension
111907512	7	15	2	11190751	10017885	胃肠系统疾病	Gastrointestinal disorders	10017947	胃肠运动及排便状况	Gastrointestinal motility and defaecation conditions	10017977	各种胃肠道弛缓和动力不足性疾病（不另分类）	Gastrointestinal atonic and hypomotility disorders NEC	10017933	胃食管反流病	Gastrooesophageal reflux disease
111907512	8	15	2	11190751	10029331	各类神经系统疾病	Nervous system disorders	10029205	外周神经类疾病	Peripheral neuropathies	10034606	各种周围神经疾病（不另分类）	Peripheral neuropathies NEC	10034607	周围神经病	Neuropathy peripheral
111907512	9	15	2	11190751	10053155	胃肠系统疾病	Gastrointestinal disorders	10017947	胃肠道系统症状和体征	Gastrointestinal signs and symptoms	10018012	消化不良症状和体征	Dyspeptic signs and symptoms	10013949	中上腹不适	Epigastric discomfort
111908241	1	15	2	11190824	10057840	精神病类	Psychiatric disorders	10037175	抑郁性心境障碍和混乱	Depressed mood disorders and disturbances	10012375	各种抑郁病	Depressive disorders	10012401	重度抑郁症	Major depression
111934331	1	15	2	11193433	10070592	各种手术及医疗操作	Surgical and medical procedures	10042613	治疗类操作和支持性护理（不另分类）	Therapeutic procedures and supportive care NEC	10043413	治疗类操作（不另分类）	Therapeutic procedures NEC	10027700	产品使用的适应症不明	Product used for unknown indication
111939051	1	15	2	11193905	10070592	各种手术及医疗操作	Surgical and medical procedures	10042613	治疗类操作和支持性护理（不另分类）	Therapeutic procedures and supportive care NEC	10043413	治疗类操作（不另分类）	Therapeutic procedures NEC	10027700	产品使用的适应症不明	Product used for unknown indication
111939071	1	15	2	11193907	10070592	各种手术及医疗操作	Surgical and medical procedures	10042613	治疗类操作和支持性护理（不另分类）	Therapeutic procedures and supportive care NEC	10043413	治疗类操作（不另分类）	Therapeutic procedures NEC	10027700	产品使用的适应症不明	Product used for unknown indication
111939082	1	15	3	11193908	10057840	精神病类	Psychiatric disorders	10037175	抑郁性心境障碍和混乱	Depressed mood disorders and disturbances	10012375	各种抑郁病	Depressive disorders	10012401	重度抑郁症	Major depression
111939082	2	15	3	11193908	10012378	精神病类	Psychiatric disorders	10037175	抑郁性心境障碍和混乱	Depressed mood disorders and disturbances	10012375	各种抑郁病	Depressive disorders	10012401	抑郁	Depression
111939082	3	15	3	11193908	10020772	血管与淋巴管类疾病	Vascular disorders	10047065	血管性高血压疾病	Vascular hypertensive disorders	10057166	高血压类疾病（不另分类）	Vascular hypertensive disorders NEC	10020774	高血压	Hypertension
111939082	5	15	3	11193908	10020603	代谢及营养类疾病	Metabolism and nutrition disorders	10027433	脂质代谢类异常	Lipid metabolism disorders	10013317	胆固醇升高	Elevated cholesterol	10014476	高胆固醇血症	Hypercholesterolaemia
111939082	6	15	3	11193908	10020772	血管与淋巴管类疾病	Vascular disorders	10047065	血管性高血压疾病	Vascular hypertensive disorders	10057166	高血压类疾病（不另分类）	Vascular hypertensive disorders NEC	10020774	高血压	Hypertension
111939082	8	15	3	11193908	10037377	呼吸系统、胸及纵隔疾病	Respiratory, thoracic and mediastinal disorders	10038738	肺血管类疾病	Pulmonary vascular disorders	10037454	肺血栓形成和栓塞病症	Pulmonary thrombotic and embolic conditions	10037439	肺栓塞	Pulmonary embolism
111939082	9	15	3	11193908	10051055	血管与淋巴管类疾病	Vascular disorders	10047065	栓塞及血栓	Embolism and thrombosis	10014523	周围栓塞和血栓形成	Peripheral embolism and thrombosis	10034572	深静脉血栓形成	Deep vein thrombosis
111939131	1	15	2	11193913	10057840	精神病类	Psychiatric disorders	10037175	抑郁性心境障碍和混乱	Depressed mood disorders and disturbances	10012375	各种抑郁病	Depressive disorders	10012401	重度抑郁症	Major depression
111947592	1	15	2	11194759	10057840	精神病类	Psychiatric disorders	10037175	抑郁性心境障碍和混乱	Depressed mood disorders and disturbances	10012375	各种抑郁病	Depressive disorders	10012401	重度抑郁症	Major depression
111974171	1	15	2	11197417	10012378	精神病类	Psychiatric disorders	10037175	抑郁性心境障碍和混乱	Depressed mood disorders and disturbances	10012375	各种抑郁病	Depressive disorders	10012401	抑郁	Depression
111974171	5	15	2	11197417	10020772	血管与淋巴管类疾病	Vascular disorders	10047065	血管性高血压疾病	Vascular hypertensive disorders	10057166	高血压类疾病（不另分类）	Vascular hypertensive disorders NEC	10020774	高血压	Hypertension
111974171	6	15	2	11197417	10017885	胃肠系统疾病	Gastrointestinal disorders	10017947	胃肠运动及排便状况	Gastrointestinal motility and defaecation conditions	10017977	各种胃肠道弛缓和动力不足性疾病（不另分类）	Gastrointestinal atonic and hypomotility disorders NEC	10017933	胃食管反流病	Gastrooesophageal reflux disease
111974171	7	15	2	11197417	10005956	各种肌肉骨骼及结缔组织疾病	Musculoskeletal and connective tissue disorders	10028395	骨骼类疾病（不包括先天性疾病及骨折）	Bone disorders (excl congenital and fractures)	10005959	各种骨病（不另分类）	Bone disorders NEC	10027658	骨骼疾病	Bone disorder
111975971	1	15	2	11197597	10057840	精神病类	Psychiatric disorders	10037175	抑郁性心境障碍和混乱	Depressed mood disorders and disturbances	10012375	各种抑郁病	Depressive disorders	10012401	重度抑郁症	Major depression
111978102	1	15	2	11197810	10057840	精神病类	Psychiatric disorders	10037175	抑郁性心境障碍和混乱	Depressed mood disorders and disturbances	10012375	各种抑郁病	Depressive disorders	10012401	重度抑郁症	Major depression
111978102	3	15	2	11197810	10033666	精神病类	Psychiatric disorders	10037175	焦虑症及症状	Anxiety disorders and symptoms	10002861	惊恐发作和惊恐障碍	Panic attacks and disorders	10068300	惊恐障碍	Panic disorder
111978102	4	15	2	11197810	10021114	内分泌系统疾病	Endocrine disorders	10014698	甲状腺类疾病	Thyroid gland disorders	10043739	各种甲状腺机能减退疾病	Thyroid hypofunction disorders	10043741	甲状腺功能减退症	Hypothyroidism
111981631	1	15	2	11198163	10070592	各种手术及医疗操作	Surgical and medical procedures	10042613	治疗类操作和支持性护理（不另分类）	Therapeutic procedures and supportive care NEC	10043413	治疗类操作（不另分类）	Therapeutic procedures NEC	10027700	产品使用的适应症不明	Product used for unknown indication
111981711	1	15	2	11198171	10070592	各种手术及医疗操作	Surgical and medical procedures	10042613	治疗类操作和支持性护理（不另分类）	Therapeutic procedures and supportive care NEC	10043413	治疗类操作（不另分类）	Therapeutic procedures NEC	10027700	产品使用的适应症不明	Product used for unknown indication
111986561	1	15	2	11198656	10012378	精神病类	Psychiatric disorders	10037175	抑郁性心境障碍和混乱	Depressed mood disorders and disturbances	10012375	各种抑郁病	Depressive disorders	10012401	抑郁	Depression
111986611	1	15	2	11198661	10070592	各种手术及医疗操作	Surgical and medical procedures	10042613	治疗类操作和支持性护理（不另分类）	Therapeutic procedures and supportive care NEC	10043413	治疗类操作（不另分类）	Therapeutic procedures NEC	10027700	产品使用的适应症不明	Product used for unknown indication
111986811	1	15	2	11198681	10057840	精神病类	Psychiatric disorders	10037175	抑郁性心境障碍和混乱	Depressed mood disorders and disturbances	10012375	各种抑郁病	Depressive disorders	10012401	重度抑郁症	Major depression
111986921	1	15	2	11198692	10070592	各种手术及医疗操作	Surgical and medical procedures	10042613	治疗类操作和支持性护理（不另分类）	Therapeutic procedures and supportive care NEC	10043413	治疗类操作（不另分类）	Therapeutic procedures NEC	10027700	产品使用的适应症不明	Product used for unknown indication
111986941	1	15	2	11198694	10012378	精神病类	Psychiatric disorders	10037175	抑郁性心境障碍和混乱	Depressed mood disorders and disturbances	10012375	各种抑郁病	Depressive disorders	10012401	抑郁	Depression
111987091	1	15	2	11198709	10070592	各种手术及医疗操作	Surgical and medical procedures	10042613	治疗类操作和支持性护理（不另分类）	Therapeutic procedures and supportive care NEC	10043413	治疗类操作（不另分类）	Therapeutic procedures NEC	10027700	产品使用的适应症不明	Product used for unknown indication
111987201	1	15	2	11198720	10012378	精神病类	Psychiatric disorders	10037175	抑郁性心境障碍和混乱	Depressed mood disorders and disturbances	10012375	各种抑郁病	Depressive disorders	10012401	抑郁	Depression
111987301	1	15	2	11198730	10057840	精神病类	Psychiatric disorders	10037175	抑郁性心境障碍和混乱	Depressed mood disorders and disturbances	10012375	各种抑郁病	Depressive disorders	10012401	重度抑郁症	Major depression
111987361	1	15	2	11198736	10057840	精神病类	Psychiatric disorders	10037175	抑郁性心境障碍和混乱	Depressed mood disorders and disturbances	10012375	各种抑郁病	Depressive disorders	10012401	重度抑郁症	Major depression
111987371	1	15	2	11198737	10002855	精神病类	Psychiatric disorders	10037175	焦虑症及症状	Anxiety disorders and symptoms	10002861	焦虑症状	Anxiety symptoms	10002869	焦虑	Anxiety
111987371	1	15	2	11198737	10012378	精神病类	Psychiatric disorders	10037175	抑郁性心境障碍和混乱	Depressed mood disorders and disturbances	10012375	各种抑郁病	Depressive disorders	10012401	抑郁	Depression
111987371	1	15	2	11198737	10022437	精神病类	Psychiatric disorders	10037175	睡眠异常和混乱	Sleep disorders and disturbances	10040991	入睡和睡眠障碍	Disturbances in initiating and maintaining sleep	10013510	失眠	Insomnia
111987371	1	15	2	11198737	10033666	精神病类	Psychiatric disorders	10037175	焦虑症及症状	Anxiety disorders and symptoms	10002861	惊恐发作和惊恐障碍	Panic attacks and disorders	10068300	惊恐障碍	Panic disorder
111987371	1	15	2	11198737	10042209	精神病类	Psychiatric disorders	10037175	焦虑症及症状	Anxiety disorders and symptoms	10002861	焦虑症状	Anxiety symptoms	10002869	应激	Stress
111987421	1	15	2	11198742	10070592	各种手术及医疗操作	Surgical and medical procedures	10042613	治疗类操作和支持性护理（不另分类）	Therapeutic procedures and supportive care NEC	10043413	治疗类操作（不另分类）	Therapeutic procedures NEC	10027700	产品使用的适应症不明	Product used for unknown indication
111987511	1	15	2	11198751	10012378	精神病类	Psychiatric disorders	10037175	抑郁性心境障碍和混乱	Depressed mood disorders and disturbances	10012375	各种抑郁病	Depressive disorders	10012401	抑郁	Depression
111987511	1	15	2	11198751	10057840	精神病类	Psychiatric disorders	10037175	抑郁性心境障碍和混乱	Depressed mood disorders and disturbances	10012375	各种抑郁病	Depressive disorders	10012401	重度抑郁症	Major depression
111987651	1	15	2	11198765	10057840	精神病类	Psychiatric disorders	10037175	抑郁性心境障碍和混乱	Depressed mood disorders and disturbances	10012375	各种抑郁病	Depressive disorders	10012401	重度抑郁症	Major depression
111987781	1	15	2	11198778	10057840	精神病类	Psychiatric disorders	10037175	抑郁性心境障碍和混乱	Depressed mood disorders and disturbances	10012375	各种抑郁病	Depressive disorders	10012401	重度抑郁症	Major depression
111987961	1	15	2	11198796	10057840	精神病类	Psychiatric disorders	10037175	抑郁性心境障碍和混乱	Depressed mood disorders and disturbances	10012375	各种抑郁病	Depressive disorders	10012401	重度抑郁症	Major depression
111988031	1	15	2	11198803	10057840	精神病类	Psychiatric disorders	10037175	抑郁性心境障碍和混乱	Depressed mood disorders and disturbances	10012375	各种抑郁病	Depressive disorders	10012401	重度抑郁症	Major depression
111988081	1	15	2	11198808	10057840	精神病类	Psychiatric disorders	10037175	抑郁性心境障碍和混乱	Depressed mood disorders and disturbances	10012375	各种抑郁病	Depressive disorders	10012401	重度抑郁症	Major depression
111988141	1	15	2	11198814	10002855	精神病类	Psychiatric disorders	10037175	焦虑症及症状	Anxiety disorders and symptoms	10002861	焦虑症状	Anxiety symptoms	10002869	焦虑	Anxiety
111988141	1	15	2	11198814	10012378	精神病类	Psychiatric disorders	10037175	抑郁性心境障碍和混乱	Depressed mood disorders and disturbances	10012375	各种抑郁病	Depressive disorders	10012401	抑郁	Depression
111988191	1	15	2	11198819	10012378	精神病类	Psychiatric disorders	10037175	抑郁性心境障碍和混乱	Depressed mood disorders and disturbances	10012375	各种抑郁病	Depressive disorders	10012401	抑郁	Depression
111988231	1	15	2	11198823	10070592	各种手术及医疗操作	Surgical and medical procedures	10042613	治疗类操作和支持性护理（不另分类）	Therapeutic procedures and supportive care NEC	10043413	治疗类操作（不另分类）	Therapeutic procedures NEC	10027700	产品使用的适应症不明	Product used for unknown indication
111988231	2	15	2	11198823	10070592	各种手术及医疗操作	Surgical and medical procedures	10042613	治疗类操作和支持性护理（不另分类）	Therapeutic procedures and supportive care NEC	10043413	治疗类操作（不另分类）	Therapeutic procedures NEC	10027700	产品使用的适应症不明	Product used for unknown indication
111988541	1	15	2	11198854	10070592	各种手术及医疗操作	Surgical and medical procedures	10042613	治疗类操作和支持性护理（不另分类）	Therapeutic procedures and supportive care NEC	10043413	治疗类操作（不另分类）	Therapeutic procedures NEC	10027700	产品使用的适应症不明	Product used for unknown indication
111988621	1	15	2	11198862	10070592	各种手术及医疗操作	Surgical and medical procedures	10042613	治疗类操作和支持性护理（不另分类）	Therapeutic procedures and supportive care NEC	10043413	治疗类操作（不另分类）	Therapeutic procedures NEC	10027700	产品使用的适应症不明	Product used for unknown indication
111989191	1	15	2	11198919	10070592	各种手术及医疗操作	Surgical and medical procedures	10042613	治疗类操作和支持性护理（不另分类）	Therapeutic procedures and supportive care NEC	10043413	治疗类操作（不另分类）	Therapeutic procedures NEC	10027700	产品使用的适应症不明	Product used for unknown indication
111989271	1	15	2	11198927	10012378	精神病类	Psychiatric disorders	10037175	抑郁性心境障碍和混乱	Depressed mood disorders and disturbances	10012375	各种抑郁病	Depressive disorders	10012401	抑郁	Depression
111989341	1	15	2	11198934	10012378	精神病类	Psychiatric disorders	10037175	抑郁性心境障碍和混乱	Depressed mood disorders and disturbances	10012375	各种抑郁病	Depressive disorders	10012401	抑郁	Depression
111989421	1	15	2	11198942	10057840	精神病类	Psychiatric disorders	10037175	抑郁性心境障碍和混乱	Depressed mood disorders and disturbances	10012375	各种抑郁病	Depressive disorders	10012401	重度抑郁症	Major depression
111989531	1	15	2	11198953	10057840	精神病类	Psychiatric disorders	10037175	抑郁性心境障碍和混乱	Depressed mood disorders and disturbances	10012375	各种抑郁病	Depressive disorders	10012401	重度抑郁症	Major depression
111989771	1	15	2	11198977	10012378	精神病类	Psychiatric disorders	10037175	抑郁性心境障碍和混乱	Depressed mood disorders and disturbances	10012375	各种抑郁病	Depressive disorders	10012401	抑郁	Depression
111990251	1	15	2	11199025	10002855	精神病类	Psychiatric disorders	10037175	焦虑症及症状	Anxiety disorders and symptoms	10002861	焦虑症状	Anxiety symptoms	10002869	焦虑	Anxiety
111990251	1	15	2	11199025	10012378	精神病类	Psychiatric disorders	10037175	抑郁性心境障碍和混乱	Depressed mood disorders and disturbances	10012375	各种抑郁病	Depressive disorders	10012401	抑郁	Depression
111990471	1	15	2	11199047	10057840	精神病类	Psychiatric disorders	10037175	抑郁性心境障碍和混乱	Depressed mood disorders and disturbances	10012375	各种抑郁病	Depressive disorders	10012401	重度抑郁症	Major depression
111990631	1	15	2	11199063	10012378	精神病类	Psychiatric disorders	10037175	抑郁性心境障碍和混乱	Depressed mood disorders and disturbances	10012375	各种抑郁病	Depressive disorders	10012401	抑郁	Depression
111990671	1	15	2	11199067	10012378	精神病类	Psychiatric disorders	10037175	抑郁性心境障碍和混乱	Depressed mood disorders and disturbances	10012375	各种抑郁病	Depressive disorders	10012401	抑郁	Depression
111990741	1	15	2	11199074	10057840	精神病类	Psychiatric disorders	10037175	抑郁性心境障碍和混乱	Depressed mood disorders and disturbances	10012375	各种抑郁病	Depressive disorders	10012401	重度抑郁症	Major depression
111990761	1	15	2	11199076	10012378	精神病类	Psychiatric disorders	10037175	抑郁性心境障碍和混乱	Depressed mood disorders and disturbances	10012375	各种抑郁病	Depressive disorders	10012401	抑郁	Depression
111990831	1	15	2	11199083	10070592	各种手术及医疗操作	Surgical and medical procedures	10042613	治疗类操作和支持性护理（不另分类）	Therapeutic procedures and supportive care NEC	10043413	治疗类操作（不另分类）	Therapeutic procedures NEC	10027700	产品使用的适应症不明	Product used for unknown indication
111990911	1	15	2	11199091	10070592	各种手术及医疗操作	Surgical and medical procedures	10042613	治疗类操作和支持性护理（不另分类）	Therapeutic procedures and supportive care NEC	10043413	治疗类操作（不另分类）	Therapeutic procedures NEC	10027700	产品使用的适应症不明	Product used for unknown indication
111990921	1	15	2	11199092	10057840	精神病类	Psychiatric disorders	10037175	抑郁性心境障碍和混乱	Depressed mood disorders and disturbances	10012375	各种抑郁病	Depressive disorders	10012401	重度抑郁症	Major depression
111991041	1	15	2	11199104	10070592	各种手术及医疗操作	Surgical and medical procedures	10042613	治疗类操作和支持性护理（不另分类）	Therapeutic procedures and supportive care NEC	10043413	治疗类操作（不另分类）	Therapeutic procedures NEC	10027700	产品使用的适应症不明	Product used for unknown indication
111991111	1	15	2	11199111	10057840	精神病类	Psychiatric disorders	10037175	抑郁性心境障碍和混乱	Depressed mood disorders and disturbances	10012375	各种抑郁病	Depressive disorders	10012401	重度抑郁症	Major depression
111991171	1	15	2	11199117	10070592	各种手术及医疗操作	Surgical and medical procedures	10042613	治疗类操作和支持性护理（不另分类）	Therapeutic procedures and supportive care NEC	10043413	治疗类操作（不另分类）	Therapeutic procedures NEC	10027700	产品使用的适应症不明	Product used for unknown indication
111991261	1	15	2	11199126	10012378	精神病类	Psychiatric disorders	10037175	抑郁性心境障碍和混乱	Depressed mood disorders and disturbances	10012375	各种抑郁病	Depressive disorders	10012401	抑郁	Depression
111991281	1	15	2	11199128	10070592	各种手术及医疗操作	Surgical and medical procedures	10042613	治疗类操作和支持性护理（不另分类）	Therapeutic procedures and supportive care NEC	10043413	治疗类操作（不另分类）	Therapeutic procedures NEC	10027700	产品使用的适应症不明	Product used for unknown indication
111991341	1	15	2	11199134	10057840	精神病类	Psychiatric disorders	10037175	抑郁性心境障碍和混乱	Depressed mood disorders and disturbances	10012375	各种抑郁病	Depressive disorders	10012401	重度抑郁症	Major depression
111991421	1	15	2	11199142	10002855	精神病类	Psychiatric disorders	10037175	焦虑症及症状	Anxiety disorders and symptoms	10002861	焦虑症状	Anxiety symptoms	10002869	焦虑	Anxiety
111991421	1	15	2	11199142	10057840	精神病类	Psychiatric disorders	10037175	抑郁性心境障碍和混乱	Depressed mood disorders and disturbances	10012375	各种抑郁病	Depressive disorders	10012401	重度抑郁症	Major depression
111991741	1	15	2	11199174	10057840	精神病类	Psychiatric disorders	10037175	抑郁性心境障碍和混乱	Depressed mood disorders and disturbances	10012375	各种抑郁病	Depressive disorders	10012401	重度抑郁症	Major depression
111991761	1	15	2	11199176	10070592	各种手术及医疗操作	Surgical and medical procedures	10042613	治疗类操作和支持性护理（不另分类）	Therapeutic procedures and supportive care NEC	10043413	治疗类操作（不另分类）	Therapeutic procedures NEC	10027700	产品使用的适应症不明	Product used for unknown indication
111991871	1	15	2	11199187	10057840	精神病类	Psychiatric disorders	10037175	抑郁性心境障碍和混乱	Depressed mood disorders and disturbances	10012375	各种抑郁病	Depressive disorders	10012401	重度抑郁症	Major depression
111991911	1	15	2	11199191	10002855	精神病类	Psychiatric disorders	10037175	焦虑症及症状	Anxiety disorders and symptoms	10002861	焦虑症状	Anxiety symptoms	10002869	焦虑	Anxiety
111991911	1	15	2	11199191	10012378	精神病类	Psychiatric disorders	10037175	抑郁性心境障碍和混乱	Depressed mood disorders and disturbances	10012375	各种抑郁病	Depressive disorders	10012401	抑郁	Depression
111991971	1	15	2	11199197	10070592	各种手术及医疗操作	Surgical and medical procedures	10042613	治疗类操作和支持性护理（不另分类）	Therapeutic procedures and supportive care NEC	10043413	治疗类操作（不另分类）	Therapeutic procedures NEC	10027700	产品使用的适应症不明	Product used for unknown indication
111992161	1	15	2	11199216	10057840	精神病类	Psychiatric disorders	10037175	抑郁性心境障碍和混乱	Depressed mood disorders and disturbances	10012375	各种抑郁病	Depressive disorders	10012401	重度抑郁症	Major depression
111992161	2	15	2	11199216	10046571	感染及侵染类疾病	Infections and infestations	10021881	感染 - 未指明病原	Infections - pathogen unspecified	10021879	各种尿路感染	Urinary tract infections	10046577	尿路感染	Urinary tract infection
111992161	3	15	2	11199216	10046571	感染及侵染类疾病	Infections and infestations	10021881	感染 - 未指明病原	Infections - pathogen unspecified	10021879	各种尿路感染	Urinary tract infections	10046577	尿路感染	Urinary tract infection
111992311	1	15	2	11199231	10057840	精神病类	Psychiatric disorders	10037175	抑郁性心境障碍和混乱	Depressed mood disorders and disturbances	10012375	各种抑郁病	Depressive disorders	10012401	重度抑郁症	Major depression
111992421	1	15	2	11199242	10012378	精神病类	Psychiatric disorders	10037175	抑郁性心境障碍和混乱	Depressed mood disorders and disturbances	10012375	各种抑郁病	Depressive disorders	10012401	抑郁	Depression
111992511	1	15	2	11199251	10057840	精神病类	Psychiatric disorders	10037175	抑郁性心境障碍和混乱	Depressed mood disorders and disturbances	10012375	各种抑郁病	Depressive disorders	10012401	重度抑郁症	Major depression
111996341	1	15	2	11199634	10070592	各种手术及医疗操作	Surgical and medical procedures	10042613	治疗类操作和支持性护理（不另分类）	Therapeutic procedures and supportive care NEC	10043413	治疗类操作（不另分类）	Therapeutic procedures NEC	10027700	产品使用的适应症不明	Product used for unknown indication
111996921	1	15	2	11199692	10057840	精神病类	Psychiatric disorders	10037175	抑郁性心境障碍和混乱	Depressed mood disorders and disturbances	10012375	各种抑郁病	Depressive disorders	10012401	重度抑郁症	Major depression
112001371	1	15	2	11200137	10070592	各种手术及医疗操作	Surgical and medical procedures	10042613	治疗类操作和支持性护理（不另分类）	Therapeutic procedures and supportive care NEC	10043413	治疗类操作（不另分类）	Therapeutic procedures NEC	10027700	产品使用的适应症不明	Product used for unknown indication
112001431	1	15	2	11200143	10012378	精神病类	Psychiatric disorders	10037175	抑郁性心境障碍和混乱	Depressed mood disorders and disturbances	10012375	各种抑郁病	Depressive disorders	10012401	抑郁	Depression
112001461	1	15	2	11200146	10070592	各种手术及医疗操作	Surgical and medical procedures	10042613	治疗类操作和支持性护理（不另分类）	Therapeutic procedures and supportive care NEC	10043413	治疗类操作（不另分类）	Therapeutic procedures NEC	10027700	产品使用的适应症不明	Product used for unknown indication
112001591	1	15	2	11200159	10070592	各种手术及医疗操作	Surgical and medical procedures	10042613	治疗类操作和支持性护理（不另分类）	Therapeutic procedures and supportive care NEC	10043413	治疗类操作（不另分类）	Therapeutic procedures NEC	10027700	产品使用的适应症不明	Product used for unknown indication
112001631	1	15	2	11200163	10057840	精神病类	Psychiatric disorders	10037175	抑郁性心境障碍和混乱	Depressed mood disorders and disturbances	10012375	各种抑郁病	Depressive disorders	10012401	重度抑郁症	Major depression
112001681	1	15	2	11200168	10012378	精神病类	Psychiatric disorders	10037175	抑郁性心境障碍和混乱	Depressed mood disorders and disturbances	10012375	各种抑郁病	Depressive disorders	10012401	抑郁	Depression
112001761	1	15	2	11200176	10070592	各种手术及医疗操作	Surgical and medical procedures	10042613	治疗类操作和支持性护理（不另分类）	Therapeutic procedures and supportive care NEC	10043413	治疗类操作（不另分类）	Therapeutic procedures NEC	10027700	产品使用的适应症不明	Product used for unknown indication
112001841	1	15	2	11200184	10057840	精神病类	Psychiatric disorders	10037175	抑郁性心境障碍和混乱	Depressed mood disorders and disturbances	10012375	各种抑郁病	Depressive disorders	10012401	重度抑郁症	Major depression
112002001	1	15	2	11200200	10070592	各种手术及医疗操作	Surgical and medical procedures	10042613	治疗类操作和支持性护理（不另分类）	Therapeutic procedures and supportive care NEC	10043413	治疗类操作（不另分类）	Therapeutic procedures NEC	10027700	产品使用的适应症不明	Product used for unknown indication
112002921	1	15	2	11200292	10057840	精神病类	Psychiatric disorders	10037175	抑郁性心境障碍和混乱	Depressed mood disorders and disturbances	10012375	各种抑郁病	Depressive disorders	10012401	重度抑郁症	Major depression
112003051	1	15	2	11200305	10070592	各种手术及医疗操作	Surgical and medical procedures	10042613	治疗类操作和支持性护理（不另分类）	Therapeutic procedures and supportive care NEC	10043413	治疗类操作（不另分类）	Therapeutic procedures NEC	10027700	产品使用的适应症不明	Product used for unknown indication
112003141	1	15	2	11200314	10057840	精神病类	Psychiatric disorders	10037175	抑郁性心境障碍和混乱	Depressed mood disorders and disturbances	10012375	各种抑郁病	Depressive disorders	10012401	重度抑郁症	Major depression
112003241	1	15	2	11200324	10012378	精神病类	Psychiatric disorders	10037175	抑郁性心境障碍和混乱	Depressed mood disorders and disturbances	10012375	各种抑郁病	Depressive disorders	10012401	抑郁	Depression
112003291	1	15	2	11200329	10057840	精神病类	Psychiatric disorders	10037175	抑郁性心境障碍和混乱	Depressed mood disorders and disturbances	10012375	各种抑郁病	Depressive disorders	10012401	重度抑郁症	Major depression
112003391	1	15	2	11200339	10057840	精神病类	Psychiatric disorders	10037175	抑郁性心境障碍和混乱	Depressed mood disorders and disturbances	10012375	各种抑郁病	Depressive disorders	10012401	重度抑郁症	Major depression
112003501	1	15	2	11200350	10012378	精神病类	Psychiatric disorders	10037175	抑郁性心境障碍和混乱	Depressed mood disorders and disturbances	10012375	各种抑郁病	Depressive disorders	10012401	抑郁	Depression
112003601	1	15	2	11200360	10057840	精神病类	Psychiatric disorders	10037175	抑郁性心境障碍和混乱	Depressed mood disorders and disturbances	10012375	各种抑郁病	Depressive disorders	10012401	重度抑郁症	Major depression
112003721	1	15	2	11200372	10012378	精神病类	Psychiatric disorders	10037175	抑郁性心境障碍和混乱	Depressed mood disorders and disturbances	10012375	各种抑郁病	Depressive disorders	10012401	抑郁	Depression
112003871	1	15	2	11200387	10070592	各种手术及医疗操作	Surgical and medical procedures	10042613	治疗类操作和支持性护理（不另分类）	Therapeutic procedures and supportive care NEC	10043413	治疗类操作（不另分类）	Therapeutic procedures NEC	10027700	产品使用的适应症不明	Product used for unknown indication
112003991	1	15	2	11200399	10070592	各种手术及医疗操作	Surgical and medical procedures	10042613	治疗类操作和支持性护理（不另分类）	Therapeutic procedures and supportive care NEC	10043413	治疗类操作（不另分类）	Therapeutic procedures NEC	10027700	产品使用的适应症不明	Product used for unknown indication
112004111	1	15	2	11200411	10057840	精神病类	Psychiatric disorders	10037175	抑郁性心境障碍和混乱	Depressed mood disorders and disturbances	10012375	各种抑郁病	Depressive disorders	10012401	重度抑郁症	Major depression
112004201	1	15	2	11200420	10070592	各种手术及医疗操作	Surgical and medical procedures	10042613	治疗类操作和支持性护理（不另分类）	Therapeutic procedures and supportive care NEC	10043413	治疗类操作（不另分类）	Therapeutic procedures NEC	10027700	产品使用的适应症不明	Product used for unknown indication
112004221	1	15	2	11200422	10070592	各种手术及医疗操作	Surgical and medical procedures	10042613	治疗类操作和支持性护理（不另分类）	Therapeutic procedures and supportive care NEC	10043413	治疗类操作（不另分类）	Therapeutic procedures NEC	10027700	产品使用的适应症不明	Product used for unknown indication
112004271	1	15	2	11200427	10070592	各种手术及医疗操作	Surgical and medical procedures	10042613	治疗类操作和支持性护理（不另分类）	Therapeutic procedures and supportive care NEC	10043413	治疗类操作（不另分类）	Therapeutic procedures NEC	10027700	产品使用的适应症不明	Product used for unknown indication
112004441	1	15	2	11200444	10012378	精神病类	Psychiatric disorders	10037175	抑郁性心境障碍和混乱	Depressed mood disorders and disturbances	10012375	各种抑郁病	Depressive disorders	10012401	抑郁	Depression
112004511	1	15	2	11200451	10012378	精神病类	Psychiatric disorders	10037175	抑郁性心境障碍和混乱	Depressed mood disorders and disturbances	10012375	各种抑郁病	Depressive disorders	10012401	抑郁	Depression
112004611	1	15	2	11200461	10070592	各种手术及医疗操作	Surgical and medical procedures	10042613	治疗类操作和支持性护理（不另分类）	Therapeutic procedures and supportive care NEC	10043413	治疗类操作（不另分类）	Therapeutic procedures NEC	10027700	产品使用的适应症不明	Product used for unknown indication
112004671	1	15	2	11200467	10070592	各种手术及医疗操作	Surgical and medical procedures	10042613	治疗类操作和支持性护理（不另分类）	Therapeutic procedures and supportive care NEC	10043413	治疗类操作（不另分类）	Therapeutic procedures NEC	10027700	产品使用的适应症不明	Product used for unknown indication
112008241	1	15	2	11200824	10012378	精神病类	Psychiatric disorders	10037175	抑郁性心境障碍和混乱	Depressed mood disorders and disturbances	10012375	各种抑郁病	Depressive disorders	10012401	抑郁	Depression
112008251	1	15	2	11200825	10057840	精神病类	Psychiatric disorders	10037175	抑郁性心境障碍和混乱	Depressed mood disorders and disturbances	10012375	各种抑郁病	Depressive disorders	10012401	重度抑郁症	Major depression
112008251	2	15	2	11200825	10057840	精神病类	Psychiatric disorders	10037175	抑郁性心境障碍和混乱	Depressed mood disorders and disturbances	10012375	各种抑郁病	Depressive disorders	10012401	重度抑郁症	Major depression
112008312	1	15	2	11200831	10012378	精神病类	Psychiatric disorders	10037175	抑郁性心境障碍和混乱	Depressed mood disorders and disturbances	10012375	各种抑郁病	Depressive disorders	10012401	抑郁	Depression
112008312	2	15	2	11200831	10012378	精神病类	Psychiatric disorders	10037175	抑郁性心境障碍和混乱	Depressed mood disorders and disturbances	10012375	各种抑郁病	Depressive disorders	10012401	抑郁	Depression
112008312	3	15	2	11200831	10012378	精神病类	Psychiatric disorders	10037175	抑郁性心境障碍和混乱	Depressed mood disorders and disturbances	10012375	各种抑郁病	Depressive disorders	10012401	抑郁	Depression
112008312	4	15	2	11200831	10083622	精神病类	Psychiatric disorders	10037175	认识及注意力紊乱和障碍	Cognitive and attention disorders and disturbances	10009841	注意力缺乏和破坏性行为障碍	Attention deficit and disruptive behaviour disorders	10003730	注意力缺陷多动障碍	Attention deficit hyperactivity disorder
112009421	1	15	2	11200942	10057840	精神病类	Psychiatric disorders	10037175	抑郁性心境障碍和混乱	Depressed mood disorders and disturbances	10012375	各种抑郁病	Depressive disorders	10012401	重度抑郁症	Major depression
112009541	1	15	2	11200954	10070592	各种手术及医疗操作	Surgical and medical procedures	10042613	治疗类操作和支持性护理（不另分类）	Therapeutic procedures and supportive care NEC	10043413	治疗类操作（不另分类）	Therapeutic procedures NEC	10027700	产品使用的适应症不明	Product used for unknown indication
112009541	2	15	2	11200954	10070592	各种手术及医疗操作	Surgical and medical procedures	10042613	治疗类操作和支持性护理（不另分类）	Therapeutic procedures and supportive care NEC	10043413	治疗类操作（不另分类）	Therapeutic procedures NEC	10027700	产品使用的适应症不明	Product used for unknown indication
112015611	1	15	2	11201561	10057840	精神病类	Psychiatric disorders	10037175	抑郁性心境障碍和混乱	Depressed mood disorders and disturbances	10012375	各种抑郁病	Depressive disorders	10012401	重度抑郁症	Major depression
112015731	1	15	2	11201573	10012378	精神病类	Psychiatric disorders	10037175	抑郁性心境障碍和混乱	Depressed mood disorders and disturbances	10012375	各种抑郁病	Depressive disorders	10012401	抑郁	Depression
112015801	1	15	2	11201580	10012378	精神病类	Psychiatric disorders	10037175	抑郁性心境障碍和混乱	Depressed mood disorders and disturbances	10012375	各种抑郁病	Depressive disorders	10012401	抑郁	Depression
112015831	1	15	2	11201583	10057840	精神病类	Psychiatric disorders	10037175	抑郁性心境障碍和混乱	Depressed mood disorders and disturbances	10012375	各种抑郁病	Depressive disorders	10012401	重度抑郁症	Major depression
112015861	1	15	2	11201586	10057840	精神病类	Psychiatric disorders	10037175	抑郁性心境障碍和混乱	Depressed mood disorders and disturbances	10012375	各种抑郁病	Depressive disorders	10012401	重度抑郁症	Major depression
112015891	1	15	2	11201589	10012378	精神病类	Psychiatric disorders	10037175	抑郁性心境障碍和混乱	Depressed mood disorders and disturbances	10012375	各种抑郁病	Depressive disorders	10012401	抑郁	Depression
112015901	1	15	2	11201590	10012378	精神病类	Psychiatric disorders	10037175	抑郁性心境障碍和混乱	Depressed mood disorders and disturbances	10012375	各种抑郁病	Depressive disorders	10012401	抑郁	Depression
112016391	1	15	2	11201639	10070592	各种手术及医疗操作	Surgical and medical procedures	10042613	治疗类操作和支持性护理（不另分类）	Therapeutic procedures and supportive care NEC	10043413	治疗类操作（不另分类）	Therapeutic procedures NEC	10027700	产品使用的适应症不明	Product used for unknown indication
112016481	1	15	2	11201648	10012378	精神病类	Psychiatric disorders	10037175	抑郁性心境障碍和混乱	Depressed mood disorders and disturbances	10012375	各种抑郁病	Depressive disorders	10012401	抑郁	Depression
112016481	1	15	2	11201648	10057840	精神病类	Psychiatric disorders	10037175	抑郁性心境障碍和混乱	Depressed mood disorders and disturbances	10012375	各种抑郁病	Depressive disorders	10012401	重度抑郁症	Major depression
112016531	1	15	2	11201653	10057840	精神病类	Psychiatric disorders	10037175	抑郁性心境障碍和混乱	Depressed mood disorders and disturbances	10012375	各种抑郁病	Depressive disorders	10012401	重度抑郁症	Major depression
112016601	1	15	2	11201660	10057667	精神病类	Psychiatric disorders	10037175	躁狂及双相性心境障碍和混乱	Manic and bipolar mood disorders and disturbances	10026753	各种双相情绪障碍	Bipolar disorders	10004938	双相障碍	Bipolar disorder
112016651	1	15	2	11201665	10057840	精神病类	Psychiatric disorders	10037175	抑郁性心境障碍和混乱	Depressed mood disorders and disturbances	10012375	各种抑郁病	Depressive disorders	10012401	重度抑郁症	Major depression
112016711	1	15	2	11201671	10070592	各种手术及医疗操作	Surgical and medical procedures	10042613	治疗类操作和支持性护理（不另分类）	Therapeutic procedures and supportive care NEC	10043413	治疗类操作（不另分类）	Therapeutic procedures NEC	10027700	产品使用的适应症不明	Product used for unknown indication
112016811	1	15	2	11201681	10012378	精神病类	Psychiatric disorders	10037175	抑郁性心境障碍和混乱	Depressed mood disorders and disturbances	10012375	各种抑郁病	Depressive disorders	10012401	抑郁	Depression
112016901	1	15	2	11201690	10070592	各种手术及医疗操作	Surgical and medical procedures	10042613	治疗类操作和支持性护理（不另分类）	Therapeutic procedures and supportive care NEC	10043413	治疗类操作（不另分类）	Therapeutic procedures NEC	10027700	产品使用的适应症不明	Product used for unknown indication
112016961	1	15	2	11201696	10012378	精神病类	Psychiatric disorders	10037175	抑郁性心境障碍和混乱	Depressed mood disorders and disturbances	10012375	各种抑郁病	Depressive disorders	10012401	抑郁	Depression
112017621	1	15	2	11201762	10070592	各种手术及医疗操作	Surgical and medical procedures	10042613	治疗类操作和支持性护理（不另分类）	Therapeutic procedures and supportive care NEC	10043413	治疗类操作（不另分类）	Therapeutic procedures NEC	10027700	产品使用的适应症不明	Product used for unknown indication
112017701	1	15	2	11201770	10070592	各种手术及医疗操作	Surgical and medical procedures	10042613	治疗类操作和支持性护理（不另分类）	Therapeutic procedures and supportive care NEC	10043413	治疗类操作（不另分类）	Therapeutic procedures NEC	10027700	产品使用的适应症不明	Product used for unknown indication
112017721	1	15	2	11201772	10057840	精神病类	Psychiatric disorders	10037175	抑郁性心境障碍和混乱	Depressed mood disorders and disturbances	10012375	各种抑郁病	Depressive disorders	10012401	重度抑郁症	Major depression
112017931	1	15	2	11201793	10012378	精神病类	Psychiatric disorders	10037175	抑郁性心境障碍和混乱	Depressed mood disorders and disturbances	10012375	各种抑郁病	Depressive disorders	10012401	抑郁	Depression
112018031	1	15	2	11201803	10070592	各种手术及医疗操作	Surgical and medical procedures	10042613	治疗类操作和支持性护理（不另分类）	Therapeutic procedures and supportive care NEC	10043413	治疗类操作（不另分类）	Therapeutic procedures NEC	10027700	产品使用的适应症不明	Product used for unknown indication
112018231	1	15	2	11201823	10070592	各种手术及医疗操作	Surgical and medical procedures	10042613	治疗类操作和支持性护理（不另分类）	Therapeutic procedures and supportive care NEC	10043413	治疗类操作（不另分类）	Therapeutic procedures NEC	10027700	产品使用的适应症不明	Product used for unknown indication
112018311	1	15	2	11201831	10002855	精神病类	Psychiatric disorders	10037175	焦虑症及症状	Anxiety disorders and symptoms	10002861	焦虑症状	Anxiety symptoms	10002869	焦虑	Anxiety
112018311	1	15	2	11201831	10029898	精神病类	Psychiatric disorders	10037175	焦虑症及症状	Anxiety disorders and symptoms	10002861	各种强迫症及症状	Obsessive-compulsive disorders and symptoms	10068758	强迫症	Obsessive-compulsive disorder
112018421	1	15	2	11201842	10012378	精神病类	Psychiatric disorders	10037175	抑郁性心境障碍和混乱	Depressed mood disorders and disturbances	10012375	各种抑郁病	Depressive disorders	10012401	抑郁	Depression
112018421	2	15	2	11201842	10070592	各种手术及医疗操作	Surgical and medical procedures	10042613	治疗类操作和支持性护理（不另分类）	Therapeutic procedures and supportive care NEC	10043413	治疗类操作（不另分类）	Therapeutic procedures NEC	10027700	产品使用的适应症不明	Product used for unknown indication
112018481	1	15	2	11201848	10057840	精神病类	Psychiatric disorders	10037175	抑郁性心境障碍和混乱	Depressed mood disorders and disturbances	10012375	各种抑郁病	Depressive disorders	10012401	重度抑郁症	Major depression
112018571	1	15	2	11201857	10070592	各种手术及医疗操作	Surgical and medical procedures	10042613	治疗类操作和支持性护理（不另分类）	Therapeutic procedures and supportive care NEC	10043413	治疗类操作（不另分类）	Therapeutic procedures NEC	10027700	产品使用的适应症不明	Product used for unknown indication
112020361	1	15	2	11202036	10012378	精神病类	Psychiatric disorders	10037175	抑郁性心境障碍和混乱	Depressed mood disorders and disturbances	10012375	各种抑郁病	Depressive disorders	10012401	抑郁	Depression
112020421	1	15	2	11202042	10057840	精神病类	Psychiatric disorders	10037175	抑郁性心境障碍和混乱	Depressed mood disorders and disturbances	10012375	各种抑郁病	Depressive disorders	10012401	重度抑郁症	Major depression
112020481	1	15	2	11202048	10057840	精神病类	Psychiatric disorders	10037175	抑郁性心境障碍和混乱	Depressed mood disorders and disturbances	10012375	各种抑郁病	Depressive disorders	10012401	重度抑郁症	Major depression
112020531	1	15	2	11202053	10070592	各种手术及医疗操作	Surgical and medical procedures	10042613	治疗类操作和支持性护理（不另分类）	Therapeutic procedures and supportive care NEC	10043413	治疗类操作（不另分类）	Therapeutic procedures NEC	10027700	产品使用的适应症不明	Product used for unknown indication
112020591	1	15	2	11202059	10057840	精神病类	Psychiatric disorders	10037175	抑郁性心境障碍和混乱	Depressed mood disorders and disturbances	10012375	各种抑郁病	Depressive disorders	10012401	重度抑郁症	Major depression
112020641	1	15	2	11202064	10057840	精神病类	Psychiatric disorders	10037175	抑郁性心境障碍和混乱	Depressed mood disorders and disturbances	10012375	各种抑郁病	Depressive disorders	10012401	重度抑郁症	Major depression
112020711	1	15	2	11202071	10057840	精神病类	Psychiatric disorders	10037175	抑郁性心境障碍和混乱	Depressed mood disorders and disturbances	10012375	各种抑郁病	Depressive disorders	10012401	重度抑郁症	Major depression
112020811	1	15	2	11202081	10057840	精神病类	Psychiatric disorders	10037175	抑郁性心境障碍和混乱	Depressed mood disorders and disturbances	10012375	各种抑郁病	Depressive disorders	10012401	重度抑郁症	Major depression
112020901	1	15	2	11202090	10057840	精神病类	Psychiatric disorders	10037175	抑郁性心境障碍和混乱	Depressed mood disorders and disturbances	10012375	各种抑郁病	Depressive disorders	10012401	重度抑郁症	Major depression
112020971	1	15	2	11202097	10057840	精神病类	Psychiatric disorders	10037175	抑郁性心境障碍和混乱	Depressed mood disorders and disturbances	10012375	各种抑郁病	Depressive disorders	10012401	重度抑郁症	Major depression
112022831	1	15	2	11202283	10057840	精神病类	Psychiatric disorders	10037175	抑郁性心境障碍和混乱	Depressed mood disorders and disturbances	10012375	各种抑郁病	Depressive disorders	10012401	重度抑郁症	Major depression
112022941	1	15	2	11202294	10070592	各种手术及医疗操作	Surgical and medical procedures	10042613	治疗类操作和支持性护理（不另分类）	Therapeutic procedures and supportive care NEC	10043413	治疗类操作（不另分类）	Therapeutic procedures NEC	10027700	产品使用的适应症不明	Product used for unknown indication
112023011	1	15	2	11202301	10012378	精神病类	Psychiatric disorders	10037175	抑郁性心境障碍和混乱	Depressed mood disorders and disturbances	10012375	各种抑郁病	Depressive disorders	10012401	抑郁	Depression
112023101	1	15	2	11202310	10057840	精神病类	Psychiatric disorders	10037175	抑郁性心境障碍和混乱	Depressed mood disorders and disturbances	10012375	各种抑郁病	Depressive disorders	10012401	重度抑郁症	Major depression
112023151	1	15	2	11202315	10070592	各种手术及医疗操作	Surgical and medical procedures	10042613	治疗类操作和支持性护理（不另分类）	Therapeutic procedures and supportive care NEC	10043413	治疗类操作（不另分类）	Therapeutic procedures NEC	10027700	产品使用的适应症不明	Product used for unknown indication
112023361	1	15	2	11202336	10057840	精神病类	Psychiatric disorders	10037175	抑郁性心境障碍和混乱	Depressed mood disorders and disturbances	10012375	各种抑郁病	Depressive disorders	10012401	重度抑郁症	Major depression
112023951	1	15	2	11202395	10070592	各种手术及医疗操作	Surgical and medical procedures	10042613	治疗类操作和支持性护理（不另分类）	Therapeutic procedures and supportive care NEC	10043413	治疗类操作（不另分类）	Therapeutic procedures NEC	10027700	产品使用的适应症不明	Product used for unknown indication
112024101	1	15	2	11202410	10057840	精神病类	Psychiatric disorders	10037175	抑郁性心境障碍和混乱	Depressed mood disorders and disturbances	10012375	各种抑郁病	Depressive disorders	10012401	重度抑郁症	Major depression
112024171	1	15	2	11202417	10002855	精神病类	Psychiatric disorders	10037175	焦虑症及症状	Anxiety disorders and symptoms	10002861	焦虑症状	Anxiety symptoms	10002869	焦虑	Anxiety
112024241	1	15	2	11202424	10070592	各种手术及医疗操作	Surgical and medical procedures	10042613	治疗类操作和支持性护理（不另分类）	Therapeutic procedures and supportive care NEC	10043413	治疗类操作（不另分类）	Therapeutic procedures NEC	10027700	产品使用的适应症不明	Product used for unknown indication
112027381	1	15	2	11202738	10057840	精神病类	Psychiatric disorders	10037175	抑郁性心境障碍和混乱	Depressed mood disorders and disturbances	10012375	各种抑郁病	Depressive disorders	10012401	重度抑郁症	Major depression
112027601	1	15	2	11202760	10057840	精神病类	Psychiatric disorders	10037175	抑郁性心境障碍和混乱	Depressed mood disorders and disturbances	10012375	各种抑郁病	Depressive disorders	10012401	重度抑郁症	Major depression
112027791	1	15	2	11202779	10057840	精神病类	Psychiatric disorders	10037175	抑郁性心境障碍和混乱	Depressed mood disorders and disturbances	10012375	各种抑郁病	Depressive disorders	10012401	重度抑郁症	Major depression
112027841	1	15	2	11202784	10057840	精神病类	Psychiatric disorders	10037175	抑郁性心境障碍和混乱	Depressed mood disorders and disturbances	10012375	各种抑郁病	Depressive disorders	10012401	重度抑郁症	Major depression
112027881	1	15	2	11202788	10057840	精神病类	Psychiatric disorders	10037175	抑郁性心境障碍和混乱	Depressed mood disorders and disturbances	10012375	各种抑郁病	Depressive disorders	10012401	重度抑郁症	Major depression
[truncated: 21,131 more rows]
