# Supplementary material for: Disproportionality evaluation of adverse effects and suicide/self-injury risk factors associated with vortioxetine: a large-scale pharmacovigilance study
Source: Front Pharmacol. 2025 Nov 10;16:1689634. doi: 10.3389/fphar.2025.1689634 (PMC12640903; doi:10.3389/fphar.2025.1689634)
Supplement: Supplementary file 8 [file Supplementaryfile3.xlsx]

## Sheet: Sheet1
primaryid	DRUG_SEQ	ROLE_COD	DRUGNAME	VAL_VBM	ROUTE	DOSE_VBM	DECHAL	RECHAL	LOT_NUM	EXP_DT	NDA_NUM	GetDataYear	GetDataQT	caseid	cum_dose_chr	cum_dose_unit	lot_nbr	dose_amt	dose_unit	dose_form	dose_freq	prod_ai
100129031	1	PS	BRINTELLIX	1	ORAL	10 MG, QAM		D	B20160		204447	14	1	10012903				10	MG	TABLET	QD
100129031	2	SS	BRINTELLIX	1				D			204447	14	1	10012903						TABLET
100129031	3	C	LEXAPRO	1	ORAL			D				14	1	10012903
100129031	4	C	LEXAPRO	1				D				14	1	10012903
100199931	1	PS	BRINTELLIX	1	ORAL	UNK		D			204447	14	1	10019993						TABLET
100245901	1	PS	BRINTELLIX	1	ORAL	10 MG TABLET QHS BY MOUTH						14	1	10024590				10	MG	TABLET	HS
100258982	1	PS	BRINTELLIX	1	ORAL	10 MG, QD		D			204447	14	1	10025898				10	MG	TABLET	QD
100258982	2	SS	BRINTELLIX	1	ORAL	20 MG, QD		D			204447	14	1	10025898				20	MG	TABLET	QD
100258982	3	C	CYMBALTA	1	ORAL	60 MG, QD		D				14	1	10025898				60	MG		QD
100258982	4	C	LATUDA	1	ORAL	40 MG, QD		D				14	1	10025898				40	MG		QD
100258982	5	C	KLONOPIN	1	ORAL	0.5 MG, BID		D				14	1	10025898				.5	MG		BID
100258982	6	C	FOCALIN	1	ORAL	20 MG, UNK		D				14	1	10025898				20	MG
100289251	1	PS	BRINTELLIX	1	ORAL	10 MG, QD		D	B20159		204447	14	1	10028925				10	MG	TABLET	QD
100324783	1	PS	BRINTELLIX	1	ORAL	10 MG, QD		D			204447	14	2	10032478				10	MG	TABLET	QD
100324783	2	C	RAMELTEON	1		10 MG AT NINE AM		D				14	2	10032478
100324783	3	C	NAMENDA	1		UNK		D				14	2	10032478
100422732	1	PS	BRINTELLIX	1	ORAL	10 MG, QD		D			204447	14	2	10042273				10	MG	TABLET	QD
100422732	2	SS	BRINTELLIX	1	ORAL	20 MG, QD		D			204447	14	2	10042273				20	MG	TABLET	QD
100422732	3	C	XANAX	1	ORAL	0.25 MG, BID		U				14	2	10042273				.25	MG		BID
100422732	4	C	EFFEXOR	1	ORAL	75 MG, 1/WEEK		U				14	2	10042273				75	MG		/wk
100422732	5	C	ZOCOR	1		UNK		U				14	2	10042273
100427981	1	PS	BRINTELLIX	1				D			204447	14	1	10042798						TABLET
100457961	1	PS	BRINTELLIX	1	ORAL	UNK, QD		D			204447	14	1	10045796						TABLET	QD
100489891	1	PS	BRINTELLIX	1	ORAL	10 MG, QD		D			204447	14	1	10048989				10	MG	TABLET	QD
100665271	1	PS	BRINTELLIX	1	ORAL	10 MG, QD		D	B20102		204447	14	2	10066527				10	MG	TABLET	QD
100665271	2	C	SAPHRIS	1		UNK		U				14	2	10066527
100665271	3	C	SAPHRIS	1				U				14	2	10066527
100665271	4	C	LITHIUM	1		150 MG, UNK		U				14	2	10066527				150	MG
100665271	5	C	SEROQUEL	1		UNK		U				14	2	10066527
100789851	1	PS	BRINTELLIX	1	ORAL				B20159	20160831		14	2	10078985				10	MG		QD
100822911	1	PS	BRINTELLIX	1	ORAL		N	D				14	2	10082291							HS
100823451	1	PS	BRINTELLIX	1	ORAL				B20249	20161031		14	2	10082345							QD
100828772	1	PS	BRINTELLIX	1	ORAL	10 MG, QD		D			204447	14	2	10082877	150	MG		10	MG	TABLET	QD
100828772	2	C	EFFEXOR	1	ORAL			D				14	2	10082877
100828772	3	C	VICODIN	1	ORAL			D				14	2	10082877
100828772	4	C	ZOLOFT	1	ORAL	100 MG, QD		D				14	2	10082877				100	MG		QD
100828772	5	C	COUMADIN /00014802/	1	ORAL	10 MG, QD SINCE FEW YEARS		D				14	2	10082877				10	MG		QD
100828772	6	C	BACLOFEN	1	ORAL	10 MG, TID SINCE FEW YEARS		D				14	2	10082877				10	MG		TID
100828772	7	C	OXYCONTIN	1	ORAL	10 MG, BID		D				14	2	10082877				10	MG		BID
101336942	1	PS	BRINTELLIX	1	ORAL	5 MG, QD		D			204447	14	2	10133694				5	MG	TABLET	QD
101372741	1	PS	BRINTELLIX	1	ORAL	1 PILL, ONCE DAILY, TAKEN BY MOUTH?	N	D	UNKNOWN	20160430		14	2	10137274							QD
101390972	1	PS	BRINTELLIX	1	ORAL	10 MG, QD/AM		D	B20160		204447	14	2	10139097				10	MG	TABLET	QD
101390972	2	SS	BRINTELLIX	1	ORAL	10 MG, QD/AM		D			204447	14	2	10139097				10	MG	TABLET	QD
101390972	3	C	UNKNOWN BETA BLOCKER	1		UNK		D				14	2	10139097
101390972	4	C	NEXIUM /01479302/	1		40 MG, QD		D				14	2	10139097				40	MG		QD
101390972	5	C	UNKNOWN ASTHMA MEDICATION	2		UNK		D				14	2	10139097
101390972	6	C	TOPAMAX	1		100 MG, QD		D				14	2	10139097				100	MG		QD
101390972	7	C	VESICARE	1		UNK		D				14	2	10139097
101390972	8	C	HYDROCODONE /00060002/	1		7.5 MG, QD		D				14	2	10139097				7.5	MG		QD
101390972	9	C	BISOPROLOL	1		5 MG, QD		D				14	2	10139097				5	MG		QD
101410823	1	PS	BRINTELLIX	1	ORAL	10 MG, QD		D			204447	14	2	10141082				10	MG	TABLET	QD
101410823	2	C	LAMICTAL	1		50 UNK, UNK		U				14	2	10141082
101410823	3	C	TRAZOLAN	1		50 UNK, UNK		U				14	2	10141082
101410823	4	C	EFFEXOR	1		75 UNK, UNK		U				14	2	10141082
101422721	1	PS	BRINTELLIX	1	ORAL			D			204447	14	2	10142272						TABLET	QD
101507162	1	PS	BRINTELLIX	1	ORAL	20 MG, UNK		D			204447	14	2	10150716				20	MG	TABLET
101527821	1	PS	BRINTELLIX	1	ORAL	1 TABLET	D	D				14	2	10152782							QD
101527821	3	C	SYNTHROID	1								14	2	10152782
101560841	1	PS	BRINTELLIX	1	ORAL	10 MG, QD		D			204447	14	2	10156084				10	MG	TABLET	QD
101611191	1	PS	BRINTELLIX	1	ORAL	UNK UNK, QD		D			204447	14	2	10161119						TABLET
101611201	1	PS	BRINTELLIX	1	ORAL	10 MG, QD		D			204447	14	2	10161120				10	MG	TABLET	QD
101676791	1	PS	BRINTELLIX	1	ORAL	10 MG, QD		D			204447	14	2	10167679				10	MG	TABLET	QD
101676791	2	SS	BRINTELLIX	1	ORAL	20 MG, QD		D			204447	14	2	10167679				20	MG	TABLET	QD
101676791	3	SS	BRINTELLIX	1	ORAL	10 MG, QD		D			204447	14	2	10167679				10	MG	TABLET	QD
101695131	1	PS	BRINTELLIX	1	ORAL	10 MG, QD		D	B20137		204447	14	2	10169513				10	MG	TABLET	QD
101720052	1	PS	BRINTELLIX	1	ORAL	10 MG, QD		D			204447	14	2	10172005				10	MG	TABLET	QD
101720052	10	C	MIRALAX /00754501/	1				D				14	2	10172005
101720052	11	C	GABAPENTIN	1	ORAL	300 MG, TID		D				14	2	10172005				300	MG		TID
101720052	2	SS	BRINTELLIX	1				D			204447	14	2	10172005						TABLET
101720052	3	C	ADVAIR	1				D				14	2	10172005
101720052	4	C	ALBUTEROL /00139501/	1				D				14	2	10172005
101720052	5	C	TRAMADOL	1				D				14	2	10172005
101720052	6	C	TOPAMAX	1	ORAL	200 MG, QD		D				14	2	10172005				200	MG		QD
101720052	7	C	VERAPAMIL	1				D				14	2	10172005
101720052	8	C	NEURONTIN	1				D				14	2	10172005
101720052	9	C	LISOPRIL	2				D				14	2	10172005
101754251	1	PS	BRINTELLIX	1	ORAL	UNK		D			204447	14	2	10175425						TABLET
101754251	2	C	CYMBALTA	1	ORAL	UNK		D				14	2	10175425
101779032	1	PS	BRINTELLIX	1	ORAL	10 MG, QD		D			204447	14	2	10177903				10	MG	TABLET	QD
101779032	2	C	SSRI	1	ORAL	UNK		D				14	2	10177903
101843121	1	PS	BRINTELLIX	1		UNK		D			204447	14	2	10184312						TABLET
101843121	2	C	SEVERAL OTHER MEDICATIONS	2		UNK		D				14	2	10184312
101954212	1	PS	BRINTELLIX	1	ORAL	10 MG, QD		D			204447	14	2	10195421	20	MG		10	MG	TABLET	QD
101954212	2	SS	BRINTELLIX	1				D			204447	14	2	10195421	20	MG				TABLET
101954212	3	C	SSRI	1	ORAL			D				14	2	10195421
101968472	1	PS	BRINTELLIX	1	ORAL	10 MG, 1 TABLET DAILY		D			204447	14	2	10196847				10	MG	TABLET	QD
101968472	2	C	ZOLOFT	1	ORAL	50 MG, UNK		D				14	2	10196847				50	MG
101968472	3	C	ATIVAN	1		1 MG, TID		U				14	2	10196847				1	MG		TID
102089091	1	PS	BRINTELLIX	1	ORAL	10 MG, QD		D			204447	14	2	10208909				10	MG	TABLET	QD
102220721	1	PS	BRINTELLIX	1	ORAL	ONCE DAILY ONCE DAILY TAKEN BY MOUTH	Y	D				14	2	10222072							QD
102247011	1	PS	BRINTELLIX	1	ORAL	10 MG, QD		D			204447	14	2	10224701				10	MG	TABLET	QD
102247011	10	C	LASIX /00032601/	1	ORAL	UNK		D				14	2	10224701
102247011	11	C	OTHER UNKNOWN MEDS	2		UNK		D				14	2	10224701
102247011	2	I	METOPROLOL	1	ORAL	50 MG, BID		D				14	2	10224701				50	MG		BID
102247011	3	C	DEPAKOTE	1	ORAL	UNK		D				14	2	10224701
102247011	4	C	L-METHYLFOLATE	2	ORAL	UNK		D				14	2	10224701
102247011	5	C	LAMICTAL	1	ORAL	100 MG, TID		D				14	2	10224701				100	MG		TID
102247011	6	C	KEPPRA	1	ORAL	1000 MG, UNK		D				14	2	10224701				1000	MG
102247011	7	C	PRILOSEC /00661201/	1	ORAL	20 MG, QD		D				14	2	10224701				20	MG		QD
102247011	8	C	PRAZOSIN	1	ORAL	UNK		D				14	2	10224701
102247011	9	C	SIMVASTATIN	1	ORAL	UNK		D				14	2	10224701
102308631	1	PS	BRINTELLIX 10 MG	1	ORAL	1 10MG PILL ONCE DAILY TAKEN BY MOUTH	Y	D				14	2	10230863				10	MG		QD
102338202	1	PS	BRINTELLIX	1	ORAL	10 MG, QD		D			204447	14	2	10233820				10	MG	TABLET	QD
102338221	1	PS	BRINTELLIX	1	ORAL	10 MG, QD		D			204447	14	2	10233822				10	MG	TABLET	QD
102372512	1	PS	BRINTELLIX	1	ORAL	10 MG, QD		D			204447	14	2	10237251				10	MG	TABLET	QD
102372512	2	SS	BRINTELLIX	1	ORAL	20 MG, QD		D			204447	14	2	10237251				20	MG	TABLET	QD
102372512	3	C	CLONAZEPAM	1				D				14	2	10237251
102372522	1	PS	BRINTELLIX	1	ORAL	10 MG, QD		D			204447	14	2	10237252				10	MG	TABLET	QD
102372522	2	C	NPH INSULIN	1		UNK		D				14	2	10237252
102372522	3	C	INSULIN	1		UNK		D				14	2	10237252
102372522	4	C	AMITIZA	1		UNK		D				14	2	10237252
102372522	5	C	DIAZEPAM	1		UNK		D				14	2	10237252
102396951	1	PS	BRINTELLIX	1				D			204447	14	2	10239695						TABLET
102460751	1	PS	BRINTELLIX 10 MG	1	ORAL	1 ONCE DAILY, TAKEN BY MOUTH	N	D				14	2	10246075							QD
102499052	1	PS	BRINTELLIX	1	ORAL	10 MG, QD		D			204447	14	2	10249905	15	MG		10	MG	TABLET	QD
102564811	1	PS	BRINTELLIX	1	ORAL	5 MG, QD		D			204447	14	2	10256481				5	MG	TABLET	QD
102564811	2	C	EFFEXOR XR	1	ORAL			D				14	2	10256481
102697611	1	PS	BRINTELLIX 10 MG	1	ORAL	1 TABLET, ONCE DAILY, TAKEN BY MOUTH	N	D				14	2	10269761							QD
102712731	1	PS	BRINTELLIX	1	ORAL	5 MG, QD		D			204447	14	3	10271273				5	MG	TABLET	QD	VORTIOXETINE HYDROBROMIDE
102712731	2	SS	BRINTELLIX	1	ORAL	10 MG, QD		D			204447	14	3	10271273				10	MG	TABLET	QD	VORTIOXETINE HYDROBROMIDE
102736041	1	PS	BRINTELLIX	1	ORAL	1 QD ORAL	Y	D				14	2	10273604							QD
102736041	2	C	PRAVASTATIN	1								14	2	10273604
102736041	3	C	METOPROLOL	1								14	2	10273604
102736041	4	C	LISINOPRIL	1								14	2	10273604
102736041	5	C	OMEPRAZOLE	1								14	2	10273604
102736041	6	C	LYRICA	1								14	2	10273604
102736041	7	C	DEPAKOTE ER	1								14	2	10273604
102736041	8	C	SEVELAMER	1								14	2	10273604
102736041	9	C	TRADJENTA	1								14	2	10273604
102818473	1	PS	BRINTELLIX	1	ORAL	10 MG, QD		D			204447	14	3	10281847	540	MG		10	MG	TABLET	QD	VORTIOXETINE HYDROBROMIDE
102818473	2	SS	BRINTELLIX	1				D			204447	14	3	10281847	540	MG				TABLET		VORTIOXETINE HYDROBROMIDE
102818473	3	C	TRAMADOL	1	ORAL	2 DF, QD		D				14	3	10281847				2	DF	TABLET	QD	TRAMADOL
102818473	4	C	OMEPRAZOLE.	1				D				14	3	10281847								OMEPRAZOLE
102818473	5	C	UNKNOWN MEDICATION	1	UNKNOWN			D				14	3	10281847								UNSPECIFIED INGREDIENT
102818473	6	C	PANTOPRAZOLE	1	ORAL	1 DF, QD		D				14	3	10281847				1	DF		QD	PANTOPRAZOLE SODIUM
102818473	7	C	TRAZODONE	1	ORAL	150 MG, QHS		D				14	3	10281847				150	MG			TRAZODONE HYDROCHLORIDE
102823671	1	PS	BRINTELLIX	1	ORAL	10 MG, QD		D			204447	14	3	10282367				10	MG	TABLET	QD	VORTIOXETINE HYDROBROMIDE
102849582	1	PS	BRINTELLIX	1	ORAL	5 MG, QD		D			204447	14	3	10284958	40	MG		5	MG	TABLET	QD	VORTIOXETINE HYDROBROMIDE
102976202	1	PS	BRINTELLIX	1	ORAL	10 MG, QD		D	B20188		204447	14	3	10297620				10	MG	TABLET	QD	VORTIOXETINE HYDROBROMIDE
102976202	2	SS	BRINTELLIX	1	ORAL	10 MG HALF TABLET DAILY		D			204447	14	3	10297620				5	MG	TABLET	QD	VORTIOXETINE HYDROBROMIDE
102976202	3	C	SYNTHROID	1	ORAL	0.75 MG, QD		D				14	3	10297620				.75	MG		QD	LEVOTHYROXINE SODIUM
102976202	4	C	XANAX	1	ORAL	0.5 MG, TID		D				14	3	10297620				.5	MG		TID	ALPRAZOLAM
102976202	5	C	CELEBREX	1	ORAL	200 MG, QD		D				14	3	10297620				200	MG		QD	CELECOXIB
102976202	6	C	ZANAFLEX	1	ORAL	4 MG, QD		D				14	3	10297620				4	MG		QD	TIZANIDINE HYDROCHLORIDE
102976202	7	C	ZANAFLEX	1				D				14	3	10297620								TIZANIDINE HYDROCHLORIDE
102976202	8	C	VITAMINS	1	UNKNOWN	UNK, PRN		D				14	3	10297620								VITAMINS
103087151	1	PS	BRINTELLIX	1	ORAL		Y	D				14	3	10308715				10	MG		QD	VORTIOXETINE HYDROBROMIDE
103087151	3	C	ASPIRIN.	1								14	3	10308715								ASPIRIN
103087151	5	C	HYDROCHLOROTHIAZIDE AND LISINOPRIL	1								14	3	10308715								HYDROCHLOROTHIAZIDE\LISINOPRIL
103087151	7	C	ZOLPIDEM	1								14	3	10308715								ZOLPIDEM\ZOLPIDEM TARTRATE
103087151	9	C	SIMVASTATIN.	1								14	3	10308715								SIMVASTATIN
103114741	1	PS	BRINTELLIX	1	ORAL	10 MG, QD		D			204447	14	3	10311474				10	MG	TABLET	QD	VORTIOXETINE HYDROBROMIDE
103114741	2	C	SIMVASTATIN.	1	ORAL	40 MG, QD		D				14	3	10311474				40	MG		QD	SIMVASTATIN
103114741	3	C	ZESTORETIC	1	ORAL	20/25 MG, QD		D				14	3	10311474							QD	HYDROCHLOROTHIAZIDE\LISINOPRIL
103114741	4	C	ASPIRIN.	1	ORAL	UNK		D				14	3	10311474								ASPIRIN
103437081	1	PS	BRINTELLIX	1	ORAL	10 MG, QD		D	B20164		204447	14	3	10343708				10	MG	TABLET	QD	VORTIOXETINE HYDROBROMIDE
103437091	1	PS	BRINTELLIX	1	ORAL	10 MG, QD		D			204447	14	3	10343709				10	MG	TABLET	QD	VORTIOXETINE HYDROBROMIDE
103555611	1	PS	BRINTELLIX	1	ORAL	10 MG, QD		D			204447	14	3	10355561				10	MG	TABLET	QD	VORTIOXETINE HYDROBROMIDE
103555611	2	SS	BRINTELLIX	1	ORAL	5 MG, QD		D			204447	14	3	10355561				5	MG	TABLET	QD	VORTIOXETINE HYDROBROMIDE
103555611	3	C	PRAVASTATIN	1		5 MG, QD		D				14	3	10355561				5	MG		QD	PRAVASTATIN\PRAVASTATIN SODIUM
103555611	4	C	TRAZODONE	1		100 MG, QHS		D				14	3	10355561				100	MG			TRAZODONE HYDROCHLORIDE
103555611	5	C	AMLODIPINE	1		5 MG, UNK		D				14	3	10355561				5	MG			AMLODIPINE BESYLATE
103555611	6	C	METFORMINE	1		500 MG, UNK (WITH FOOD)		D				14	3	10355561				500	MG			METFORMIN HYDROCHLORIDE
103555611	7	C	WARFARIN	1		UNK, AS DIRECTED		D				14	3	10355561								WARFARIN
103555611	8	C	BENAZEPRIL	1		10 MG, QD		D				14	3	10355561				10	MG		QD	BENAZEPRIL\BENAZEPRIL HYDROCHLORIDE
103583711	1	PS	BRINTELLIX	1	ORAL	10 MG, QD		D			204447	14	3	10358371				10	MG	TABLET	QD	VORTIOXETINE HYDROBROMIDE
103638861	1	PS	BRINTELLIX	1	ORAL	5 MG, QD		D			204447	14	3	10363886				5	MG	TABLET	QD	VORTIOXETINE HYDROBROMIDE
103638861	2	SS	BRINTELLIX	1	ORAL	10 MG, QD		D	B20047		204447	14	3	10363886				10	MG	TABLET	QD	VORTIOXETINE HYDROBROMIDE
103638861	3	C	WARFARIN	1	ORAL	10 MG,EVERY TUESDAY AND THURSDAY		D				14	3	10363886				10	MG			WARFARIN
103638861	4	C	WARFARIN	1		7.5 MG, ON MODAY, WEDNESDAY, FRIDAY, SATURDAY AND SUNDAY		D				14	3	10363886				7.5	MG			WARFARIN
103638861	5	C	CYMBALTA	1	ORAL	60 MG, QD		D				14	3	10363886				60	MG		QD	DULOXETINE HYDROCHLORIDE
103638861	6	C	CYMBALTA	1	ORAL	30 MG, QD		D				14	3	10363886				30	MG		QD	DULOXETINE HYDROCHLORIDE
103638861	7	C	WELLBUTRIN	1	ORAL	300 MG, QD		D				14	3	10363886				300	MG		QD	BUPROPION HYDROCHLORIDE
103638861	8	C	WELLBUTRIN	1	ORAL	150 MG, QD		D				14	3	10363886				150	MG		QD	BUPROPION HYDROCHLORIDE
103666343	1	PS	BRINTELLIX	1	ORAL	10 MG, QD		D			204447	14	3	10366634	240	MG		10	MG	TABLET	QD	VORTIOXETINE HYDROBROMIDE
103666343	2	SS	BRINTELLIX	1				D			204447	14	3	10366634	240	MG				TABLET		VORTIOXETINE HYDROBROMIDE
103694661	1	PS	BRINTELLIX	1	ORAL	10 MG, QD		D			204447	14	3	10369466				10	MG	TABLET	QD	VORTIOXETINE HYDROBROMIDE
103730192	1	PS	BRINTELLIX	1	ORAL	10 MG, QD		D			204447	14	3	10373019				10	MG	TABLET	QD	VORTIOXETINE HYDROBROMIDE
103730192	2	SS	BRINTELLIX	1		2.5 MG, UNK		D			204447	14	3	10373019				2.5	MG	TABLET		VORTIOXETINE HYDROBROMIDE
103730192	3	SS	BRINTELLIX	1		5 MG, UNK		D			204447	14	3	10373019				5	MG	TABLET		VORTIOXETINE HYDROBROMIDE
103730192	4	SS	BRINTELLIX	1		10 MG, UNK		D			204447	14	3	10373019				10	MG	TABLET		VORTIOXETINE HYDROBROMIDE
103784271	1	PS	BRINTELLIX	1	ORAL	10 MG, QD		D			204447	14	3	10378427				10	MG	TABLET	QD	VORTIOXETINE HYDROBROMIDE
103796601	1	PS	BRINTELLIX	1	ORAL	10 MG, QD		D			204447	14	3	10379660				10	MG	TABLET	QD	VORTIOXETINE HYDROBROMIDE
103796601	2	SS	TRAMADOL	1	UNKNOWN	UNK		D				14	3	10379660								TRAMADOL
103820711	1	PS	BRINTELLIX	1	ORAL	10 MG, QD		D			204447	14	3	10382071				10	MG	TABLET	QD	VORTIOXETINE HYDROBROMIDE
103860331	1	PS	BRINTELLIX	1	ORAL	10 MG, QD		D			204447	14	3	10386033				10	MG	TABLET	QD	VORTIOXETINE HYDROBROMIDE
103860331	2	SS	BRINTELLIX	1	ORAL	5 MG, QD		D			204447	14	3	10386033				5	MG	TABLET	QD	VORTIOXETINE HYDROBROMIDE
103879892	1	PS	BRINTELLIX	1	ORAL	10 MG, QD		D	B20104		204447	14	3	10387989	50	MG		10	MG	TABLET	QD	VORTIOXETINE HYDROBROMIDE
103879892	2	SS	XANAX	1	UNKNOWN	UNK		D				14	3	10387989								ALPRAZOLAM
103879892	3	SS	MOBIC	1	UNKNOWN	UNK		D				14	3	10387989								MELOXICAM
103879892	4	SS	MUSCLE RELAXANTS	1	UNKNOWN	UNK		D				14	3	10387989								UNSPECIFIED INGREDIENT
103879931	1	PS	BRINTELLIX	1	ORAL	10 MG, QD		D	B20157		204447	14	3	10387993				10	MG	TABLET	QD	VORTIOXETINE HYDROBROMIDE
103931132	1	PS	BRINTELLIX	1	ORAL	10 MG 1 TAB, QD		D			204447	14	3	10393113	5	DF		1	DF	TABLET	QD	VORTIOXETINE HYDROBROMIDE
103931132	2	C	LEXAPRO	1		5 MG		D				14	3	10393113								ESCITALOPRAM OXALATE
103931132	3	C	WELLBUTRIN XL	1		150MG, QD		D				14	3	10393113				150	MG		QD	BUPROPION HYDROCHLORIDE
103970201	1	PS	BRINTELLIX	1	ORAL	ONE DOSE, ONCE DAILY, TAKEN BY MOUTH, 1 TABLET	Y	D	B20251	20161031		14	3	10397020							QD	VORTIOXETINE HYDROBROMIDE
104017921	1	PS	BRINTELLIX	1	ORAL		Y	Y	B20101	201605		14	3	10401792				10	MG		QD	VORTIOXETINE HYDROBROMIDE
104017921	3	C	OLANZAPINE.	1								14	3	10401792								OLANZAPINE
104017921	5	C	ALPRAZOLAM.	1								14	3	10401792								ALPRAZOLAM
104017921	7	C	AMITIZA	1								14	3	10401792								LUBIPROSTONE
104027361	1	PS	BRINTELLIX	1	ORAL	1 ONCE DAILY TAKEN BY MOUTH	Y	Y				14	3	10402736							QD	VORTIOXETINE HYDROBROMIDE
104040511	1	PS	BRINTELLIX	1	ORAL	10 MG, QD		D	B20104		204447	14	3	10404051				10	MG	TABLET	QD	VORTIOXETINE HYDROBROMIDE
104040511	2	C	KLONOPIN	1	ORAL	UNK		D				14	3	10404051								CLONAZEPAM
104040511	3	C	FANAPT	1	ORAL	UNK		D				14	3	10404051								ILOPERIDONE
104093042	1	PS	BRINTELLIX	1	ORAL	10 MG, QD		D			204447	14	3	10409304				10	MG	TABLET	QD	VORTIOXETINE HYDROBROMIDE
104093042	2	C	XANAX	1	ORAL	1 MG, TID PRN		D				14	3	10409304				1	MG		TID	ALPRAZOLAM
104156872	1	PS	BRINTELLIX	1	ORAL	10 MG, QD		D			204447	14	3	10415687				10	MG	TABLET	QD	VORTIOXETINE HYDROBROMIDE
104156872	2	SS	BRINTELLIX	1	ORAL	20 MG, QD		D			204447	14	3	10415687				20	MG	TABLET	QD	VORTIOXETINE HYDROBROMIDE
104156872	3	SS	BRINTELLIX	1		UNK		D			204447	14	3	10415687						TABLET		VORTIOXETINE HYDROBROMIDE
104156872	4	C	GEODON	1	ORAL	160 MG, QHS		D				14	3	10415687				160	MG		QD	ZIPRASIDONE HYDROCHLORIDE\ZIPRASIDONE MESYLATE
104156872	5	C	ATIVAN	1	ORAL	2 MG, QID		D				14	3	10415687				2	MG		QID	LORAZEPAM
104156872	6	C	TRAZODONE	1	ORAL	400 MG, QHS		D				14	3	10415687				400	MG		QD	TRAZODONE HYDROCHLORIDE
104156872	7	C	AMBIEN	1	ORAL	10 MG, QHS		D				14	3	10415687				10	MG		QD	ZOLPIDEM TARTRATE
104169441	1	PS	BRINTELLIX	1	ORAL	5 MG, QD		D			204447	14	3	10416944				5	MG	TABLET	QD	VORTIOXETINE HYDROBROMIDE
104169441	2	C	LORAZEPAM.	1	ORAL	2 MG, UNK		D				14	3	10416944								LORAZEPAM
104175761	1	PS	BRINTELLIX	1			D	D			076307	14	2	10417576				10	MG
104175761	2	SS	WELLBUTRIN	1								14	2	10417576
104175791	1	PS	BRINTELLIX	1	ORAL			D			076307	14	2	10417579				10	MG		QD
104175801	1	PS	BRINTELLIX	1	ORAL			D	B20162	201608	076307	14	2	10417580				10	MG		QD
104175801	3	C	IMITREX	1								14	2	10417580
104175821	1	PS	BRINTELLIX	1	ORAL		D	D			076307	14	2	10417582				20	MG		QD
104175851	1	PS	BRINTELLIX	1	ORAL		D	D			076307	14	2	10417585				20	MG		QD
104175921	1	PS	BRINTELLIX	1	ORAL			D	B20102		076307	14	2	10417592				10	MG		QD
104175941	1	PS	BRINTELLIX	1	ORAL		Y	D	B20158	201608	076307	14	2	10417594				10	MG		QD
104176001	1	PS	BRINTELLIX	1	ORAL		N	D			076307	14	2	10417600				10	MG		QD
104176021	1	PS	BRINTELLIX	1	ORAL			D			076307	14	2	10417602				10	MG		QD
104176111	1	PS	BRINTELLIX	1				D			076307	14	2	10417611
104176121	1	PS	BRINTELLIX	1	ORAL		D	D			076307	14	2	10417612				10	MG		QD
104176121	3	C	ABILIFY	1								14	2	10417612
104176161	1	PS	BRINTELLIX	1	ORAL		N	D			076307	14	2	10417616				10	MG		QD
104176161	3	C	DIOVAN	1								14	2	10417616
104176161	5	C	THYROID	1								14	2	10417616
104176161	7	C	AMBIEN CR	1								14	2	10417616
104176171	1	PS	BRINTELLIX	1	ORAL			D			076307	14	2	10417617				10	MG		QD
104176191	1	PS	BRINTELLIX	1		UNK, SEVERAL DAYS	D	D			076307	14	2	10417619
104176191	11	C	NUVIGIL (ARMODAFINIL)	1								14	2	10417619
104176191	3	C	EFFEXOR	1								14	2	10417619
104176191	5	C	NORTRIPTYLINE	1								14	2	10417619
104176191	7	C	ATIVAN	1								14	2	10417619
104176211	1	PS	BRINTELLIX	1	ORAL		D	D			076307	14	2	10417621				10	MG		QD
104176221	1	PS	BRINTELLIX	1	ORAL	1/3 TAB	Y	D			076307	14	2	10417622							QD
104176221	3	C	TRAZODONE	1								14	2	10417622
104176221	5	C	ATIVAN	1								14	2	10417622
104176221	7	C	ABILIFY	1								14	2	10417622
104176221	9	C	EFFEXOR	1								14	2	10417622
104176231	1	PS	BRINTELLIX	1	ORAL		Y	D	B20161	201608	76307	14	2	10417623				10	MG		QD
104176261	1	PS	BRINTELLIX	1	ORAL		Y	Y			076307	14	2	10417626				5	MG		QD
104176271	1	PS	BRINTELLIX	1	ORAL		Y	Y			076307	14	2	10417627				10	MG		QD
104176271	11	C	INSULIN	1								14	2	10417627
104176271	13	C	METFORMIN	1								14	2	10417627
104176271	15	C	OMEGA 3	1								14	2	10417627
104176271	17	C	VITAMIN D3 (COLECALCIFEROL)	1								14	2	10417627
104176271	19	C	LUTEIN	1								14	2	10417627
104176271	21	C	COENZYME Q10	1								14	2	10417627
104176271	3	C	ASPIRIN	1								14	2	10417627
104176271	5	C	ALTACE	1								14	2	10417627
104176271	7	C	LAMICTAL	1								14	2	10417627
104176271	9	C	CRESTOR	1								14	2	10417627
104176291	1	PS	BRINTELLIX	1	ORAL		Y	D			076307	14	2	10417629				10	MG		QD
104176301	1	PS	BRINTELLIX	1		UNK	Y	D			076307	14	2	10417630
104176311	1	PS	BRINTELLIX	1	ORAL		Y	D	B20161		076307	14	2	10417631				10	MG		1X
104176341	1	PS	BRINTELLIX	1	ORAL		Y	D			76307	14	2	10417634				10	MG		QD
104176351	1	PS	BRINTELLIX	1	ORAL		Y	D			76307	14	2	10417635				10	MG		QD
104176381	1	PS	BRINTELLIX (VORTIOXETINE) TABLET, 10MG	1	ORAL		Y	D			76307	14	2	10417638				10	MG		QD
104176391	1	PS	BRINTELLIX	1	ORAL		Y	D			76307	14	2	10417639				10	MG		QD
104176411	1	PS	BRINTELLIX	1	ORAL						076307	14	2	10417641				10	MG		QD
104176431	1	PS	BRINTELLIX	1			D	D			076307	14	2	10417643
104176461	1	PS	BRINTELLIX	1	ORAL		Y	D			076307	14	3	10417646				10	MG		QD	VORTIOXETINE HYDROBROMIDE
104176471	1	PS	BRINTELLIX	1	ORAL		D	D			76307	14	2	10417647				10	MG
104176481	1	PS	BRINTELLIX	1	ORAL		D	D			076307	14	3	10417648				10	MG		QD	VORTIOXETINE HYDROBROMIDE
104176491	1	PS	BRINTELLIX	1	ORAL		D	D			076307	14	2	10417649				10	MG		QD
104176511	1	PS	BRINTELLIX	1	ORAL			D			076307	14	3	10417651				10	MG		QD	VORTIOXETINE HYDROBROMIDE
104176521	1	PS	BRINTELLIX	1	ORAL		Y	D			76307	14	2	10417652				10	MG		QD
104176521	3	C	CITALOPRAM	1								14	2	10417652
104176531	1	PS	BRINTELLIX	1			D	D			76307	14	2	10417653
104176561	1	PS	BRINTELLIX	1	ORAL		Y	D			78307	14	3	10417656							QD	VORTIOXETINE HYDROBROMIDE
104176571	1	PS	BRINTELLIX	1	ORAL		D	D			76307	14	2	10417657				5	MG		QD
104176581	1	PS	BRINTELLIX	1	ORAL			D			76307	14	2	10417658				10	MG
104176591	1	PS	BRINTELLIX	1	ORAL		Y	D	B20103	201605	76307	14	3	10417659				10	MG		QD	VORTIOXETINE HYDROBROMIDE
104176601	1	PS	BRINTELLIX	1	ORAL		D	D			76307	14	2	10417660				10	MG		QD
104176601	3	C	ANTIDEPRESSANTS	1								14	2	10417660
104176621	1	PS	BRINTELLIX	1	ORAL		N	D			76307	14	2	10417662				5	MG		QD
104176621	3	C	DOXEPIN (DOXEPIN) (DOXEPIN)	1								14	2	10417662
104176661	1	PS	BRINTELLIX	1	ORAL		Y	D	B20157	201608	76307	14	2	10417666				10	MG		QD
104176661	3	C	CYMBALTA (DULOXETINE HYDROCHLORIDE)	1								14	2	10417666
104176671	1	PS	BRINTELLIX	1	ORAL		D	D			76307	14	2	10417667				10	MG		QD
104176691	1	PS	BRINTELLIX	1			D	D			76307	14	2	10417669
104176701	1	PS	BRINTELLIX	1	ORAL			D	B20158	201608	76307	14	2	10417670				10	MG		QD
104176711	1	PS	BRINTELLIX	1	ORAL			D	B20157		076307	14	3	10417671				10	MG		QD	VORTIOXETINE HYDROBROMIDE
104176731	1	PS	BRINTELLIX	1			D	D			76307	14	2	10417673
104176741	1	PS	BRINTELLIX	1	ORAL		D	D			76307	14	2	10417674				10	MG		QD
104176751	1	PS	BRINTELLIX	1	ORAL		D	D			76307	14	2	10417675				10	MG		QD
104176761	1	PS	BRINTELLIX	1			D	D			76307	14	2	10417676
104176831	1	PS	BRINTELLIX	1	ORAL		D	D			76307	14	2	10417683				10	MG		QD
104176851	1	PS	BRINTELLIX	1			Y	D			76307	14	2	10417685				10	MG		QD
104176861	1	PS	BRINTELLIX	1	ORAL		Y	D	B20102	201605	76307	14	2	10417686				10	MG		QD
104176881	1	PS	BRINTELLIX	1	ORAL		Y	D			76307	14	2	10417688				10	MG		QD
104177011	1	PS	BRINTELLIX	1	ORAL		Y	D			76307	14	2	10417701				10	MG		QD
104177021	1	PS	BRINTELLIX	1			D				76307	14	2	10417702
104177021	3	C	MULTIPLE MEDICATIONS	1								14	2	10417702
104177031	1	PS	BRINTELLIX	1				D			76307	14	3	10417703								VORTIOXETINE HYDROBROMIDE
104177041	1	PS	BRINTELLIX	1			Y	D			76307	14	2	10417704				10	MG	TABLET
104177051	1	PS	BRINTELLIX	1	ORAL				B20157	201608	76307	14	2	10417705				10	MG		QD
104177151	1	PS	BRINTELLIX	1			D	D			76307	14	2	10417715				10	MG		QD
104177151	2	C	REMBRON (MIRTAZAPINE)	2								14	2	10417715
104177151	3	C	KLONOPIN (CLONAZEPAM)	2								14	2	10417715
104177151	5	C	NALTREXONE (NALTREXONE)	1								14	2	10417715
104177161	1	PS	BRINTELLIX	1	ORAL		Y	D	B20157	201608	76307	14	2	10417716				10	MG		QD
104177181	1	PS	BRINTELLIX	1	ORAL		Y	D			76307	14	2	10417718				10	MG		QD
104177181	3	C	DOXEPIN	1								14	2	10417718
104177191	1	PS	BRINTELLIX	1	ORAL		Y	D			76307	14	2	10417719				10	MG		QD
104177201	1	PS	BRINTELLIX	1	ORAL		Y	D	B20157	201608	76307	14	2	10417720				10	MG		QD
104177231	1	PS	BRINTELLIX	1	ORAL		Y	D			204447	14	2	10417723
104177241	1	PS	BRINTELLIX	1	ORAL		D	D			76307	14	2	10417724				10	MG		QD
104177251	1	PS	BRINTELLIX	1	ORAL						76307	14	2	10417725
104177251	3	C	BABY ASPIRIN (ACETYLSALICYCLIC ACID)	2								14	2	10417725
104177261	1	PS	BRINTELLIX	1			D	D			76307	14	2	10417726
104177281	1	PS	BRINTELLIX	1	ORAL		Y	D			76307	14	2	10417728
104177291	1	PS	BRINTELLIX	1	ORAL		D	D			76307	14	2	10417729				10	MG		QD
104177291	3	C	ATORVASTATIN (ATORVASTATIN)	1								14	2	10417729
104177291	5	C	SYNTHROID (LEVOTHYROXINE SODIUM)	1								14	2	10417729
104177291	7	C	ALBUTEROL (SALBUTAMOL)	1								14	2	10417729
104177301	1	PS	BRINTELLIX	1	ORAL			D			76307	14	2	10417730				10	MG		QD
104177431	1	PS	BRINTELLIX	1	ORAL		D	D			76307	14	2	10417743				10	MG		QD
104177441	1	PS	BRINTELLIX	1	ORAL		N	D			76307	14	2	10417744				10	MG		QD
104177451	1	PS	BRINTELLIX	1	ORAL		D	D			76307	14	2	10417745				10	MG		QD
104177501	1	PS	BRINTELLIX	1	ORAL			D			76307	14	2	10417750				5	MG		QD
104177511	1	PS	BRINTELLIX	1	ORAL		D	D			76307	14	2	10417751				10	MG		QD
104177521	1	PS	BRINTELLIX	1	ORAL		Y	D			76307	14	2	10417752				10	MG		QD
104177541	1	PS	BRINTELLIX	1	ORAL	ONE TABLET DAILY	D	D	B20101	201605	76307	14	2	10417754				10	MG
104177551	1	PS	BRINTELLIX	1	ORAL			D			76307	14	2	10417755				10	MG		QD
104177551	2	C	ABILIFY (ARIPIPRAZOLE)	1								14	2	10417755
104177551	3	C	DEPLIN (CALCIUM LEVOMEFOLATE)	2								14	2	10417755
104177551	4	C	LAMICTAL (LAMOTRIGINE)	1								14	2	10417755
104177551	5	C	KLONOPIN (CLONAZEPAM)	2								14	2	10417755
104177551	7	C	CYMBALTA (DULOXETINE HYDROCHLORIDE)	1								14	2	10417755
104177561	1	PS	BRINTELLIX	1			D	D			76307	14	2	10417756						TABLET
104177571	1	PS	BRINTELLIX	1	ORAL			D			76307	14	2	10417757				10	MG	TABLET	QD
104177592	1	PS	BRINTELLIX	1	ORAL		D	D	B20158	201608	76307	14	3	10417759				10	MG	TABLET	QD	VORTIOXETINE HYDROBROMIDE
104177592	3	C	ZOLOFT	1								14	3	10417759								SERTRALINE HYDROCHLORIDE
104177592	5	C	ULTRAM (TRAMADOL HYDROCHLORIDE)	1								14	3	10417759								TRAMADOL HYDROCHLORIDE
104177592	7	C	ATENOLOL (ATENOLOL)	1								14	3	10417759								ATENOLOL
104177601	1	PS	BRINTELLIX	1	ORAL		D	D	B20137	201604	76307	14	2	10417760				10	MG		QD
104177601	3	C	VITAMIN C /00008001/ (ASCORBIC ACID)	2								14	2	10417760
104177601	5	C	GLUCOSAMINE	1								14	2	10417760
104177601	7	C	VITAMIN D3 (COLECALCIFEROL)	1								14	2	10417760
104177601	9	C	MAGNESIUM	1								14	2	10417760
104177611	1	PS	BRINTELLIX	1	ORAL		D	D			76307	14	2	10417761				10	MG		QD
104177671	1	PS	BRINTELLIX	1	ORAL		D	D			76307	14	2	10417767				10	MG		QD
104177681	1	PS	BRINTELLIX	1	ORAL			D			76307	14	2	10417768				10	MG		QD
104177721	1	PS	BRINTELLIX	1				D			76307	14	2	10417772
104177731	1	PS	BRINTELLIX	1	ORAL			D			76307	14	2	10417773							QD
104177801	1	PS	BRINTELLIX	1	ORAL	10 MG PO, QD		D			76307	14	2	10417780
104177811	1	PS	BRINTELLIX	1	ORAL			D			76307	14	2	10417781				10	MG		QD
104177831	1	PS	BRINTELLIX	1	ORAL			D			76307	14	2	10417783				10	MG		QD
104177841	1	PS	BRINTELLIX	1	ORAL			D	B20103	201605	76307	14	2	10417784				10	MG		QD
104177841	3	C	TESTOSTERONE CREAM (TESTOSTERONE PROPIONATE)	2								14	2	10417784
104177871	1	PS	BRINTELLIX	1	ORAL		D	D			76307	14	2	10417787				10	MG		QD
104177881	1	PS	BRINTELLIX	1	ORAL			D			76307	14	2	10417788				10	MG		QD
104177901	1	PS	BRINTELLIX	1	ORAL		D	D			76307	14	2	10417790				10	MG		QD
104177901	3	C	TRAZODONE	1								14	2	10417790
104177901	5	C	FLUTICASONE	1								14	2	10417790
104177901	7	C	VENTOLIN /00139501/ (SALBUTAMOL)	2								14	2	10417790
104177901	9	C	SYMBICORT (BUDESONIDE, FORMOTEROL FUMARATE)	1								14	2	10417790
104177921	1	PS	BRINTELLIX	1				D			76307	14	2	10417792
104177931	1	PS	BRINTELLIX	1	ORAL		Y	D	B20137	201604	76307	14	2	10417793				10	MG		QD
104178021	1	PS	BRINTELLIX	1	ORAL		D	D			76307	14	2	10417802				10	MG	TABLET	QD
104178211	1	PS	BRINTELLIX	1	ORAL		D	D			76307	14	2	10417821				10	MG	TABLET	QD
104178261	1	PS	BRINTELLIX	1	ORAL		D	D			76307	14	2	10417826				10	MG		QD
104178261	3	C	ASPIRIN (ACETYLSALICYLIC ACID)	1								14	2	10417826
104178261	5	C	ALL OTHER THERAPEUTIC PRODUCTS	1								14	2	10417826
104178281	1	PS	BRINTELLIX	1				D			76307	14	2	10417828				10	MG
104178301	1	PS	BRINTELLIX	1	ORAL		D	D			76307	14	2	10417830				5	MG		QD
104178421	1	PS	BRINTELLIX	1	ORAL		N	D			76307	14	2	10417842				10	MG		QD
104178471	1	PS	BRINTELLIX	1	ORAL		D	D	B20137		76307	14	2	10417847				10	MG	TABLET
104178521	1	PS	BRINTELLIX	1	ORAL		D	D	B20157		76307	14	2	10417852				10	MG		QD
104178571	1	PS	BRINTELLIX	1	ORAL		Y	D			76307	14	2	10417857
104178591	1	PS	BRINTELLIX (VORTIOXETINE) TABLET	1	ORAL			D			76307	14	2	10417859
104178631	1	PS	BRINTELLIX (VORTIOXETINE) TABLET, 10MG	1	ORAL		Y	D	B20157		76307	14	2	10417863				10	MG	TABLET	QD
104178631	3	C	VITAMIN D (ERGOCALCIFEROL)	1								14	2	10417863
104178631	5	C	FISH OIL	1								14	2	10417863
104178651	1	PS	BRINTELLIX (VORTIOXETINE) TABLET	1	ORAL		Y	D			76307	14	2	10417865				10	MG		QD
104178651	3	C	ALL OTHER THERAPEUTIC PRODUCTS	1								14	2	10417865
104178661	1	PS	BRINTELLIX (VORTIOXETINE) TABLET	1	ORAL			D	B20157		76307	14	2	10417866							QD
104178661	3	C	VITAMIN D /00107901/ (ERGOCALCIFEROL)	2								14	2	10417866
104178731	1	PS	BRINTELLIX	1	ORAL		Y	D				14	2	10417873				10	MG	TABLET	QD
104178731	3	C	METHADONE	1								14	2	10417873
104178741	1	PS	BRINTELLIX	1	ORAL		Y	D			76307	14	2	10417874						TABLET	QD
104178761	1	PS	BRINTELLIX (VORTIOXETINE) TABLET, 5MG	1	ORAL			D			76307	14	2	10417876				5	MG	TABLET	QD
104178781	1	PS	BRINTELLIX	1	ORAL		Y	D			76307	14	2	10417878				10	MG	TABLET	QD
104178791	1	PS	BRINTELLIX (VORTIOXETINE) TABLET	1				D			76307	14	2	10417879
104178821	1	PS	BRINTELLIX (VORTIOXETINE) TABLET	1	ORAL			D			76307	14	2	10417882							QD
104178921	1	PS	BRINTELLIX (VORTIOXETINE) TABLET	1	ORAL		D	D			76307	14	2	10417892
104178931	1	PS	BRINTELLIX 10 MG	1			Y	D	B20162	201608	76307	14	2	10417893
104178951	1	PS	BRINTELLIX (VORTIOXETINE) TABLET	1			D	D			76307	14	2	10417895
104178961	1	PS	BRINTELLIX (VORTIOXETINE) TABLET	1			D	D			76307	14	2	10417896				40	MG		QD
104179051	1	PS	BRINTELLIX (VORTIOXETINE) TABLET	1	ORAL		Y	D			76307	14	2	10417905				10	MG		QD
104179071	1	PS	BRINTELLIX	1	ORAL	10 MG, ONCE DAILY IN THE MORNING	D	D	B20102		76307	14	3	10417907				10	MG		QD	VORTIOXETINE HYDROBROMIDE
104179081	1	PS	BRINTELLIX	1	ORAL			D			76307	14	2	10417908							QD
104179101	1	PS	BRINTELLIX (VORTIOXETINE) TABLET	1	ORAL		Y	D			76307	14	2	10417910				10	MG		QD
104179111	1	PS	BRINTELLIX	1	ORAL		D	D	B20102	201605	076307	14	3	10417911				10	MG		QD	VORTIOXETINE HYDROBROMIDE
104179161	1	PS	BRINTELLIX (VORTIOXETINE) TABLET	1				D			76307	14	2	10417916
104179171	1	PS	BRINTELLIX (VORTIOXETINE) TABLET, 10MG	1	ORAL			D			76307	14	2	10417917						TABLET	QD
104179181	1	PS	BRINTELLIX (VORTIOXETINE) TABLET	1	ORAL		Y	D	B20160	201608	76307	14	2	10417918				10	MG		QD
104179181	3	C	OPIOIDS	1								14	2	10417918
104179181	5	C	NARCOTICS	1								14	2	10417918
104179191	1	PS	BRINTELLIX (VORTIOXETINE) TABLET	1	ORAL		D	D	B20105	201603	76307	14	2	10417919				10	MG		QD
104179221	1	PS	BRINTELLIX (VORTIOXETINE) TABLET	1	ORAL		Y		B20160	201608	76307	14	2	10417922				10	MG		QD
104179231	1	PS	BRINTELLIX (VORTIOXETINE) TABLET, 10MG	1	ORAL			D			76307	14	2	10417923				10	MG		QD
104179361	1	PS	BRINTELLIX	1	ORAL		Y	D			76307	14	2	10417936				10	MG		QD
104179371	1	PS	BRINTELLIX (VORTIOXETINE) TABLET, 10MG	1	ORAL		D	D			76307	14	2	10417937							QD
104179371	3	C	CYMBALTA (DULOXETINE HYDROCHLORIDE)	1								14	2	10417937
104179391	1	PS	BRINTELLIX (VORTIOXETINE) TABLET, 20MG	1	ORAL		D	D			76307	14	2	10417939				10	MG		QD
104179401	1	PS	BRINTELLIX 10 MG	1	ORAL		D	D			76307	14	2	10417940				10	MG	TABLET	QD
104179411	1	PS	BRINTELLIX (VORTIOXETINE) TABLET, 10MG	1	ORAL		D	D			76307	14	2	10417941				10	MG	TABLET	QD
104179491	1	PS	BRINTELLIX (VORTIOXETINE) TABLET, 10MG	1	ORAL	2 TABLETS					76307	14	2	10417949							QD
104179501	1	PS	BRINTELLIX	1			D	D			76307	14	2	10417950
104179521	1	PS	BRINTELLIX (VORGIOXETINE) TABLET	1	ORAL		D	D			76307	14	2	10417952				10	MG		QD
104179541	1	PS	BRINTELLIX	1	ORAL			D			76307	14	3	10417954						TABLET	QD	VORTIOXETINE HYDROBROMIDE
104179541	3	C	ALL OTHER THERAPEUTIC PRODUCTS (ALL OTHER THERAPEUTIC PRODUCTS)	2								14	3	10417954
104179601	1	PS	BRINTELLIX (VORTIOXETINE) TABLET, 10MG	1	ORAL		Y	D			76307	14	2	10417960				10	MG	TABLET	QD
104179761	1	PS	BRINTELLIX (VORTIOXETINE) TABLET, 10MG	1	ORAL			D	B20157		76307	14	2	10417976				10	MG	TABLET	QD
104179791	1	PS	BRINTELLIX (VORTIOXETINE) TABLET	1	ORAL		Y	D			76307	14	2	10417979				10	MG	TABLET	QD
104179891	1	PS	BRINTELLIX	1	ORAL		D	D			76307	14	2	10417989				10	MG	TABLET	QD
104179981	1	PS	BRINTELLIX (VORTIOXETINE) TABLET, 10MG	1	ORAL			D			76307	14	2	10417998				10	MG	TABLET	QD
104180041	1	PS	BRINTELLIX	1	ORAL		D	D			76307	14	2	10418004				10	MG		QD
104180041	11	C	AXIRON (TESTOSTERONE)	2								14	2	10418004
104180041	13	C	ASPIRIN (ACETYLSALICYLIC ACID)	1								14	2	10418004
104180041	15	C	ATIVAN (LORAZEPAM)	1								14	2	10418004
104180041	17	C	ROBAXIN (METHOCARBAMOL)	2								14	2	10418004
104180041	19	C	OXYCODONE (OXYCODONE)	1								14	2	10418004
104180041	3	C	MAXZIDE (HYDROCHLOROTHIAZIDE, TRIAMTERENE)	2								14	2	10418004
104180041	5	C	VASOTEC (ENALAPRIL MALEATE)	2								14	2	10418004
104180041	7	C	LIPITOR (ATORVASTATIN CALCIIUM)	2								14	2	10418004
104180041	9	C	PROTONIX (PANTOPRAZOLE SODIUM SESQUIHYDRATE)	1								14	2	10418004
104180051	1	PS	BRINTELLIX (VORTIOXETINE) TABLET	1	ORAL		D	D			76307	14	2	10418005				10	MG		QD
104180071	1	PS	BRINTELLIX	1	ORAL			D			76307	14	2	10418007				10	MG		QD
104180091	1	PS	BRINTELLIX	1	ORAL		D	D			76307	14	2	10418009				10	MG		QD
104180111	1	PS	BRINTELLIX (VORTIOXETINE) TABLET	1	ORAL		D	D			76307	14	2	10418011				10	MG		QD
104180151	1	PS	BRINTELLIX	1	ORAL			D			76307	14	2	10418015				10	MG		QD
104180161	1	PS	BRINTELLIX	1	ORAL		N	D			76307	14	2	10418016				10	MG		QD
104180181	1	PS	BRINTELLIX	1	ORAL		D	D			76307	14	2	10418018				10	MG	TABLET	QD
104180191	1	PS	BRINTELLIX 10 MG	1	ORAL			D			76307	14	2	10418019				10	MG	TABLET	QD
104180201	1	PS	BRINTELLIX	1	ORAL		D	D			76307	14	2	10418020				10	MG		QD
104180211	1	PS	BRINTELLIX (VORTIOXETINE) TABLET, 5 MG	1	ORAL			D			76307	14	2	10418021				5	MG		QD
104180281	1	PS	BRINTELLIX (VORTIOXETINE) TABLET	1	ORAL			D			76307	14	2	10418028						TABLET	QD
104180291	1	PS	BRINTELLIX (VORTIOXETINE) TABLET	1	ORAL	FOR A FEW WEEKS	D	D			76307	14	2	10418029				10	MG	TABLET	QD
104180321	1	PS	BRINTELLIX	1	ORAL			D			76307	14	2	10418032				10	MG	TABLET	QD
104180341	1	PS	BRINTELLIX	1	ORAL			D			76307	14	2	10418034				10	MG	TABLET	QD
104180341	3	C	CYMBALTA (DULOXETINE HYDROCHLORIDE)	1								14	2	10418034
104180361	1	PS	BRINTELLIX (VORTIOXETINE) TABLET, 10MG	1	ORAL			D			76307	14	2	10418036				10	MG	TABLET	QD
104180361	3	C	OTHER UNKNOWN MEDS	2								14	2	10418036
104180441	1	PS	BRINTELLIX	1	ORAL			D			76307	14	2	10418044				10	MG	TABLET	QD
104180461	1	PS	BRINTELLIX	1	ORAL			D	B20157	201608	76307	14	3	10418046				10	MG		QD	VORTIOXETINE HYDROBROMIDE
104180461	3	C	MULTIPLE UNKNOWN MEDICATIONS	1								14	3	10418046								UNSPECIFIED INGREDIENT
104180511	1	PS	BRINTELLIX (VORTIOXETINE) TABLET, 10MG	1	ORAL		D	D			76307	14	2	10418051				10	MG		QD
104180521	1	PS	BRINTELLIX (VORTIOXETINE) TABLET, 10MG	1	ORAL			D			76307	14	2	10418052				1	MG		QD
104180551	1	PS	BRINTELLIX	1	ORAL			D			76307	14	2	10418055				10	MG		QD
104180561	1	PS	BRINTELLIX	1	ORAL			D			76307	14	2	10418056				10	MG		QD
104180601	1	PS	BRINTELLIX	1	ORAL		D	D			76307	14	2	10418060				20	MG		QD
104180601	2	SS	BRILINTA (TICAGRELOR)	1								14	2	10418060
104180611	1	PS	BRINTELLIX	1	ORAL			D			76307	14	2	10418061				10	MG	TABLET	QD
104180631	1	PS	BRINTELLIX	1	ORAL		D	D			76307	14	2	10418063
104180641	1	PS	BRINTELLIX 10 MG	1	ORAL			D	B20162	201608	76307	14	2	10418064				10	MG	TABLET	QD
104180681	1	PS	BRINTELLIX	1	ORAL		Y	D	B20105	201605	76307	14	2	10418068				10	MG	TABLET	QD
104180691	1	PS	BRINTELLIX	1	ORAL		D				76307	14	2	10418069				10	MG	TABLET	QD
104180711	1	PS	BRINTELLIX 10 MG	1	ORAL		N	D			76307	14	2	10418071				10	MG	TABLET	QD
104180711	11	C	ZOLPIDEM	1								14	2	10418071
104180711	3	C	LEXAPRO (ESCITALOPRAMOXALATE)	2								14	2	10418071
104180711	5	C	SEROQUEL (QUETIAPINE FUMARATE)	1								14	2	10418071
104180711	7	C	CLONAZEPAM	1								14	2	10418071
104180711	9	C	LORAZEPAM	1								14	2	10418071
104180731	1	PS	BRINTELLIX	1	ORAL		D	D			76307	14	2	10418073				10	MG	TABLET	QD
104180731	3	C	CLONAZEPAM	1								14	2	10418073
104180731	5	C	VITAMIN D (ERGOCALCIFEROL)	1								14	2	10418073
104180731	7	C	FISH OIL	1								14	2	10418073
104180741	1	PS	BRINTELLIX	1		1 DF, EVERY MORNING	D	D			76307	14	2	10418074
104180791	1	PS	BRINTELLIX (VORTIOXETINE) TABLET	1	ORAL				B20137	201604		14	2	10418079				10	MG		QD
104180801	1	PS	BRINTELLIX	1	ORAL			D	B20105	201605	76307	14	2	10418080				10	MG		QD
104180831	1	PS	BRINTELLIX (VORTIOXETINE) TABLET	1	ORAL		D	D				14	2	10418083				10	MG		QD
104180841	1	PS	BRINTELLIX	1				D				14	2	10418084				10	MG
104180881	1	PS	BRINTELLIX (VORTIOXETINE) TABLET, 10MG	1	ORAL		D	D				14	2	10418088				10	MG		QD
104180881	3	C	TRAZODONE	1								14	2	10418088
104180881	5	C	SEROQUEL (QUETIAPINE FUMARATE)	1								14	2	10418088
104180881	7	C	ALL OTHER THERAPEUTIC PRODUCTS (OTHER UNKNOWN MEDICATIONS)	2								14	2	10418088
104180971	1	PS	BRINTELLIX 10 MG	1	ORAL			D			76307	14	2	10418097				10	MG		QD
104180971	3	C	CLONAZEPAM (CLONAZEPAM)	2								14	2	10418097
104180991	1	PS	BRINTELLIX (VORTIOXETINE) TABLET	1	ORAL			D			76307	14	2	10418099							QD
104180991	3	C	LAMICTAL (LAMOTRIGINE)	1								14	2	10418099
104181011	1	PS	BRINTELLIX	1	ORAL		Y				76307	14	2	10418101				10	MG		QD
104181011	3	C	IBUPROFEN	1								14	2	10418101
104181011	5	C	ADVIL (IBUPROFEN)	1								14	2	10418101
104181151	1	PS	BRINTELLIX (VORTIOXETINE) TABLET	1			D	D			76307	14	2	10418115
104181161	1	PS	BRINTELLIX	1	ORAL			D	B20158		76307	14	2	10418116				10	MG		QD
104181191	1	PS	BRINTELLIX	1	ORAL			D			76307	14	2	10418119				10	MG		QD
104181201	1	PS	BRINTELLIX	1	ORAL			D	B20158		73607	14	2	10418120				10	MG		QD
104181251	1	PS	BRINTELLIX	1				D			76307	14	2	10418125
104181261	1	PS	BRINTELLIX	1	ORAL			D			76307	14	2	10418126				10	MG		QD
104181341	1	PS	BRINTELLIX (VORTIOXETINE) TABLET, 10MG	1	ORAL		D	D			76307	14	2	10418134				10	MG		QD
104181411	1	PS	BRINTELLIX	1				D			76307	14	2	10418141
104181451	1	PS	BRINTELLIX	1	ORAL			D			76307	14	2	10418145				10	MG		QD
104181471	1	PS	BRINTELLIX 10 MG	1	ORAL		D	D			76307	14	2	10418147				10	MG		QD
104181571	1	PS	BRINTELLIX	1	ORAL		D	D			76307	14	2	10418157				20	MG		QD
104181571	10	C	TRAZODONE	1								14	2	10418157
104181571	12	C	ACYCLOVIR	1								14	2	10418157
104181571	14	C	LYSIN (LYSINE)	2								14	2	10418157
104181571	16	C	ALEVE (NAPROXEN SODIUM)	2								14	2	10418157
104181571	18	C	VITAMIN E (TOCOPHEROL)	1								14	2	10418157
104181571	20	C	VITAMIN D3 (COLECALCIFEROL)	1								14	2	10418157
104181571	3	C	ADDERALL (AMFETAMINE ASPARTATE, AMFETAMINE SULDATE, DEXAMFETAMINE SACC	2								14	2	10418157
104181571	4	C	SPIRONOLACTONE	1								14	2	10418157
104181571	6	C	OCELLA (DROSPIRENONE, ETHINYLESTRADIOL)	2								14	2	10418157
104181571	8	C	CLONAZEPAM	1								14	2	10418157
104181601	1	PS	BRINTELLIX	1	ORAL			D			76307	14	2	10418160				10	MG	TABLET	QD
104181611	1	PS	BRINTELLIX (VORTIOXETINE) TABLET, 20MG	1	ORAL		Y	D			76307	14	2	10418161				10	MG		QD
104181621	1	PS	BRINTELLIX	1	ORAL		D	D			76307	14	2	10418162				10	MG		QD
104181621	10	C	VERAPAMIL (VERAPAMIL)	1								14	2	10418162
104181621	3	C	LORAZEPAM (LORAZEPAM)	1								14	2	10418162
104181621	5	C	HYDROCHLOROTHIAZID (HYDROCHLOROTHIAZIDE)	2								14	2	10418162
104181621	6	C	SYNTHROID (LEVOTHYROXINE SODIUM)	1								14	2	10418162
104181621	8	C	ULTRAM (TRAMADOL HYDROCHLORIDE)	1								14	2	10418162
104181671	1	PS	BRINTELLIX (VORTIOXETINE) TABLET, 10MG	1			D	D			76307	14	2	10418167
104181671	2	C	PRILOSEC (OMEPRAZOLE)	1								14	2	10418167
104181671	3	C	ALLEGRA (FEXOFENADINE HYDROCHLORIDE)	2								14	2	10418167
104181681	1	PS	BRINTELLIX 10 MG	1	ORAL		Y	D			76307	14	2	10418168				10	MG		QD
104181731	1	PS	BRINTELLIX (VORTIOXETINE) TABLET	1	ORAL		D	D			76307	14	2	10418173				20	MG		QD
104181741	1	PS	BRINTELLIX	1			D	D			76307	14	2	10418174
104181771	1	PS	BRINTELLIX (VORTIOXETINE) TABLET, 10MG	1	ORAL		Y	D			76307	14	2	10418177				2.5	MG		QD
104181771	3	C	ALL THERAPEUTIC PRODUCTS	2								14	2	10418177
104181781	1	PS	BRINTELLIX (VORTIOXETINE) TABLET	1	ORAL			D			76307	14	2	10418178				10	MG		QD
104181861	1	PS	BRINTELLIX (VORTIOXETINE) TABLET	1	ORAL			D			76307	14	2	10418186
104181911	1	PS	BRINTELLIX	1	ORAL						76307	14	2	10418191
104182001	1	PS	BRINTELLIX (VORTIOXETINE) TABLET, 10MG	1							76307	14	2	10418200
104182011	1	PS	BRINTELLIX (VORTIOXETINE) TABLET	1	ORAL						76307	14	2	10418201
104182041	1	PS	BRINTELLIX (VORTIOXETINE) TABLET, 10MG	1	ORAL		Y	D			76307	14	2	10418204				10	MG		QD
104182041	3	C	COGENTIN (BENZATROPINE MESILATE)	2								14	2	10418204
104182071	1	PS	BRINTELLIX (VORTIOXETINE) TABLET	1	ORAL			D	B20161	201608	76307	14	2	10418207				10	MG		QD
104182121	1	PS	BRINTELLIX (VORTIOXETINE) TABLET, 10MG	1	ORAL		Y	D			76307	14	2	10418212				10	MG		QD
104182181	1	PS	BRINTELLIX	1	ORAL		D	D			76307	14	2	10418218				5	MG
104182211	1	PS	BRINTELLIX	1	ORAL		N	D			76307	14	2	10418221				10	MG		QD
104182251	1	PS	BRINTELLIX	1	ORAL		Y	D			76307	14	2	10418225				10	MG	TABLET	QD
104182291	1	PS	BRINTELLIX	1	ORAL			D	B20101	201605	76307	14	2	10418229				10	MG		QD
104182291	3	C	TRAMADOL	1								14	2	10418229
104182331	1	PS	BRINTELLIX	1			D	D			76307	14	2	10418233
104182401	1	PS	BRINTELLIX (VORTIOXETINE) TABLET, 10MG	1	ORAL		D	D			76307	14	2	10418240				10	MG		QD
104182401	3	C	ALL OTHER THERAPEUTIC PRODUCTS (ALL OTHER THERAPEUTIC PRODUCTS)	2								14	2	10418240
104182411	1	PS	BRINTELLIX	1			D	D			76307	14	2	10418241
104182431	1	PS	BRINTELLIX	1	ORAL		Y	D			76307	14	2	10418243				10	MG	TABLET	QD
104182441	1	PS	BRINTELLIX	1			D	D	B20159		76307	14	2	10418244				20	MG	TABLET	QD
104182461	1	PS	BRINTELLIX (VORTIOXETINE) TABLET	1	ORAL		D	D	B520105		76307	14	2	10418246				10	MG		QD
104182551	1	PS	BRINTELLIX (VORTIOXETINE) TABLET, 10MG	1				D			76307	14	2	10418255
104182651	1	PS	BRINTELLIX	1	ORAL			D			76307	14	2	10418265						TABLET
104182721	1	PS	BRINTELLIX	1	ORAL			D	B20103		7307	14	2	10418272				10	MG	TABLET	QD
104182761	1	PS	BRINTELLIX	1	ORAL			D			76307	14	2	10418276
104182911	1	PS	BRINTELLIX	1	ORAL		D	D			76307	14	2	10418291
104183071	1	PS	BRINTELLIX	1	ORAL		D	D			76307	14	2	10418307				10	MG	TABLET	QD
104183071	3	C	OTHER UNKNOWN BLOOD PRESSURE MEDICATION (ANTIHYPERTENSIVES)	2								14	2	10418307
104183161	1	PS	BRINTELLIX	1	ORAL		D	D			76307	14	2	10418316				10	MG	TABLET	QD
104183161	11	C	GABAPENTIN	1								14	2	10418316
104183161	3	C	DOXAZOSIN	1								14	2	10418316
104183161	5	C	ABILIFY (ARIPIPRAZOLE)	1								14	2	10418316
104183161	7	C	ADDERALL (AMFETAMINE ASPARTATE, AMFETAMINE SULFATE, DEXAMFETAMINE SACC	1								14	2	10418316
104183161	9	C	TRAZODONE	1								14	2	10418316
104183331	1	PS	BRINTELLIX (VORTIOXETINE) TABLET, 10MG	1	ORAL		N	D			76307	14	2	10418333				10	MG		QD
104183331	3	C	CLONAZEPAM	1								14	2	10418333
104183421	1	PS	BRINTELLIX	1			Y	D	B20137		76307	14	2	10418342				10	MG	TABLET	QD
104183481	1	PS	BRINTELLIX	1	ORAL		Y	D	B20137		76307	14	2	10418348				10	MG	TABLET	QD
104184491	1	PS	BRINTELLIX	1	ORAL		D	D				14	2	10418449				5	MG		QD
104184671	1	PS	BRINTELLIX	1	ORAL		D	D			76307	14	2	10418467				10	MG		QD
104184821	1	PS	BRINTELLIX	1				D			76307	14	2	10418482
104185031	1	PS	BRINTELLIX	1	ORAL		D	D			76307	14	2	10418503						TABLET
104185031	3	C	ABILIFY (ARIPIPRAZOLE)	1								14	2	10418503
104185031	5	C	ZOFRAN (ONDANSETRON)	2								14	2	10418503
104185031	7	C	NUVIGIL (ARMODAFINIL)	1								14	2	10418503
104185031	9	C	ATIVAN (LORAZEPAM)	1								14	2	10418503
104185231	1	PS	BRINTELLIX	1	ORAL			D			76307	14	2	10418523				10	MG		QD
104185381	1	PS	BRINTELLIX (VORTIOXETINE) TABLET, 20MG	1	ORAL	2 TABLETS			B20103	201605	76307	14	2	10418538				20	MG	TABLET	QD
104185521	1	PS	BRINTELLIX	1	ORAL		Y	D				14	2	10418552				10	MG	TABLET	QD
104185541	1	PS	BRINTELLIX	1	ORAL			D			76307	14	2	10418554				10	MG		QD
104185541	3	C	HYDROCODONE (HYDROCODONE) 3/17/14 TO UNK	2			D	D				14	2	10418554
104185561	1	PS	BRINTELLIX	1			D	D			76307	14	2	10418556
104185721	1	PS	BRINTELLIX	1	ORAL		Y	D			76307	14	2	10418572				10	MG	TABLET	QD
104185721	3	C	WELLBUTRIN (BUPROPION HYDROCHLORIDE)	1								14	2	10418572
104185921	1	PS	BRINTELLIX	1	ORAL		Y	D			76307	14	2	10418592				10	MG	TABLET	QD
104186041	1	PS	BRINTELLIX	1	ORAL		Y	D			76307	14	3	10418604				10	MG		QD	VORTIOXETINE HYDROBROMIDE
104186141	1	PS	BRINTELLIX	1	ORAL		Y	D			76307	14	3	10418614						TABLET	QD	VORTIOXETINE HYDROBROMIDE
104186261	1	PS	BRINTELLIX	1	ORAL		Y	D			76307	14	3	10418626				20	MG			VORTIOXETINE HYDROBROMIDE
104186381	1	PS	BRINTELLIX	1	ORAL		Y	D			076307	14	3	10418638				10	MG		QD	VORTIOXETINE HYDROBROMIDE
104186381	3	C	WELLBUTRIN	1								14	3	10418638								BUPROPION HYDROCHLORIDE
104186451	1	PS	BRINTELLIX	1	ORAL		D	D			76307	14	3	10418645				10	MG	TABLET	QD	VORTIOXETINE HYDROBROMIDE
104186451	2	SS	XANAX	1	ORAL							14	3	10418645				0.5	MG		QD	ALPRAZOLAM
104186491	1	PS	BRINTELLIX	1	ORAL		Y	D			76307	14	3	10418649				10	MG		QD	VORTIOXETINE HYDROBROMIDE
104186571	1	PS	BRINTELLIX	1	ORAL		D	D	B20137	201604	76307	14	3	10418657				10	MG		QD	VORTIOXETINE HYDROBROMIDE
104186681	1	PS	BRINTELLIX	1	ORAL		Y	D			76307	14	3	10418668				10	MG	TABLET	QD	VORTIOXETINE HYDROBROMIDE
104186681	3	C	CYMBALTA	1								14	3	10418668								DULOXETINE HYDROCHLORIDE
104186681	5	C	XANAX	1								14	3	10418668								ALPRAZOLAM
104186681	7	C	BENICAR	1								14	3	10418668								OLMESARTAN MEDOXOMIL
104186791	1	PS	BRINTELLIX	1	ORAL		D	D			76307	14	3	10418679				10	MG	TABLET	QD	VORTIOXETINE HYDROBROMIDE
104194392	1	PS	BRINTELLIX	1	ORAL	10 MG, QD		D			204447	14	3	10419439	3780	MG		10	MG	TABLET	QD	VORTIOXETINE HYDROBROMIDE
104194392	2	SS	BRINTELLIX	1	ORAL	20 MG, QD		D			204447	14	3	10419439	3780	MG		20	MG	TABLET	QD	VORTIOXETINE HYDROBROMIDE
104194392	3	SS	BRINTELLIX	1	ORAL	10 MG, UNK		D			204447	14	3	10419439	3780	MG				TABLET		VORTIOXETINE HYDROBROMIDE
104194392	4	SS	BRINTELLIX	1	ORAL	20 MG, UNK		D			204447	14	3	10419439	3780	MG				TABLET		VORTIOXETINE HYDROBROMIDE
104194392	5	C	INVOKANA	1		300 MG, UNK		D				14	3	10419439								CANAGLIFLOZIN
104194392	6	C	HUMALOG	1	SUBCUTANEOUS	50/50, 60 UNITS, BID		D				14	3	10419439								INSULIN LISPRO
104194392	7	C	WELLBUTRIN SR	1		150 MG, TID		D				14	3	10419439				150	MG		TID	BUPROPION HYDROCHLORIDE
104194392	8	C	CARBATROL	1		200 MG, UNK		D				14	3	10419439								CARBAMAZEPINE
104194431	1	PS	BRINTELLIX	1	ORAL	10 MG, QD		D			204447	14	3	10419443				10	MG	TABLET	QD	VORTIOXETINE HYDROBROMIDE
104194441	1	PS	BRINTELLIX	1	ORAL	UNK		D			204447	14	3	10419444						TABLET		VORTIOXETINE HYDROBROMIDE
104198801	1	PS	BRINTELLIX	1	ORAL	UNK		D			204447	14	3	10419880						TABLET		VORTIOXETINE HYDROBROMIDE
104281541	1	PS	BRINTELLIX	1	ORAL	5 MG, QD		D			204447	14	3	10428154				5	MG	TABLET	QD	VORTIOXETINE HYDROBROMIDE
104281541	2	C	FLUOXETINE	1		UNK		D				14	3	10428154								FLUOXETINE\FLUOXETINE HYDROCHLORIDE
104286842	1	PS	BRINTELLIX	1	ORAL	1/4, 2.5 MG, QD, ONE DOSE		D			204447	14	3	10428684	5	MG		2.5	MG	TABLET	QD	VORTIOXETINE HYDROBROMIDE
104286842	2	C	ADDERALL XR	1	ORAL	10 MG, UNK		D				14	3	10428684				10	MG			AMPHETAMINE ASPARTATE\AMPHETAMINE SULFATE\DEXTROAMPHETAMINE SACCHARATE\DEXTROAMPHETAMINE SULFATE
104286862	1	PS	BRINTELLIX	1	ORAL	10 MG, QD		D	B20246		204447	14	3	10428686	50	MG		10	MG	TABLET	QD	VORTIOXETINE HYDROBROMIDE
104286862	2	C	GLYBURIDE.	1		UNK		D				14	3	10428686								GLYBURIDE
104286862	3	C	INSULIN GLARGINE	1	SUBCUTANEOUS	80 MG, SQ		D				14	3	10428686				80	MG			INSULIN GLARGINE
104286862	4	C	CLOPIDOGREL	1		75 MG, QD		D				14	3	10428686				75	MG		QD	CLOPIDOGREL BISULFATE
104303861	1	PS	BRINTELLIX	1	ORAL	1 TABLET	Y	D	B20162	20160831		14	3	10430386							QD	VORTIOXETINE HYDROBROMIDE
104314712	1	PS	BRINTELLIX	1	ORAL	UNK		D			204447	14	3	10431471						TABLET		VORTIOXETINE HYDROBROMIDE
104314712	2	SS	BRINTELLIX	1	ORAL	20 MG UNK		D			204447	14	3	10431471						TABLET		VORTIOXETINE HYDROBROMIDE
104314712	3	SS	BRINTELLIX	1	ORAL	30 MG UNK		D			204447	14	3	10431471						TABLET		VORTIOXETINE HYDROBROMIDE
104346711	1	PS	BRINTELLIX	1	ORAL		Y	D			76307	14	3	10434671				10	MG		QD	VORTIOXETINE HYDROBROMIDE
104346731	1	PS	BRINTELLIX	1	ORAL		Y	D			076307	14	3	10434673				5	MG		QD	VORTIOXETINE HYDROBROMIDE
104346781	1	PS	BRINTELLIX	1	ORAL		Y	D			076307	14	3	10434678				10	MG		QD	VORTIOXETINE HYDROBROMIDE
104346811	1	PS	BRINTELLIX	1	ORAL			D			076307	14	3	10434681				10	MG	TABLET	QD	VORTIOXETINE HYDROBROMIDE
104346831	1	PS	BRINTELLIX	1	ORAL			D			076307	14	3	10434683				10	MG	TABLET	QD	VORTIOXETINE HYDROBROMIDE
104346841	1	PS	BRINTELLIX	1	ORAL		D	D			76307	14	3	10434684				10	MG		QD	VORTIOXETINE HYDROBROMIDE
104346861	1	PS	BRINTELLIX	1	ORAL		D	D			076307	14	3	10434686				10	MG	TABLET	QD	VORTIOXETINE HYDROBROMIDE
104346881	1	PS	BRINTELLIX	1	ORAL		Y	D			76307	14	3	10434688				10	MG	TABLET	QD	VORTIOXETINE HYDROBROMIDE
104346931	1	PS	BRINTELLIX	1	ORAL		D	D			76307	14	3	10434693				10	MG	TABLET	QD	VORTIOXETINE HYDROBROMIDE
104346931	3	C	LAMICTAL	1								14	3	10434693								LAMOTRIGINE
104346991	1	PS	BRINTELLIX	1	ORAL		D	D			076307	14	3	10434699				10	MG	TABLET	QD	VORTIOXETINE HYDROBROMIDE
104347041	1	PS	BRINTELLIX	1	ORAL		D	D			076307	14	3	10434704				10	MG	TABLET	QD	VORTIOXETINE HYDROBROMIDE
104347081	1	PS	BRINTELLIX	1			D	D			76307	14	3	10434708								VORTIOXETINE HYDROBROMIDE
104347091	1	PS	BRINTELLIX	1	ORAL		D	D			76307	14	3	10434709				10	MG	TABLET	QD	VORTIOXETINE HYDROBROMIDE
104347101	1	PS	BRINTELLIX	1	ORAL		D	D			76307	14	3	10434710				5	MG		QD	VORTIOXETINE HYDROBROMIDE
104347111	1	PS	BRINTELLIX	1	ORAL		D	D			76307	14	3	10434711				10	MG	TABLET	QD	VORTIOXETINE HYDROBROMIDE
104347121	1	PS	BRINTELLIX	1	ORAL		Y	D			76307	14	3	10434712				10	MG	TABLET	QD	VORTIOXETINE HYDROBROMIDE
104347121	3	C	EDEMA AGGRAVATED	2								14	3	10434712
104347131	1	PS	BRINTELLIX	1				D			76307	14	3	10434713				10	MG			VORTIOXETINE HYDROBROMIDE
104347141	1	PS	BRINTELLIX	1	ORAL			D			76307	14	3	10434714				10	MG	TABLET	QD	VORTIOXETINE HYDROBROMIDE
104347141	3	C	TRAZODONE	1								14	3	10434714								TRAZODONE HYDROCHLORIDE
104347151	1	PS	BRINTELLIX	1	ORAL			D			076307	14	3	10434715				10	MG	TABLET	QD	VORTIOXETINE HYDROBROMIDE
104347161	1	PS	BRINTELLIX	1	ORAL		D	D			076307	14	3	10434716				10	MG		QD	VORTIOXETINE HYDROBROMIDE
104347161	3	C	BUSPAR (BUSPIRONE HYDROCHLORIDE)	2								14	3	10434716
104347161	5	C	NEURONTIN	1								14	3	10434716								GABAPENTIN
104347171	1	PS	BRINTELLIX	1	ORAL		D	D			76307	14	3	10434717							QD	VORTIOXETINE HYDROBROMIDE
104347181	1	PS	BRINTELLIX	1	ORAL			D			76307	14	3	10434718								VORTIOXETINE HYDROBROMIDE
104347191	1	PS	BRINTELLIX	1	ORAL		D	D			76307	14	3	10434719				10	MG	TABLET	QD	VORTIOXETINE HYDROBROMIDE
104347191	3	C	LEXAPRO	1								14	3	10434719								ESCITALOPRAM OXALATE
104347201	1	PS	BRINTELLIX	1	ORAL		D	D			76307	14	3	10434720								VORTIOXETINE HYDROBROMIDE
104347211	1	PS	BRINTELLIX	1	ORAL			D			76307	14	3	10434721				10	MG	TABLET	QD	VORTIOXETINE HYDROBROMIDE
104347231	1	PS	BRINTELLIX	1	ORAL		Y	D			76307	14	3	10434723				20	MG	TABLET	QD	VORTIOXETINE HYDROBROMIDE
104347231	3	C	MIRTAZAPINE.	1								14	3	10434723								MIRTAZAPINE
104347231	5	C	ABILIFY	1								14	3	10434723								ARIPIPRAZOLE
104347241	1	PS	BRINTELLIX	1	ORAL		D	D			76307	14	3	10434724				20	MG	TABLET	QD	VORTIOXETINE HYDROBROMIDE
104347251	1	PS	BRINTELLIX	1	ORAL		D	D	B20163	201608	76307	14	3	10434725				10	MG		QD	VORTIOXETINE HYDROBROMIDE
104347261	1	PS	BRINTELLIX	1			D	D			076307	14	3	10434726								VORTIOXETINE HYDROBROMIDE
104347271	1	PS	BRINTELLIX	1	ORAL	1/2 TABLET	D	D			76307	14	3	10434727				10	MG	TABLET	QD	VORTIOXETINE HYDROBROMIDE
104347271	3	C	LAMICTAL	1								14	3	10434727								LAMOTRIGINE
104347271	5	C	UNKNOWN BENZODIAZEPINE	1								14	3	10434727								BENZODIAZEPINE
104347281	1	PS	BRINTELLIX	1	ORAL		Y				76307	14	3	10434728				10	MG	TABLET	QD	VORTIOXETINE HYDROBROMIDE
104347281	3	C	ALL OTHER THERAPEUTIC PRODUCTS (OTHER UNKNOWN MEDICATIONS)	2								14	3	10434728
104347291	1	PS	BRINTELLIX	1	ORAL		D	D			076307	14	3	10434729				5	MG	TABLET	QD	VORTIOXETINE HYDROBROMIDE
104347301	1	PS	BRINTELLIX	1	ORAL			D			076307	14	3	10434730				20	MG	TABLET	QD	VORTIOXETINE HYDROBROMIDE
104347311	1	PS	BRINTELLIX	1	ORAL		D	D			76307	14	3	10434731				10	MG	TABLET	QD	VORTIOXETINE HYDROBROMIDE
104347321	1	PS	BRINTELLIX	1	ORAL		Y	D			76307	14	3	10434732				5	MG	TABLET	QD	VORTIOXETINE HYDROBROMIDE
104347321	2	SS	LEXAPRO	1	ORAL		D	D				14	3	10434732				10	MG			ESCITALOPRAM OXALATE
104347321	4	C	LAMICTAL	1								14	3	10434732								LAMOTRIGINE
104347331	1	PS	BRINTELLIX	1	ORAL			D			76307	14	3	10434733				10	MG	TABLET	QD	VORTIOXETINE HYDROBROMIDE
104347341	1	PS	BRINTELLIX	1	ORAL		Y	D			076307	14	3	10434734				10	MG	TABLET	QD	VORTIOXETINE HYDROBROMIDE
104347371	1	PS	BRINTELLIX	1	ORAL			D			76307	14	3	10434737				5	MG			VORTIOXETINE HYDROBROMIDE
104347411	1	PS	BRINTELLIX	1	ORAL			D			76307	14	3	10434741				5	MG	TABLET	QD	VORTIOXETINE HYDROBROMIDE
104347431	1	PS	BRINTELLIX	1	ORAL			D			76307	14	3	10434743				5	MG	TABLET	QD	VORTIOXETINE HYDROBROMIDE
104347481	1	PS	BRINTELLIX	1	ORAL		D	D			076307	14	3	10434748							QD	VORTIOXETINE HYDROBROMIDE
104347531	1	PS	BRINTELLIX	1	ORAL			D			76307	14	3	10434753				5	MG	TABLET	QD	VORTIOXETINE HYDROBROMIDE
104347551	1	PS	BRINTELLIX	1	ORAL		N	D			76307	14	3	10434755				10	MG	TABLET	QD	VORTIOXETINE HYDROBROMIDE
104347551	3	C	PAXIL	1								14	3	10434755								PAROXETINE HYDROCHLORIDE
104347581	1	PS	BRINTELLIX	1	ORAL			D			76307	14	3	10434758				10	MG	TABLET	QD	VORTIOXETINE HYDROBROMIDE
104347581	3	C	NORTREL (ETHINYLESTRADIOL, NORETHISTERONE)	2								14	3	10434758
104347581	5	C	IBUPROFEN.	1								14	3	10434758								IBUPROFEN
104347651	1	PS	BRINTELLIX	1				D	B20105	201605	76307	14	3	10434765				10	MG	TABLET		VORTIOXETINE HYDROBROMIDE
104347651	3	C	XANAX	1								14	3	10434765								ALPRAZOLAM
104347651	5	C	AMBIEN	1								14	3	10434765								ZOLPIDEM TARTRATE
104347651	7	C	ZYRTEC	1								14	3	10434765								CETIRIZINE HYDROCHLORIDE
104347651	9	C	HYDROXYZINE	1								14	3	10434765								HYDROXYZINE\HYDROXYZINE HYDROCHLORIDE
104347661	1	PS	BRINTELLIX	1	ORAL		Y	D			76307	14	3	10434766				10	MG	TABLET	QD	VORTIOXETINE HYDROBROMIDE
104347671	1	PS	BRINTELLIX	1	ORAL		Y	D	B20103		076307	14	3	10434767				10	MG	TABLET	QD	VORTIOXETINE HYDROBROMIDE
104347671	3	SS	ZOLOFT	1			D	D				14	3	10434767								SERTRALINE HYDROCHLORIDE
104347681	1	PS	BRINTELLIX	1	ORAL		Y	D	B20103		076307	14	3	10434768				10	MG	TABLET	QD	VORTIOXETINE HYDROBROMIDE
104347681	3	SS	ZOLOFT	1			D	D				14	3	10434768								SERTRALINE HYDROCHLORIDE
104347691	1	PS	BRINTELLIX	1	ORAL			D			076307	14	3	10434769				20	MG	TABLET	QD	VORTIOXETINE HYDROBROMIDE
104347701	1	PS	BRINTELLIX	1	ORAL		D	D			76307	14	3	10434770								VORTIOXETINE HYDROBROMIDE
104347711	1	PS	BRINTELLIX	1	ORAL			D			076307	14	3	10434771				10	MG	TABLET	QD	VORTIOXETINE HYDROBROMIDE
104347721	1	PS	BRINTELLIX	1	ORAL			D			076307	14	3	10434772				5	MG		QD	VORTIOXETINE HYDROBROMIDE
104347721	11	C	ATORVASTATIN	1								14	3	10434772								ATORVASTATIN
104347721	13	C	ENBREL	1								14	3	10434772								ETANERCEPT
104347721	3	C	OPANA ER	1								14	3	10434772								OXYMORPHONE HYDROCHLORIDE
104347721	5	C	LORAZEPAM.	1								14	3	10434772								LORAZEPAM
104347721	7	C	LISINOPRIL.	1								14	3	10434772								LISINOPRIL
104347721	9	C	PREDNISONE.	1								14	3	10434772								PREDNISONE
104347731	1	PS	BRINTELLIX	1	ORAL			D			76307	14	3	10434773				10	MG	TABLET	QD	VORTIOXETINE HYDROBROMIDE
104347741	1	PS	BRINTELLIX	1	ORAL		Y	D	B20103		076307	14	3	10434774				10	MG	TABLET	QD	VORTIOXETINE HYDROBROMIDE
104347741	2	SS	CYMBALTA	1	ORAL		D	D				14	3	10434774								DULOXETINE HYDROCHLORIDE
104347751	1	PS	BRINTELLIX	1	ORAL			D			76307	14	3	10434775							QD	VORTIOXETINE HYDROBROMIDE
104347761	1	PS	BRINTELLIX	1	ORAL		D	D			076307	14	3	10434776				5	MG	TABLET		VORTIOXETINE HYDROBROMIDE
104347771	1	PS	BRINTELLIX	1	ORAL		Y	D			76307	14	3	10434777							QD	VORTIOXETINE HYDROBROMIDE
104347781	1	PS	BRINTELLIX	1	ORAL			D			76307	14	3	10434778				10	MG	TABLET	QD	VORTIOXETINE HYDROBROMIDE
104347791	1	PS	BRINTELLIX	1	ORAL			D			76307	14	3	10434779				10	MG	TABLET		VORTIOXETINE HYDROBROMIDE
104347801	1	PS	BRINTELLIX	1				D			076307	14	3	10434780								VORTIOXETINE HYDROBROMIDE
104347811	1	PS	BRINTELLIX	1	ORAL		D	D			76307	14	3	10434781				10	MG	TABLET	QD	VORTIOXETINE HYDROBROMIDE
104347811	3	C	CELEXA	1								14	3	10434781								CITALOPRAM HYDROBROMIDE
104347811	5	C	PROMETRIUM (PROGESTERONE)	2								14	3	10434781
104347811	7	C	LAMICTAL	1								14	3	10434781								LAMOTRIGINE
104347811	9	C	BUPAP (BUTALBITAL, PARACETAMOL)	2								14	3	10434781
104347821	1	PS	BRINTELLIX	1	ORAL			D			76307	14	3	10434782								VORTIOXETINE HYDROBROMIDE
104347831	1	PS	BRINTELLIX	1	ORAL		Y	D			076307	14	3	10434783				10	MG	TABLET	QD	VORTIOXETINE HYDROBROMIDE
104347841	1	PS	BRINTELLIX	1	ORAL		D	D			076307	14	3	10434784				10	MG	TABLET	QD	VORTIOXETINE HYDROBROMIDE
104347841	3	C	WELLBUTRIN	1								14	3	10434784								BUPROPION HYDROCHLORIDE
104347851	1	PS	BRINTELLIX	1				D			076307	14	3	10434785				10	MG		QD	VORTIOXETINE HYDROBROMIDE
104347861	1	PS	BRINTELLIX	1	ORAL		Y	Y			76307	14	3	10434786				10	MG		QD	VORTIOXETINE HYDROBROMIDE
104347861	3	C	XANAX (ALPRAZOLAM) UNKNOWN	2								14	3	10434786
104347871	1	PS	BRINTELLIX	1			Y	D			76307	14	3	10434787				10	MG			VORTIOXETINE HYDROBROMIDE
104347871	3	C	XANAX	1								14	3	10434787								ALPRAZOLAM
104347871	5	C	AMBIEN	1								14	3	10434787								ZOLPIDEM TARTRATE
104347891	1	PS	BRINTELLIX	1				D			076307	14	3	10434789				10	MG			VORTIOXETINE HYDROBROMIDE
104347901	1	PS	BRINTELLIX	1			D	D			76307	14	3	10434790				10	MG			VORTIOXETINE HYDROBROMIDE
104347911	1	PS	BRINTELLIX	1	ORAL		D	D			76307	14	3	10434791				10	MG		QD	VORTIOXETINE HYDROBROMIDE
104347911	2	SS	UNKNOWN	1			D	D				14	3	10434791								UNSPECIFIED INGREDIENT
104347911	4	C	PHENYTOIN.	1								14	3	10434791								PHENYTOIN
104347911	6	C	ALL OTHER THERAPEUTIC PRODUCTS	1								14	3	10434791								UNSPECIFIED INGREDIENT
104347921	1	PS	BRINTELLIX	1	ORAL		D	D			076307	14	3	10434792							QD	VORTIOXETINE HYDROBROMIDE
104347931	1	PS	BRINTELLIX	1	ORAL		Y	D			76307	14	3	10434793				10	MG		QD	VORTIOXETINE HYDROBROMIDE
104347941	1	PS	BRINTELLIX	1	ORAL		D	D			76307	14	3	10434794				10	MG		QD	VORTIOXETINE HYDROBROMIDE
104347941	2	SS	AMOXICILLIN.	1	ORAL		D	D				14	3	10434794				850	MG		BID	AMOXICILLIN
104347941	4	C	ZYPREXA	1								14	3	10434794								OLANZAPINE
104347951	1	PS	BRINTELLIX	1	ORAL			D			076307	14	3	10434795				10	MG		QD	VORTIOXETINE HYDROBROMIDE
104347951	3	C	PROTONIX	1								14	3	10434795								PANTOPRAZOLE SODIUM
104347951	5	C	LISINOPRIL.	1								14	3	10434795								LISINOPRIL
104347951	7	C	METOPROLOL	1								14	3	10434795								METOPROLOL
104347951	9	C	LOVASTATIN.	1								14	3	10434795								LOVASTATIN
104347961	1	PS	BRINTELLIX	1	ORAL		Y	D			076307	14	3	10434796				10	MG		QD	VORTIOXETINE HYDROBROMIDE
104347961	2	C	ZANTAC	1								14	3	10434796								RANITIDINE HYDROCHLORIDE
104347961	4	C	ATIVAN	1								14	3	10434796								LORAZEPAM
104347961	6	C	ZOLOFT	1								14	3	10434796								SERTRALINE HYDROCHLORIDE
104347961	8	C	ABILIFY	1								14	3	10434796								ARIPIPRAZOLE
104347971	1	PS	BRINTELLIX	1	ORAL			D			76307	14	3	10434797								VORTIOXETINE HYDROBROMIDE
104347971	3	C	UNKNOWN MEDICATION (ALL OTHER THERAPEUTIC PRODUCTS)	1								14	3	10434797								UNSPECIFIED INGREDIENT
104347981	1	PS	BRINTELLIX	1	ORAL		N	D	B20105	201605	76307	14	3	10434798				5	MG		QD	VORTIOXETINE HYDROBROMIDE
104347981	11	C	FLOMAX /01280302/ (TAMSULOSIN HYDROCHLORIDE)	2								14	3	10434798
104347981	13	C	TRANXENE T-TAB	1								14	3	10434798								CLORAZEPATE DIPOTASSIUM
104347981	15	C	NASONEX	1								14	3	10434798								MOMETASONE FUROATE
104347981	3	C	METHYLPHENIDATE	1								14	3	10434798								METHYLPHENIDATE
104347981	5	C	HYDROCODONE/APAP (HYDROCODONE BITARTRATE, PARACETAMOL)	2								14	3	10434798
104347981	7	C	FENTANYL.	1								14	3	10434798								FENTANYL
104347981	9	C	WELLBUTRIN	1								14	3	10434798								BUPROPION HYDROCHLORIDE
104347991	1	PS	BRINTELLIX	1	ORAL		D	D			76307	14	3	10434799								VORTIOXETINE HYDROBROMIDE
104348001	1	PS	BRINTELLIX	1	ORAL		D	D			76307	14	3	10434800				20	MG		QD	VORTIOXETINE HYDROBROMIDE
104348021	1	PS	BRINTELLIX	1	ORAL		D	D			76307	14	3	10434802							QD	VORTIOXETINE HYDROBROMIDE
104348031	1	PS	BRINTELLIX	1	ORAL		D	D			76307	14	3	10434803				10	MG		QD	VORTIOXETINE HYDROBROMIDE
104348031	3	C	PRILOSEC	1								14	3	10434803								OMEPRAZOLE MAGNESIUM
104348031	5	C	BENTYL (DICYCLOVERINE HYDROCHLORIDE)	2								14	3	10434803
104348041	1	PS	BRINTELLIX	1			Y	D			76307	14	3	10434804								VORTIOXETINE HYDROBROMIDE
104348041	3	C	WELLBUTRIN	1								14	3	10434804								BUPROPION HYDROCHLORIDE
104348051	1	PS	BRINTELLIX	1	ORAL		D	D	B20044	201604	076307	14	3	10434805				10	MG		QD	VORTIOXETINE HYDROBROMIDE
104348051	3	C	INSULIN	1								14	3	10434805								INSULIN NOS
104348051	5	C	LORAZEPAM.	1								14	3	10434805								LORAZEPAM
104348061	1	PS	BRINTELLIX	1	ORAL		Y	D			76307	14	3	10434806				10	MG		QD	VORTIOXETINE HYDROBROMIDE
104348071	1	PS	BRINTELLIX	1	ORAL			D			76307	14	3	10434807				10	MG		QD	VORTIOXETINE HYDROBROMIDE
104348101	1	PS	BRINTELLIX	1	ORAL		Y	D			76307	14	3	10434810				10	MG		QD	VORTIOXETINE HYDROBROMIDE
104348111	1	PS	BRINTELLIX	1	ORAL		Y	D			76307	14	3	10434811				10	MG		QD	VORTIOXETINE HYDROBROMIDE
104348121	1	PS	BRINTELLIX	1	ORAL			D			076307	14	3	10434812				10	MG		QD	VORTIOXETINE HYDROBROMIDE
104348121	3	C	TEMAZEPAM.	1								14	3	10434812								TEMAZEPAM
104348121	5	C	LIBRAX /0003330/ (CHLORDIAZEPOXIDE HYDROCHLORIDE, CLIDINIUM BROMIDE)	2								14	3	10434812
104348121	7	C	SEROQUEL XR	1								14	3	10434812								QUETIAPINE FUMARATE
104348121	9	C	VENLAFAXINE XR (VENLAFAXINE HYDROCHLORIDE)	2								14	3	10434812
104348131	1	PS	BRINTELLIX	1	ORAL		D	D	B20103	201605	76307	14	3	10434813				10	MG		QD	VORTIOXETINE HYDROBROMIDE
104348131	2	SS	WELLBUTRIN	1	ORAL		D	D				14	3	10434813				300	MG		QD	BUPROPION HYDROCHLORIDE
104348131	4	C	REMERON	1								14	3	10434813								MIRTAZAPINE
104348141	1	PS	BRINTELLIX	1	ORAL		Y	D			76307	14	3	10434814				10	MG		QD	VORTIOXETINE HYDROBROMIDE
104348151	1	PS	BRINTELLIX	1	ORAL	1/2 TABLET 10 MG SAMPLE, QD, ORAL		D			076307	14	3	10434815				10	MG		QD	VORTIOXETINE HYDROBROMIDE
104348151	3	C	EFFEXOR (VENLAFAXINE HYDROCHLORIDE)	2								14	3	10434815
104348161	1	PS	BRINTELLIX	1	ORAL		Y	D			076307	14	3	10434816				10	MG		QD	VORTIOXETINE HYDROBROMIDE
104348171	1	PS	BRINTELLIX	1			D	D			76307	14	3	10434817								VORTIOXETINE HYDROBROMIDE
104348181	1	PS	BRINTELLIX	1	ORAL		D	D			076307	14	3	10434818				10	MG		QD	VORTIOXETINE HYDROBROMIDE
104348191	1	PS	BRINTELLIX	1	ORAL			D			76307	14	3	10434819				10	MG		QD	VORTIOXETINE HYDROBROMIDE
104348191	3	C	DEPAKOTE	1								14	3	10434819								DIVALPROEX SODIUM
104348191	5	C	SEROQUEL	1								14	3	10434819								QUETIAPINE FUMARATE
104348201	1	PS	BRINTELLIX	1			Y	D			76307	14	3	10434820				10	MG			VORTIOXETINE HYDROBROMIDE
104348221	1	PS	BRINTELLIX	1			Y	D			76307	14	3	10434822				5	MG			VORTIOXETINE HYDROBROMIDE
104348231	1	PS	BRINTELLIX	1	ORAL			D			76307	14	3	10434823				10	MG		QD	VORTIOXETINE HYDROBROMIDE
104348241	1	PS	BRINTELLIX	1	ORAL		D	D			76307	14	3	10434824							QD	VORTIOXETINE HYDROBROMIDE
104348251	1	PS	BRINTELLIX	1	ORAL		N	D	B20157		76307	14	3	10434825				10	MG		QD	VORTIOXETINE HYDROBROMIDE
104348261	1	PS	BRINTELLIX	1	ORAL			D			076307	14	3	10434826				10	MG		QD	VORTIOXETINE HYDROBROMIDE
104348271	1	PS	BRINTELLIX	1	ORAL		Y	D			76307	14	3	10434827				10	MG		QD	VORTIOXETINE HYDROBROMIDE
104348281	1	PS	BRINTELLIX	1	ORAL			D			76307	14	3	10434828				10	MG		QD	VORTIOXETINE HYDROBROMIDE
104348291	1	PS	BRINTELLIX	1			Y	D			76307	14	3	10434829								VORTIOXETINE HYDROBROMIDE
104348301	1	PS	BRINTELLIX	1	ORAL		Y	D			76307	14	3	10434830				10	MG		QD	VORTIOXETINE HYDROBROMIDE
104348311	1	PS	BRINTELLIX	1	ORAL			D			076307	14	3	10434831				10	MG		QD	VORTIOXETINE HYDROBROMIDE
104348321	1	PS	BRINTELLIX	1	ORAL			D			76307	14	3	10434832				10	MG		QD	VORTIOXETINE HYDROBROMIDE
104348321	3	C	NAPROXEN.	1								14	3	10434832								NAPROXEN
104348321	5	C	CRESTOR	1								14	3	10434832								ROSUVASTATIN CALCIUM
104348321	7	C	BUSPAR (BUSPIRONE HYDROCHLORIDE)	2								14	3	10434832
104348321	9	C	CLONAZEPAM.	1								14	3	10434832								CLONAZEPAM
104348331	1	PS	BRINTELLIX	1	ORAL		N	D			076307	14	3	10434833				10	MG		QD	VORTIOXETINE HYDROBROMIDE
104348371	1	PS	BRINTELLIX	1	ORAL		D	D			76307	14	3	10434837				10	MG		QD	VORTIOXETINE HYDROBROMIDE
104348371	3	C	LIOTHYRONINE (LIOTHYRONINE)	2								14	3	10434837
104348381	1	PS	BRINTELLIX	1			D	D			76307	14	3	10434838				20	MG			VORTIOXETINE HYDROBROMIDE
104348391	1	PS	BRINTELLIX	1	ORAL		D	D			76307	14	3	10434839				10	MG		QD	VORTIOXETINE HYDROBROMIDE
104348401	1	PS	BRINTELLIX	1	ORAL		D	D			76307	14	3	10434840				10	MG	TABLET	QD	VORTIOXETINE HYDROBROMIDE
104348401	3	C	ALL OTHER THERAPEUTIC PRODUCTS (ALL OTHER THERAPEUTIC PRODUCTS)	2								14	3	10434840
104348411	1	PS	BRINTELLIX	1	ORAL			D			76307	14	3	10434841						TABLET		VORTIOXETINE HYDROBROMIDE
104348421	1	PS	BRINTELLIX	1	ORAL		Y	D			76307	14	3	10434842				10	MG	TABLET	QD	VORTIOXETINE HYDROBROMIDE
104348431	1	PS	BRINTELLIX	1	ORAL			D			76307	14	3	10434843				10	MG		QD	VORTIOXETINE HYDROBROMIDE
104348431	3	C	ADDERALL	1								14	3	10434843								AMPHETAMINE ASPARTATE\AMPHETAMINE SULFATE\DEXTROAMPHETAMINE SACCHARATE\DEXTROAMPHETAMINE SULFATE
104348441	1	PS	BRINTELLIX	1	ORAL		Y	D			076307	14	3	10434844				10	MG	TABLET	QD	VORTIOXETINE HYDROBROMIDE
104348451	1	PS	BRINTELLIX	1	ORAL		D	D			076307	14	3	10434845				5	MG		QD	VORTIOXETINE HYDROBROMIDE
104348461	1	PS	BRINTELLIX	1	ORAL		D	D			076307	14	3	10434846				20	MG	TABLET	QD	VORTIOXETINE HYDROBROMIDE
104348471	1	PS	BRINTELLIX	1	ORAL			D			076307	14	3	10434847				10	MG		QD	VORTIOXETINE HYDROBROMIDE
104348471	3	C	UNKNOWN MEDICATION	1								14	3	10434847								UNSPECIFIED INGREDIENT
104348481	1	PS	BRINTELLIX	1	ORAL			D			76307	14	3	10434848				10	MG		QD	VORTIOXETINE HYDROBROMIDE
104348491	1	PS	BRINTELLIX	1	ORAL		D	D			76307	14	3	10434849				10	MG		QD	VORTIOXETINE HYDROBROMIDE
104348491	3	C	WELLBUTRIN (BUPNOPIOW HYDROCHLORIDE)	2								14	3	10434849
104348501	1	PS	BRINTELLIX	1	ORAL			D			076307	14	3	10434850				10	MG		QD	VORTIOXETINE HYDROBROMIDE
104348511	1	PS	BRINTELLIX	1	ORAL		Y	D			76307	14	3	10434851				10	MG		QD	VORTIOXETINE HYDROBROMIDE
104348511	3	C	UNKNOWN ANTIDEPRESSANT DRUGS	1								14	3	10434851								UNSPECIFIED INGREDIENT
104348521	1	PS	BRINTELLIX	1	ORAL		D	D	B20161	201608	76307	14	3	10434852				10	MG			VORTIOXETINE HYDROBROMIDE
104348531	1	PS	BRINTELLIX	1			D	D			76307	14	3	10434853								VORTIOXETINE HYDROBROMIDE
104348541	1	PS	BRINTELLIX	1			D	D			076307	14	3	10434854								VORTIOXETINE HYDROBROMIDE
104348551	1	PS	BRINTELLIX	1		SAMPLES		D			76307	14	3	10434855				10	MG			VORTIOXETINE HYDROBROMIDE
104348561	1	PS	BRINTELLIX	1	ORAL			D			76307	14	3	10434856				10	MG		QD	VORTIOXETINE HYDROBROMIDE
104348561	3	C	UNKNOWN MEDICATIONS	1								14	3	10434856								UNSPECIFIED INGREDIENT
104348571	1	PS	BRINTELLIX	1	ORAL		Y	D			76307	14	3	10434857				10	MG		QD	VORTIOXETINE HYDROBROMIDE
104348581	1	PS	BRINTELLIX	1			D	D			76307	14	3	10434858				5	MG			VORTIOXETINE HYDROBROMIDE
104348581	2	SS	UNKNOWN MEDICATION	1								14	3	10434858								UNSPECIFIED INGREDIENT
104348601	1	PS	BRINTELLIX	1	ORAL			D			076307	14	3	10434860				10	MG		QD	VORTIOXETINE HYDROBROMIDE
104348611	1	PS	BRINTELLIX	1	ORAL		Y	D			76307	14	3	10434861				10	MG		QD	VORTIOXETINE HYDROBROMIDE
104348621	1	PS	BRINTELLIX	1	ORAL		Y	D			76307	14	3	10434862				5	MG		QD	VORTIOXETINE HYDROBROMIDE
104348621	3	C	SINGULAIR	1								14	3	10434862								MONTELUKAST SODIUM
104348621	5	C	ADVAIR DISKUS	1								14	3	10434862								FLUTICASONE PROPIONATE\SALMETEROL XINAFOATE
104348621	7	C	ALBUTEROL?/00139501/ (SALBUTAMOL)	2								14	3	10434862
104348631	1	PS	BRINTELLIX	1	ORAL		D	D			76307	14	3	10434863				10	MG		QD	VORTIOXETINE HYDROBROMIDE
104348641	1	PS	BRINTELLIX	1	ORAL		D	D			076307	14	3	10434864				10	MG		QD	VORTIOXETINE HYDROBROMIDE
104348641	3	C	UNKNOWN MEDICATION	1								14	3	10434864								UNSPECIFIED INGREDIENT
104348651	1	PS	BRINTELLIX	1	ORAL		D	D			76307	14	3	10434865				20	MG	TABLET	QD	VORTIOXETINE HYDROBROMIDE
104348661	1	PS	BRINTELLIX	1				D			076307	14	3	10434866				10	MG			VORTIOXETINE HYDROBROMIDE
104348671	1	PS	BRINTELLIX	1	ORAL		D	D			076307	14	3	10434867				10	MG		QD	VORTIOXETINE HYDROBROMIDE
104348681	1	PS	BRINTELLIX	1				D			76307	14	3	10434868								VORTIOXETINE HYDROBROMIDE
104348691	1	PS	BRINTELLIX	1			D	D			076307	14	3	10434869								VORTIOXETINE HYDROBROMIDE
104348691	11	C	LORTAB 10 (HYDROCODONE BITARTRATE, PARACETAMOL)	2								14	3	10434869
104348691	13	C	VERAPAMIL	1								14	3	10434869								VERAPAMIL HYDROCHLORIDE
104348691	15	C	FIORICET (BUTALBITAL, CAFFEINE, PARACETAMOL)	2								14	3	10434869
104348691	17	C	TORSEMIDE (TORASEMIDE)	2								14	3	10434869
104348691	19	C	RAMIPRIL (RAMIPRIL)	1								14	3	10434869								RAMIPRIL
104348691	21	C	POTASSIUM CHLORIDE (POTASSIUM CHLORIDE)	1								14	3	10434869								POTASSIUM CHLORIDE
104348691	3	C	ASPIRIN (ACETYLSALICYLIC ACID)	1								14	3	10434869								ASPIRIN
104348691	5	C	VITAMIN D3	1								14	3	10434869								CHOLECALCIFEROL
104348691	7	C	AMBIEN	1								14	3	10434869								ZOLPIDEM TARTRATE
104348691	9	C	GABAPENTIN (GABAPENTIN)	1								14	3	10434869								GABAPENTIN
104348701	1	PS	BRINTELLIX	1	ORAL		D	D			76307	14	3	10434870				10	MG		QD	VORTIOXETINE HYDROBROMIDE
104348711	1	PS	BRINTELLIX	1	ORAL		D	D			076307	14	3	10434871				10	MG		QD	VORTIOXETINE HYDROBROMIDE
104348721	1	PS	BRINTELLIX	1	ORAL		D	D	B20101	201605	076307	14	3	10434872				10	MG		QD	VORTIOXETINE HYDROBROMIDE
104348721	3	C	ARMOUR THYROID (THYROID)	2								14	3	10434872
104348721	5	C	LAMICTAL	1								14	3	10434872								LAMOTRIGINE
104348721	7	C	CLONIDINE (CLONIDINE)	1								14	3	10434872								CLONIDINE
104348721	9	C	SPIRONOLACTONE (SPIRONOLACTONE)	1								14	3	10434872								SPIRONOLACTONE
104348731	1	PS	BRINTELLIX	1	ORAL		D	D			076307	14	3	10434873								VORTIOXETINE HYDROBROMIDE
104348741	1	PS	BRINTELLIX	1			D	D			076307	14	3	10434874				10	MG			VORTIOXETINE HYDROBROMIDE
104348751	1	PS	BRINTELLIX	1	ORAL			D			076307	14	3	10434875								VORTIOXETINE HYDROBROMIDE
104348761	1	PS	BRINTELLIX	1	ORAL		Y	D			076307	14	3	10434876				05	MG		QD	VORTIOXETINE HYDROBROMIDE
104348771	1	PS	BRINTELLIX	1	ORAL		D	D			76307	14	3	10434877				10	MG		QD	VORTIOXETINE HYDROBROMIDE
104348781	1	PS	BRINTELLIX	1	ORAL		D	D			076307	14	3	10434878				10	MG		QD	VORTIOXETINE HYDROBROMIDE
104348781	3	C	EFFEXOR (VENLAFAXINE HYDROCHLORIDE)	2								14	3	10434878
104348791	1	PS	BRINTELLIX	1	ORAL		D	D			76307	14	3	10434879				10	MG		QD	VORTIOXETINE HYDROBROMIDE
104348801	1	PS	BRINTELLIX	1	ORAL			D			76307	14	3	10434880				10	MG		QD	VORTIOXETINE HYDROBROMIDE
104348811	1	PS	BRINTELLIX	1	ORAL		Y	D			76307	14	3	10434881				10	MG		QD	VORTIOXETINE HYDROBROMIDE
104348821	1	PS	BRINTELLIX	1	ORAL			D			76307	14	3	10434882				10	MG		QD	VORTIOXETINE HYDROBROMIDE
104348851	1	PS	BRINTELLIX	1	ORAL			D			76307	14	3	10434885				10	MG		QD	VORTIOXETINE HYDROBROMIDE
104348861	1	PS	BRINTELLIX	1	ORAL			D			76307	14	3	10434886				10	MG		QD	VORTIOXETINE HYDROBROMIDE
104348871	1	PS	BRINTELLIX	1	ORAL		D	D	B20105	201605	76307	14	3	10434887				10	MG		QD	VORTIOXETINE HYDROBROMIDE
104348871	3	C	SYNTHROID	1								14	3	10434887								LEVOTHYROXINE SODIUM
104348871	5	C	PRILOSEC	1								14	3	10434887								OMEPRAZOLE MAGNESIUM
104348871	7	C	LISINOPRIL (LISINOPRIL)	1								14	3	10434887								LISINOPRIL
104348871	9	C	XANAX	1								14	3	10434887								ALPRAZOLAM
104348881	1	PS	BRINTELLIX	1			D	D				14	3	10434888								VORTIOXETINE HYDROBROMIDE
104348891	1	PS	BRINTELLIX	1	ORAL		Y	D	B20101	201605	076307	14	3	10434889				10	MG		QD	VORTIOXETINE HYDROBROMIDE
104348901	1	PS	BRINTELLIX	1							76307	14	3	10434890				20	MG			VORTIOXETINE HYDROBROMIDE
104348911	1	PS	BRINTELLIX	1	ORAL			D	B20157	201608	076307	14	3	10434891				10	MG		QD	VORTIOXETINE HYDROBROMIDE
104348921	1	PS	BRINTELLIX	1	ORAL	1/2 TABLET		D	B20102	201605	076307	14	3	10434892				5	MG		QD	VORTIOXETINE HYDROBROMIDE
104348931	1	PS	BRINTELLIX	1	ORAL				B20157	201608	76307	14	3	10434893				10	MG		QD	VORTIOXETINE HYDROBROMIDE
104348941	1	PS	BRINTELLIX	1				D			076307	14	3	10434894				10	MG		QD	VORTIOXETINE HYDROBROMIDE
104348952	1	PS	BRINTELLIX	1	ORAL		N	D			076307	14	4	10434895				10	MG	TABLET	QD	VORTIOXETINE HYDROBROMIDE
104348952	3	C	WARFARIN	1								14	4	10434895								WARFARIN
104348961	1	PS	BRINTELLIX	1	ORAL			D			076307	14	3	10434896								VORTIOXETINE HYDROBROMIDE
104348971	1	PS	BRINTELLIX	1	ORAL			D			76307	14	3	10434897				10	MG		QD	VORTIOXETINE HYDROBROMIDE
104348981	1	PS	BRINTELLIX	1	ORAL			D			076307	14	3	10434898				10	MG		QD	VORTIOXETINE HYDROBROMIDE
104349001	1	PS	BRINTELLIX	1	ORAL			D	B20102		076307	14	3	10434900				10	MG		QD	VORTIOXETINE HYDROBROMIDE
104349011	1	PS	BRINTELLIX	1	ORAL			D			76307	14	3	10434901				10	MG		QD	VORTIOXETINE HYDROBROMIDE
104349021	1	PS	BRINTELLIX	1	ORAL			D			76307	14	3	10434902				10	MG			VORTIOXETINE HYDROBROMIDE
104349031	1	PS	BRINTELLIX	1	ORAL		D	D			76307	14	3	10434903				10	MG	TABLET	QD	VORTIOXETINE HYDROBROMIDE
104349031	3	C	IBUPROFEN.	1								14	3	10434903								IBUPROFEN
104349041	1	PS	BRINTELLIX	1	ORAL		D	D			76307	14	3	10434904								VORTIOXETINE HYDROBROMIDE
104349051	1	PS	BRINTELLIX	1	ORAL		D	D			076307	14	3	10434905				10	MG	TABLET	QD	VORTIOXETINE HYDROBROMIDE
104349061	1	PS	BRINTELLIX	1	ORAL		Y	D			76307	14	3	10434906				5	MG		QD	VORTIOXETINE HYDROBROMIDE
104349071	1	PS	BRINTELLIX	1	ORAL	TWICE A WEEK TO ALTERNATE WITH PROZAC	Y	D			76307	14	3	10434907				5	MG	TABLET	BIW	VORTIOXETINE HYDROBROMIDE
104349071	3	C	PROZAC	1								14	3	10434907								FLUOXETINE HYDROCHLORIDE
104349071	5	C	NEURONTIN	1								14	3	10434907								GABAPENTIN
104349071	7	C	SEROQUEL	1								14	3	10434907								QUETIAPINE FUMARATE
104349091	1	PS	BRINTELLIX	1	ORAL		Y	D			076307	14	3	10434909				10	MG	TABLET	QD	VORTIOXETINE HYDROBROMIDE
104349101	1	PS	BRINTELLIX	1	ORAL			D			076307	14	3	10434910				10	MG	TABLET	QD	VORTIOXETINE HYDROBROMIDE
104349111	1	PS	BRINTELLIX	1	ORAL		D	D			76307	14	3	10434911							QD	VORTIOXETINE HYDROBROMIDE
104349121	1	PS	BRINTELLIX	1	ORAL		D	D			076307	14	3	10434912				10	MG	TABLET	QD	VORTIOXETINE HYDROBROMIDE
104349131	1	PS	BRINTELLIX	1	ORAL		Y	D			076307	14	3	10434913				10	MG	TABLET	QD	VORTIOXETINE HYDROBROMIDE
104349141	1	PS	BRINTELLIX	1	ORAL		Y	D			76307	14	3	10434914				10	MG	TABLET	QD	VORTIOXETINE HYDROBROMIDE
104349151	1	PS	BRINTELLIX	1	ORAL		D	D			076307	14	3	10434915				10	MG		QD	VORTIOXETINE HYDROBROMIDE
104349151	3	C	SSRI	1								14	3	10434915								UNSPECIFIED INGREDIENT
104349161	1	PS	BRINTELLIX	1	ORAL		D	D			076307	14	3	10434916				10	MG	TABLET	QD	VORTIOXETINE HYDROBROMIDE
104349171	1	PS	BRINTELLIX	1	ORAL		Y	D			76307	14	3	10434917				5	MG		QD	VORTIOXETINE HYDROBROMIDE
104349171	3	C	TRAZODONE	1								14	3	10434917								TRAZODONE HYDROCHLORIDE
104349171	5	C	SEROQUEL XR	1								14	3	10434917								QUETIAPINE FUMARATE
104349171	7	C	TEGRETOL (CARBAMAZEPINE)	2								14	3	10434917
104349171	9	C	ESCITALOPRAM	1								14	3	10434917								ESCITALOPRAM OXALATE
104349181	1	PS	BRINTELLIX	1	ORAL			D			76307	14	3	10434918				10	MG		QD	VORTIOXETINE HYDROBROMIDE
104349211	1	PS	BRINTELLIX	1	ORAL			D			76307	14	3	10434921				5	MG	TABLET	QD	VORTIOXETINE HYDROBROMIDE
104349221	1	PS	BRINTELLIX	1	ORAL		Y	D	B20246		76307	14	3	10434922				10	MG	TABLET	QD	VORTIOXETINE HYDROBROMIDE
104349221	3	C	BACTRIM (SULFAMETHOXAZOLE, TRIMETHOPRIM)	2								14	3	10434922
104349221	5	C	MACROBID (NITROFURANTON)	2								14	3	10434922
104349231	1	PS	BRINTELLIX	1	ORAL		D	D	B20161	201608	076307	14	3	10434923				10	MG	TABLET	QD	VORTIOXETINE HYDROBROMIDE
104349231	10	C	TOPROL (METOPROLOL SUCCINATE)	2								14	3	10434923
104349231	12	C	FENOFIBRATE (FENOFIBRATE)	2								14	3	10434923
104349231	14	C	SIMVASTATIN (SIMVASTATIN)	1								14	3	10434923								SIMVASTATIN
104349231	16	C	EVISTA	1								14	3	10434923								RALOXIFENE HYDROCHLORIDE
104349231	18	C	CARAFATE (SUCRALFATE)	2								14	3	10434923
104349231	20	C	ZOFRAN/ (ONDANSETRON)	2								14	3	10434923
104349231	22	C	FLEXERIL/ (CYCLOBENZAPRINE HYDROCHLORIDE)	2								14	3	10434923
104349231	24	C	BENEFIBER/ (DEXTRIN)	2								14	3	10434923
104349231	26	C	MIRALAX/ (MACROGOL)	2								14	3	10434923
104349231	28	C	CALCIUM WITH VITAMIN D/ (CALCIUM CARBONATE, COLECALCIFEROL)	2								14	3	10434923
104349231	3	C	TRAMADOL (TRAMADOL)	1								14	3	10434923								TRAMADOL
104349231	30	C	CENTRUM WOMENS 50+ (MULTIVITAMINS WITH MINERALS	2								14	3	10434923
104349231	5	C	ACCOLATE (ZAFIRLUKAST)	2								14	3	10434923
104349231	6	C	PRINIVIL (LISINOPRIL DIHYDRATE)	2								14	3	10434923
104349231	8	C	NORVASC	1								14	3	10434923								AMLODIPINE BESYLATE
104349241	1	PS	BRINTELLIX	1	ORAL		D	D			076307	14	3	10434924				10	MG	TABLET	QD	VORTIOXETINE HYDROBROMIDE
104349251	1	PS	BRINTELLIX	1			D	D			76307	14	3	10434925								VORTIOXETINE HYDROBROMIDE
104349261	1	PS	BRINTELLIX	1	ORAL			D			76307	14	3	10434926				10	MG	TABLET	QD	VORTIOXETINE HYDROBROMIDE
104349271	1	PS	BRINTELLIX	1	ORAL		D	D			076307	14	3	10434927						TABLET		VORTIOXETINE HYDROBROMIDE
104349271	2	SS	ESCITALOPRAM	1	ORAL		D	D				14	3	10434927				20	MG	TABLET	QD	ESCITALOPRAM OXALATE
104349271	4	C	TRAZODONE	1								14	3	10434927								TRAZODONE HYDROCHLORIDE
104349271	6	C	PREMPRO (ESTROGENS CONJUGATED, MEDROXYPROGESTERONE ACETATE)	2								14	3	10434927
104349281	1	PS	BRINTELLIX	1	ORAL			D			76307	14	3	10434928				10	MG	TABLET	QD	VORTIOXETINE HYDROBROMIDE
104349291	1	PS	BRINTELLIX	1	ORAL							14	3	10434929				10	MG	TABLET		VORTIOXETINE HYDROBROMIDE
104349301	1	PS	BRINTELLIX	1	ORAL		D	D			076307	14	3	10434930				2.5	MG		QD	VORTIOXETINE HYDROBROMIDE
104349301	2	SS	VIIBRYD	1	ORAL		D	D				14	3	10434930				30	MG		QD	VILAZODONE HYDROCHLORIDE
104349311	1	PS	BRINTELLIX	1	ORAL		N	D			076307	14	3	10434931						TABLET		VORTIOXETINE HYDROBROMIDE
104349321	1	PS	BRINTELLIX	1	ORAL		D	D			76307	14	3	10434932				10	MG	TABLET	QD	VORTIOXETINE HYDROBROMIDE
104349331	1	PS	BRINTELLIX	1	ORAL		Y	D			76307	14	3	10434933				10	MG	TABLET	QD	VORTIOXETINE HYDROBROMIDE
104349331	3	C	OTHER UNKNOWN MEDICATIONS (OTHER UNKNOWN MEDICATIONS)	2								14	3	10434933
104349341	1	PS	BRINTELLIX	1	ORAL		D	D			076307	14	3	10434934						TABLET		VORTIOXETINE HYDROBROMIDE
104349351	1	PS	BRINTELLIX	1	ORAL			D			076307	14	3	10434935						TABLET		VORTIOXETINE HYDROBROMIDE
104349361	1	PS	BRINTELLIX	1	ORAL		Y	D			76307	14	3	10434936				10	MG		QD	VORTIOXETINE HYDROBROMIDE
104349371	1	PS	BRINTELLIX	1	ORAL		Y	D			76307	14	3	10434937				10	MG		QD	VORTIOXETINE HYDROBROMIDE
104349381	1	PS	BRINTELLIX	1	ORAL			D			076307	14	3	10434938				10	MG		QD	VORTIOXETINE HYDROBROMIDE
104349391	1	PS	BRINTELLIX	1	ORAL		Y	D			76307	14	3	10434939				10	MG	TABLET	QD	VORTIOXETINE HYDROBROMIDE
104349391	3	C	SUDAFED/ (PSEUDOEPHEDRINE HYDROCHLORIDE)	2								14	3	10434939
104349391	5	C	CLARITIN-D (LORATADINE, PSEUDOEPHEDRINE SULFATE)	2								14	3	10434939
104349401	1	PS	BRINTELLIX	1	ORAL			D	B20161		76307	14	3	10434940				10	MG	TABLET	QD	VORTIOXETINE HYDROBROMIDE
104349401	11	C	TRAMADOL	1								14	3	10434940								TRAMADOL
104349401	3	C	UNKNOWN BENZODIAZEPINE (BENZODIAZEPINE DERIVATIVES)	2								14	3	10434940
104349401	5	C	UNKNOWN MEDICATION (ALL OTHER THERAPEUTIC PRODUCTS)	1								14	3	10434940								UNSPECIFIED INGREDIENT
104349401	7	C	UNKNOWN NSAID) (NSAID'S)	2								14	3	10434940
104349401	9	C	UNKNOWN MEDICATION (ANTIALLERGIC AGENTS, EXCL CORTICOSTEROIDS)	2								14	3	10434940
104349411	1	PS	BRINTELLIX	1	ORAL		D	D			076307	14	3	10434941				10	MG	TABLET	QD	VORTIOXETINE HYDROBROMIDE
104349411	2	C	TRAZODONE	1								14	3	10434941								TRAZODONE HYDROCHLORIDE
104349411	4	C	KLONOPIN	1								14	3	10434941								CLONAZEPAM
104349411	6	C	PROPANOLOL / (PROPRANOLOL)	2								14	3	10434941
104349421	1	PS	BRINTELLIX	1	ORAL			D			76307	14	3	10434942				10	MG	TABLET	QD	VORTIOXETINE HYDROBROMIDE
104349431	1	PS	BRINTELLIX	1	ORAL			D			076307	14	3	10434943				10	MG		QD	VORTIOXETINE HYDROBROMIDE
104349431	3	C	ZOLOFT	1								14	3	10434943								SERTRALINE HYDROCHLORIDE
104349441	1	PS	BRINTELLIX	1	ORAL			D			76307	14	3	10434944				10	MG		QD	VORTIOXETINE HYDROBROMIDE
104349451	1	PS	BRINTELLIX	1	ORAL		Y	D			76307	14	3	10434945				10	MG	TABLET	QD	VORTIOXETINE HYDROBROMIDE
104349461	1	PS	BRINTELLIX	1			Y	D			76307	14	3	10434946				20	MG			VORTIOXETINE HYDROBROMIDE
104349471	1	PS	BRINTELLIX	1	ORAL		Y	D			076307	14	3	10434947				20	MG		BID	VORTIOXETINE HYDROBROMIDE
104349471	2	SS	BRILINTA	1			Y	D				14	3	10434947								TICAGRELOR
104349481	1	PS	BRINTELLIX	1	ORAL			D			76307	14	3	10434948				10	MG	TABLET	QD	VORTIOXETINE HYDROBROMIDE
104349491	1	PS	BRINTELLIX	1	ORAL		D	D			76307	14	3	10434949				5	MG	TABLET	QD	VORTIOXETINE HYDROBROMIDE
104349501	1	PS	BRINTELLIX	1			Y	D			076307	14	3	10434950								VORTIOXETINE HYDROBROMIDE
104349511	1	PS	BRINTELLIX	1	ORAL		D	D			076307	14	3	10434951				20	MG		QD	VORTIOXETINE HYDROBROMIDE
104349521	1	PS	BRINTELLIX	1	ORAL			D			076307	14	3	10434952				10	MG	TABLET	QD	VORTIOXETINE HYDROBROMIDE
104349531	1	PS	BRINTELLIX	1	ORAL		D	D			76307	14	3	10434953				10	MG	TABLET	QD	VORTIOXETINE HYDROBROMIDE
104349541	1	PS	BRINTELLIX	1	ORAL		D	D			76307	14	3	10434954				10	MG	TABLET	QD	VORTIOXETINE HYDROBROMIDE
104349551	1	PS	BRINTELLIX	1	ORAL		Y	D			76307	14	3	10434955				10	MG	TABLET	QD	VORTIOXETINE HYDROBROMIDE
104349551	3	C	DEPAKOTE	1								14	3	10434955								DIVALPROEX SODIUM
104349551	5	C	XANAX	1								14	3	10434955								ALPRAZOLAM
104349561	1	PS	BRINTELLIX	1	ORAL			D			76307	14	3	10434956							QD	VORTIOXETINE HYDROBROMIDE
104349571	1	PS	BRINTELLIX	1	ORAL			D			76307	14	3	10434957								VORTIOXETINE HYDROBROMIDE
104349581	1	PS	BRINTELLIX	1	ORAL			D			76307	14	3	10434958				10	MG		QD	VORTIOXETINE HYDROBROMIDE
104349591	1	PS	BRINTELLIX	1	ORAL			D			76307	14	3	10434959				5	MG		QD	VORTIOXETINE HYDROBROMIDE
104349601	1	PS	BRINTELLIX	1			Y	D	B20159	201608	76307	14	3	10434960				10	MG	TABLET		VORTIOXETINE HYDROBROMIDE
104349611	1	PS	BRINTELLIX	1	ORAL			D			076307	14	3	10434961				10	MG	TABLET	QD	VORTIOXETINE HYDROBROMIDE
104349611	3	C	ALL OTHER THERAPEUTIC PRODUCTS	1								14	3	10434961								UNSPECIFIED INGREDIENT
104349621	1	PS	BRINTELLIX	1	ORAL		D	D			076307	14	3	10434962				10	MG	TABLET	QD	VORTIOXETINE HYDROBROMIDE
104349631	1	PS	BRINTELLIX	1	ORAL		Y	D			76307	14	3	10434963				10	MG	TABLET	QD	VORTIOXETINE HYDROBROMIDE
104349631	3	C	PROVIGIL	1								14	3	10434963								MODAFINIL
104349631	5	C	CELEXA/(CITALOPRAM HYDROBROMIDE)	2								14	3	10434963
104349631	7	C	PRISTIQ (DESVENLAFAXINE SUCCINATE)	1								14	3	10434963								DESVENLAFAXINE SUCCINATE
104349641	1	PS	BRINTELLIX	1	ORAL		D	D			076307	14	3	10434964				10	MG		QD	VORTIOXETINE HYDROBROMIDE
104349641	3	C	LAMICTAL	1								14	3	10434964								LAMOTRIGINE
104349641	5	C	BENAZEPRIL	1								14	3	10434964								BENAZEPRIL\BENAZEPRIL HYDROCHLORIDE
104349641	7	C	ATENOLOL.	1								14	3	10434964								ATENOLOL
104349651	1	PS	BRINTELLIX	1	ORAL			D			076307	14	3	10434965								VORTIOXETINE HYDROBROMIDE
104349661	1	PS	BRINTELLIX	1			D	D			76307	14	3	10434966								VORTIOXETINE HYDROBROMIDE
104349671	1	PS	BRINTELLIX	1	ORAL			D			076307	14	3	10434967				10	MG	TABLET	QD	VORTIOXETINE HYDROBROMIDE
104349681	1	PS	BRINTELLIX	1	ORAL			D			076307	14	3	10434968				10	MG	TABLET	QD	VORTIOXETINE HYDROBROMIDE
104349681	3	C	GABAPENTIN (GABAPENTIN)	1								14	3	10434968								GABAPENTIN
104349691	1	PS	BRINTELLIX	1	ORAL		Y	D			76307	14	3	10434969								VORTIOXETINE HYDROBROMIDE
104349701	1	PS	BRINTELLIX	1	ORAL		Y				76307	14	3	10434970				10	MG	TABLET	QD	VORTIOXETINE HYDROBROMIDE
104349701	3	C	LAMICTAL	1								14	3	10434970								LAMOTRIGINE
104349701	5	C	KLONOPIN	1								14	3	10434970								CLONAZEPAM
104349701	6	C	DOXEPIN (DOXEPIN)	2								14	3	10434970
104349711	1	PS	BRINTELLIX	1	ORAL		Y	D	B20160	201608	076307	14	3	10434971				10	MG	TABLET	QD	VORTIOXETINE HYDROBROMIDE
104349721	1	PS	BRINTELLIX	1	ORAL		D	D			076307	14	3	10434972				10	MG	TABLET	QD	VORTIOXETINE HYDROBROMIDE
104349721	2	SS	WELLBUTRIN	1				D				14	3	10434972								BUPROPION HYDROCHLORIDE
104349741	1	PS	BRINTELLIX	1	ORAL		Y	D			076307	14	3	10434974				10	MG	TABLET	QD	VORTIOXETINE HYDROBROMIDE
104349751	1	PS	BRINTELLIX	1	ORAL		Y	D			76307	14	3	10434975				10	MG		QD	VORTIOXETINE HYDROBROMIDE
104349761	1	PS	BRINTELLIX	1	ORAL		D	D			76307	14	3	10434976				20	MG	TABLET	QD	VORTIOXETINE HYDROBROMIDE
104349771	1	PS	BRINTELLIX	1	ORAL		Y	D			76307	14	3	10434977				10	MG		QD	VORTIOXETINE HYDROBROMIDE
104349771	3	C	WELLBUTRIN	1								14	3	10434977								BUPROPION HYDROCHLORIDE
104349781	1	PS	BRINTELLIX	1	ORAL			D			76307	14	3	10434978				5	MG	TABLET		VORTIOXETINE HYDROBROMIDE
104349791	1	PS	BRINTELLIX	1	ORAL		Y	D			76307	14	3	10434979				10	MG	TABLET	QD	VORTIOXETINE HYDROBROMIDE
104349791	3	C	OMEPRAZOLE.	1								14	3	10434979								OMEPRAZOLE
104349801	1	PS	BRINTELLIX	1	ORAL		D	D			076307	14	3	10434980				05	MG	TABLET	QD	VORTIOXETINE HYDROBROMIDE
104349801	3	C	TRAZODONE	1								14	3	10434980								TRAZODONE HYDROCHLORIDE
104349801	5	C	CLONAZEPAM (CLONAZEPAM)	2								14	3	10434980
104349811	1	PS	BRINTELLIX	1			D	D			76307	14	3	10434981								VORTIOXETINE HYDROBROMIDE
104349821	1	PS	BRINTELLIX	1	ORAL			D			76307	14	3	10434982				5	MG	TABLET	QD	VORTIOXETINE HYDROBROMIDE
104349831	1	PS	BRINTELLIX	1	ORAL			D			76307	14	3	10434983				10	MG		QD	VORTIOXETINE HYDROBROMIDE
104349841	1	PS	BRINTELLIX	1	ORAL		Y	D			076307	14	3	10434984				10	MG		QD	VORTIOXETINE HYDROBROMIDE
104349871	1	PS	BRINTELLIX	1	ORAL		D	D			076307	14	3	10434987				10	MG	TABLET	QD	VORTIOXETINE HYDROBROMIDE
104349881	1	PS	BRINTELLIX	1			D	D			076307	14	3	10434988						TABLET		VORTIOXETINE HYDROBROMIDE
104349891	1	PS	BRINTELLIX	1	ORAL		D	D			076307	14	3	10434989				10	MG	TABLET		VORTIOXETINE HYDROBROMIDE
104349891	3	C	XANAX	1								14	3	10434989								ALPRAZOLAM
104349901	1	PS	BRINTELLIX	1			D	D			76307	14	3	10434990						TABLET		VORTIOXETINE HYDROBROMIDE
104349931	1	PS	BRINTELLIX	1	ORAL		D	D			076307	14	3	10434993				10	MG		QD	VORTIOXETINE HYDROBROMIDE
104349941	1	PS	BRINTELLIX	1	ORAL			D	B20101	201605	076307	14	3	10434994				10	MG		QD	VORTIOXETINE HYDROBROMIDE
104349951	1	PS	BRINTELLIX	1	ORAL			D			76307	14	3	10434995				5	MG		QD	VORTIOXETINE HYDROBROMIDE
104349961	1	PS	BRINTELLIX	1	ORAL		D	D			76307	14	3	10434996				10	MG	TABLET	QD	VORTIOXETINE HYDROBROMIDE
104350001	1	PS	BRINTELLIX	1	ORAL		Y	D			076307	14	3	10435000				10	MG		QD	VORTIOXETINE HYDROBROMIDE
104350011	1	PS	BRINTELLIX	1	ORAL			D			076307	14	3	10435001				5	MG	TABLET	QD	VORTIOXETINE HYDROBROMIDE
104350021	1	PS	BRINTELLIX	1	ORAL			D			76307	14	3	10435002				10	MG		QD	VORTIOXETINE HYDROBROMIDE
104350031	1	PS	BRINTELLIX	1	ORAL			D	B20102		76307	14	3	10435003							QD	VORTIOXETINE HYDROBROMIDE
104350041	1	PS	BRINTELLIX	1			N	D			76307	14	3	10435004								VORTIOXETINE HYDROBROMIDE
104350041	3	C	UNKNOWN MEDICATIONS	1								14	3	10435004								UNSPECIFIED INGREDIENT
104350051	1	PS	BRINTELLIX	1	ORAL		D	D	B20162	201608	76307	14	3	10435005				10	MG		QD	VORTIOXETINE HYDROBROMIDE
104350061	1	PS	BRINTELLIX	1	ORAL		D	D			76307	14	3	10435006				5	MG		QD	VORTIOXETINE HYDROBROMIDE
104350061	11	C	XARELTO	1								14	3	10435006								RIVAROXABAN
104350061	13	C	ZOCOR	1								14	3	10435006								SIMVASTATIN
104350061	15	C	LANOXIN	1								14	3	10435006								DIGOXIN
104350061	3	C	DILANTIN	1								14	3	10435006								PHENYTOIN
104350061	5	C	COREG	1								14	3	10435006								CARVEDILOL
104350061	7	C	ALDACTONE	1								14	3	10435006								SPIRONOLACTONE
104350061	9	C	LASIX	1								14	3	10435006								FUROSEMIDE
104350071	1	PS	BRINTELLIX	1	ORAL			D	B20102		76307	14	3	10435007							QD	VORTIOXETINE HYDROBROMIDE
104350081	1	PS	BRINTELLIX	1	ORAL		D	D	B20045	201604	076307	14	3	10435008				10	MG	TABLET	QD	VORTIOXETINE HYDROBROMIDE
104350081	10	C	ATENOLOL (ATENOLOL)	1								14	3	10435008								ATENOLOL
104350081	12	C	GEMFIBROZIL (GEMFIBROZIL)	1								14	3	10435008								GEMFIBROZIL
104350081	14	C	OMEPRAZOLE (OMEPRAZOLE)	1								14	3	10435008								OMEPRAZOLE
104350081	16	C	LORAZEPAM (LORAZEPAM)	1								14	3	10435008								LORAZEPAM
104350081	18	C	MAXALT /(RIZATRIPTAN)	2								14	3	10435008
104350081	3	C	TRAMADOL (TRAMADOL)	1								14	3	10435008								TRAMADOL
104350081	5	C	TRAZODONE	1								14	3	10435008								TRAZODONE HYDROCHLORIDE
104350081	6	C	METFORMIN	1								14	3	10435008								METFORMIN HYDROCHLORIDE
104350081	8	C	MORPHINE (MORPHINE)	2								14	3	10435008
104350091	1	PS	BRINTELLIX	1			D	D			76307	14	3	10435009								VORTIOXETINE HYDROBROMIDE
104350091	2	SS	KLONOPIN	1			D	D				14	3	10435009								CLONAZEPAM
104350101	1	PS	BRINTELLIX	1	ORAL		D	D			76307	14	3	10435010				10	MG		QD	VORTIOXETINE HYDROBROMIDE
104350111	1	PS	BRINTELLIX	1	ORAL		D	D			076307	14	3	10435011							QD	VORTIOXETINE HYDROBROMIDE
104350121	1	PS	BRINTELLIX	1	ORAL		Y	D	B20157	201608	76307	14	3	10435012				10	MG		QD	VORTIOXETINE HYDROBROMIDE
104350131	1	PS	BRINTELLIX	1				D			076307	14	3	10435013								VORTIOXETINE HYDROBROMIDE
104350131	3	C	PROZAC	1								14	3	10435013								FLUOXETINE HYDROCHLORIDE
104350131	5	C	TOPIRAMATE.	1								14	3	10435013								TOPIRAMATE
104350141	1	PS	BRINTELLIX	1	ORAL		D	D			076307	14	3	10435014							QD	VORTIOXETINE HYDROBROMIDE
104350151	1	PS	BRINTELLIX	1	ORAL		D	D			076307	14	3	10435015				10	MG	TABLET	QD	VORTIOXETINE HYDROBROMIDE
104350161	1	PS	BRINTELLIX	1	ORAL			D	B20157		076307	14	3	10435016				10	MG			VORTIOXETINE HYDROBROMIDE
104350171	1	PS	BRINTELLIX	1	ORAL		Y	D			076307	14	3	10435017				10	MG		QD	VORTIOXETINE HYDROBROMIDE
104350171	3	C	LIPITOR	1								14	3	10435017								ATORVASTATIN CALCIUM
104350171	5	C	ATENOLOL.	1								14	3	10435017								ATENOLOL
104350171	7	C	HYDROCHLOROTHIAZIDE/LISINOPRIL (HYDROCHLOROTHIAZIDE, LISINOPRIL)	2								14	3	10435017
104350181	1	PS	BRINTELLIX	1	ORAL		D	D			076307	14	3	10435018				10	MG		QD	VORTIOXETINE HYDROBROMIDE
104350191	1	PS	BRINTELLIX	1	ORAL		D	D				14	3	10435019						TABLET	QD	VORTIOXETINE HYDROBROMIDE
104350201	1	PS	BRINTELLIX	1	ORAL			D			76307	14	3	10435020				10	MG	TABLET	QD	VORTIOXETINE HYDROBROMIDE
104350211	1	PS	BRINTELLIX	1	ORAL			D			76307	14	3	10435021								VORTIOXETINE HYDROBROMIDE
104350211	2	SS	WELLBUTRIN	1			D	D				14	3	10435021								BUPROPION HYDROCHLORIDE
104350221	1	PS	BRINTELLIX	1	ORAL		D	D			76307	14	3	10435022				10	MG	TABLET	QD	VORTIOXETINE HYDROBROMIDE
104350231	1	PS	BRINTELLIX	1	ORAL		Y	D			76307	14	3	10435023				10	MG	TABLET	QD	VORTIOXETINE HYDROBROMIDE
104350261	1	PS	BRINTELLIX	1	ORAL		Y	D	B20158	201608	76307	14	3	10435026				10	MG		QD	VORTIOXETINE HYDROBROMIDE
104350281	1	PS	BRINTELLIX	1	ORAL			D			076307	14	3	10435028				10	MG		QD	VORTIOXETINE HYDROBROMIDE
104350281	3	C	OTHER MEDICATIONS ONGOING	2								14	3	10435028
104350291	1	PS	BRINTELLIX	1	ORAL			D			76307	14	3	10435029						TABLET	QD	VORTIOXETINE HYDROBROMIDE
104350291	3	C	LAMICTAL	1								14	3	10435029								LAMOTRIGINE
104350291	5	C	DEPAKOTE	1								14	3	10435029								DIVALPROEX SODIUM
104350311	1	PS	BRINTELLIX	1	ORAL		D	D			76307	14	3	10435031						TABLET	QD	VORTIOXETINE HYDROBROMIDE
104350321	1	PS	BRINTELLIX	1	ORAL		Y	D			76307	14	3	10435032				10	MG		QD	VORTIOXETINE HYDROBROMIDE
104350331	1	PS	BRINTELLIX	1	ORAL		D	D			076307	14	3	10435033				10	MG	TABLET	QD	VORTIOXETINE HYDROBROMIDE
104350341	1	PS	BRINTELLIX	1	ORAL			D			076307	14	3	10435034				10	MG		QD	VORTIOXETINE HYDROBROMIDE
104350351	1	PS	BRINTELLIX	1	ORAL	10 MG SAMPLES, QD, ORAL		D	B20105	201605	076307	14	3	10435035				10	MG		QD	VORTIOXETINE HYDROBROMIDE
104350361	1	PS	BRINTELLIX	1	ORAL		D	D			76307	14	3	10435036						TABLET	QD	VORTIOXETINE HYDROBROMIDE
104350371	1	PS	BRINTELLIX	1	ORAL		D	D			76307	14	3	10435037				10	MG			VORTIOXETINE HYDROBROMIDE
104350381	1	PS	BRINTELLIX	1	ORAL		D	Y			076307	14	3	10435038				10	MG		QD	VORTIOXETINE HYDROBROMIDE
104350391	1	PS	BRINTELLIX	1	ORAL			D			76307	14	3	10435039				10	MG		QD	VORTIOXETINE HYDROBROMIDE
104350402	1	PS	BRINTELLIX	1	ORAL		Y	D			204447	14	4	10435040				10	MG	TABLET	QD	VORTIOXETINE HYDROBROMIDE
104350402	10	C	XANAX	1								14	4	10435040								ALPRAZOLAM
104350402	12	C	AMBIEN	1								14	4	10435040								ZOLPIDEM TARTRATE
104350402	2	SS	INDERAL LA	1			D	D				14	4	10435040				80	MG		QD	PROPRANOLOL HYDROCHLORIDE
104350402	4	C	PROPRANOLOL	1								14	4	10435040								PROPRANOLOL\PROPRANOLOL HYDROCHLORIDE
104350402	6	C	CHLORTHALIDONE (CHLORTALIDONE)	1								14	4	10435040								CHLORTHALIDONE
104350402	8	C	VICOPROFEN (HYDROCODONE BITARTRATE, IBUPROFEN)	2								14	4	10435040
104350411	1	PS	BRINTELLIX	1	ORAL			D	B20102	201605	76307	14	3	10435041				10	MG		QD	VORTIOXETINE HYDROBROMIDE
104350411	3	C	LORAZEPAM.	1								14	3	10435041								LORAZEPAM
104350421	1	PS	BRINTELLIX	1				D			76307	14	3	10435042								VORTIOXETINE HYDROBROMIDE
104350431	1	PS	BRINTELLIX	1	ORAL		Y				076307	14	3	10435043				10	MG	TABLET	QD	VORTIOXETINE HYDROBROMIDE
104350441	1	PS	BRINTELLIX	1	ORAL						076307	14	3	10435044				10	MG	TABLET	QD	VORTIOXETINE HYDROBROMIDE
104350441	11	C	PRIMIDONE (PRIMIDONE)	2								14	3	10435044
104350441	13	C	ZETIA	1								14	3	10435044								EZETIMIBE
104350441	15	C	METAMUCIL/ (PLANTAGO OVATA)	2								14	3	10435044
104350441	17	C	VAGIFEM (ESTRADIOL)	2								14	3	10435044
104350441	19	C	VITAMIN D3	1								14	3	10435044								CHOLECALCIFEROL
104350441	21	C	METFORMIN	1								14	3	10435044								METFORMIN HYDROCHLORIDE
104350441	23	C	MIRTAZEPINE TEVA (MIRTAZEPINE)	2								14	3	10435044
104350441	25	C	ALPRAZOLAM (ALPRAZOLAM)	1								14	3	10435044								ALPRAZOLAM
104350441	27	C	CALCIUM CITRATE (CALCIUM CITRATE)	2								14	3	10435044
104350441	29	C	MULTIVITAMINS, PLAIN (MULTIVITAMINS, PLAIN)	2								14	3	10435044
104350441	3	C	AZOR/(ALPRAZOLAM)	2								14	3	10435044
104350441	31	C	FISH OIL (FISH OIL)	1								14	3	10435044								FISH OIL
104350441	33	C	MIRALAX/ (MACROGOL)	2								14	3	10435044
104350441	35	C	CRESTOR	1								14	3	10435044								ROSUVASTATIN CALCIUM
104350441	37	C	PREVACID	1								14	3	10435044								LANSOPRAZOLE
104350441	39	C	LIDODERM	1								14	3	10435044								LIDOCAINE
104350441	41	C	EXENATIDE (EXENATIDE)	1								14	3	10435044								EXENATIDE
104350441	43	C	HYDROCHLOROTHIAZIDE (HYDROCHLOROTHIAZIDE)	1								14	3	10435044								HYDROCHLOROTHIAZIDE
104350441	45	C	ULTRACET (PARACETAMOL, TRAMADOL HYDROCHLORIDE)	2								14	3	10435044
104350441	5	C	COREG CR (CARVEDILOL)	2								14	3	10435044
104350441	7	C	CARDIC Q (UBIDECARENONE)	2								14	3	10435044
104350441	9	C	ASPIRIN (ACETYLSALICYLIC ACID)	1								14	3	10435044								ASPIRIN
104350451	1	PS	BRINTELLIX	1	ORAL		D	D	B20042	201604	76307	14	3	10435045				5	MG		QD	VORTIOXETINE HYDROBROMIDE
104350451	3	C	TRAZODONE	1								14	3	10435045								TRAZODONE HYDROCHLORIDE
104350451	5	C	COZAAR (LOSARTAN POTASSIUM)	2								14	3	10435045
104350451	7	C	CLONAZEPAM.	1								14	3	10435045								CLONAZEPAM
104350451	9	C	HYDROCHLOROTHIAZIDE.	1								14	3	10435045								HYDROCHLOROTHIAZIDE
104350461	1	PS	BRINTELLIX	1			D	D				14	3	10435046				20	MG	TABLET		VORTIOXETINE HYDROBROMIDE
104350611	1	PS	BRINTELLIX	1	ORAL		Y	D			076307	14	3	10435061				10	MG	TABLET	QD	VORTIOXETINE HYDROBROMIDE
104350611	3	C	CLONAZEPAM (CLONAZEPAM)	2								14	3	10435061
104350621	1	PS	BRINTELLIX	1	ORAL			D			076307	14	3	10435062							QD	VORTIOXETINE HYDROBROMIDE
104350631	1	PS	BRINTELLIX	1	ORAL		Y	D			76307	14	3	10435063				10	MG	TABLET	QD	VORTIOXETINE HYDROBROMIDE
104350631	3	C	KLONOPIN	1								14	3	10435063								CLONAZEPAM
104350641	1	PS	BRINTELLIX	1			D	D			076307	14	3	10435064								VORTIOXETINE HYDROBROMIDE
104350651	1	PS	BRINTELLIX	1	ORAL		Y	D	B20157	201608	076307	14	3	10435065				10	MG	TABLET	QD	VORTIOXETINE HYDROBROMIDE
104350661	1	PS	BRINTELLIX	1	ORAL			D			76307	14	3	10435066				20	MG	TABLET	QD	VORTIOXETINE HYDROBROMIDE
104350671	1	PS	BRINTELLIX	1	ORAL		Y	D			76307	14	3	10435067				10	MG		QD	VORTIOXETINE HYDROBROMIDE
104350681	1	PS	BRINTELLIX	1	ORAL		D	D	B20102	201605	076307	14	3	10435068				20	MG		QD	VORTIOXETINE HYDROBROMIDE
104350691	1	PS	BRINTELLIX	1	ORAL		Y	D			076307	14	3	10435069				20	MG		QD	VORTIOXETINE HYDROBROMIDE
104350691	11	C	UNKNOWN PPL (OMEPRAZOLE)	2								14	3	10435069
104350691	3	C	DOXEPIN	1								14	3	10435069								DOXEPIN
104350691	5	C	RITALIN (METHYLPHENIDATE HYDROCHLORIDE)	1								14	3	10435069								METHYLPHENIDATE HYDROCHLORIDE
104350691	7	C	SINGULAIR (MONTELUKAST SODIUM)	2								14	3	10435069
104350691	9	C	MIRAPEX	1								14	3	10435069								PRAMIPEXOLE DIHYDROCHLORIDE
104350701	1	PS	BRINTELLIX	1	ORAL		Y	D			76307	14	3	10435070				10	MG		QD	VORTIOXETINE HYDROBROMIDE
104350711	1	PS	BRINTELLIX	1	ORAL		D	D			76307	14	3	10435071				10	MG	TABLET	QD	VORTIOXETINE HYDROBROMIDE
104350711	3	C	SEROQUEL	1								14	3	10435071								QUETIAPINE FUMARATE
104350721	1	PS	BRINTELLIX	1	ORAL		D	D			076307	14	3	10435072				5	MG		QD	VORTIOXETINE HYDROBROMIDE
104350721	3	C	KENALOG	1								14	3	10435072								TRIAMCINOLONE ACETONIDE
104350732	1	PS	BRINTELLIX	1	ORAL		Y	D			204447	14	4	10435073				10	MG		QD	VORTIOXETINE HYDROBROMIDE
104350732	11	C	LUNESTA	1								14	4	10435073								ESZOPICLONE
104350732	13	C	LYRICA	1								14	4	10435073								PREGABALIN
104350732	15	C	PREMARIN (ESTROGENS CONJUGATED)	2								14	4	10435073
104350732	17	C	PROGESTERONE MICRONIZED (PROGESTERONE)	2								14	4	10435073
104350732	3	C	XYREM (OXBATE SODIUM)	2								14	4	10435073
104350732	5	C	ADDERALL (AMFETAMINE ASPARTATE, AMFETAMINE SULFATE, DEXAMFETAMINE SCAC	2								14	4	10435073
104350732	7	C	CYTOMEL (LIOTHYRONINE SODIUM)	2								14	4	10435073
104350732	9	C	LAMOTRIGINE (LAMOTRIGIINE)	2								14	4	10435073
104350741	1	PS	BRINTELLIX	1	ORAL		D	D			76307	14	3	10435074				5	MG		QD	VORTIOXETINE HYDROBROMIDE
104350751	1	PS	BRINTELLIX	1	ORAL		D	D			76307	14	3	10435075				5	MG		QD	VORTIOXETINE HYDROBROMIDE
104350751	3	C	NEUDEXTA (OTHER NERVOUS SYSTEM DRUGS)	2								14	3	10435075
104350761	1	PS	BRINTELLIX	1	ORAL			D			076307	14	3	10435076				10	MG		QD	VORTIOXETINE HYDROBROMIDE
104350771	1	PS	BRINTELLIX	1	ORAL		D	D			76307	14	3	10435077				5	MG		QD	VORTIOXETINE HYDROBROMIDE
104350781	1	PS	BRINTELLIX	1	ORAL		D	D			76307	14	3	10435078						TABLET		VORTIOXETINE HYDROBROMIDE
104350791	1	PS	BRINTELLIX	1	ORAL			D			76307	14	3	10435079				10	MG		QD	VORTIOXETINE HYDROBROMIDE
104350801	1	PS	BRINTELLIX	1	ORAL		D	D	B20160	201608	76307	14	3	10435080				10	MG		QD	VORTIOXETINE HYDROBROMIDE
104350811	1	PS	BRINTELLIX	1	ORAL		N	D			076307	14	3	10435081				10	MG			VORTIOXETINE HYDROBROMIDE
104350811	2	C	ADDERALL XR (AMFETAMINE ASPARTATE, AMFETAMINE SULFATE, DEXMFETAMINE SA	2								14	3	10435081
104350811	3	C	CYMBALTA	1								14	3	10435081								DULOXETINE HYDROCHLORIDE
104350811	4	C	LAMOTRIGINE.	1								14	3	10435081								LAMOTRIGINE
104350811	6	C	TRILEPTAL (OXACARBAZEPINE)	2								14	3	10435081
104350821	1	PS	BRINTELLIX	1	ORAL			D			076307	14	3	10435082				20	MG		QD	VORTIOXETINE HYDROBROMIDE
104350831	1	PS	BRINTELLIX	1	ORAL			D			76307	14	3	10435083				10	MG		QD	VORTIOXETINE HYDROBROMIDE
104350841	1	PS	BRINTELLIX	1	ORAL			D			76307	14	3	10435084				10	MG		QD	VORTIOXETINE HYDROBROMIDE
104350851	1	PS	BRINTELLIX	1	ORAL		Y	D			076307	14	3	10435085				10	MG	TABLET	QD	VORTIOXETINE HYDROBROMIDE
104350851	3	C	LISINOPRIL (LISINOPRIL)	1								14	3	10435085								LISINOPRIL
104350851	5	C	UNK MEDICATION FOR HIGH CHOLESTEROL (LIPID MODIFYING AGENTS)	2								14	3	10435085
104350851	6	C	TWO OTHER UNKNOWN MEDICATIONS (ALL OTHER THERAPEUTIC PRODUCTS)	2								14	3	10435085
104350861	1	PS	BRINTELLIX	1	ORAL		D	D			76307	14	3	10435086				20	MG		QD	VORTIOXETINE HYDROBROMIDE
104350871	1	PS	BRINTELLIX	1	ORAL			D			76307	14	3	10435087						TABLET		VORTIOXETINE HYDROBROMIDE
104350871	3	C	APLENZIN (BUPROPION HYDROBROMIDE)	2								14	3	10435087
104350871	5	C	NUVIGIL	1								14	3	10435087								ARMODAFINIL
104350871	7	C	XANAX	1								14	3	10435087								ALPRAZOLAM
104350881	1	PS	BRINTELLIX	1	ORAL		Y	D			076307	14	3	10435088				10	MG	TABLET	QD	VORTIOXETINE HYDROBROMIDE
104350881	3	C	AMBIEN	1								14	3	10435088								ZOLPIDEM TARTRATE
104350881	5	C	BENZODIAZEPINE DERIVATIVES	1								14	3	10435088								BENZODIAZEPINE
104350881	7	C	PRAZOSIN	1								14	3	10435088								PRAZOSIN
104350881	9	C	EFFEXOR XR (VENLAFAXINE HYDROCHLORIDE)	2								14	3	10435088
104350891	1	PS	BRINTELLIX	1	ORAL			D	B20158	201608	76307	14	3	10435089				10	MG		QD	VORTIOXETINE HYDROBROMIDE
104350901	1	PS	BRINTELLIX	1	ORAL		Y	D			76307	14	3	10435090				10	MG		QD	VORTIOXETINE HYDROBROMIDE
104350941	1	PS	BRINTELLIX	1	ORAL		D	D			76307	14	3	10435094				5	MG	TABLET		VORTIOXETINE HYDROBROMIDE
104350941	3	C	AMBIEN	1								14	3	10435094								ZOLPIDEM TARTRATE
104350941	5	C	GABAPENTIN.	1								14	3	10435094								GABAPENTIN
104350941	7	C	XANAX	1								14	3	10435094								ALPRAZOLAM
104350941	9	C	LAMICTAL	1								14	3	10435094								LAMOTRIGINE
104350951	1	PS	BRINTELLIX	1							76307	14	3	10435095								VORTIOXETINE HYDROBROMIDE
104350961	1	PS	BRINTELLIX	1				D			076307	14	3	10435096				10	MG	TABLET		VORTIOXETINE HYDROBROMIDE
104350971	1	PS	BRINTELLIX	1				D			76307	14	3	10435097						TABLET		VORTIOXETINE HYDROBROMIDE
104350981	1	PS	BRINTELLIX	1				D			076307	14	3	10435098				10	MG	TABLET		VORTIOXETINE HYDROBROMIDE
104350991	1	PS	BRINTELLIX	1	ORAL		Y	D			76307	14	3	10435099				10	MG		QD	VORTIOXETINE HYDROBROMIDE
104351021	1	PS	BRINTELLIX	1			D	D				14	3	10435102				30	MG			VORTIOXETINE HYDROBROMIDE
104351031	1	PS	BRINTELLIX	1	ORAL						076307	14	3	10435103								VORTIOXETINE HYDROBROMIDE
104351041	1	PS	BRINTELLIX	1	ORAL		D	D			76307	14	3	10435104				10	MG	TABLET	QD	VORTIOXETINE HYDROBROMIDE
104351061	1	PS	BRINTELLIX	1	ORAL		D	D			76307	14	3	10435106				10	MG	TABLET	QD	VORTIOXETINE HYDROBROMIDE
104376041	1	PS	BRINTELLIX	1	ORAL			D			76307	14	3	10437604						TABLET	QD	VORTIOXETINE HYDROBROMIDE
104376271	1	PS	BRINTELLIX	1	ORAL			D			076307	14	3	10437627				10	MG	TABLET	QD	VORTIOXETINE HYDROBROMIDE
104376991	1	PS	BRINTELLIX	1				D			076307	14	3	10437699								VORTIOXETINE HYDROBROMIDE
104377281	1	PS	BRINTELLIX	1	ORAL		D	D			076307	14	3	10437728				10	MG	TABLET		VORTIOXETINE HYDROBROMIDE
104377281	3	C	AMBIEN	1								14	3	10437728								ZOLPIDEM TARTRATE
104377281	5	C	XANAX	1								14	3	10437728								ALPRAZOLAM
104377281	7	C	NORCO (HYDROCODONE BITARTRATE, PARACETAMOL)	2								14	3	10437728
104377361	1	PS	BRINTELLIX	1	ORAL		Y	Y	B20103		076307	14	3	10437736				10	MG		QD	VORTIOXETINE HYDROBROMIDE
104378591	1	PS	BRINTELLIX	1	ORAL		D	D			076307	14	3	10437859				20	MG		QD	VORTIOXETINE HYDROBROMIDE
104378871	1	PS	BRINTELLIX	1	ORAL		D	D			76307	14	3	10437887				10	MG		QD	VORTIOXETINE HYDROBROMIDE
104378871	3	C	LEVOTHYROXINE	1								14	3	10437887								LEVOTHYROXINE
104378871	5	C	CHOLESTEROL	1								14	3	10437887								CHOLESTEROL
104379711	1	PS	BRINTELLIX	1	ORAL			D			76307	14	3	10437971				10	MG		QD	VORTIOXETINE HYDROBROMIDE
104380791	1	PS	BRINTELLIX	1	ORAL		Y	D			076307	14	3	10438079				10	MG		QD	VORTIOXETINE HYDROBROMIDE
104380971	1	PS	BRINTELLIX	1			D	D			076307	14	3	10438097								VORTIOXETINE HYDROBROMIDE
104381141	1	PS	BRINTELLIX	1	ORAL			D			076307	14	3	10438114				10	MG	TABLET	QD	VORTIOXETINE HYDROBROMIDE
104381251	1	PS	BRINTELLIX	1	ORAL		Y	D			76307	14	3	10438125				20	MG	TABLET	QD	VORTIOXETINE HYDROBROMIDE
104381251	3	C	WELLBUTRIN	1								14	3	10438125								BUPROPION HYDROCHLORIDE
104381251	5	C	CYMBALTA	1								14	3	10438125								DULOXETINE HYDROCHLORIDE
104381841	1	PS	BRINTELLIX	1	ORAL		Y	D			076307	14	3	10438184				10	MG		QD	VORTIOXETINE HYDROBROMIDE
104382361	1	PS	BRINTELLIX	1	ORAL		D	D			076307	14	3	10438236				10	MG	TABLET	QD	VORTIOXETINE HYDROBROMIDE
104382401	1	PS	BRINTELLIX	1	ORAL		Y	D			076307	14	3	10438240				10	MG		QD	VORTIOXETINE HYDROBROMIDE
104382661	1	PS	BRINTELLIX	1	ORAL		D	D			76307	14	3	10438266				10	MG		QD	VORTIOXETINE HYDROBROMIDE
104382781	1	PS	BRINTELLIX	1	ORAL		Y	D			076307	14	3	10438278				10	MG	TABLET	QD	VORTIOXETINE HYDROBROMIDE
104383301	1	PS	BRINTELLIX	1	ORAL		D	D			76307	14	3	10438330				10	MG	TABLET	QD	VORTIOXETINE HYDROBROMIDE
104384191	1	PS	BRINTELLIX	1	ORAL		D	D			76307	14	3	10438419				10	MG	TABLET	QD	VORTIOXETINE HYDROBROMIDE
104384501	1	PS	BRINTELLIX	1	ORAL		Y	D			76307	14	3	10438450				10	MG	TABLET	QD	VORTIOXETINE HYDROBROMIDE
104384501	3	C	UNKNOWN ANTIDEPRESSANT(ANTIDEPRESSANTS)	2								14	3	10438450
104388862	1	PS	BRINTELLIX	1	ORAL	10 MG, QD		D	B20044		204447	14	4	10438886				10	MG	TABLET	QD	VORTIOXETINE HYDROBROMIDE
104388862	2	C	KLONOPIN	1		UNK		D				14	4	10438886								CLONAZEPAM
104388862	3	C	LITHIUM	1		UNK		D				14	4	10438886								LITHIUM CARBONATE
104388862	4	C	PRAZIM	2		UNK		D				14	4	10438886
104388862	5	C	VISTARIL	1		UNK		D				14	4	10438886								HYDROXYZINE PAMOATE
104388862	6	C	EFFEXOR	1		UNK		D				14	4	10438886								VENLAFAXINE HYDROCHLORIDE
104459032	1	PS	BRINTELLIX	1	ORAL	10 MG, QD		D			204447	14	3	10445903	1070	MG		10	MG	TABLET	QD	VORTIOXETINE HYDROBROMIDE
104460621	1	PS	BRINTELLIX	1	ORAL	UNK		D			204447	14	3	10446062						TABLET		VORTIOXETINE HYDROBROMIDE
104465301	1	PS	BRINTELLIX	1			Y	Y				14	3	10446530								VORTIOXETINE HYDROBROMIDE
104543762	1	PS	BRINTELLIX	1	ORAL	10 MG, QD		D	B20191 OR B2064		204447	14	3	10454376				10	MG	TABLET	QD	VORTIOXETINE HYDROBROMIDE
104543762	2	SS	BRINTELLIX	1				D			204447	14	3	10454376						TABLET		VORTIOXETINE HYDROBROMIDE
104543771	1	PS	BRINTELLIX	1	ORAL	UNK		D			204447	14	3	10454377						TABLET		VORTIOXETINE HYDROBROMIDE
104543791	1	PS	BRINTELLIX	1	ORAL	10 MG SAMPLES, QD		D			204447	14	3	10454379				10	MG	TABLET	QD	VORTIOXETINE HYDROBROMIDE
104544541	1	PS	BRINTELLIX	1	ORAL	UNK		D			204447	14	3	10454454						TABLET		VORTIOXETINE HYDROBROMIDE
104554111	1	PS	BRINTELLIX	1	ORAL		Y	D	B20045	20160430		14	3	10455411						PILLULES	QD	VORTIOXETINE HYDROBROMIDE
104571431	1	PS	BRINTELLIX	1	ORAL	1 PILL ONCE DAILY TAKEN BY MOUTH	Y	D				14	3	10457143							QD	VORTIOXETINE HYDROBROMIDE
104623853	1	PS	BRINTELLIX	1	ORAL	5 MG, UNK		D			204447	14	4	10462385				5	MG	TABLET		VORTIOXETINE HYDROBROMIDE
104623853	2	SS	WELLBUTRIN XL	1		150 MG, UNK		U				14	4	10462385				150	MG			BUPROPION HYDROCHLORIDE
104623853	3	C	TRITICCO CR	2		75 MG, UNK		U				14	4	10462385				75	MG
104628291	1	PS	BRINTELLIX	1	ORAL	10 MG, QD		D			204447	14	3	10462829				10	MG	TABLET	QD	VORTIOXETINE HYDROBROMIDE
104652202	1	PS	BRINTELLIX	1	ORAL	5 MG, QD		D			204447	14	3	10465220	6.6669998	MG		5	MG	TABLET	QD	VORTIOXETINE HYDROBROMIDE
104652202	2	SS	BRINTELLIX	1				D			204447	14	3	10465220	6.6669998	MG				TABLET		VORTIOXETINE HYDROBROMIDE
104652202	3	C	SEROQUEL	1		25 MG OR 50 MG, UNK		D				14	3	10465220								QUETIAPINE FUMARATE
104652202	4	C	LAMOTRIGINE.	1		100 MG, BID		D				14	3	10465220				100	MG		BID	LAMOTRIGINE
104652202	5	C	CLONAZEPAM.	1		1 MG, QHS		D				14	3	10465220				1	MG			CLONAZEPAM
104652202	6	C	CLONAZEPAM.	1				D				14	3	10465220								CLONAZEPAM
104652202	7	C	TRAMADOL /00599202/	1		50 MG, PRN		D				14	3	10465220				50	MG			TRAMADOL
104678502	1	PS	BRINTELLIX	1	ORAL	10 MG, ONCE A DAY		D			204447	14	4	10467850				10	MG	TABLET	QD	VORTIOXETINE HYDROBROMIDE
104678502	2	C	NON-TAKEDA PRODUCT	2				D				14	4	10467850
104686642	1	PS	BRINTELLIX	1	ORAL	10 MG, QD		D			204447	14	4	10468664				10	MG	TABLET	QD	VORTIOXETINE HYDROBROMIDE
104686642	2	SS	BRINTELLIX	1	ORAL	5 MG, QD		D			204447	14	4	10468664				5	MG	TABLET	QD	VORTIOXETINE HYDROBROMIDE
104686642	3	C	GEODON	1		80 MG, QD		D				14	4	10468664				80	MG		QD	ZIPRASIDONE HYDROCHLORIDE\ZIPRASIDONE MESYLATE
104686642	4	C	TRAZODONE	1		200 MG, QHS		D				14	4	10468664				200	MG			TRAZODONE HYDROCHLORIDE
104686642	5	C	LIPITOR	1		40 MG, QD		D				14	4	10468664				40	MG		QD	ATORVASTATIN CALCIUM
104686642	6	C	COREG	1		25 MG, BID		D				14	4	10468664				25	MG		BID	CARVEDILOL
104686652	1	PS	BRINTELLIX	1	ORAL	10 MG, QD		D			204447	14	4	10468665				10	MG	TABLET	QD	VORTIOXETINE HYDROBROMIDE
104686652	2	SS	BRINTELLIX	1	ORAL	5 MG, QD		D			204447	14	4	10468665				5	MG	TABLET	QD	VORTIOXETINE HYDROBROMIDE
104686652	3	C	TOPAMAX	1		100 MG, BID		D				14	4	10468665				100	MG		BID	TOPIRAMATE
104686652	4	C	FLEXERIL	1		10 MG, QHS		D				14	4	10468665				10	MG			CYCLOBENZAPRINE HYDROCHLORIDE
104686652	5	C	SYNTHROID	1		112 ?G, QD		D				14	4	10468665				112	UG		QD	LEVOTHYROXINE SODIUM
104686652	6	C	METFORMIN	1		1000 MG, Q 12 HRS		D				14	4	10468665				1000	MG			METFORMIN HYDROCHLORIDE
104695241	1	PS	BRINTELLIX	1	ORAL		Y	D				14	3	10469524				20	MG			VORTIOXETINE HYDROBROMIDE
104757372	1	PS	BRINTELLIX	1	ORAL	10 MG, QD		D			204447	14	3	10475737	1085	MG		10	MG	TABLET	QD	VORTIOXETINE HYDROBROMIDE
104757372	2	SS	BRINTELLIX	1	ORAL	20 MG, QD		D			204447	14	3	10475737	1085	MG		20	MG	TABLET	QD	VORTIOXETINE HYDROBROMIDE
104757372	3	SS	BRINTELLIX	1	ORAL	15 MG, QD		D			204447	14	3	10475737	1085	MG		15	MG	TABLET	QD	VORTIOXETINE HYDROBROMIDE
104757372	4	C	LAMOTRIGINE.	1	ORAL	150 MG, QD		D				14	3	10475737				150	MG		QD	LAMOTRIGINE
104757372	5	C	CLONAZEPAM.	1	ORAL	1 MG, Q8HR		D				14	3	10475737				1	MG		Q8H	CLONAZEPAM
104757372	6	C	CEPHALEXIN /00145501/	1	ORAL	500 MG, QID		D				14	3	10475737				500	MG		QID	CEPHALEXIN
104757372	7	C	MELOXICAM.	1	ORAL	15 MG, QD		D				14	3	10475737				15	MG		QD	MELOXICAM
104757391	1	PS	BRINTELLIX	1	ORAL	10 MG, QD		D			204447	14	3	10475739				10	MG	TABLET	QD	VORTIOXETINE HYDROBROMIDE
104757391	2	SS	BRINTELLIX	1	ORAL	20 MG, QD		D			204447	14	3	10475739				20	MG	TABLET	QD	VORTIOXETINE HYDROBROMIDE
104757391	3	C	WELLBUTRIN	1		UNK		D				14	3	10475739								BUPROPION HYDROCHLORIDE
104788961	1	PS	BRINTELLIX	1	ORAL	10 MG, QD		D			204447	14	3	10478896				10	MG	TABLET	QD	VORTIOXETINE HYDROBROMIDE
104788961	2	SS	BRINTELLIX	1	ORAL	5 MG, QD		D			204447	14	3	10478896				5	MG	TABLET	QD	VORTIOXETINE HYDROBROMIDE
104794691	1	PS	BRINTELLIX	1	ORAL	10 MG, QD		D			204447	14	3	10479469				10	MG	TABLET	QD	VORTIOXETINE HYDROBROMIDE
104794701	1	PS	BRINTELLIX	1	UNKNOWN	5 MG, UNK		D			204447	14	3	10479470				5	MG	TABLET		VORTIOXETINE HYDROBROMIDE
104794701	2	C	FANAPT	1		UNK		D				14	3	10479470								ILOPERIDONE
104794711	1	PS	BRINTELLIX	1	ORAL	10 MG, UNK		D			204447	14	3	10479471				10	MG	TABLET		VORTIOXETINE HYDROBROMIDE
104794711	2	SS	BRINTELLIX	1	ORAL	5 MG, UNK		D			204447	14	3	10479471				5	MG	TABLET		VORTIOXETINE HYDROBROMIDE
104794711	3	C	GABAPENTIN.	1	ORAL	600 MG, UNK, LONG TIME		D				14	3	10479471				600	MG			GABAPENTIN
104794711	4	C	CLONAZEPAM.	1	ORAL	0.75 MG, UNK, 6 MONTHS		D				14	3	10479471				.75	MG			CLONAZEPAM
104853241	1	PS	BRINTELLIX	1	ORAL	5 MG, QD		D			204447	14	3	10485324				5	MG	TABLET	QD	VORTIOXETINE HYDROBROMIDE
104853241	2	SS	BRINTELLIX	1	ORAL	10 MG, QD		D			204447	14	3	10485324				10	MG	TABLET	QD	VORTIOXETINE HYDROBROMIDE
104853241	3	SS	BRINTELLIX	1	ORAL	5 MG, QD		D			204447	14	3	10485324				5	MG	TABLET	QD	VORTIOXETINE HYDROBROMIDE
104896472	1	PS	BRINTELLIX	1	ORAL	5 MG, QD		D			204447	14	4	10489647				5	MG	TABLET	QD	VORTIOXETINE HYDROBROMIDE
104896472	2	SS	WELLBUTRIN	1		225 MG, QD		D				14	4	10489647	151200	MG		225	MG		QD	BUPROPION HYDROCHLORIDE
104896472	3	C	KLONOPIN	1	ORAL	0.5 MG, BID		D				14	4	10489647				.5	MG		BID	CLONAZEPAM
104896472	4	C	LUNESTA	1		2 MG, UNK		D				14	4	10489647				2	MG			ESZOPICLONE
105006673	1	PS	BRINTELLIX	1	ORAL	10 MG, QD		D			204447	14	4	10500667				10	MG	TABLET	QD	VORTIOXETINE HYDROBROMIDE
105006673	10	C	CLONAZEPAM.	1	ORAL	1 MG, TID		D				14	4	10500667				1	MG		TID	CLONAZEPAM
105006673	2	SS	BRINTELLIX	1	ORAL	20 MG, QD		D			204447	14	4	10500667				20	MG	TABLET	QD	VORTIOXETINE HYDROBROMIDE
105006673	3	C	KLONOPIN	1	ORAL	1 MG, TID		D				14	4	10500667				1	MG		TID	CLONAZEPAM
105006673	4	C	PLAVIX	1				D				14	4	10500667								CLOPIDOGREL BISULFATE
105006673	5	C	CRESTOR	1				D				14	4	10500667								ROSUVASTATIN CALCIUM
105006673	6	C	PRILOSEC	1				D				14	4	10500667								OMEPRAZOLE MAGNESIUM
105006673	7	C	PLETAL	1	ORAL	50 MG, QD		D				14	4	10500667				50	MG		QD	CILOSTAZOL
105006673	8	C	NORCO	1	ORAL	325/7.5 MG, UNK		D				14	4	10500667								ACETAMINOPHEN\HYDROCODONE BITARTRATE
105006673	9	C	GABAPENTIN.	1	ORAL	300 MG, BID		D				14	4	10500667				300	MG		BID	GABAPENTIN
105144633	1	PS	BRINTELLIX	1	ORAL	10 MG, QD		D			204447	14	4	10514463	280	MG		10	MG	TABLET	QD	VORTIOXETINE HYDROBROMIDE
105144633	2	C	TRAZODONE	1	UNKNOWN	50 MG, 1-2 QHS		D				14	4	10514463				50	MG			TRAZODONE HYDROCHLORIDE
105144633	3	C	NEURONTIN	1	UNKNOWN	600 MG 1 BID (PAIN), 2.5 QHS (ANXIETY)		D				14	4	10514463								GABAPENTIN
105144633	4	C	NEURONTIN	1				D				14	4	10514463								GABAPENTIN
105144633	5	C	MELATONIN	1	UNKNOWN	1 MG, QHS		D				14	4	10514463				1	MG			MELATONIN
105144633	6	C	SIMVASTATIN.	1		UNK		D				14	4	10514463								SIMVASTATIN
105144633	7	C	METFORMIN	1		UNK		D				14	4	10514463								METFORMIN HYDROCHLORIDE
105189931	1	PS	BRINTELLIX	1	ORAL		Y	D				14	4	10518993							QD	VORTIOXETINE HYDROBROMIDE
105238061	1	PS	BRINTELLIX	1								14	4	10523806								VORTIOXETINE HYDROBROMIDE
105238061	2	SS	BRILINTA	1								14	4	10523806								TICAGRELOR
105258871	1	PS	BRINTELLIX	1	ORAL			D			204447	14	4	10525887						TABLET		VORTIOXETINE HYDROBROMIDE
105286761	1	PS	VORTIOXETINE	1	ORAL	ONE TABLET	D	D				14	4	10528676						TABLET	QD	VORTIOXETINE
105286761	3	C	ALPRAZOLAM.	1								14	4	10528676								ALPRAZOLAM
105286761	5	C	GABAPENTIN.	1								14	4	10528676								GABAPENTIN
105292022	1	PS	BRINTELLIX	1	ORAL	5 MG, QD		D	B20057		204447	14	4	10529202				5	MG	TABLET	QD	VORTIOXETINE HYDROBROMIDE
105292022	2	SS	BRINTELLIX	1	ORAL	10 MG, QD		D	B20246		204447	14	4	10529202				10	MG	TABLET	QD	VORTIOXETINE HYDROBROMIDE
105292443	1	PS	BRINTELLIX	1	ORAL	10 MG, QD		D			204447	14	4	10529244	230	MG		10	MG	TABLET	QD	VORTIOXETINE HYDROBROMIDE
105292443	2	SS	BRINTELLIX	1				D			204447	14	4	10529244	230	MG				TABLET		VORTIOXETINE HYDROBROMIDE
105292443	3	SS	BRINTELLIX	1				D			204447	14	4	10529244	230	MG				TABLET		VORTIOXETINE HYDROBROMIDE
105292443	4	C	ATIVAN	1	UNKNOWN	0.5 MG, QID, AS NEEDED		D				14	4	10529244				.5	MG		QID	LORAZEPAM
105292443	5	C	ATIVAN	1	UNKNOWN	1 MG, UNK		D				14	4	10529244				1	MG			LORAZEPAM
105292443	6	C	BENADRYL	1	UNKNOWN	25 MG, SEVERAL HOURS PRIOR TO SEIZURE		D				14	4	10529244				25	MG			DIPHENHYDRAMINE HYDROCHLORIDE
105292451	1	PS	BRINTELLIX	1	ORAL	10 MG, QD		D			204447	14	4	10529245				10	MG	TABLET	QD	VORTIOXETINE HYDROBROMIDE
105292451	2	SS	BRINTELLIX	1	ORAL	5 MG, QD		D			204447	14	4	10529245				5	MG	TABLET	QD	VORTIOXETINE HYDROBROMIDE
105468951	1	PS	BRINTELLIX	1	ORAL	10 MG, QD		D	B20188		204447	14	4	10546895				10	MG	TABLET	QD	VORTIOXETINE HYDROBROMIDE
105502102	1	PS	BRINTELLIX	1	ORAL	10 MG, QD		D			204447	14	4	10550210	220	MG		10	MG	TABLET	QD	VORTIOXETINE HYDROBROMIDE
105502102	2	SS	BRINTELLIX	1				D			204447	14	4	10550210	220	MG				TABLET		VORTIOXETINE HYDROBROMIDE
105530131	1	PS	BRINTELLIX	1	ORAL	10 MG, QD		D			204447	14	4	10553013				10	MG	TABLET	QD	VORTIOXETINE HYDROBROMIDE
105589241	1	PS	BRINTELLIX	1	ORAL	UNK MG, UNK		D			204447	14	4	10558924						TABLET		VORTIOXETINE HYDROBROMIDE
105612821	1	PS	BRINTELLIX	1	ORAL	10 MG, QD		D			204447	14	4	10561282				10	MG	TABLET	QD	VORTIOXETINE HYDROBROMIDE
105612821	2	C	CYMBALTA	1	ORAL	60 MG, UNK		D				14	4	10561282				60	MG			DULOXETINE HYDROCHLORIDE
105633361	1	PS	BRINTELLIX	1	ORAL	NR, UNK		D			204447	14	4	10563336						TABLET		VORTIOXETINE HYDROBROMIDE
105633361	2	SS	BRINTELLIX	1	ORAL	40 MG, QD		D			204447	14	4	10563336				40	MG	TABLET	QD	VORTIOXETINE HYDROBROMIDE
105633361	3	C	LAMICTAL	1	ORAL	UNK		D				14	4	10563336								LAMOTRIGINE
105644601	1	PS	BRINTELLIX	1	ORAL	5 MG, QD		D			204447	14	4	10564460	70.3130035	MG		5	MG	TABLET	QD	VORTIOXETINE HYDROBROMIDE
105644601	2	C	CYMBALTA	1		UNK		D				14	4	10564460								DULOXETINE HYDROCHLORIDE
105716241	1	PS	BRINTELLIX	1	ORAL	10 MG, QD		D			204447	14	4	10571624				10	MG	TABLET	QD	VORTIOXETINE HYDROBROMIDE
105718871	1	PS	BRINTELLIX	1	ORAL	10 MG, QD		D			204447	14	4	10571887				10	MG	TABLET	QD	VORTIOXETINE HYDROBROMIDE
105718871	2	C	ADDERALL	1		UNK		D				14	4	10571887								AMPHETAMINE ASPARTATE\AMPHETAMINE SULFATE\DEXTROAMPHETAMINE SACCHARATE\DEXTROAMPHETAMINE SULFATE
105718871	3	C	PRISTIQ EXTENDED RELEASE	1		UNK		D				14	4	10571887								DESVENLAFAXINE SUCCINATE
105740152	1	PS	BRINTELLIX	1	ORAL	10 MG SAMPLES, QD		D			204447	14	4	10574015				10	MG	TABLET	QD	VORTIOXETINE HYDROBROMIDE
105740152	2	C	OXYBUTYNIN	1		5 MG, BID		D				14	4	10574015				5	MG		BID	OXYBUTYNIN
105746841	1	PS	BRINTELLIX	1	ORAL	10 MG SAMPLES, QD		D			204447	14	4	10574684				10	MG	TABLET	QD	VORTIOXETINE HYDROBROMIDE
105746841	2	C	DESVENLAFAXINE.	1	ORAL	50 MG, UNK		D				14	4	10574684				50	MG			DESVENLAFAXINE
105746841	3	C	DESVENLAFAXINE.	1	ORAL	50 MG, QOD		D				14	4	10574684				50	MG		QOD	DESVENLAFAXINE
105746841	4	C	ALPRAZOLAM.	1	SUBLINGUAL	1 MG, PRN		D				14	4	10574684				1	MG			ALPRAZOLAM
105777241	1	PS	BRINTELLIX	1	ORAL	10 MG, QD		D			204447	14	4	10577724				10	MG	TABLET	QD	VORTIOXETINE HYDROBROMIDE
105883562	1	PS	BRINTELLIX	1	ORAL	10 MG SAMPLE, QD		D	B20104		204447	14	4	10588356				10	MG	TABLET	QD	VORTIOXETINE HYDROBROMIDE
105883562	2	C	TOPAMAX	1	ORAL	100 MG, BID		D				14	4	10588356				100	MG		BID	TOPIRAMATE
105883562	3	C	TOPAMAX	1				D				14	4	10588356								TOPIRAMATE
105883562	4	C	KLONOPIN	1	ORAL	0.5 MG, BID		D				14	4	10588356				.5	MG		BID	CLONAZEPAM
105883562	5	C	KLONOPIN	1				D				14	4	10588356								CLONAZEPAM
105883562	6	C	UNKNOWN DIABETES MEDICATION	1	UNKNOWN	UNK		D				14	4	10588356								UNSPECIFIED INGREDIENT
105888572	1	PS	BRINTELLIX	1	ORAL	10 MG, QD		D			204447	14	4	10588857	30	MG		10	MG	TABLET	QD	VORTIOXETINE HYDROBROMIDE
105888572	2	C	ATIVAN	1	ORAL	UNK		D				14	4	10588857								LORAZEPAM
105888572	3	C	ATIVAN	1	ORAL	UNK		D				14	4	10588857								LORAZEPAM
105888572	4	C	MIRTAZAPINE.	1	ORAL	UNK		D				14	4	10588857								MIRTAZAPINE
105888572	5	C	MIRTAZAPINE.	1	ORAL	UNK		D				14	4	10588857								MIRTAZAPINE
105888572	6	C	LEXAPRO	1	UNKNOWN	UNK		D				14	4	10588857								ESCITALOPRAM OXALATE
105888572	7	C	EFFEXOR	1	UNKNOWN	UNK		D				14	4	10588857								VENLAFAXINE HYDROCHLORIDE
105888572	8	C	A-Z	2	UNKNOWN	UNK		D				14	4	10588857
105900441	1	PS	BRINTELLIX	1	ORAL	1 PILL, ONCE DAILY			B20254			14	4	10590044							QD	VORTIOXETINE HYDROBROMIDE
105938181	1	PS	BRINTELLIX	1	UNKNOWN	40 MG, UNK		D			204447	14	4	10593818				40	MG	TABLET		VORTIOXETINE HYDROBROMIDE
105952781	1	PS	VORTIOXETINE	1	ORAL		Y	D				14	4	10595278				10	MG		QD	VORTIOXETINE
105967032	1	PS	BRINTELLIX	1	UNKNOWN	5 MG, QD		D			204447	14	4	10596703				5	MG	TABLET	QD	VORTIOXETINE HYDROBROMIDE
105967032	2	SS	BRINTELLIX	1	ORAL	10 MG, QD		D			204447	14	4	10596703				10	MG	TABLET	QD	VORTIOXETINE HYDROBROMIDE
105968561	1	PS	BRINTELLIX	1	ORAL	10 MG, QD		D			204447	14	4	10596856				10	MG	TABLET	QD	VORTIOXETINE HYDROBROMIDE
105997092	1	PS	BRINTELLIX	1	ORAL	20 MG, QD		D			204447	14	4	10599709				20	MG	TABLET	QD	VORTIOXETINE HYDROBROMIDE
105997092	2	C	LEVOTHYROXIN	1		0.075 MG, QD		D				14	4	10599709				.075	MG		QD	LEVOTHYROXINE
105997092	3	C	LOVASTATIN.	1		10 MG, UNK		D				14	4	10599709				10	MG			LOVASTATIN
105997092	4	C	METFORMIN	1		500 MG, BID		D				14	4	10599709				500	MG		BID	METFORMIN HYDROCHLORIDE
105997092	5	C	OXYBUTYNIN	1		10 MG, 2 OD		D				14	4	10599709				10	MG			OXYBUTYNIN
106027452	1	PS	BRINTELLIX	1	ORAL	10 MG, QD		D	B20163		204447	14	4	10602745				10	MG	TABLET	QD	VORTIOXETINE HYDROBROMIDE
106027452	2	SS	BRINTELLIX	1	ORAL	1 TABLET, BID		D			204447	14	4	10602745				1	DF	TABLET	BID	VORTIOXETINE HYDROBROMIDE
106027452	3	SS	BRINTELLIX	1		TWO TABLETS IN MORNING AND ONE TABLET IN EVENING DAILY		D			204447	14	4	10602745						TABLET		VORTIOXETINE HYDROBROMIDE
106027452	4	C	OMEPRAZOLE.	1	ORAL	UNK		D				14	4	10602745								OMEPRAZOLE
106087132	1	PS	BRINTELLIX	1	ORAL	20 MG, UNK		D			204447	14	4	10608713				20	MG	TABLET		VORTIOXETINE HYDROBROMIDE
106118272	1	PS	BRINTELLIX	1	UNKNOWN	5 MG, UNK		D			204447	14	4	10611827				5	MG	TABLET		VORTIOXETINE HYDROBROMIDE
106118402	1	PS	BRINTELLIX	1	ORAL	10 MG, QD		D			204447	15	1	10611840				10	MG	TABLET	QD	VORTIOXETINE HYDROBROMIDE
106118402	2	SS	CLONAZEPAM.	1	ORAL	1 MG, BID		D				15	1	10611840				1	MG		BID	CLONAZEPAM
106118402	3	SS	SEROQUEL	1	ORAL	150 MG, QHS		D				15	1	10611840				150	MG			QUETIAPINE FUMARATE
106118402	4	SS	SEROQUEL	1				D				15	1	10611840								QUETIAPINE FUMARATE
106118402	5	C	GABAPENTIN.	1	ORAL	1200 MG, TID		U				15	1	10611840				1200	MG		TID	GABAPENTIN
106118402	6	C	PRAZOSIN	1	ORAL	5 MG, QHS		U				15	1	10611840				5	MG		QD	PRAZOSIN
106119841	1	PS	BRINTELLIX	1	ORAL	UNK		D			204447	14	4	10611984						TABLET		VORTIOXETINE HYDROBROMIDE
106128621	1	PS	BRINTELLIX	1	ORAL	10 MG, QD		D			204447	14	4	10612862				10	MG	TABLET	QD	VORTIOXETINE HYDROBROMIDE
106128753	1	PS	VORTIOXETINE	1	Unknown	UNK					204447	15	4	10612875								VORTIOXETINE
106129311	1	PS	BRINTELLIX	1	ORAL	10 MG, QD		D			204447	14	4	10612931				10	MG	TABLET	QD	VORTIOXETINE HYDROBROMIDE
106129311	2	SS	BRINTELLIX	1	ORAL	20 MG, QD		D	B20404		204447	14	4	10612931				20	MG	TABLET	QD	VORTIOXETINE HYDROBROMIDE
106142812	1	PS	BRINTELLIX	1	UNKNOWN	10 MG, QD		D			204447	14	4	10614281				10	MG	TABLET	QD	VORTIOXETINE HYDROBROMIDE
106142812	10	C	ESTROVEN	1	ORAL	1 TABLET, QD		D				14	4	10614281				1	DF		QD	DIETARY SUPPLEMENT
106142812	11	C	BIOTIN	1	ORAL	5000 ?G, BID		D				14	4	10614281				5000	UG		BID	BIOTIN
106142812	12	C	GLUCOSAMINE	1	ORAL	1500 MG, QD		D				14	4	10614281				1500	MG	CAPSULE	QD	GLUCOSAMINE
106142812	2	SS	BRINTELLIX	1	ORAL	20 MG, QD		D			204447	14	4	10614281				20	MG	TABLET	QD	VORTIOXETINE HYDROBROMIDE
106142812	3	C	HYDROCHLOROTHIAZID	1	ORAL	125, QD		D				14	4	10614281								HYDROCHLOROTHIAZIDE
106142812	4	C	ADVAIR HFA	1	OTHER	250/50, BID		D				14	4	10614281							BID	FLUTICASONE PROPIONATE\SALMETEROL XINAFOATE
106142812	5	C	LANSOPRAZOLE.	1	ORAL	30 MG, QD		D				14	4	10614281				30	MG		QD	LANSOPRAZOLE
106142812	6	C	POTASSIUM CHLORIDE.	1	ORAL	20 MEQ, QD		D				14	4	10614281				20	MEQ		QD	POTASSIUM CHLORIDE
106142812	7	C	PROVERA	1	ORAL	10 MG, QD		D				14	4	10614281				10	MG		QD	MEDROXYPROGESTERONE ACETATE
106142812	8	C	RANITIDINE	1	ORAL	150 MG, EVERY NIGHT		D				14	4	10614281				150	MG		QD	RANITIDINE\RANITIDINE HYDROCHLORIDE
106142812	9	C	VITAMIN D3	1	ORAL	50000 IU, MONTHLY		D				14	4	10614281				50000	IU		/month	CHOLECALCIFEROL
106151371	1	PS	BRINTELLIX	1	ORAL	10 MGM/TAB, 1/2 TAB/D, 1/D, ORAL	Y	D	B26259	201610		14	4	10615137							QD	VORTIOXETINE HYDROBROMIDE
106151371	11	C	EFA'S	2								14	4	10615137
106151371	13	C	LUTEIN	1								14	4	10615137								LUTEIN
106151371	15	C	E	2								14	4	10615137
106151371	3	C	VITAMINS B	2								14	4	10615137
106151371	5	C	VITAMINS C	2								14	4	10615137
106151371	7	C	VITAMINS D	2								14	4	10615137
106151371	9	C	ZNP BAR	1								14	4	10615137								PYRITHIONE ZINC
106218381	1	PS	BRINTELLIX	1	ORAL		Y	D	B20409	201610		14	4	10621838				10	MG		QD	VORTIOXETINE HYDROBROMIDE
106218381	11	C	MOTRIN	1								14	4	10621838								IBUPROFEN
106218381	13	C	VITAMIN D3	1								14	4	10621838								CHOLECALCIFEROL
106218381	15	C	GAS-X	1								14	4	10621838								DIMETHICONE
106218381	17	C	MAGNESIUM WITH CHELATED ZINC	2								14	4	10621838
106218381	19	C	MELATONIN	1								14	4	10621838								MELATONIN
106218381	20	SS	PROZAC	1								14	4	10621838				20	MG		QD	FLUOXETINE HYDROCHLORIDE
106218381	3	C	HYZAAR	1								14	4	10621838								HYDROCHLOROTHIAZIDE\LOSARTAN POTASSIUM
106218381	5	C	OMEPRAZOLE.	1								14	4	10621838								OMEPRAZOLE
106218381	7	C	ARMOUR THYROID	1								14	4	10621838								THYROID, PORCINE\THYROID, UNSPECIFIED
106218381	9	C	HYDROCHLORAT CAP	2								14	4	10621838
106386712	1	PS	BRINTELLIX	1	ORAL	10 MG, QD		D			204447	15	1	10638671				10	MG	TABLET	QD	VORTIOXETINE HYDROBROMIDE
106386712	2	I	LAMOTRIGINE.	1	ORAL	50 MG, UNK		D				15	1	10638671				50	MG			LAMOTRIGINE
106386712	3	I	LAMOTRIGINE.	1	ORAL	100 MG, QD		D				15	1	10638671				100	MG		QD	LAMOTRIGINE
106386712	4	C	IBUPROFEN.	1				U				15	1	10638671								IBUPROFEN
106392652	1	PS	BRINTELLIX	1	ORAL	10 MG, QD		D			204447	14	4	10639265				10	MG	TABLET	QD	VORTIOXETINE HYDROBROMIDE
106392652	2	SS	BRINTELLIX	1	ORAL	10 UNK, UNK		D			204447	14	4	10639265				10	MG	TABLET	QD	VORTIOXETINE HYDROBROMIDE
106392652	3	C	OTHER MEDS NOT REPORTED	2				D				14	4	10639265
106392652	4	C	XANAX	1	ORAL	1 MG, BID		D				14	4	10639265				1	MG		BID	ALPRAZOLAM
106413971	1	PS	BRINTELLIX	1	ORAL	10 MG, QD		D			204447	14	4	10641397				10	MG	TABLET	QD	VORTIOXETINE HYDROBROMIDE
106413971	2	SS	WELLBUTRIN	1	UNKNOWN	UNK		D				14	4	10641397								BUPROPION HYDROCHLORIDE
106414001	1	PS	BRINTELLIX	1	ORAL	UNK		D			204447	14	4	10641400						TABLET		VORTIOXETINE HYDROBROMIDE
106414001	2	SS	VICKS NYQUIL	1	ORAL	UNK		D				14	4	10641400								ACETAMINOPHEN\DEXTROMETHORPHAN HYDROBROMIDE\DOXYLAMINE SUCCINATE
106414001	3	SS	BENADRYL	1	ORAL	UNK		D				14	4	10641400								DIPHENHYDRAMINE HYDROCHLORIDE
106414052	1	PS	BRINTELLIX	1	ORAL	5 MG, QD		D			204447	14	4	10641405				5	MG	TABLET	QD	VORTIOXETINE HYDROBROMIDE
106414052	10	C	RITALIN	1		UNK		D				14	4	10641405								METHYLPHENIDATE HYDROCHLORIDE
106414052	2	SS	BRINTELLIX	1	ORAL	10 MG, QD		D			204447	14	4	10641405				10	MG	TABLET	QD	VORTIOXETINE HYDROBROMIDE
106414052	3	SS	BRINTELLIX	1	ORAL	15 MG, QD		D			204447	14	4	10641405				15	MG	TABLET	QD	VORTIOXETINE HYDROBROMIDE
106414052	4	SS	BRINTELLIX	1	ORAL	10 MG, QD		D			204447	14	4	10641405				10	MG	TABLET	QD	VORTIOXETINE HYDROBROMIDE
106414052	5	SS	BRINTELLIX	1	ORAL	5 MG, QD		D			204447	14	4	10641405				5	MG	TABLET	QD	VORTIOXETINE HYDROBROMIDE
106414052	6	SS	BRINTELLIX	1	UNKNOWN	UNK		D			204447	14	4	10641405						TABLET		VORTIOXETINE HYDROBROMIDE
106414052	7	C	ABILIFY	1		5 MG		D				14	4	10641405				5	MG			ARIPIPRAZOLE
106414052	8	C	CONCERTA	1		UNK		D				14	4	10641405								METHYLPHENIDATE HYDROCHLORIDE
106414052	9	C	TOPROL XL	1		37.5 MG, UNK		D				14	4	10641405				37.5	MG			METOPROLOL SUCCINATE
106424031	1	PS	BRINTELLIX	1	ORAL	1 PILL, ONCE DAILY, TAKEN BY MOUTH	N	D				14	4	10642403							QD	VORTIOXETINE HYDROBROMIDE
106431461	1	PS	BRINTELLIX	1	ORAL	QAM	Y	D				14	4	10643146				20	MG			VORTIOXETINE HYDROBROMIDE
106437181	1	PS	BRINTELLIX	1	ORAL	10 MG, QD		D			204447	14	4	10643718	20	MG		10	MG	TABLET	QD	VORTIOXETINE HYDROBROMIDE
106446941	1	PS	BRINTELLIX	1	ORAL	10 MG, QD		D			204447	14	4	10644694				10	MG	TABLET	QD	VORTIOXETINE HYDROBROMIDE
106446951	1	PS	BRINTELLIX	1	UNKNOWN	UNK		D			204447	14	4	10644695						TABLET		VORTIOXETINE HYDROBROMIDE
106446951	2	C	CLONAZEPAM.	1		UNK		D				14	4	10644695								CLONAZEPAM
106522031	1	PS	BRINTELLIX	1	ORAL	1 TABLET	Y	D				14	4	10652203							QD	VORTIOXETINE HYDROBROMIDE
106533191	1	PS	BRINTELLIX	1	ORAL	5 MG SAMPLES, QD		D	B20038		204447	14	4	10653319				5	MG	TABLET	QD	VORTIOXETINE HYDROBROMIDE
106533191	2	C	LAMOTRIGINE.	1	UNKNOWN	UNK		D				14	4	10653319								LAMOTRIGINE
106587831	1	PS	BRINTELLIX	1	ORAL		Y	D			204447	14	4	10658783				10	MG		QD	VORTIOXETINE HYDROBROMIDE
106587891	1	PS	BRINTELLIX	1	ORAL		Y	D			204447	14	4	10658789				10	MG			VORTIOXETINE HYDROBROMIDE
106587901	1	PS	BRINTELLIX	1	ORAL		D	D			204447	14	4	10658790				10	MG		QD	VORTIOXETINE HYDROBROMIDE
106587901	3	C	XANAX	1								14	4	10658790								ALPRAZOLAM
106587901	5	C	CALCIUM	1								14	4	10658790								CALCIUM
106587901	7	C	VITAMIN D	1								14	4	10658790								CHOLECALCIFEROL
106587931	1	PS	BRINTELLIX	1	ORAL		Y	D			204447	14	4	10658793								VORTIOXETINE HYDROBROMIDE
106587941	1	PS	BRINTELLIX	1	ORAL	1 TABLET		D			204447	14	4	10658794						TABLET	QD	VORTIOXETINE HYDROBROMIDE
106588091	1	PS	BRINTELLIX	1	ORAL		D	D			204447	14	4	10658809				20	MG	TABLET	QD	VORTIOXETINE HYDROBROMIDE
106588321	1	PS	BRINTELLIX	1	ORAL		D	D			204447	14	4	10658832				10	MG		QD	VORTIOXETINE HYDROBROMIDE
106588351	1	PS	BRINTELLIX	1	ORAL		Y	D	B20102		204447	14	4	10658835				10	MG		QD	VORTIOXETINE HYDROBROMIDE
106588531	1	PS	BRINTELLIX	1	ORAL			D			204447	14	4	10658853				10	MG	TABLET	QD	VORTIOXETINE HYDROBROMIDE
106588581	1	PS	BRINTELLIX	1	ORAL			D			204447	14	4	10658858				10	MG	TABLET	QD	VORTIOXETINE HYDROBROMIDE
106588711	1	PS	BRINTELLIX	1	ORAL		D	D			204447	14	4	10658871				10	MG	TABLET	QD	VORTIOXETINE HYDROBROMIDE
106588711	3	C	DEXILANT(DEXLANSOPRAZOLE)	2								14	4	10658871
106588711	5	C	MONTELUKAST(MONTELUKAST)	2								14	4	10658871
106588891	1	PS	BRINTELLIX	1	ORAL			D			204447	14	4	10658889						TABLET		VORTIOXETINE HYDROBROMIDE
106588941	1	PS	BRINTELLIX	1	ORAL		D	D			204447	14	4	10658894						TABLET		VORTIOXETINE HYDROBROMIDE
106589081	1	PS	BRINTELLIX	1	ORAL			D			204447	14	4	10658908				10	MG	TABLET	QD	VORTIOXETINE HYDROBROMIDE
106589181	1	PS	BRINTELLIX	1	ORAL		D	D			204447	14	4	10658918				5	DF	TABLET	QD	VORTIOXETINE HYDROBROMIDE
106589181	3	C	SEROQUEL(QUETIAPINE FUMARATE)	2								14	4	10658918
106589401	1	PS	BRINTELLIX	1	ORAL		D	D			204447	14	4	10658940				10	MG	TABLET	QD	VORTIOXETINE HYDROBROMIDE
106589551	1	PS	BRINTELLIX	1	ORAL			D			204447	14	4	10658955				10	MG	TABLET	QD	VORTIOXETINE HYDROBROMIDE
106589701	1	PS	BRINTELLIX	1			D				204447	14	4	10658970						TABLET		VORTIOXETINE HYDROBROMIDE
106589841	1	PS	BRINTELLIX	1	ORAL		D	D			204447	14	4	10658984						TABLET	QD	VORTIOXETINE HYDROBROMIDE
106589891	1	PS	BRINTELLIX	1	ORAL		Y	Y			204447	14	4	10658989				5	MG	TABLET	QD	VORTIOXETINE HYDROBROMIDE
106589891	2	SS	PROZAC	1		UKNOWN HIGH DOSE	D	D				14	4	10658989								FLUOXETINE HYDROCHLORIDE
106590081	1	PS	BRINTELLIX	1	ORAL			D			204447	14	4	10659008				10	MG		QD	VORTIOXETINE HYDROBROMIDE
106590221	1	PS	BRINTELLIX	1	ORAL		Y	D			204447	14	4	10659022				10	MG		QD	VORTIOXETINE HYDROBROMIDE
106613591	1	PS	BRINTELLIX	1	ORAL	10 MG, QD		D			204447	14	4	10661359	80	MG		10	MG	TABLET	QD	VORTIOXETINE HYDROBROMIDE
106613591	2	C	XANAX	1	UNKNOWN	1 MG, (AS NECESSARY)		D				14	4	10661359				1	MG			ALPRAZOLAM
106614071	1	PS	BRINTILLEX	1	ORAL	1 TABLET, QD, ORAL	D	D	B20189	20160901		14	4	10661407							QD	VORTIOXETINE HYDROBROMIDE
106614071	3	C	NEWPHASE COMPLETE DIETARY SUPLEMENT	2								14	4	10661407
106614071	5	C	IBUPROFEN.	1								14	4	10661407								IBUPROFEN
106614071	7	C	ASPIRIN.	1								14	4	10661407								ASPIRIN
106614071	9	C	ACETAMINOPHEN.	1								14	4	10661407								ACETAMINOPHEN
106624251	1	PS	BRINTELLIX	1	ORAL		Y	D			204447	14	4	10662425				10	MG	TABLET	QD	VORTIOXETINE HYDROBROMIDE
106624441	1	PS	BRINTELLIX	1	ORAL			D			204447	14	4	10662444				10	MG		QD	VORTIOXETINE HYDROBROMIDE
106624651	1	PS	BRINTELLIX	1	ORAL		D	D			204447	14	4	10662465				10	MG	TABLET	QD	VORTIOXETINE HYDROBROMIDE
106624731	1	PS	BRINTELLIX	1	ORAL		D	D			204447	14	4	10662473				10	MG	TABLET		VORTIOXETINE HYDROBROMIDE
106624801	1	PS	BRINTELLIX	1	ORAL			D			204447	14	4	10662480				10	MG	TABLET	QD	VORTIOXETINE HYDROBROMIDE
106624951	1	PS	BRINTELLIX	1	ORAL		Y	D			204447	14	4	10662495							QD	VORTIOXETINE HYDROBROMIDE
106624951	3	C	ABILIFY	1								14	4	10662495								ARIPIPRAZOLE
106624951	5	C	LISINOPRIL.	1								14	4	10662495								LISINOPRIL
106624951	7	C	DILANTIN	1								14	4	10662495								PHENYTOIN
106625041	1	PS	BRINTELLIX	1	ORAL		Y	D			204447	14	4	10662504				10	MG	TABLET	QD	VORTIOXETINE HYDROBROMIDE
106625081	1	PS	BRINTELLIX	1			D	D			204447	14	4	10662508								VORTIOXETINE HYDROBROMIDE
106625181	1	PS	BRINTELLIX	1	ORAL	1 TABLET	Y	D			204447	14	4	10662518				10	MG		QD	VORTIOXETINE HYDROBROMIDE
106625181	3	C	CYCLOBENZAPRINE(CYCLOBENZAPRINE)	2								14	4	10662518
106625181	5	C	OMEPRAZOLE(OMEPRAZOLE)	1								14	4	10662518								OMEPRAZOLE
106625181	7	C	SPIRVIA(TIOTROPIUM BROMIDE)	2								14	4	10662518
106625371	1	PS	BRINTELLIX	1	ORAL		Y	D			204447	14	4	10662537				10	MG		QD	VORTIOXETINE HYDROBROMIDE
106627841	1	PS	BRINTELLIX	1			D	D			204447	14	4	10662784				10	MG			VORTIOXETINE HYDROBROMIDE
106628071	1	PS	BRINTELLIX	1	ORAL		D	D			204447	14	4	10662807				10	MG		QD	VORTIOXETINE HYDROBROMIDE
106628401	1	PS	BRINTELLIX	1	ORAL		D	D			204447	14	4	10662840				10	MG	TABLET	QD	VORTIOXETINE HYDROBROMIDE
106628401	11	C	HYDROXYZINE POMAOATE (HYDROXYZINE EMBONATE)	2								14	4	10662840
106628401	13	C	FIORINAL/(ACETYLSALICYLIC ACID, BUTALBITAL, CAFFEINE, PHENACETIN)	2								14	4	10662840
106628401	3	C	SEROQUEL(QUETIAPINE FUMARATE)	2								14	4	10662840
106628401	5	C	SYNTHROID(LEVOTHYROXINE SODIUM)	2								14	4	10662840
106628401	7	C	GABAPENTIN(GABAPENTIN)	2								14	4	10662840
106628401	9	C	DIAZPEAM(DIAZEPAM)	2								14	4	10662840
106628591	1	PS	BRINTELLIX	1	ORAL		N	D			204447	14	4	10662859				10	MG	TABLET	QD	VORTIOXETINE HYDROBROMIDE
106628591	3	C	PAXIL	1								14	4	10662859								PAROXETINE HYDROCHLORIDE
106628641	1	PS	BRINTELLIX	1	ORAL			D			204447	14	4	10662864				5	MG	TABLET	QD	VORTIOXETINE HYDROBROMIDE
106629281	1	PS	BRINTELLIX	1	ORAL	SAMPLE	Y	D			204447	14	4	10662928				5	MG		QD	VORTIOXETINE HYDROBROMIDE
106629711	1	PS	BRINTELLIX	1			D	D			204447	14	4	10662971								VORTIOXETINE HYDROBROMIDE
106629751	1	PS	BRINTELLIX	1	ORAL	20 UNK	Y	D			204447	14	4	10662975						TABLET		VORTIOXETINE HYDROBROMIDE
106629781	1	PS	BRINTELLIX	1	ORAL		D	D			204447	14	4	10662978				5	MG		QD	VORTIOXETINE HYDROBROMIDE
106629781	3	C	VITAMIN B12 (CYANOVCOBALAMIN)	2								14	4	10662978
106629781	5	C	VITAMIN D (ERGOCALCIFEROL)	1								14	4	10662978								ERGOCALCIFEROL
106629791	1	PS	BRINTELLIX	1	ORAL		D	D			204447	14	4	10662979				20	MG	TABLET	QD	VORTIOXETINE HYDROBROMIDE
106629941	1	PS	BRINTELLIX	1				D			204447	14	4	10662994				10	MG	TABLET		VORTIOXETINE HYDROBROMIDE
106629951	1	PS	BRINTELLIX	1	ORAL	SAMPLE	Y	D			204447	14	4	10662995				5	MG	TABLET	QD	VORTIOXETINE HYDROBROMIDE
106629951	3	C	ALPRAZOLAM.	1								14	4	10662995								ALPRAZOLAM
106629951	5	C	TRAZODONE	1								14	4	10662995								TRAZODONE HYDROCHLORIDE
106630001	1	PS	BRINTELLIX	1			D	D			204447	14	4	10663000								VORTIOXETINE HYDROBROMIDE
106630091	1	PS	BRINTELLIX	1	ORAL		Y	D			204447	14	4	10663009				10	MG		QD	VORTIOXETINE HYDROBROMIDE
106630101	1	PS	BRINTELLIX	1	ORAL		Y	D			204447	14	4	10663010				5	MG		QD	VORTIOXETINE HYDROBROMIDE
106630101	2	C	PROPRANOLOL	1								14	4	10663010								PROPRANOLOL\PROPRANOLOL HYDROCHLORIDE
106630101	3	C	DEPAKOTE	1								14	4	10663010								DIVALPROEX SODIUM
106630101	5	C	REMERON	1								14	4	10663010								MIRTAZAPINE
106630151	1	PS	BRINTELLIX	1			Y	D			204447	14	4	10663015								VORTIOXETINE HYDROBROMIDE
106630151	11	C	NAPROSYN /00256201/ (NAPROXEN)	2								14	4	10663015
106630151	13	C	ACETAMINOPHEN (PARACETAMOL)	1								14	4	10663015								ACETAMINOPHEN
106630151	15	C	ST. JOHNS WORT (HYPERICUM PERFORMATUM)	2								14	4	10663015
106630151	17	C	VALERIAN ROOT (VALERIANA OFFICINALIS ROOT)	2								14	4	10663015
106630151	19	C	FISH OIL	1								14	4	10663015								FISH OIL
106630151	21	C	VITAMIN D3 (COLECALCIFERAL)	2								14	4	10663015
106630151	23	C	OXYCODONE HCL (OXYCODONE HYDROCHLORIDE)	1								14	4	10663015								OXYCODONE HYDROCHLORIDE
106630151	25	C	B COMPLEX VITAMIN (CALCIUM PANTOTHENATE, NICTINAMIDE , PYRIDOXINE HYDR	2								14	4	10663015
106630151	27	C	MELATONIN	1								14	4	10663015								MELATONIN
106630151	29	C	MULTIVITAMIN /00097801/ (ASCORBIC ACID, CALCIUM PANTOTHENATEM ERGOCALC	2								14	4	10663015
106630151	3	C	ALPRAZOLAM (ALPRAZOLAM)	1								14	4	10663015								ALPRAZOLAM
106630151	5	C	SKELAXIN /00611501/ (METAXA;ONE)	2								14	4	10663015
106630151	7	C	GABAPENTIN.	1								14	4	10663015								GABAPENTIN
106630151	9	C	ALBUTEROL HFA (SALBUTAMOL)	2								14	4	10663015
106630161	1	PS	BRINTELLIX	1	ORAL		D	D			204447	14	4	10663016				10	MG		QD	VORTIOXETINE HYDROBROMIDE
106630211	1	PS	BRINTELLIX	1	ORAL			D			204447	14	4	10663021				20	MG		QD	VORTIOXETINE HYDROBROMIDE
106630301	1	PS	BRINTELLIX	1	ORAL		D	D			204447	14	4	10663030				10	MG		QD	VORTIOXETINE HYDROBROMIDE
106630461	1	PS	BRINTELLIX	1	ORAL	UNK, ORAL		D			204447	14	4	10663046								VORTIOXETINE HYDROBROMIDE
106632802	1	PS	BRINTELLIX	1	ORAL	10 MG, QD		D			204447	14	4	10663280	27.2730007	MG		10	MG	TABLET	QD	VORTIOXETINE HYDROBROMIDE
106632802	2	C	MIRTAZEPINE	2	ORAL	15 MG, QHS		D				14	4	10663280				15	MG		QD
106632802	3	C	IMURAN	1	ORAL	100 MG, TID		D				14	4	10663280				100	MG		TID	AZATHIOPRINE
106632802	4	C	AMBIEN CR	1	ORAL	12.5 MG, QHS		D				14	4	10663280				12.5	MG			ZOLPIDEM TARTRATE
106639011	1	PS	BRINTELLIX	1	ORAL	10 THEN 5 MG ONCE DAILY BY MOUTH	Y	D				14	4	10663901				10	MG		QD	VORTIOXETINE HYDROBROMIDE
106639811	1	PS	BRINTELLIX	1	ORAL		D	D				14	4	10663981				10	MG		QD	VORTIOXETINE HYDROBROMIDE
106639811	2	SS	ABILIFY	1								14	4	10663981								ARIPIPRAZOLE
106639811	4	C	VYVANSE (LISEDEXAMFETAMINE MESILATE)	2								14	4	10663981
106639881	1	PS	BRINTELLIX	1			D	D			204447	14	4	10663988				10	MG			VORTIOXETINE HYDROBROMIDE
106639911	1	PS	BRINTELLIX	1	ORAL	10MG 1 TAB, QD, ORAL		D			204447	14	4	10663991				10	MG		QD	VORTIOXETINE HYDROBROMIDE
106640011	1	PS	BRINTELLIX	1	ORAL		D	D			204447	14	4	10664001				10	MG		QD	VORTIOXETINE HYDROBROMIDE
106640071	1	PS	BRINTELLIX	1			D	D			204447	14	4	10664007				10	MG			VORTIOXETINE HYDROBROMIDE
106640121	1	PS	BRINTELLIX	1			D	D			204447	14	4	10664012				10	MG			VORTIOXETINE HYDROBROMIDE
106640251	1	PS	BRINTELLIX	1	ORAL		D	D			204447	14	4	10664025				5	MG	TABLET	QD	VORTIOXETINE HYDROBROMIDE
106640261	1	PS	BRINTELLIX	1	ORAL		D	D	B20162	201608	204447	14	4	10664026				10	MG	TABLET	QD	VORTIOXETINE HYDROBROMIDE
106640291	1	PS	BRINTELLIX	1	ORAL		D	D			204447	14	4	10664029				5	MG	TABLET	QD	VORTIOXETINE HYDROBROMIDE
106640291	3	C	OTHER UNKNOWN MEDS (ALL OTHER THERAPEUTIC PRODUCTS)	2								14	4	10664029
106640391	1	PS	BRINTELLIX	1	ORAL			D			204447	14	4	10664039				10	MG	TABLET	QD	VORTIOXETINE HYDROBROMIDE
106640521	1	PS	BRINTELLIX	1	ORAL		Y	D			204447	14	4	10664052				10	MG	TABLET	QD	VORTIOXETINE HYDROBROMIDE
106640521	3	C	ADDERALL(AMFETAMINE SPARTATE, AMFETAMINE SULFATE DEXMAFETAMINE SULFATE	2								14	4	10664052
106640621	1	PS	BRINTELLIX	1			D	D			204447	14	4	10664062								VORTIOXETINE HYDROBROMIDE
106640661	1	PS	BRINTELLIX	1	ORAL			D			204447	14	4	10664066				10	MG	TABLET	QD	VORTIOXETINE HYDROBROMIDE
106640751	1	PS	BRINTELLIX	1	ORAL			D			204447	14	4	10664075				5	MG	TABLET	QD	VORTIOXETINE HYDROBROMIDE
106640751	11	C	GLPIZIDE ER(GLIPIZIDE)	2								14	4	10664075
106640751	3	C	BENICAR(OLMESARTAN MEDOXOMIL)	2								14	4	10664075
106640751	5	C	LORATADINE(LORATADINE)	2								14	4	10664075
106640751	7	C	ATORVASTATIN(ATORVASTATIN)	2								14	4	10664075
106640751	9	C	PREVACID(LANSOPRAZOLE	2								14	4	10664075
106640781	1	PS	BRINTELLIX	1	ORAL			D			204447	14	4	10664078				5	MG	TABLET	QD	VORTIOXETINE HYDROBROMIDE
106640821	1	PS	BRINTELLIX	1				D			204447	14	4	10664082				5	MG		QD	VORTIOXETINE HYDROBROMIDE
106640921	1	PS	BRINTELLIX	1	ORAL		D	D			204447	14	4	10664092				5	MG	TABLET	QD	VORTIOXETINE HYDROBROMIDE
106641021	1	PS	BRINTELLIX	1	ORAL		D	D			204447	14	4	10664102				20	MG	TABLET	QD	VORTIOXETINE HYDROBROMIDE
106641181	1	PS	BRINTELLIX	1	ORAL		D	D			204447	14	4	10664118				10	MG	TABLET	QD	VORTIOXETINE HYDROBROMIDE
106641301	1	PS	BRINTELLIX	1			D	D			204447	14	4	10664130								VORTIOXETINE HYDROBROMIDE
106641301	11	C	COREG	1								14	4	10664130								CARVEDILOL
106641301	13	C	CELEXA /00582602/ (CITALOPRAM HYDROBROMIDE)	2								14	4	10664130
106641301	15	C	CO Q10 (UBIDECARENONE)	2								14	4	10664130
106641301	17	C	CRESTOR	1								14	4	10664130								ROSUVASTATIN CALCIUM
106641301	19	C	LANTUS	1								14	4	10664130								INSULIN GLARGINE
106641301	21	C	LEVOTHYROXINE	1								14	4	10664130								LEVOTHYROXINE
106641301	23	C	LISINOPRIL.	1								14	4	10664130								LISINOPRIL
106641301	25	C	SEROQUEL	1								14	4	10664130								QUETIAPINE FUMARATE
106641301	27	C	VITAMIN D /00107901/ (ERGOCALCIFEROL)	2								14	4	10664130
106641301	29	C	ZETIA	1								14	4	10664130								EZETIMIBE
106641301	3	SS	JUXTAPID	1	ORAL	5 MG, QHS, ORAL	D	D				14	4	10664130				5	MG			LOMITAPIDE MESYLATE
106641301	31	C	HUMALOG MIX (INSULIN LISPRO, INSULIN LISPRO PROTAMINE SUSPENSION)	2								14	4	10664130
106641301	33	C	FISH OIL	1								14	4	10664130								FISH OIL
106641301	35	C	HUMALOG	1								14	4	10664130								INSULIN LISPRO
106641301	37	C	HUMULIN /00646003/ (INSULIN HUMAN ZINC SUSPENSION)	2								14	4	10664130
106641301	39	C	METROGEL (METRONIDAZOLE) ???	2								14	4	10664130
106641301	41	C	NYSTATIN.	1								14	4	10664130								NYSTATIN
106641301	43	C	VITAMIN E /00110501/ (TOCOPHEROL)	2								14	4	10664130
106641301	45	C	VITAMIN D3	1								14	4	10664130								CHOLECALCIFEROL
106641301	5	C	INSULIN PORCINE	1								14	4	10664130								INSULIN DEFALAN (PORCINE)
106641301	7	C	AMLODIPINE BESILATE	1								14	4	10664130								AMLODIPINE BESYLATE
106641301	9	C	ASPIRIN (ACETYLSALICYLIC ACID)	1								14	4	10664130								ASPIRIN
106641531	1	PS	BRINTELLIX	1	ORAL			D			204447	14	4	10664153				20	MG	TABLET	QD	VORTIOXETINE HYDROBROMIDE
106641721	1	PS	BRINTELLIX	1	ORAL			D			204447	14	4	10664172				10	MG		QD	VORTIOXETINE HYDROBROMIDE
106641881	1	PS	BRINTELLIX	1	ORAL	10 MG SAMPLE	Y	D	B20190		204447	14	4	10664188				10	MG		QD	VORTIOXETINE HYDROBROMIDE
106641961	1	PS	BRINTELLIX	1				D			204447	14	4	10664196								VORTIOXETINE HYDROBROMIDE
106642191	1	PS	BRINTELLIX	1	ORAL		D	D			204447	14	4	10664219				10	MG		QD	VORTIOXETINE HYDROBROMIDE
106642511	1	PS	BRINTELLIX	1	ORAL			D			204447	14	4	10664251				5	MG		QD	VORTIOXETINE HYDROBROMIDE
106642911	1	PS	BRINTELLIX	1	ORAL		Y	D			204447	14	4	10664291				10	MG			VORTIOXETINE HYDROBROMIDE
106643141	1	PS	BRINTELLIX	1	ORAL		D	D			204447	14	4	10664314				10	MG		QD	VORTIOXETINE HYDROBROMIDE
106643141	2	SS	WELLBUTRIN	1	ORAL		D	D				14	4	10664314				400	MG		QD	BUPROPION HYDROCHLORIDE
106643191	1	PS	BRINTELLIX	1	ORAL		Y	D			204447	14	4	10664319				10	MG		QD	VORTIOXETINE HYDROBROMIDE
106643971	1	PS	BRINTELLIX	1	ORAL		D	D			204447	14	4	10664397				10	MG		QD	VORTIOXETINE HYDROBROMIDE
106643971	3	C	LAMOTRIGINE.	1								14	4	10664397								LAMOTRIGINE
106643971	5	C	CLONAZEPAM.	1								14	4	10664397								CLONAZEPAM
106643971	7	C	CEPHALEXIN.	1								14	4	10664397								CEPHALEXIN
106643971	9	C	MELOXICAM.	1								14	4	10664397								MELOXICAM
106644521	1	PS	BRINTELLIX	1	ORAL		Y	D			204447	14	4	10664452				10	MG		QD	VORTIOXETINE HYDROBROMIDE
106644771	1	PS	BRINTELLIX	1	ORAL		D	D	B20249	201610	204447	14	4	10664477				10	MG		QD	VORTIOXETINE HYDROBROMIDE
106644911	1	PS	BRINTELLIX	1	ORAL		D	D			204447	14	4	10664491				20	MG		QD	VORTIOXETINE HYDROBROMIDE
106645021	1	PS	BRINTELLIX	1	ORAL		Y	D			204447	14	4	10664502				10	MG		QD	VORTIOXETINE HYDROBROMIDE
106645151	1	PS	BRINTELLIX	1	ORAL		Y	D			204447	14	4	10664515				10	GM		QD	VORTIOXETINE HYDROBROMIDE
106645351	1	PS	BRINTELLIX	1	ORAL		D	D			204447	14	4	10664535				10	MG		QD	VORTIOXETINE HYDROBROMIDE
106645501	1	PS	BRINTELLIX	1	ORAL		D	D			204447	14	4	10664550				5	MG	TABLET	QD	VORTIOXETINE HYDROBROMIDE
106645501	11	C	BENICAR HCT(HYDROCHLOROTHIAZIDE OLMESARTAN MEDOXOMIL)	2								14	4	10664550
106645501	13	C	TOPROL XL(METOPROLOL SUCCINATE)	2								14	4	10664550
106645501	15	C	VAGIFEM(ESTRADIOL)	2								14	4	10664550
106645501	17	C	FLONASE(FLUTICASONE PROPIONATE)	2								14	4	10664550
106645501	19	C	ASTELIN(AZELASTINE HYDROCHLORIDE)	2								14	4	10664550
106645501	21	C	DULCOLAX(BISACODYL)	2								14	4	10664550
106645501	23	C	MIRALAX(MACROGOL)	2								14	4	10664550
106645501	25	C	CITRUCEL(METHYCELLULOSE)	2								14	4	10664550
106645501	3	C	SYNTHROID(LEVOTHYROXINE SODIUM)	2								14	4	10664550
106645501	5	C	NEXIUM (ESOMEPRAZOLE MANGESIUM)	2								14	4	10664550
106645501	7	C	CRESTOR(ROSUVASTATIN CALCIUM)	2								14	4	10664550
106645501	9	C	TRICOR(ADENOSINE)	2								14	4	10664550
106645601	1	PS	BRINTELLIX	1	ORAL		Y	D			204447	14	4	10664560				10	MG		QD	VORTIOXETINE HYDROBROMIDE
106645721	1	PS	BRINTELLIX	1	ORAL		Y	D			204447	14	4	10664572				10	MG		QD	VORTIOXETINE HYDROBROMIDE
106645721	3	C	VALIUM	1								14	4	10664572								DIAZEPAM
106645721	5	C	CRESTOR	1								14	4	10664572								ROSUVASTATIN CALCIUM
106645821	1	PS	BRINTELLIX	1	ORAL	3-4 MONTHS		D			204447	14	4	10664582				10	MG		QD	VORTIOXETINE HYDROBROMIDE
106646531	1	PS	BRINTELLIX	1	ORAL		N	D			204447	14	4	10664653								VORTIOXETINE HYDROBROMIDE
106646561	1	PS	BRINTELLIX	1			D	D			204447	14	4	10664656								VORTIOXETINE HYDROBROMIDE
106646571	1	PS	BRINTELLIX	1	ORAL		Y	D			204447	14	4	10664657				10	MG	TABLET	QD	VORTIOXETINE HYDROBROMIDE
106646641	1	PS	BRINTELLIX	1	ORAL		D	D			204447	14	4	10664664				10	MG		QD	VORTIOXETINE HYDROBROMIDE
106646641	3	C	ADVIL /00044201/ (MEFENAMIC ACID)	2								14	4	10664664
106646641	5	C	CORTISONE INJECTION	2								14	4	10664664
106646641	7	C	CELEBREX	1								14	4	10664664								CELECOXIB
106646661	1	PS	BRINTELLIX	1	ORAL		Y	D			204447	14	4	10664666				10	MG	TABLET	QD	VORTIOXETINE HYDROBROMIDE
106646741	1	PS	BRINTELLIX	1	ORAL		Y	D			204447	14	4	10664674				10	MG	TABLET	QD	VORTIOXETINE HYDROBROMIDE
106646811	1	PS	BRINTELLIX	1	ORAL		Y	D			204447	14	4	10664681				5	MG		QD	VORTIOXETINE HYDROBROMIDE
106646811	3	C	SEROQUEL	1								14	4	10664681								QUETIAPINE FUMARATE
106646891	1	PS	BRINTELLIX	1			Y	D			204447	14	4	10664689				10	MG	TABLET		VORTIOXETINE HYDROBROMIDE
106647001	1	PS	BRINTELLIX	1	ORAL		D	D			204447	14	4	10664700				40	MG		QD	VORTIOXETINE HYDROBROMIDE
106647001	3	C	LITHIUM	1								14	4	10664700								LITHIUM CARBONATE
106647001	5	C	SYNTHROID	1								14	4	10664700								LEVOTHYROXINE SODIUM
106647101	1	PS	BRINTELLIX	1	ORAL		Y	D			204447	14	4	10664710				10	MG		QD	VORTIOXETINE HYDROBROMIDE
106647701	1	PS	BRINTELLIX	1	ORAL			D				14	4	10664770				10	MG		QD	VORTIOXETINE HYDROBROMIDE
106647731	1	PS	BRINTELLIX	1	ORAL			D			204447	14	4	10664773								VORTIOXETINE HYDROBROMIDE
106647741	1	PS	BRINTELLIX	1	ORAL		Y	D			204447	14	4	10664774				10	MG		QD	VORTIOXETINE HYDROBROMIDE
106647751	1	PS	BRINTELLIX	1	ORAL		Y	D			204447	14	4	10664775				10	MG		QD	VORTIOXETINE HYDROBROMIDE
106647761	1	PS	BRINTELLIX	1	ORAL		Y	D			204447	14	4	10664776				10	MG		QD	VORTIOXETINE HYDROBROMIDE
106647771	1	PS	BRINTELLIX	1	ORAL		D	D			204447	14	4	10664777								VORTIOXETINE HYDROBROMIDE
106647781	1	PS	BRINTELLIX	1	ORAL		Y	D			204447	14	4	10664778								VORTIOXETINE HYDROBROMIDE
106647791	1	PS	BRINTELLIX	1	ORAL						204447	14	4	10664779				10	MG		QD	VORTIOXETINE HYDROBROMIDE
106647801	1	PS	BRINTELLIX	1	ORAL		D	D			204447	14	4	10664780								VORTIOXETINE HYDROBROMIDE
106647811	1	PS	BRINTELLIX	1		UNK	D	D			204447	14	4	10664781								VORTIOXETINE HYDROBROMIDE
106647821	1	PS	BRINTELLIX	1	ORAL		D	D			204447	14	4	10664782				5	MG		QD	VORTIOXETINE HYDROBROMIDE
106647821	11	C	VITAMINS	1								14	4	10664782								VITAMINS
106647821	13	C	ASPIRIN.	1								14	4	10664782								ASPIRIN
106647821	15	C	UNK SLEEP AID	2								14	4	10664782
106647821	3	C	KLONOPIN	1								14	4	10664782								CLONAZEPAM
106647821	5	C	DIOVAN	1								14	4	10664782								VALSARTAN
106647821	7	C	INDERAL	1								14	4	10664782								PROPRANOLOL HYDROCHLORIDE
106647821	9	C	ARIMIDEX	1								14	4	10664782								ANASTROZOLE
106647831	1	PS	BRINTELLIX	1		UNK, UNKNOWN	D	D			204447	14	4	10664783								VORTIOXETINE HYDROBROMIDE
106647841	1	PS	BRINTELLIX	1	ORAL		D	D			204447	14	4	10664784				10	MG		QD	VORTIOXETINE HYDROBROMIDE
106647841	3	C	TOPIRAMATE.	1								14	4	10664784								TOPIRAMATE
106647851	1	PS	BRINTELLIX	1	ORAL	10 MG SAMPLES, UNK, ORAL					204447	14	4	10664785				10	MG			VORTIOXETINE HYDROBROMIDE
106647861	1	PS	BRINTELLIX	1		UNK, UNKNOWN	D	D			204447	14	4	10664786								VORTIOXETINE HYDROBROMIDE
106647881	1	PS	BRINTELLIX	1	ORAL		D	D			204447	14	4	10664788				10	MG		QD	VORTIOXETINE HYDROBROMIDE
106647891	1	PS	BRINTELLIX	1	ORAL		D	D	B20103	201605	204447	14	4	10664789				10	MG		QD	VORTIOXETINE HYDROBROMIDE
106647891	3	C	LOW DOSE BIRTH CONTROL PILL (CONTRACEPTIVES)	2								14	4	10664789
106647891	5	C	LOSARTAN	1								14	4	10664789								LOSARTAN
106647901	1	PS	BRINTELLIX	1				D			204447	14	4	10664790								VORTIOXETINE HYDROBROMIDE
106647911	1	PS	BRINTELLIX	1	ORAL		Y	D			204447	14	4	10664791				10	MG		QD	VORTIOXETINE HYDROBROMIDE
106647931	1	PS	BRINTELLIX	1	ORAL		Y	D			204447	14	4	10664793				10	MG		QD	VORTIOXETINE HYDROBROMIDE
106647931	3	C	PLAQUENIL /00072603/ (HYDROXYCHLOROQUINE SULFATE)	2								14	4	10664793
106647931	5	C	GLUMETZA	1								14	4	10664793								METFORMIN HYDROCHLORIDE
106647931	7	C	METFORMIN	1								14	4	10664793								METFORMIN HYDROCHLORIDE
106647941	1	PS	BRINTELLIX	1	ORAL		D	D			204447	14	4	10664794				5	MG			VORTIOXETINE HYDROBROMIDE
106647961	1	PS	BRINTELLIX	1	ORAL	UNK, COUPLE OF WEEKS, ORAL	Y	D			204447	14	4	10664796								VORTIOXETINE HYDROBROMIDE
106648061	1	PS	BRINTELLIX	1	ORAL		Y	D			204447	14	4	10664806				10	MG		QD	VORTIOXETINE HYDROBROMIDE
106648121	1	PS	BRINTELLIX	1	ORAL	10 MG 1 TAB, QD, ORAL		D			204447	14	4	10664812				10	MG		QD	VORTIOXETINE HYDROBROMIDE
106648231	1	PS	BRINTELLIX	1	ORAL			D			204447	14	4	10664823								VORTIOXETINE HYDROBROMIDE
106648261	1	PS	BRINTELLIX	1	ORAL			D			204447	14	4	10664826				10	MG		QD	VORTIOXETINE HYDROBROMIDE
106648261	3	C	GABAPENTIN.	1								14	4	10664826								GABAPENTIN
106648321	1	PS	BRINTELLIX	1	ORAL		D	D			204447	14	4	10664832				10	MG		QD	VORTIOXETINE HYDROBROMIDE
106648321	3	C	XANAX	1								14	4	10664832								ALPRAZOLAM
106648521	1	PS	BRINTELLIX	1	ORAL			D			204447	14	4	10664852							QD	VORTIOXETINE HYDROBROMIDE
106648541	1	PS	BRINTELLIX	1	ORAL		Y	D			204447	14	4	10664854				10	MG		QD	VORTIOXETINE HYDROBROMIDE
106648541	3	C	XANAX	1								14	4	10664854								ALPRAZOLAM
106648541	5	C	LUNESTA	1								14	4	10664854								ESZOPICLONE
106648541	7	C	PROZAC	1								14	4	10664854								FLUOXETINE HYDROCHLORIDE
106648591	1	PS	BRINTELLIX	1	ORAL		D	D			204447	14	4	10664859				10	MG		QD	VORTIOXETINE HYDROBROMIDE
106648651	1	PS	BRINTELLIX	1	ORAL			D			204447	14	4	10664865				10	MG		BID	VORTIOXETINE HYDROBROMIDE
106648651	3	C	TRAMADOL	1								14	4	10664865								TRAMADOL
106648721	1	PS	BRINTELLIX	1	ORAL		D	D			204447	14	4	10664872				10	MG	TABLET	QD	VORTIOXETINE HYDROBROMIDE
106648721	3	C	ZOLOFT	1								14	4	10664872								SERTRALINE HYDROCHLORIDE
106648821	1	PS	BRINTELLIX	1			D	D			204447	14	4	10664882				10	MG			VORTIOXETINE HYDROBROMIDE
106648831	1	PS	BRINTELLIX	1	ORAL			D			204447	14	4	10664883				5	MG		QD	VORTIOXETINE HYDROBROMIDE
106648831	3	C	LEXAPRO	1								14	4	10664883								ESCITALOPRAM OXALATE
106648851	1	PS	BRINTELLIX	1	ORAL			D			204447	14	4	10664885				10	MG		QD	VORTIOXETINE HYDROBROMIDE
106648851	3	C	UNKNOWN MEDICATIONS (ALL OTHER THERAPEUTIC PRODUCTS)	2								14	4	10664885
106648961	1	PS	BRINTELLIX	1	ORAL		D	D			204447	14	4	10664896				20	MG		QD	VORTIOXETINE HYDROBROMIDE
106648971	1	PS	BRINTELLIX	1			D	D			204447	14	4	10664897								VORTIOXETINE HYDROBROMIDE
106649011	1	PS	BRINTELLIX	1	ORAL		Y	D			204447	14	4	10664901				5	MG	TABLET	QD	VORTIOXETINE HYDROBROMIDE
106649031	1	PS	BRINTELLIX	1	ORAL		D	D			204447	14	4	10664903				10	MG	TABLET	QD	VORTIOXETINE HYDROBROMIDE
106649031	3	C	ANTIBIOTICS (ANTIBIOTICS)	1								14	4	10664903								UNSPECIFIED INGREDIENT
106649181	1	PS	BRINTELLIX	1	ORAL		Y	D			204447	14	4	10664918				10	MG		QD	VORTIOXETINE HYDROBROMIDE
106649251	1	PS	BRINTELLIX	1	ORAL		D	D			204447	14	4	10664925				5	MG		QD	VORTIOXETINE HYDROBROMIDE
106649251	3	C	ASPIRIN (ACETYLSALICYLIC ACID)	1								14	4	10664925								ASPIRIN
106649251	4	C	ABILIFY	1								14	4	10664925								ARIPIPRAZOLE
106649271	1	PS	BRINTELLIX	1	ORAL		Y	D			204447	14	4	10664927				10	MG		QD	VORTIOXETINE HYDROBROMIDE
106649381	1	PS	BRINTELLIX	1	ORAL		D	D			204447	14	4	10664938				10	MG		QD	VORTIOXETINE HYDROBROMIDE
106649401	1	PS	BRINTELLIX	1	ORAL			D			204447	14	4	10664940				10	MG		QD	VORTIOXETINE HYDROBROMIDE
106649501	1	PS	BRINTELLIX	1	ORAL			D			204447	14	4	10664950				10	MG		QD	VORTIOXETINE HYDROBROMIDE
106649561	1	PS	BRINTELLIX	1	ORAL	1 TABLET, QD, ORAL	Y	D			204447	14	4	10664956						TABLET	QD	VORTIOXETINE HYDROBROMIDE
106649671	1	PS	BRINTELLIX	1	ORAL		D	D	B20057	201604	204447	14	4	10664967				5	MG	TABLET	QD	VORTIOXETINE HYDROBROMIDE
106649671	3	C	DEPLIN(CALCIUM LEVOMEFOLATE)	2								14	4	10664967
106649671	5	C	DIAZEPAM(DIAZEPAM)	2								14	4	10664967
106649671	7	C	ALPRAZOLAM(ALPRAZOLAM)	2								14	4	10664967
106649841	1	PS	BRINTELLIX	1	ORAL		Y	D			204447	14	4	10664984				5	MG	TABLET	QD	VORTIOXETINE HYDROBROMIDE
106649951	1	PS	BRINTELLIX	1			D	D			204447	14	4	10664995								VORTIOXETINE HYDROBROMIDE
106650081	1	PS	BRINTELLIX	1	ORAL			D			204447	14	4	10665008				5	MG	TABLET	QD	VORTIOXETINE HYDROBROMIDE
106650141	1	PS	BRINTELLIX	1	ORAL			D			204447	14	4	10665014				10	MG	TABLET	QD	VORTIOXETINE HYDROBROMIDE
106650231	1	PS	BRINTELLIX	1	ORAL			D			204447	14	4	10665023				10	MG	TABLET	QD	VORTIOXETINE HYDROBROMIDE
106650261	1	PS	BRINTELLIX	1	ORAL						204447	14	4	10665026				5	MG	TABLET	QD	VORTIOXETINE HYDROBROMIDE
106650261	3	C	PRISTIQ (DESVENLAFAXINE SUCCINATE)	1								14	4	10665026								DESVENLAFAXINE SUCCINATE
106650311	1	PS	BRINTELLIX	1	ORAL			D			204447	14	4	10665031				10	MG	TABLET	QD	VORTIOXETINE HYDROBROMIDE
106650311	3	C	GABAPENTIN.	1								14	4	10665031								GABAPENTIN
106650311	5	C	CLONAZEPAM.	1								14	4	10665031								CLONAZEPAM
106650311	7	C	PEPTO BISMOL (BISMUTH SYBSALICYLATE)	2								14	4	10665031
106650381	1	PS	BRINTELLIX	1	ORAL		N	D			204447	14	4	10665038				10	MG	TABLET	QD	VORTIOXETINE HYDROBROMIDE
106650511	1	PS	BRINTELLIX	1	ORAL		D	D			204447	14	4	10665051				5	MG	TABLET		VORTIOXETINE HYDROBROMIDE
106650541	1	PS	BRINTELLIX	1	ORAL			D			204447	14	4	10665054								VORTIOXETINE HYDROBROMIDE
106650591	1	PS	BRINTELLIX	1	ORAL		Y	D			204447	14	4	10665059				20	MG	TABLET	QD	VORTIOXETINE HYDROBROMIDE
106650621	1	PS	BRINTELLIX	1	ORAL			D			204447	14	4	10665062				20	MG	TABLET	QD	VORTIOXETINE HYDROBROMIDE
106650771	1	PS	BRINTELLIX	1	ORAL		Y	D			204447	14	4	10665077				5	MG	TABLET	QD	VORTIOXETINE HYDROBROMIDE
106650961	1	PS	BRINTELLIX	1	ORAL			D	B20162	201606	204447	14	4	10665096				10	MG	TABLET		VORTIOXETINE HYDROBROMIDE
106650961	3	C	DIOVAN	1								14	4	10665096								VALSARTAN
106651101	1	PS	BRINTELLIX	1			D	D			204447	14	4	10665110								VORTIOXETINE HYDROBROMIDE
106651261	1	PS	BRINTELLIX	1			D	D			204447	14	4	10665126								VORTIOXETINE HYDROBROMIDE
106651351	1	PS	BRINTELLIX	1	ORAL			D			204447	14	4	10665135				10	MG		QD	VORTIOXETINE HYDROBROMIDE
106651411	1	PS	BRINTELLIX	1	ORAL			D			204447	14	4	10665141				10	MG	TABLET	QD	VORTIOXETINE HYDROBROMIDE
106651421	1	PS	BRINTELLIX	1	ORAL			D			204447	14	4	10665142				10	MG	TABLET	QD	VORTIOXETINE HYDROBROMIDE
106651541	1	PS	BRINTELLIX	1	ORAL			D			204447	14	4	10665154				10	MG	TABLET	QD	VORTIOXETINE HYDROBROMIDE
106651561	1	PS	BRINTELLIX	1	ORAL		Y	D			204447	14	4	10665156				10	MG		QD	VORTIOXETINE HYDROBROMIDE
106651671	1	PS	BRINTELLIX	1	ORAL		D	D			204447	14	4	10665167						TABLET	QD	VORTIOXETINE HYDROBROMIDE
106651711	1	PS	BRINTELLIX	1			D	D			204447	14	4	10665171								VORTIOXETINE HYDROBROMIDE
106651801	1	PS	BRINTELLIX	1	ORAL		Y	D			204447	14	4	10665180						TABLET	QD	VORTIOXETINE HYDROBROMIDE
106651851	1	PS	BRINTELLIX	1	ORAL		D	D			204447	14	4	10665185				10	MG	TABLET	QD	VORTIOXETINE HYDROBROMIDE
106651871	1	PS	BRINTELLIX	1	ORAL		D	D			204447	14	4	10665187				10	MG	TABLET	QD	VORTIOXETINE HYDROBROMIDE
106652011	1	PS	BRINTELLIX	1	ORAL			D			204447	14	4	10665201				10	MG		QD	VORTIOXETINE HYDROBROMIDE
106652041	1	PS	BRINTELLIX	1	ORAL	SAMPLE	Y	D			204447	14	4	10665204				10	MG	TABLET	QD	VORTIOXETINE HYDROBROMIDE
106652141	1	PS	BRINTELLIX	1	ORAL		D	D			204447	14	4	10665214				10	MG	TABLET	QD	VORTIOXETINE HYDROBROMIDE
106652201	1	PS	BRINTELLIX	1	ORAL			D			204447	14	4	10665220				20	MG	TABLET	QD	VORTIOXETINE HYDROBROMIDE
106652341	1	PS	BRINTELLIX	1	ORAL			D			204447	14	4	10665234				10	MG		QD	VORTIOXETINE HYDROBROMIDE
106652461	1	PS	BRINTELLIX	1	ORAL		D	D			204447	14	4	10665246				10	MG		QD	VORTIOXETINE HYDROBROMIDE
106652501	1	PS	BRINTELLIX	1	ORAL		D	D			204447	14	4	10665250				10	MG		QD	VORTIOXETINE HYDROBROMIDE
106652661	1	PS	BRINTELLIX	1	ORAL			D			204447	14	4	10665266				5	MG		QD	VORTIOXETINE HYDROBROMIDE
106652691	1	PS	BRINTELLIX	1	ORAL			D			204447	14	4	10665269				10	MG		QD	VORTIOXETINE HYDROBROMIDE
106652691	11	C	TOPOMAX (TOPIRAMATE)	2								14	4	10665269
106652691	13	C	ATENOLOL (ATENOLOL)	1								14	4	10665269								ATENOLOL
106652691	15	C	LISINOPRIL (LISINOPRIL)	1								14	4	10665269								LISINOPRIL
106652691	17	C	AMLODIPINE	1								14	4	10665269								AMLODIPINE BESYLATE
106652691	3	C	KLONOPIN	1								14	4	10665269								CLONAZEPAM
106652691	5	C	MORPHINE (MORPHINE)	2								14	4	10665269
106652691	7	C	CELEXA	1								14	4	10665269								CITALOPRAM HYDROBROMIDE
106652691	9	C	LAMICTAL	1								14	4	10665269								LAMOTRIGINE
106652821	1	PS	BRINTELLIX	1	ORAL		D	D			204447	14	4	10665282				10	MG		QD	VORTIOXETINE HYDROBROMIDE
106652821	10	C	ONDANSETRON HCL (ONDANSETRON HYDROCHLORIDE)	1								14	4	10665282								ONDANSETRON HYDROCHLORIDE
106652821	12	C	CARAFATE (SUCRALFATE)	2								14	4	10665282
106652821	14	C	METHYLPHENIDATE	1								14	4	10665282								METHYLPHENIDATE
106652821	16	C	VALACYCLOVIR HCL PHARMA PAC (VALACICLOVIR HYDROCHLORIDE)	2								14	4	10665282
106652821	18	C	CONCERTA (METHYLPHENIDATE HYDROCHLORIDE)	2								14	4	10665282
106652821	20	C	ESCITALOPRAM	1								14	4	10665282								ESCITALOPRAM OXALATE
106652821	22	C	AMOXIL /00249601/ (AMOXICILLIN)	2								14	4	10665282
106652821	24	C	ZOFRAN /00955301/ (ONDANSETRON)	2								14	4	10665282
106652821	26	C	DIFLUCAN	1								14	4	10665282								FLUCONAZOLE
106652821	28	C	TYLENOL /00020001/ (PARACETAMOL)	2								14	4	10665282
106652821	3	C	VITAMINS /00067501/ (ASCORBIC ACID, ERGOCALCIFEROL, NICOTINAMIDE, RETI	2								14	4	10665282
106652821	4	C	UNKNOWN MEDICATIONS (ALL OTHER THERAPEUTIC PRODUCTS)	2								14	4	10665282
106652821	6	C	BENADRYL /00000402/ (DIPHENHYDRAMINE HYDROCHLORIDE)	2								14	4	10665282
106652821	8	C	CLARITIN	1								14	4	10665282								LORATADINE
106652951	1	PS	BRINTELLIX	1	ORAL			D			204447	14	4	10665295				5	MG	TABLET	QD	VORTIOXETINE HYDROBROMIDE
106653161	1	PS	BRINTELLIX	1	ORAL	10 MG, QAM, ORAL	D	D	B20250	201610	204447	14	4	10665316				10	MG			VORTIOXETINE HYDROBROMIDE
106653161	3	C	DEXILANT	1								14	4	10665316								DEXLANSOPRAZOLE
106653161	5	C	ZETIA	1								14	4	10665316								EZETIMIBE
106653161	7	C	MOBIC	1								14	4	10665316								MELOXICAM
106653161	9	C	TRAZODONE	1								14	4	10665316								TRAZODONE HYDROCHLORIDE
106653201	1	PS	BRINTELLIX	1		20 UNK	Y	D			204447	14	4	10665320						TABLET	QD	VORTIOXETINE HYDROBROMIDE
106653241	1	PS	BRINTELLIX	1				D			204447	14	4	10665324						TABLET		VORTIOXETINE HYDROBROMIDE
106653331	1	PS	BRINTELLIX	1	ORAL		D	D			204447	14	4	10665333				5	MG		QD	VORTIOXETINE HYDROBROMIDE
106653381	1	PS	BRINTELLIX	1	ORAL		Y	D			204447	14	4	10665338				10	MG		QD	VORTIOXETINE HYDROBROMIDE
106653381	3	C	SUBOXONE (BUPRENORPHINE HYDROCHLORIDE, NALOXONE HYDROCHLORIDE)	2								14	4	10665338
106653461	1	PS	BRINTELLIX	1	ORAL			D			204447	14	4	10665346						TABLET		VORTIOXETINE HYDROBROMIDE
106653461	3	C	UNKNOWN MOOD STABILIZER (ALL OTHER THERAPEUTIC PRODUCTS)	2								14	4	10665346
106653471	1	PS	BRINTELLIX	1	ORAL		Y	D			204447	14	4	10665347				5	MG	TABLET	QD	VORTIOXETINE HYDROBROMIDE
106653471	3	C	LAMICTAL	1								14	4	10665347								LAMOTRIGINE
106653511	1	PS	BRINTELLIX	1	ORAL			D			204447	14	4	10665351				10	MG		QD	VORTIOXETINE HYDROBROMIDE
106653511	3	C	UNKNOWN MEDICATIONS (ALL OTHER THERAPEUTIC PRODUCTS)	2								14	4	10665351
106653671	1	PS	BRINTELLIX	1	ORAL		D	D			204447	14	4	10665367						TABLET		VORTIOXETINE HYDROBROMIDE
106653701	1	PS	BRINTELLIX	1	ORAL			D	B20248	201608	204447	14	4	10665370				10	MG	TABLET	QD	VORTIOXETINE HYDROBROMIDE
106653771	1	PS	BRINTELLIX	1	ORAL		D	D			204447	14	4	10665377				10	MG	TABLET	QD	VORTIOXETINE HYDROBROMIDE
106653862	1	PS	BRINTELLIX	1	ORAL		D	D	B20163	201608	204447	15	1	10665386				10	MG	TABLET	QD	VORTIOXETINE HYDROBROMIDE
106653862	3	C	OMEPRAZOLE.	1								15	1	10665386								OMEPRAZOLE
106653871	1	PS	BRINTELLIX	1	ORAL		Y	D	B20160	201608	204447	14	4	10665387				10	MG		QD	VORTIOXETINE HYDROBROMIDE
106653871	11	C	DILTIAZEM (DILTIAZEM)	2								14	4	10665387
106653871	13	C	DYAZIDE (HYDROCHLOROTHIAZIDE, TRIAMTERENE)	2								14	4	10665387
106653871	15	C	EPIVIR-HBV (LAMIVUDINE)	2								14	4	10665387
106653871	17	C	FLOMAX	1								14	4	10665387								TAMSULOSIN HYDROCHLORIDE
106653871	19	C	FLONASE	1								14	4	10665387								FLUTICASONE PROPIONATE
106653871	21	C	LEVEMIR	1								14	4	10665387								INSULIN DETEMIR
106653871	23	C	NOVOLOG	1								14	4	10665387								INSULIN ASPART
106653871	25	C	PREDNISONE (PREDNISONE)	1								14	4	10665387								PREDNISONE
106653871	27	C	PROMETHAZINE	1								14	4	10665387								PROMETHAZINE\PROMETHAZINE HYDROCHLORIDE
106653871	29	C	TOUCH ULTRA TEST STRIPS TESTS (ALL OTHER THERAPEUTIC PRODUCTS)	2								14	4	10665387
106653871	3	C	UNKNOWN MEDICATIONS (ALL OTHER THERAPEUTIC PRODUCTS)	2								14	4	10665387
106653871	31	C	TRAZODONE	1								14	4	10665387								TRAZODONE HYDROCHLORIDE
106653871	33	C	TRIAMCINOLONE (TRIAMCINOLONE)	2								14	4	10665387
106653871	35	C	VALIUM	1								14	4	10665387								DIAZEPAM
106653871	7	C	CYCLOSPORINE (CICLOSPORIN)	1								14	4	10665387								CYCLOSPORINE
106653871	9	C	DIAZEPAM (DIAZEPAM)	1								14	4	10665387								DIAZEPAM
106653981	1	PS	BRINTELLIX	1	ORAL			D			204447	14	4	10665398				10	MG		QD	VORTIOXETINE HYDROBROMIDE
106654031	1	PS	BRINTELLIX	1	ORAL	5 MG 1/2 TABLET QD, ORAL	D	D			204447	14	4	10665403				2.5	MG	TABLET	QD	VORTIOXETINE HYDROBROMIDE
106654031	3	C	WELLBUTRIN(BUPROPION HYDROCHLORIDE)	2			D	D				14	4	10665403
106654111	1	PS	BRINTELLIX	1	ORAL		D	D			204447	14	4	10665411				10	MG	TABLET	QD	VORTIOXETINE HYDROBROMIDE
106654121	1	PS	BRINTELLIX	1	ORAL		D				204447	14	4	10665412				10	MG	TABLET	QD	VORTIOXETINE HYDROBROMIDE
106654191	1	PS	BRINTELLIX	1	ORAL		D	D			204447	14	4	10665419				10	MG	TABLET	QD	VORTIOXETINE HYDROBROMIDE
106654191	3	C	ULORIC	1								14	4	10665419								FEBUXOSTAT
106654191	5	C	BUSPIRONE	1								14	4	10665419								BUSPIRONE HYDROCHLORIDE
106654191	7	C	MELOXICAM.	1								14	4	10665419								MELOXICAM
106654221	1	PS	BRINTELLIX	1	ORAL			D			204447	14	4	10665422						TABLET		VORTIOXETINE HYDROBROMIDE
106654301	1	PS	BRINTELLIX	1	ORAL			D			204447	14	4	10665430				10	MG		QD	VORTIOXETINE HYDROBROMIDE
106654441	1	PS	BRINTELLIX	1	ORAL		D	D			204447	14	4	10665444								VORTIOXETINE HYDROBROMIDE
106654451	1	PS	BRINTELLIX	1	ORAL		Y	D			204447	14	4	10665445				10	MG		QD	VORTIOXETINE HYDROBROMIDE
106654451	2	C	PRISTIQ (DESVENLAFAXINE SUCCINATE)	1								14	4	10665445								DESVENLAFAXINE SUCCINATE
106654451	3	C	UNKNOWN MEDICATION (ALL OTHER THERAPEUTIC PRODUCTS)	1								14	4	10665445								UNSPECIFIED INGREDIENT
106654451	4	C	HYDROCODONE (HYDROCODONE)	1								14	4	10665445								HYDROCODONE
106654451	5	C	METFORMIN	1								14	4	10665445								METFORMIN HYDROCHLORIDE
106654451	6	C	QUETIAPINE	1								14	4	10665445								QUETIAPINE
106654451	8	C	PREDNISONE (PREDNISONE)	1								14	4	10665445								PREDNISONE
106654481	1	PS	BRINTELLIX	1	ORAL		D	D			204447	14	4	10665448				5	MG	TABLET	QD	VORTIOXETINE HYDROBROMIDE
106654581	1	PS	BRINTELLIX	1	ORAL			D			204447	14	4	10665458								VORTIOXETINE HYDROBROMIDE
106654591	1	PS	BRINTELLIX	1	ORAL		D	D			204447	14	4	10665459				10	MG		QD	VORTIOXETINE HYDROBROMIDE
106654611	1	PS	BRINTELLIX	1	ORAL			D			204447	14	4	10665461				10	MG		QD	VORTIOXETINE HYDROBROMIDE
106654621	1	PS	BRINTELLIX	1	ORAL			D			204447	14	4	10665462				5	MG		QD	VORTIOXETINE HYDROBROMIDE
106654681	1	PS	BRINTELLIX	1	ORAL		D	D			204447	14	4	10665468				10	MG	TABLET	QD	VORTIOXETINE HYDROBROMIDE
106654701	1	PS	BRINTELLIX	1	ORAL		Y	D			204447	14	4	10665470				10	MG		QD	VORTIOXETINE HYDROBROMIDE
106654821	1	PS	BRINTELLIX	1	ORAL		Y	D			204447	14	4	10665482				2.5	MG		QOD	VORTIOXETINE HYDROBROMIDE
106654871	1	PS	BRINTELLIX	1	ORAL			D			204447	14	4	10665487				10	MG		QD	VORTIOXETINE HYDROBROMIDE
106654881	1	PS	BRINTELLIX	1	ORAL		Y	D			204447	14	4	10665488				20	MG		QD	VORTIOXETINE HYDROBROMIDE
106654881	3	C	XANAX	1								14	4	10665488								ALPRAZOLAM
106654881	5	C	LASIX	1								14	4	10665488								FUROSEMIDE
106654881	7	C	KLOR-CON	1								14	4	10665488								POTASSIUM CHLORIDE
106654891	1	PS	BRINTELLIX	1	ORAL			D			204447	14	4	10665489				10	MG	TABLET	QD	VORTIOXETINE HYDROBROMIDE
106654901	1	PS	BRINTELLIX	1	ORAL		Y	D			204447	14	4	10665490				2.5	MG	TABLET	QOD	VORTIOXETINE HYDROBROMIDE
106655031	1	PS	BRINTELLIX	1	ORAL			D			204447	14	4	10665503								VORTIOXETINE HYDROBROMIDE
106655051	1	PS	BRINTELLIX	1	ORAL		Y	D			204447	14	4	10665505				10	MG		QD	VORTIOXETINE HYDROBROMIDE
106655051	3	C	SYMBICORT	1								14	4	10665505								BUDESONIDE\FORMOTEROL FUMARATE DIHYDRATE
106655051	4	C	DEXILANT	1								14	4	10665505								DEXLANSOPRAZOLE
106655141	1	PS	BRINTELLIX	1	ORAL			D			204447	14	4	10665514				10	MG		QD	VORTIOXETINE HYDROBROMIDE
106655151	1	PS	BRINTELLIX	1			D	D			204447	14	4	10665515								VORTIOXETINE HYDROBROMIDE
106655211	1	PS	BRINTELLIX	1	ORAL		N	D	B20103	201605	204447	14	4	10665521				10	MG		QD	VORTIOXETINE HYDROBROMIDE
106655211	11	C	ATIVAN	1								14	4	10665521								LORAZEPAM
106655211	13	C	SYNTHROID	1								14	4	10665521								LEVOTHYROXINE SODIUM
106655211	15	C	SIMVASTATIN.	1								14	4	10665521								SIMVASTATIN
106655211	17	C	CARDIZEM	1								14	4	10665521								DILTIAZEM HYDROCHLORIDE
106655211	19	C	LIBRAX /00033301/ (CHLORDIAZEPOXIDE HYDROCHLORIDE, CLIDINIUM BROMIDE)	2								14	4	10665521
106655211	21	C	TRAMADOL	1								14	4	10665521								TRAMADOL
106655211	23	C	BACLOFEN.	1								14	4	10665521								BACLOFEN
106655211	3	C	PREVACID	1								14	4	10665521								LANSOPRAZOLE
106655211	5	C	LORAZEPAM (LORAZEPAM)	1								14	4	10665521								LORAZEPAM
106655211	7	C	UNKNOWN MEDICATIONS (ALL OTHER THERAPEUTICS)	2								14	4	10665521
106655211	9	C	BYSTOLIC	1								14	4	10665521								NEBIVOLOL HYDROCHLORIDE
106655391	1	PS	BRINTELLIX	1	ORAL			D			204447	14	4	10665539				10	MG		QD	VORTIOXETINE HYDROBROMIDE
106659351	1	PS	BRINTELLIX	1	ORAL		D	D			204447	14	4	10665935				10	MG		QD	VORTIOXETINE HYDROBROMIDE
106659891	1	PS	BRINTELLIX	1	ORAL			D			204447	14	4	10665989				10	MG		QD	VORTIOXETINE HYDROBROMIDE
106659961	1	PS	BRINTELLIX	1	ORAL	1/2 TABLET, QD, ORAL	N	D			204447	14	4	10665996							QD	VORTIOXETINE HYDROBROMIDE
106659961	10	C	BABY ASPIRIN (ACETYLSALICYLIC ACID)	1								14	4	10665996								ASPIRIN
106659961	12	C	N-ACETYLCYSTEINE (ACETYLCYSTEINE)	2								14	4	10665996
106659961	14	C	PRILOSEC (OMEPRAZOLE)	1								14	4	10665996								OMEPRAZOLE MAGNESIUM
106659961	3	C	SPIRONOLACTONE.	1								14	4	10665996								SPIRONOLACTONE
106659961	4	C	VYVANSE	1								14	4	10665996								LISDEXAMFETAMINE DIMESYLATE
106659961	6	C	AMLODIPINE	1								14	4	10665996								AMLODIPINE BESYLATE
106659961	8	C	CLONAZEPAM.	1								14	4	10665996								CLONAZEPAM
106660061	1	PS	BRINTELLIX	1	ORAL			D	B20188	20160920	204447	14	4	10666006				10	MG		QD	VORTIOXETINE HYDROBROMIDE
106660181	1	PS	BRINTELLIX	1	ORAL		Y	D	B20159	201608	204447	14	4	10666018				10	MG		QD	VORTIOXETINE HYDROBROMIDE
106660181	2	C	HYDROXYZINE (HYDROXYZINE)	1								14	4	10666018								HYDROXYZINE HYDROCHLORIDE
106660181	3	C	HYDROCODONE (HYDROCODONE)	1								14	4	10666018								HYDROCODONE
106660181	4	C	ASPIRIN (ACETYLSALICYLIC ACID)	1								14	4	10666018								ASPIRIN
106660181	5	C	LEVOTHYROXINE	1								14	4	10666018								LEVOTHYROXINE
106660181	6	C	TERIPARATIDE	1								14	4	10666018								TERIPARATIDE
106660181	8	C	MELATONIN	1								14	4	10666018								MELATONIN
106660221	1	PS	BRINTELLIX	1	UNKNOWN	10 MG, UNK		D			204447	14	4	10666022				10	MG	TABLET		VORTIOXETINE HYDROBROMIDE
106660221	2	SS	BRINTELLIX	1	UNKNOWN	20 MG, UNK		D			204447	14	4	10666022				20	MG	TABLET		VORTIOXETINE HYDROBROMIDE
106660221	3	SS	BRINTELLIX	1	UNKNOWN	10 MG, UNK		D			204447	14	4	10666022				10	MG	TABLET		VORTIOXETINE HYDROBROMIDE
106660261	1	PS	BRINTELLIX	1	ORAL	10 MG, QD		D			204447	14	4	10666026				10	MG	TABLET	QD	VORTIOXETINE HYDROBROMIDE
106660281	1	PS	BRINTELLIX	1	ORAL		D	D			204447	14	4	10666028				10	MG		QD	VORTIOXETINE HYDROBROMIDE
106660291	1	PS	BRINTELLIX	1	ORAL	10 MG, AT BED TIME		D			204447	14	4	10666029				10	MG	TABLET		VORTIOXETINE HYDROBROMIDE
106660291	10	C	SENNA	1	ORAL	UNK		D				14	4	10666029								SENNA LEAF\SENNOSIDES\SENNOSIDES A AND B
106660291	2	C	PRAVACHOL	1	ORAL	UNK		D				14	4	10666029								PRAVASTATIN SODIUM
106660291	3	C	ASPIRIN.	1	ORAL	UNK		D				14	4	10666029								ASPIRIN
106660291	4	C	PLAVIX	1	ORAL	UNK		D				14	4	10666029								CLOPIDOGREL BISULFATE
106660291	5	C	PROTONIX	1	ORAL	UNK		D				14	4	10666029								PANTOPRAZOLE SODIUM
106660291	6	C	ARMOUR THYROID	1	ORAL	UNK		D				14	4	10666029								THYROID, PORCINE\THYROID, UNSPECIFIED
106660291	7	C	ATENOLOL.	1	ORAL	UNK		D				14	4	10666029								ATENOLOL
106660291	8	C	COLACE	1	ORAL	UNK		D				14	4	10666029								DOCUSATE SODIUM
106660291	9	C	PROBIOTIC	1	ORAL	UNK		D				14	4	10666029								PROBIOTICS NOS
106660421	1	PS	BRINTELLIX	1	ORAL		Y	D			204447	14	4	10666042				10	MG		QD	VORTIOXETINE HYDROBROMIDE
106660421	3	C	HERBALIFE	2								14	4	10666042
106660421	5	C	BIOTIN	1								14	4	10666042								BIOTIN
106660421	7	C	OMEGA 3-FA (FISH OIL)	2								14	4	10666042
106660421	9	C	ASPIRIN.	1								14	4	10666042								ASPIRIN
106660431	1	PS	BRINTELLIX	1	ORAL		D	D			204447	14	4	10666043				10	MG		QD	VORTIOXETINE HYDROBROMIDE
106660571	1	PS	BRINTELLIX	1	ORAL		Y	D			204447	14	4	10666057				20	MG		QD	VORTIOXETINE HYDROBROMIDE
106660641	1	PS	BRINTELLIX	1	ORAL	1 TABLET	D	D			204447	14	4	10666064				10	MG		QD	VORTIOXETINE HYDROBROMIDE
106675101	1	PS	BRINTELLIX	1	ORAL		D	D			204447	14	4	10667510				10	MG		QD	VORTIOXETINE HYDROBROMIDE
106675251	1	PS	BRINTELLIX	1	ORAL		Y	D			204447	14	4	10667525				10	MG		QD	VORTIOXETINE HYDROBROMIDE
106675251	11	C	KETOPROFEN (KETOPROFEN)	1								14	4	10667525								KETOPROFEN
106675251	13	C	VOLTAREN (DICLOFENAC)	2								14	4	10667525
106675251	15	C	PREVACID	1								14	4	10667525								LANSOPRAZOLE
106675251	17	C	PYRIDIUM (PHENAZOPYRIDINE HYDROCHLORIDE)	2								14	4	10667525
106675251	19	C	SENNA (SENNA ALEXANDRIA)	1								14	4	10667525								SENNA LEAF
106675251	21	C	VESICARE	1								14	4	10667525								SOLIFENACIN SUCCINATE
106675251	3	C	MORPHINE	1								14	4	10667525								MORPHINE
106675251	5	C	PERCOCET (OXYCODONE HYDROCHLORIDE, PARACETAMOL)	2								14	4	10667525
106675251	7	C	AMBIEN (ZOLPIDEM TATRATE)	2								14	4	10667525
106675251	9	C	VALIUM	1								14	4	10667525								DIAZEPAM
106675301	1	PS	BRINTELLIX	1	ORAL		D	D			204447	14	4	10667530				10	MG		QD	VORTIOXETINE HYDROBROMIDE
106675451	1	PS	BRINTELLIX	1	ORAL		D	D			204447	14	4	10667545				10	MG		QD	VORTIOXETINE HYDROBROMIDE
106675461	1	PS	BRINTELLIX	1	ORAL		Y	D			204447	14	4	10667546				10	MG		QD	VORTIOXETINE HYDROBROMIDE
106675791	1	PS	BRINTELLIX	1				D			204447	14	4	10667579								VORTIOXETINE HYDROBROMIDE
106676041	1	PS	BRINTELLIX	1	ORAL			D			204447	14	4	10667604								VORTIOXETINE HYDROBROMIDE
106676191	1	PS	BRINTELLIX	1	ORAL			D			204447	14	4	10667619								VORTIOXETINE HYDROBROMIDE
106676291	1	PS	BRINTELLIX	1	ORAL			D			204447	14	4	10667629								VORTIOXETINE HYDROBROMIDE
106676841	1	PS	BRINTELLIX	1	ORAL			D	B20163	201608	204447	14	4	10667684				10	MG	TABLET	QD	VORTIOXETINE HYDROBROMIDE
106676841	11	C	LEVOTHYXOINE(LEVOTHRYOXINE)	2								14	4	10667684
106676841	13	C	HYDROCODONE(HYDROCODONE)	2								14	4	10667684
106676841	15	C	ZANAFLEX(TIZANIDINE HYDROCHLORIDE)	2								14	4	10667684
106676841	17	C	RITALIN(METHYLPHENIDATE HYDROCHLORIDE)	2								14	4	10667684
106676841	19	C	ATIVAN	1								14	4	10667684								LORAZEPAM
106676841	3	C	LIPITOR(ATORVASTATIN CALCIUM)	2								14	4	10667684
106676841	5	C	LAMICTAL(LAMOTRIGINE)	2								14	4	10667684
106676841	7	C	FENOFIBRATE(FENOFIBRATE)	2								14	4	10667684
106676841	9	C	TRAZODONE(TRAZODONE)	2								14	4	10667684
106676891	1	PS	BRINTELLIX	1	ORAL		Y	D			204447	14	4	10667689				5	MG		QD	VORTIOXETINE HYDROBROMIDE
106677061	1	PS	BRINTELLIX	1	ORAL		Y	D			204447	14	4	10667706				10	MG	TABLET	QD	VORTIOXETINE HYDROBROMIDE
106677061	2	C	LITHIUM	1								14	4	10667706								LITHIUM CARBONATE
106677061	3	C	LATUDA (LURASIDONE HYDROCHLORIDE)	2								14	4	10667706
[truncated: 31,788 more rows]
